# Supplementary material for: Characterization of the Giardia intestinalis secretome during interaction with human intestinal epithelial cells: The impact on host cells
Source: PLoS Negl Trop Dis. 2017 Dec 11;11(12):e0006120. doi: 10.1371/journal.pntd.0006120 (PMC5739509; doi:10.1371/journal.pntd.0006120)
Supplement: S1 Table — Proteins are compared between the two time points, 2h and 6h, which are indicated by colours (orange, 2h) and (blue, 6h). Identification criterion for proteins is based on two peptides per protein. Click on (+) sign in each row to see the tryptic peptides identified. (XLSX) [file pntd.0006120.s004.xlsx]

## Sheet: S1 Table
S1 Table. All proteins identified in the secretome of Giardia intestinalis WB isolate in the serum-free medium, RPMI-1640. Proteins are compared between the two time points, 2h and 6h, which are indicated by colours (orange, 2h) and (blue, 6h). Identification criterion for proteins is based on two peptides per protein. Click on (+) sign in each row to see the tryptic peptides identified.
Accession	Description	ΣCoverage	Σ# Proteins	Σ# Unique Peptides	Σ# Peptides	Σ# PSMs	Score A2	Coverage A2	# Peptides A2	# PSM A2	Score B2	Coverage B2	# Peptides B2	# PSM B2	# AAs	MW [kDa]	calc. pI
GL50803_112103	organism=Giardia_Assemblage_A_isolate_WB | product=Arginine deiminase | location=GLCHR03:1755615-1757357(-) | length=580 | sequence_SO=chromosome | SO=protein_coding	81.21	1	39	39	623	962.539	63.1	30	269	1229.05	78.1	38	354	580	64.0904	6.53662
	Sequence	# PSMs	# Proteins	# Protein Groups	Protein Group Accessions	Modifications	MH+ [Da]	A2	XCorr A2	B2	XCorr B2	# Missed Cleavages
	LAQATQGGENERAEIVVVHLPQGTSFLTSLNPEGNLLEEPICPDELRR	13	1	1	GL50803_112103	C42(Carbamidomethyl)	5297.69	High	11.1035	High	10.0082	2
	IPHEYQLAYGCNNLNLGNNCVLSVHQPTVDFIKADPAYISYCK	5	1	1	GL50803_112103	C11(Carbamidomethyl); C20(Carbamidomethyl); C42(Carbamidomethyl)	4996.38	High	8.69334	High	9.42033	1
	EGGPHCMLEGGDFVPVSPGLAMMGVGLR	14	1	1	GL50803_112103	C6(Carbamidomethyl)	2870.33	High	7.43188	High	7.1963	0
	VYMPYDVLSEASPAEREVLMDQAMASLKYELHATGAR	6	1	1	GL50803_112103	M3(Oxidation)	4158.01	High	7.38877	Medium	5.43951	2
	LAQATQGGENERAEIVVVHLPQGTSFLTSLNPEGNLLEEPICPDELRR	9	1	1	GL50803_112103	Q3(Deamidated); N35(Deamidated); C42(Carbamidomethyl)	5299.67	High	7.38438	High	6.92045	2
	EGGPHCMLEGGDFVPVSPGLAMMGVGLR	26	1	1	GL50803_112103	C6(Carbamidomethyl); M7(Oxidation)	2886.36	High	7.16299	High	7.57331	0
	INLRDDAAPSREIIADAYGLYQK	11	1	1	GL50803_112103		2592.34	High	6.64225	High	6.79937	2
	AGSLKAVLDKIPQLTPFTPK	33	1	1	GL50803_112103		2124.24	High	6.41304	High	6.7257	2
	NLVDVILSEPVIHLAPGVR	44	1	1	GL50803_112103		2041.18	High	6.35818	High	6.40084	0
	EVLMDQAMASLKYELHATGAR	14	1	1	GL50803_112103		2334.16	High	6.04438	High	6.88779	1
	IPHEYQLAYGCNNLNLGNNCVLSVHQPTVDFIKADPAYISYCK	8	1	1	GL50803_112103	C11(Carbamidomethyl); C20(Carbamidomethyl); Q26(Deamidated); C42(Carbamidomethyl)	4997.37	Medium	6.01784	High	6.20973	1
	ANVEFQQWLSENGYTIVR	23	1	1	GL50803_112103		2154.07	High	5.81299	High	5.80274	0
	NTALVTNSVEIHDSNNMVFMR	13	1	1	GL50803_112103		2392.14	High	5.63314	High	5.84953	0
	IPHEYQLAYGCNNLNLGNNCVLSVHQPTVDFIKADPAYISYCK	7	1	1	GL50803_112103	Q6(Deamidated); C11(Carbamidomethyl); C20(Carbamidomethyl); Q26(Deamidated); C42(Carbamidomethyl)	4998.4	High	5.54599	High	8.49741	1
	VYMPYDVLSEASPAEREVLMDQAMASLKYELHATGAR	2	1	1	GL50803_112103		4141.99	Medium	5.50709	Medium	4.50912	2
	IPHEYQLAYGCNNLNLGNNCVLSVHQPTVDFIK	4	1	1	GL50803_112103	C11(Carbamidomethyl); C20(Carbamidomethyl)	3827.86	High	5.47052	High	9.61831	0
	REQVLALIFWKR	8	1	1	GL50803_112103		1558.92	High	5.41362	High	5.88302	2
	ANVEFQQWLSENGYTIVR	23	1	1	GL50803_112103	N12(Deamidated)	2155.05	High	5.26204	High	5.99335	0
	VYMPYDVLSEASPAEREVLMDQAMASLK	13	1	1	GL50803_112103		3143.51	High	5.14266	High	5.85976	1
	SNNLPNGLDLVYVPFR	37	1	1	GL50803_112103		1817.96	High	4.91836	High	4.95403	0
	EVLMDQAMASLKYELHATGAR	1	1	1	GL50803_112103	Q6(Deamidated)	2335.16	High	4.57967			1
	IPHEYQLAYGCNNLNLGNNCVLSVHQPTVDFIKADPAYISYCK	2	1	1	GL50803_112103	Q6(Deamidated); C11(Carbamidomethyl); N18(Deamidated); N19(Deamidated); C20(Carbamidomethyl); C42(Carbamidomethyl)	4999.37	High	4.33269			1
	DDAAPSREIIADAYGLYQK	4	1	1	GL50803_112103		2096.03	High	4.29614	High	5.17499	1
	SNNLPNGLDLVYVPFR	88	1	1	GL50803_112103	N6(Deamidated)	1818.93	High	4.22334	High	4.54262	0
	STYVGAQYLMSKDLLGTR	2	1	1	GL50803_112103		2003.03	High	4.19753			1
	YLGLEQADICVDIK	5	1	1	GL50803_112103	C10(Carbamidomethyl)	1636.83	High	4.16433	High	4.41946	0
	YVDEWIDVGADAVK	15	1	1	GL50803_112103		1579.77	High	4.12348	High	3.8942	0
	RREQVLALIFWK	9	1	1	GL50803_112103		1558.92	High	3.98268	High	3.93965	2
	NTALVTNSVEIHDSNNMVFMRDQQITTR	2	1	1	GL50803_112103	N7(Deamidated)	3235.55	High	3.95444			1
	EQVLALIFWKR	23	1	1	GL50803_112103		1402.82	High	3.90437	High	3.75398	1
	REQVLALIFWK	9	1	1	GL50803_112103		1402.82	High	3.87783	High	4.01351	1
	VYMPYDVLSEASPAEREVLMDQAMASLK	15	1	1	GL50803_112103	M3(Oxidation)	3159.5	High	3.8732	High	4.86368	1
	LVVLDDYICSGMGLR	9	1	1	GL50803_112103	C9(Carbamidomethyl)	1710.86	High	3.73814	High	4.00816	0
	SNNLPNGLDLVYVPFRGITR	19	1	1	GL50803_112103		2245.21	High	3.69202	High	4.55639	1
	VVGDCREGGPHCMLEGGDFVPVSPGLAMMGVGLR	3	1	1	GL50803_112103	C5(Carbamidomethyl); C12(Carbamidomethyl)	3556.66	High	3.65352	High	3.97831	1
	EGGPHCMLEGGDFVPVSPGLAMMGVGLR	1	1	1	GL50803_112103	C6(Carbamidomethyl); M7(Oxidation); M22(Oxidation)	2902.31	High	3.65337			0
	SNNLPNGLDLVYVPFRGITR	21	1	1	GL50803_112103	N6(Deamidated)	2246.19	High	3.61873	High	3.57272	1
	NTALVTNSVEIHDSNNMVFMRDQQITTRR	5	1	1	GL50803_112103		3390.66	High	3.46092	High	5.28888	2
	LAQATQGGENERAEIVVVHLPQGTSFLTSLNPEGNLLEEPICPDELR	2	1	1	GL50803_112103	N31(Deamidated); N35(Deamidated); C42(Carbamidomethyl)	5143.58	Medium	3.30622			1
	VYMPYDVLSEASPAEREVLMDQAMASLKYELHATGAR	2	1	1	GL50803_112103	Q22(Deamidated); M24(Oxidation)	4159	Medium	3.28446			2
	NTALVTNSVEIHDSNNMVFMRDQQITTR	4	1	1	GL50803_112103		3234.56	Medium	3.21964	High	6.75644	1
	VYMPYDVLSEASPAER	2	1	1	GL50803_112103		1826.86	High	3.11947	High	3.77434	0
	SNNLPNGLDLVYVPFR	2	1	1	GL50803_112103	N3(Deamidated); N6(Deamidated)	1819.92	High	3.08816			0
	INLRDDAAPSREIIADAYGLYQK	1	1	1	GL50803_112103	N2(Deamidated)	2593.34	Medium	2.98178			2
	EQVLALIFWK	13	1	1	GL50803_112103		1246.72	High	2.89125	High	2.99284	0
	AGSLKAVLDKIPQLTPFTPK	2	1	1	GL50803_112103	Q13(Deamidated)	2125.25	High	2.8787	High	4.34178	2
	NTALVTNSVEIHDSNNMVFMRDQQITTR	6	1	1	GL50803_112103	M20(Oxidation)	3250.56	Medium	2.865	High	3.64807	1
	YVDEWIDVGADAVKK	6	1	1	GL50803_112103		1707.86	High	2.72131	High	3.70895	1
	IPHEYQLAYGCNNLNLGNNCVLSVHQPTVDFIK	3	1	1	GL50803_112103	C11(Carbamidomethyl); N13(Deamidated); C20(Carbamidomethyl)	3828.84	Medium	2.62113			0
	VYMPYDVLSEASPAEREVLMDQAMASLK	2	1	1	GL50803_112103	M20(Oxidation); Q22(Deamidated)	3160.51	Medium	2.48643			1
	AEIVVVHLPQGTSFLTSLNPEGNLLEEPICPDELRR	1	1	1	GL50803_112103	C30(Carbamidomethyl)	4043.09			High	6.21115	1
	IPHEYQLAYGCNNLNLGNNCVLSVHQPTVDFIK	5	1	1	GL50803_112103	C11(Carbamidomethyl); N12(Deamidated); N13(Deamidated); C20(Carbamidomethyl)	3829.87			High	6.16976	0
	NLVDVILSEPVIHLAPGVR	3	1	1	GL50803_112103	N1(Deamidated)	2042.17			High	5.42579	0
	LAQATQGGENERAEIVVVHLPQGTSFLTSLNPEGNLLEEPICPDELR	3	1	1	GL50803_112103	Q22(Deamidated); C42(Carbamidomethyl)	5142.58			High	5.06894	1
	LAQATQGGENERAEIVVVHLPQGTSFLTSLNPEGNLLEEPICPDELR	2	1	1	GL50803_112103	N10(Deamidated); N31(Deamidated); N35(Deamidated); C42(Carbamidomethyl)	5144.58			High	4.48604	1
	NGEPVDAAGKKFDCVIYIPSSVDDLIDGLK	1	1	1	GL50803_112103	C14(Carbamidomethyl)	3235.62			High	3.95723	2
	NTALVTNSVEIHDSNNMVFMRDQQITTRR	2	1	1	GL50803_112103	N7(Deamidated)	3391.67			High	3.92464	2
	DHEGFQAVLKEK	1	1	1	GL50803_112103		1400.72			High	3.4333	1
	VYMPYDVLSEASPAEREVLMDQAMASLK	2	1	1	GL50803_112103	M3(Oxidation); M20(Oxidation)	3175.5			High	3.37323	1
	MYGSLHCASQVVYRTPLAPAAVK	1	1	1	GL50803_112103	C7(Carbamidomethyl)	2519.29			Medium	3.01361	1
	KFDCVIYIPSSVDDLIDGLK	1	1	1	GL50803_112103	C4(Carbamidomethyl)	2297.17			High	2.98743	1
	VVGDCREGGPHCMLEGGDFVPVSPGLAMMGVGLR	2	1	1	GL50803_112103	C5(Carbamidomethyl); C12(Carbamidomethyl); M29(Oxidation)	3572.67			Medium	2.98539	1
	RGIVMGQFQAPQR	1	1	1	GL50803_112103		1487.79			High	2.9752	1
	LAQATQGGENERAEIVVVHLPQGTSFLTSLNPEGNLLEEPICPDELRR	1	1	1	GL50803_112103	Q22(Deamidated); C42(Carbamidomethyl)	5298.7			Medium	2.77243	2
	LVSEGRVPYITWR	1	1	1	GL50803_112103		1575.86			High	2.56063	1
	ANVEFQQWLSENGYTIVR	1	1	1	GL50803_112103	Q6(Deamidated); N12(Deamidated)	2156.05			High	2.49782	0
	EVLMDQAMASLKYELHATGAR	1	1	1	GL50803_112103	M8(Oxidation)	2350.15			Medium	2.19897	1
	VYMPYDVLSEASPAEREVLMDQAMASLK	1	1	1	GL50803_112103	Q22(Deamidated)	3144.51			Medium	2.16323	1
	ACEQEGDGIAAIYEK	1	1	1	GL50803_112103	C2(Carbamidomethyl)	1653.75			High	2.14652	0
	GIVMGQFQAPQR	1	1	1	GL50803_112103		1331.69			High	1.95552	0
GL50803_14019	organism=Giardia_Assemblage_A_isolate_WB | product=Cathepsin B precursor | location=GLCHR04:2314740-2315642(-) | length=300 | sequence_SO=chromosome | SO=protein_coding	51.33	1	12	13	606	802.796	47.33	11	203	1474.97	51.33	12	403	300	33.0347	5.2876
	Sequence	# PSMs	# Proteins	# Protein Groups	Protein Group Accessions	Modifications	MH+ [Da]	A2	XCorr A2	B2	XCorr B2	# Missed Cleavages
	CADGSSKVHLATATSYKDYGLDIPAMMK	32	1	1	GL50803_14019	C1(Carbamidomethyl)	3030.44	High	9.21578	High	8.45454	2
	VHLATATSYKDYGLDIPAMMK	38	1	1	GL50803_14019		2325.16	High	7.87726	High	7.46116	1
	CVAGLDKKPVKYSPQYVVSCDHGDMACNGGWLPNVWK	14	1	1	GL50803_14019	C1(Carbamidomethyl); C20(Carbamidomethyl); C27(Carbamidomethyl)	4235.99	High	6.82957	High	8.90296	2
	CVAGLDKKPVKYSPQYVVSCDHGDMACNGGWLPNVWK	11	1	1	GL50803_14019	C1(Carbamidomethyl); C20(Carbamidomethyl); M25(Oxidation); C27(Carbamidomethyl); N28(Deamidated)	4252.96	High	6.65711	Medium	5.72677	2
	CVAGLDKKPVKYSPQYVVSCDHGDMACNGGWLPNVWK	19	1	1	GL50803_14019	C1(Carbamidomethyl); C20(Carbamidomethyl); C27(Carbamidomethyl); N28(Deamidated)	4236.97	High	6.65369	High	9.55626	2
	KPVKYSPQYVVSCDHGDMACNGGWLPNVWK	8	1	1	GL50803_14019	C13(Carbamidomethyl); C20(Carbamidomethyl); N21(Deamidated)	3493.64	High	6.53618	Medium	5.73186	1
	YSPQYVVSCDHGDMACNGGWLPNVWK	33	1	1	GL50803_14019	C9(Carbamidomethyl); C16(Carbamidomethyl)	3040.32	High	6.26288	High	5.96434	0
	MIRGINDCSIEEQAYAGFFDE	27	1	1	GL50803_14019	C8(Carbamidomethyl)	2465.08	High	6.03124	High	7.16197	1
	GINDCSIEEQAYAGFFDE	184	1	1	GL50803_14019	C5(Carbamidomethyl)	2064.85	High	5.82521	High	5.6328	0
	YSPQYVVSCDHGDMACNGGWLPNVWK	36	1	1	GL50803_14019	C9(Carbamidomethyl); C16(Carbamidomethyl); N17(Deamidated)	3041.3	High	5.81054	High	5.6662	0
	DDVPESFDFREEYPHCIPEVVDQGGCGSCWAFSSVATFGDRR	4	1	1	GL50803_14019	C16(Carbamidomethyl); C26(Carbamidomethyl); C29(Carbamidomethyl)	4881.11	Medium	5.79577	High	6.65221	2
	CVAGLDKKPVKYSPQYVVSCDHGDMACNGGWLPNVWK	7	1	1	GL50803_14019	C1(Carbamidomethyl); C20(Carbamidomethyl); M25(Oxidation); C27(Carbamidomethyl)	4251.98	Medium	5.71315	High	6.87427	2
	YSPQYVVSCDHGDMACNGGWLPNVWK	15	1	1	GL50803_14019	C9(Carbamidomethyl); M14(Oxidation); C16(Carbamidomethyl)	3056.31	High	5.35354	High	5.40792	0
	CVAGLDKKPVKYSPQYVVSCDHGDMACNGGWLPNVWK	5	1	1	GL50803_14019	C1(Carbamidomethyl); Q15(Deamidated); C20(Carbamidomethyl); C27(Carbamidomethyl); N34(Deamidated)	4238	High	4.76576	High	5.31976	2
	YSPQYVVSCDHGDMACNGGWLPNVWK	35	1	1	GL50803_14019	C9(Carbamidomethyl); M14(Oxidation); C16(Carbamidomethyl); N17(Deamidated)	3057.3	High	4.50057	High	5.22646	0
	NSWGPDWGEDGYFR	47	3	3	GL50803_16779 ;GL50803_16160 ;GL50803_14019		1685.7	High	4.0202	High	4.48477	0
	YSPQYVVSCDHGDMACNGGWLPNVWK	3	1	1	GL50803_14019	Q4(Deamidated); C9(Carbamidomethyl); C16(Carbamidomethyl); N23(Deamidated)	3042.29	High	3.93839	High	3.12103	0
	CVAGLDKKPVKYSPQYVVSCDHGDMACNGGWLPNVWK	3	1	1	GL50803_14019	C1(Carbamidomethyl); Q15(Deamidated); C20(Carbamidomethyl); C27(Carbamidomethyl); N28(Deamidated); N34(Deamidated)	4238.97	High	3.78307	High	5.35605	2
	MIRGINDCSIEEQAYAGFFDE	7	1	1	GL50803_14019	C8(Carbamidomethyl); Q13(Deamidated)	2466.08	High	3.64337	High	4.40422	1
	CADGSSKVHLATATSYKDYGLDIPAMMK	8	1	1	GL50803_14019	C1(Carbamidomethyl); M26(Oxidation)	3046.43	High	3.48573	High	4.65984	2
	NSWGPDWGEDGYFR	18	3	3	GL50803_16779 ;GL50803_16160 ;GL50803_14019	N1(Deamidated)	1686.69	High	3.38375	High	3.27465	0
	VHLATATSYKDYGLDIPAMMK	11	1	1	GL50803_14019	M20(Oxidation)	2341.15	Medium	2.9988	High	5.73792	1
	DYGLDIPAMMK	3	1	1	GL50803_14019		1253.59	High	2.59231	High	2.27882	0
	VHLATATSYKDYGLDIPAMMK	3	1	1	GL50803_14019	M19(Oxidation); M20(Oxidation)	2357.17	Medium	2.52494	High	3.53677	1
	YSPQYVVSCDHGDMACNGGWLPNVWK	2	1	1	GL50803_14019	C9(Carbamidomethyl); M14(Oxidation); C16(Carbamidomethyl); N17(Deamidated); N23(Deamidated)	3058.31	Medium	2.32324			0
	NSWGPDWGEDGYFRMIR	1	1	1	GL50803_14019		2085.93	Medium	2.29384			1
	GINDCSIEEQAYAGFFDE	8	1	1	GL50803_14019	C5(Carbamidomethyl); Q10(Deamidated)	2065.85	High	2.06157	High	4.3505	0
	DDVPESFDFREEYPHCIPEVVDQGGCGSCWAFSSVATFGDRR	2	1	1	GL50803_14019	C16(Carbamidomethyl); Q23(Deamidated); C26(Carbamidomethyl); C29(Carbamidomethyl)	4882.11			High	6.00616	2
	KPVKYSPQYVVSCDHGDMACNGGWLPNVWK	1	1	1	GL50803_14019	C13(Carbamidomethyl); C20(Carbamidomethyl)	3492.62			Medium	5.78052	1
	MIRGINDCSIEEQAYAGFFDE	12	1	1	GL50803_14019	M1(Oxidation); C8(Carbamidomethyl)	2481.07			High	5.15546	1
	MIRGINDCSIEEQAYAGFFDE	2	1	1	GL50803_14019	M1(Oxidation); C8(Carbamidomethyl); Q13(Deamidated)	2482.07			High	4.37363	1
	MIRGINDCSIEEQAYAGFFDE	2	1	1	GL50803_14019	N6(Deamidated); C8(Carbamidomethyl); Q13(Deamidated)	2467.06			High	2.81488	1
	MIRGINDCSIEEQAYAGFFDE	1	1	1	GL50803_14019	M1(Oxidation); N6(Deamidated); C8(Carbamidomethyl); Q13(Deamidated)	2483.06			High	2.74942	1
	TGTTTDECVPYK	1	1	1	GL50803_14019	C8(Carbamidomethyl)	1371.61			High	2.62448	0
	NSWGPDWGEDGYFRMIRGINDCSIEEQAYAGFFDE	3	1	1	GL50803_14019	N1(Deamidated); M15(Oxidation); C22(Carbamidomethyl)	4148.71			Medium	2.46229	2
GL50803_10330	organism=Giardia_Assemblage_A_isolate_WB | product=Tenascin precursor | location=GLCHR03:1012375-1013148(-) | length=257 | sequence_SO=chromosome | SO=protein_coding	77.82	1	12	12	523	725.518	77.82	11	172	1599.21	77.82	12	351	257	28.0701	4.86865
	Sequence	# PSMs	# Proteins	# Protein Groups	Protein Group Accessions	Modifications	MH+ [Da]	A2	XCorr A2	B2	XCorr B2	# Missed Cleavages
	GVCDIENKVCTCSYLYAGFHCNVCSADAEVLDGDTCAPSICVHEDKSGHR	38	1	1	GL50803_10330	C3(Carbamidomethyl); C10(Carbamidomethyl); C12(Carbamidomethyl); C21(Carbamidomethyl); C24(Carbamidomethyl); C36(Carbamidomethyl); C41(Carbamidomethyl)	5733.42	High	9.56966	High	10.2626	2
	GVCDIENKVCTCSYLYAGFHCNVCSADAEVLDGDTCAPSICVHEDKSGHR	2	1	1	GL50803_10330	C3(Carbamidomethyl); C10(Carbamidomethyl); C12(Carbamidomethyl); C21(Carbamidomethyl); N22(Deamidated); C24(Carbamidomethyl); C36(Carbamidomethyl); C41(Carbamidomethyl)	5734.43	High	9.21369			2
	GVCDIENKVCTCSYLYAGFHCNVCSADAEVLDGDTCAPSICVHEDKSGHR	9	1	1	GL50803_10330	C3(Carbamidomethyl); N7(Deamidated); C10(Carbamidomethyl); C12(Carbamidomethyl); C21(Carbamidomethyl); N22(Deamidated); C24(Carbamidomethyl); C36(Carbamidomethyl); C41(Carbamidomethyl)	5735.45	High	8.35039	High	10.3921	2
	YDVSPYPDDFIYMCECDVGYTNILADNCVNDHCVDPEHPSKECSGHGECKDNR	6	1	1	GL50803_10330	C14(Carbamidomethyl); C16(Carbamidomethyl); C28(Carbamidomethyl); C33(Carbamidomethyl); C43(Carbamidomethyl); C49(Carbamidomethyl)	6353.59	High	7.93598	High	10.4135	2
	VCTCSYLYAGFHCNVCSADAEVLDGDTCAPSICVHEDKSGHR	13	1	1	GL50803_10330	C2(Carbamidomethyl); C4(Carbamidomethyl); C13(Carbamidomethyl); C16(Carbamidomethyl); C28(Carbamidomethyl); C33(Carbamidomethyl)	4818.02	High	7.91825	High	9.65	1
	CIPNECVTGMFESGEAEICHTR	81	1	1	GL50803_10330	C1(Carbamidomethyl); C6(Carbamidomethyl); C19(Carbamidomethyl)	2597.08	High	7.16697	High	7.38342	0
	CIPNECVTGMFESGEAEICHTR	33	1	1	GL50803_10330	C1(Carbamidomethyl); N4(Deamidated); C6(Carbamidomethyl); C19(Carbamidomethyl)	2598.08	High	6.99741	High	6.75931	0
	CMNGICLCDDGFVLQGTFK	36	1	1	GL50803_10330	C1(Carbamidomethyl); C6(Carbamidomethyl); C8(Carbamidomethyl)	2234.98	High	6.2731	High	6.64073	0
	CIPNECVTGMFESGEAEICHTR	44	1	1	GL50803_10330	C1(Carbamidomethyl); C6(Carbamidomethyl); M10(Oxidation); C19(Carbamidomethyl)	2613.09	High	5.79634	High	6.29947	0
	GVCDIENKVCTCSYLYAGFHCNVCSADAEVLDGDTCAPSICVHEDK	3	1	1	GL50803_10330	C3(Carbamidomethyl); N7(Deamidated); C10(Carbamidomethyl); C12(Carbamidomethyl); C21(Carbamidomethyl); N22(Deamidated); C24(Carbamidomethyl); C36(Carbamidomethyl); C41(Carbamidomethyl)	5298.23	Medium	5.58646	High	6.34378	1
	CMNGICLCDDGFVLQGTFK	68	1	1	GL50803_10330	C1(Carbamidomethyl); N3(Deamidated); C6(Carbamidomethyl); C8(Carbamidomethyl)	2235.97	High	5.18111	High	5.56433	0
	CMNGICLCDDGFVLQGTFK	21	1	1	GL50803_10330	C1(Carbamidomethyl); M2(Oxidation); C6(Carbamidomethyl); C8(Carbamidomethyl)	2250.97	High	5.16976	High	5.81357	0
	CIPNECVTGMFESGEAEICHTR	8	1	1	GL50803_10330	C1(Carbamidomethyl); N4(Deamidated); C6(Carbamidomethyl); M10(Oxidation); C19(Carbamidomethyl)	2614.08	High	5.00481	High	5.57576	0
	TCVGFNQLECMGYGK	13	1	1	GL50803_10330	C2(Carbamidomethyl); C10(Carbamidomethyl)	1763.76	High	4.70762	High	4.14731	0
	KTCVGFNQLECMGYGK	8	1	1	GL50803_10330	C3(Carbamidomethyl); C11(Carbamidomethyl)	1891.85	High	4.6472	High	5.50981	1
	CIPITCIVDGKMCPNGLCQQNVSGNWYCGCNTNYTPSGGR	27	1	1	GL50803_10330	C1(Carbamidomethyl); C6(Carbamidomethyl); C13(Carbamidomethyl); C18(Carbamidomethyl); Q19(Deamidated); Q20(Deamidated); C28(Carbamidomethyl); C30(Carbamidomethyl)	4610.97	High	4.52759	High	5.3081	1
	CMNGICLCDDGFVLQGTFK	18	1	1	GL50803_10330	C1(Carbamidomethyl); M2(Oxidation); N3(Deamidated); C6(Carbamidomethyl); C8(Carbamidomethyl)	2251.95	High	4.47403	High	5.96191	0
	CIPITCIVDGKMCPNGLCQQNVSGNWYCGCNTNYTPSGGR	2	1	1	GL50803_10330	C1(Carbamidomethyl); C6(Carbamidomethyl); M12(Oxidation); C13(Carbamidomethyl); C18(Carbamidomethyl); C28(Carbamidomethyl); C30(Carbamidomethyl)	4624.95	High	4.24806	High	4.81329	1
	KTCVGFNQLECMGYGK	2	1	1	GL50803_10330	C3(Carbamidomethyl); Q8(Deamidated); C11(Carbamidomethyl)	1892.85	High	3.66057			1
	TCVGFNQLECMGYGK	14	1	1	GL50803_10330	C2(Carbamidomethyl); N6(Deamidated); C10(Carbamidomethyl)	1764.74	High	3.61884	High	3.4001	0
	CIPITCIVDGKMCPNGLCQQNVSGNWYCGCNTNYTPSGGR	3	1	1	GL50803_10330	C1(Carbamidomethyl); C6(Carbamidomethyl); C13(Carbamidomethyl); C18(Carbamidomethyl); C28(Carbamidomethyl); C30(Carbamidomethyl)	4608.99	High	3.37948	High	5.05253	1
	CIPITCIVDGKMCPNGLCQQNVSGNWYCGCNTNYTPSGGR	5	1	1	GL50803_10330	C1(Carbamidomethyl); C6(Carbamidomethyl); C13(Carbamidomethyl); N15(Deamidated); C18(Carbamidomethyl); N21(Deamidated); N25(Deamidated); C28(Carbamidomethyl); C30(Carbamidomethyl)	4611.95	Medium	3.28456	High	4.71999	1
	MCPNGLCQQNVSGNWYCGCNTNYTPSGGR	2	1	1	GL50803_10330	C2(Carbamidomethyl); C7(Carbamidomethyl); C17(Carbamidomethyl); C19(Carbamidomethyl)	3352.34	Medium	3.09081	High	3.76476	0
	MCPNGLCQQNVSGNWYCGCNTNYTPSGGR	9	1	1	GL50803_10330	C2(Carbamidomethyl); N4(Deamidated); C7(Carbamidomethyl); N10(Deamidated); C17(Carbamidomethyl); C19(Carbamidomethyl)	3354.32	Medium	2.82342	High	4.21019	0
	TCVGFNQLECMGYGK	4	1	1	GL50803_10330	C2(Carbamidomethyl); Q7(Deamidated); C10(Carbamidomethyl); M11(Oxidation)	1780.73	High	2.54203	High	1.91624	0
	CIPITCIVDGK	11	1	1	GL50803_10330	C1(Carbamidomethyl); C6(Carbamidomethyl)	1275.64	High	2.48449	High	2.20159	0
	TCVGFNQLECMGYGK	12	1	1	GL50803_10330	C2(Carbamidomethyl); C10(Carbamidomethyl); M11(Oxidation)	1779.75	High	2.43844	High	4.63858	0
	GVCDIENKVCTCSYLYAGFHCNVCSADAEVLDGDTCAPSICVHEDK	2	1	1	GL50803_10330	C3(Carbamidomethyl); C10(Carbamidomethyl); C12(Carbamidomethyl); C21(Carbamidomethyl); C24(Carbamidomethyl); C36(Carbamidomethyl); C41(Carbamidomethyl)	5296.23			High	11.0641	1
	YDVSPYPDDFIYMCECDVGYTNILADNCVNDHCVDPEHPSKECSGHGECKDNR	6	1	1	GL50803_10330	M13(Oxidation); C14(Carbamidomethyl); C16(Carbamidomethyl); C28(Carbamidomethyl); C33(Carbamidomethyl); C43(Carbamidomethyl); C49(Carbamidomethyl)	6369.56			High	7.92168	2
	VCTCSYLYAGFHCNVCSADAEVLDGDTCAPSICVHEDK	1	1	1	GL50803_10330	C2(Carbamidomethyl); C4(Carbamidomethyl); C13(Carbamidomethyl); C16(Carbamidomethyl); C28(Carbamidomethyl); C33(Carbamidomethyl)	4380.8			High	7.44365	0
	YDVSPYPDDFIYMCECDVGYTNILADNCVNDHCVDPEHPSKECSGHGECKDNR	2	1	1	GL50803_10330	C14(Carbamidomethyl); C16(Carbamidomethyl); N22(Deamidated); N27(Deamidated); C28(Carbamidomethyl); N30(Deamidated); C33(Carbamidomethyl); C43(Carbamidomethyl); C49(Carbamidomethyl)	6356.56			Medium	5.87011	2
	YDVSPYPDDFIYMCECDVGYTNILADNCVNDHCVDPEHPSKECSGHGECKDNR	2	1	1	GL50803_10330	C14(Carbamidomethyl); C16(Carbamidomethyl); N22(Deamidated); N27(Deamidated); C28(Carbamidomethyl); C33(Carbamidomethyl); C43(Carbamidomethyl); C49(Carbamidomethyl)	6355.57			Medium	5.77478	2
	MCPNGLCQQNVSGNWYCGCNTNYTPSGGR	2	1	1	GL50803_10330	C2(Carbamidomethyl); C7(Carbamidomethyl); N14(Deamidated); C17(Carbamidomethyl); C19(Carbamidomethyl)	3353.35			High	5.34352	0
	YDVSPYPDDFIYMCECDVGYTNILADNCVNDHCVDPEHPSKECSGHGECKDNR	1	1	1	GL50803_10330	M13(Oxidation); C14(Carbamidomethyl); C16(Carbamidomethyl); N22(Deamidated); N27(Deamidated); C28(Carbamidomethyl); N30(Deamidated); C33(Carbamidomethyl); C43(Carbamidomethyl); C49(Carbamidomethyl)	6372.58			Medium	4.54298	2
	VCTCSYLYAGFHCNVCSADAEVLDGDTCAPSICVHEDK	1	1	1	GL50803_10330	C2(Carbamidomethyl); C4(Carbamidomethyl); C13(Carbamidomethyl); N14(Deamidated); C16(Carbamidomethyl); C28(Carbamidomethyl); C33(Carbamidomethyl)	4381.81			High	3.57961	0
	CIPITCIVDGKMCPNGLCQQNVSGNWYCGCNTNYTPSGGR	6	1	1	GL50803_10330	C1(Carbamidomethyl); C6(Carbamidomethyl); C13(Carbamidomethyl); C18(Carbamidomethyl); Q20(Deamidated); C28(Carbamidomethyl); C30(Carbamidomethyl)	4609.96			High	3.51556	1
	CIPITCIVDGKMCPNGLCQQNVSGNWYCGCNTNYTPSGGR	2	1	1	GL50803_10330	C1(Carbamidomethyl); C6(Carbamidomethyl); M12(Oxidation); C13(Carbamidomethyl); C18(Carbamidomethyl); N21(Deamidated); N25(Deamidated); C28(Carbamidomethyl); C30(Carbamidomethyl)	4626.97			Medium	3.11371	1
	VCTCSYLYAGFHCNVCSADAEVLDGDTCAPSICVHEDKSGHR	1	1	1	GL50803_10330	C2(Carbamidomethyl); C4(Carbamidomethyl); C13(Carbamidomethyl); N14(Deamidated); C16(Carbamidomethyl); C28(Carbamidomethyl); C33(Carbamidomethyl)	4819.05			Medium	3.08498	1
	KTCVGFNQLECMGYGK	2	1	1	GL50803_10330	C3(Carbamidomethyl); C11(Carbamidomethyl); M12(Oxidation)	1907.84			High	2.68125	1
	CMNGICLCDDGFVLQGTFK	3	1	1	GL50803_10330	C1(Carbamidomethyl); N3(Deamidated); C6(Carbamidomethyl); C8(Carbamidomethyl); Q15(Deamidated)	2236.95			High	2.27826	0
GL50803_10311	organism=Giardia_Assemblage_A_isolate_WB | product=Ornithine carbamoyltransferase | location=GLCHR03:1022938-1023921(+) | length=327 | sequence_SO=chromosome | SO=protein_coding	82.87	1	24	24	342	695.498	82.87	21	155	810.727	75.54	22	187	327	36.4128	7.02002
	Sequence	# PSMs	# Proteins	# Protein Groups	Protein Group Accessions	Modifications	MH+ [Da]	A2	XCorr A2	B2	XCorr B2	# Missed Cleavages
	LGGHAIYYELGANSNVGGKETVQDTAEVFSR	16	1	1	GL50803_10311		3282.61	High	10.8213	High	10.3522	1
	EMAQHASVPCINALDDFGHPLQMVCDFMTIKEK	5	1	1	GL50803_10311	C10(Carbamidomethyl); C25(Carbamidomethyl)	3832.76	High	8.59481	High	7.97653	1
	SVCYDEAGNRLHSAMAVLDFFLHDCKME	11	1	1	GL50803_10311	C3(Carbamidomethyl); C25(Carbamidomethyl); M27(Oxidation)	3331.47	High	7.42743	High	7.06531	2
	LGGHAIYYELGANSNVGGKETVQDTAEVFSR	22	1	1	GL50803_10311	N13(Deamidated)	3283.6	High	7.32387	High	7.90622	1
	IFHDCKKGCEGVDVVYTDSWMSYHITK	11	1	1	GL50803_10311	C5(Carbamidomethyl); C9(Carbamidomethyl)	3275.5	High	7.30394	High	7.20794	2
	EMAQHASVPCINALDDFGHPLQMVCDFMTIKEK	7	1	1	GL50803_10311	C10(Carbamidomethyl); N12(Deamidated); C25(Carbamidomethyl)	3833.77	High	7.27644	Medium	5.30679	1
	LKVLTPFQVDDAVMAVTSKR	24	1	1	GL50803_10311		2218.23	High	7.19288	High	7.24367	2
	LKVLTPFQVDDAVMAVTSKR	12	1	1	GL50803_10311	M14(Oxidation)	2234.23	High	6.83079	High	6.87384	2
	LKVLTPFQVDDAVMAVTSK	17	1	1	GL50803_10311		2062.12	High	6.71221	High	7.43429	1
	SVCYDEAGNRLHSAMAVLDFFLHDCKME	7	1	1	GL50803_10311	C3(Carbamidomethyl); C25(Carbamidomethyl)	3315.46	High	6.70625	High	7.05953	2
	HLLTISALCPKELAYLIDR	7	1	1	GL50803_10311	C9(Carbamidomethyl)	2226.23	High	6.32529	High	4.96141	1
	KGCEGVDVVYTDSWMSYHITK	9	1	1	GL50803_10311	C3(Carbamidomethyl)	2475.13	High	6.12031	High	7.45867	1
	LKVLTPFQVDDAVMAVTSKR	1	1	1	GL50803_10311	Q8(Deamidated)	2219.23	High	6.08166			2
	VLTPFQVDDAVMAVTSKR	16	1	1	GL50803_10311		1977.05	High	6.06346	High	6.33023	1
	EMAQHASVPCINALDDFGHPLQMVCDFMTIKEK	1	1	1	GL50803_10311	M2(Oxidation); Q4(Deamidated); C10(Carbamidomethyl); N12(Deamidated); C25(Carbamidomethyl)	3850.76	Medium	5.71243			1
	EMAQHASVPCINALDDFGHPLQMVCDFMTIKEK	8	1	1	GL50803_10311	C10(Carbamidomethyl); M23(Oxidation); C25(Carbamidomethyl)	3848.76	Medium	5.62517	Medium	5.82502	1
	GCALLGMECHVCCPDHKDFKPIKEVIDECEEIIAK	6	1	1	GL50803_10311	C2(Carbamidomethyl); C9(Carbamidomethyl); C12(Carbamidomethyl); C13(Carbamidomethyl); C29(Carbamidomethyl)	4200.94	Medium	5.5133	Medium	5.90227	2
	GCEGVDVVYTDSWMSYHITK	5	1	1	GL50803_10311	C2(Carbamidomethyl)	2347.04	High	5.44036	High	6.31704	0
	EMAQHASVPCINALDDFGHPLQMVCDFMTIK	5	1	1	GL50803_10311	C10(Carbamidomethyl); C25(Carbamidomethyl)	3575.62	High	5.19129	High	7.20582	0
	VLTPFQVDDAVMAVTSKR	6	1	1	GL50803_10311	M12(Oxidation)	1993.04	High	5.15516	High	4.85025	1
	LHSAMAVLDFFLHDCKME	12	1	1	GL50803_10311	C15(Carbamidomethyl); M17(Oxidation)	2180	High	5.07965	High	6.87264	1
	GCEGVDVVYTDSWMSYHITK	4	1	1	GL50803_10311	C2(Carbamidomethyl); M14(Oxidation)	2363.03	High	5.0333	High	6.23359	0
	EMAQHASVPCINALDDFGHPLQMVCDFMTIK	10	1	1	GL50803_10311	M2(Oxidation); C10(Carbamidomethyl); C25(Carbamidomethyl)	3591.62	High	4.97644	High	7.16407	0
	FAYCGDSMNNVTYDLMR	28	1	1	GL50803_10311	C4(Carbamidomethyl)	2056.85	High	4.89955	High	4.97009	0
	LKVLTPFQVDDAVMAVTSK	5	1	1	GL50803_10311	M14(Oxidation)	2078.13	High	4.69486	High	5.99014	1
	SIFMNCLPATRGEEQTASVIDGPK	1	1	1	GL50803_10311	C6(Carbamidomethyl)	2621.28	High	4.62611			1
	LHSAMAVLDFFLHDCKME	10	1	1	GL50803_10311	C15(Carbamidomethyl)	2164	High	4.54923	High	6.53834	1
	LKVLTPFQVDDAVMAVTSKR	2	1	1	GL50803_10311	Q8(Deamidated); M14(Oxidation)	2235.2	High	4.29898	High	4.91502	2
	LKVLTPFQVDDAVMAVTSK	1	1	1	GL50803_10311	Q8(Deamidated)	2063.13	High	3.86368			1
	VLTPFQVDDAVMAVTSK	16	1	1	GL50803_10311		1820.94	High	3.8419	High	4.99536	0
	EMAQHASVPCINALDDFGHPLQMVCDFMTIK	4	1	1	GL50803_10311	C10(Carbamidomethyl); N12(Deamidated); C25(Carbamidomethyl)	3576.64	High	3.78656	High	4.18269	0
	SVCYDEAGNRLHSAMAVLDFFLHDCKME	2	1	1	GL50803_10311	C3(Carbamidomethyl); N9(Deamidated); C25(Carbamidomethyl); M27(Oxidation)	3332.46	High	3.68837	Medium	3.31163	2
	SVCYDEAGNRLHSAMAVLDFFLHDCKME	3	1	1	GL50803_10311	C3(Carbamidomethyl); N9(Deamidated); C25(Carbamidomethyl)	3316.47	High	3.55498	High	5.77075	2
	DFKPIKEVIDECEEIIAK	3	1	1	GL50803_10311	C12(Carbamidomethyl)	2176.12	High	3.3556	High	6.04067	1
	LGGHAIYYELGANSNVGGKETVQDTAEVFSR	1	1	1	GL50803_10311	N13(Deamidated); N15(Deamidated)	3284.6	High	3.35306			1
	SVCYDEAGNRLHSAMAVLDFFLHDCKME	4	1	1	GL50803_10311	C3(Carbamidomethyl); M15(Oxidation); C25(Carbamidomethyl); M27(Oxidation)	3347.46	Medium	3.23065	High	4.87372	2
	GCEGVDVVYTDSWMSYHITKEQKEAR	2	1	1	GL50803_10311	C2(Carbamidomethyl)	3088.41	Medium	2.89492	High	3.47898	2
	AANKTLLAFFAKPSLR	2	1	1	GL50803_10311		1748.02	Medium	2.88972	High	3.87905	1
	EMAQHASVPCINALDDFGHPLQMVCDFMTIK	4	1	1	GL50803_10311	M2(Oxidation); C10(Carbamidomethyl); N12(Deamidated); C25(Carbamidomethyl)	3592.63	Medium	2.87022	Medium	3.21486	0
	GIKFAYCGDSMNNVTYDLMR	1	1	1	GL50803_10311	C7(Carbamidomethyl)	2355.05	High	2.83064			1
	FTAAGEFSNGFK	2	1	1	GL50803_10311		1275.6	Medium	1.94187	High	2.27577	0
	EMAQHASVPCINALDDFGHPLQMVCDFMTIKEK	6	1	1	GL50803_10311	Q4(Deamidated); C10(Carbamidomethyl); N12(Deamidated); C25(Carbamidomethyl)	3834.76			High	7.47295	1
	GCEGVDVVYTDSWMSYHITKEQK	2	1	1	GL50803_10311	C2(Carbamidomethyl)	2732.23			High	4.03675	1
	EMAQHASVPCINALDDFGHPLQMVCDFMTIKEK	2	1	1	GL50803_10311	C10(Carbamidomethyl); N12(Deamidated); C25(Carbamidomethyl); M28(Oxidation)	3849.76			High	3.61881	1
	FAYCGDSMNNVTYDLMR	2	1	1	GL50803_10311	C4(Carbamidomethyl); N9(Deamidated)	2057.86			High	3.47757	0
	VLTPFQVDDAVMAVTSK	1	1	1	GL50803_10311	Q6(Deamidated)	1821.94			High	3.41069	0
	EMAQHASVPCINALDDFGHPLQMVCDFMTIK	1	1	1	GL50803_10311	M2(Oxidation); C10(Carbamidomethyl); M23(Oxidation); C25(Carbamidomethyl)	3607.62			Medium	3.09379	0
	TLLAFFAKPSLR	1	1	1	GL50803_10311		1363.81			High	3.07358	0
	LHSAMAVLDFFLHDCKME	1	1	1	GL50803_10311	M5(Oxidation); C15(Carbamidomethyl); M17(Oxidation)	2196			Medium	3.03668	1
	FTAAGEFSNGFKGIK	1	1	1	GL50803_10311		1573.8			High	3.00581	1
	FAYCGDSMNNVTYDLMR	1	1	1	GL50803_10311	C4(Carbamidomethyl); M8(Oxidation); M16(Oxidation)	2088.84			High	2.61874	0
	FAYCGDSMNNVTYDLMR	4	1	1	GL50803_10311	C4(Carbamidomethyl); M8(Oxidation); N10(Deamidated)	2073.85			High	2.51505	0
	FAYCGDSMNNVTYDLMR	6	1	1	GL50803_10311	C4(Carbamidomethyl); M8(Oxidation)	2072.85			High	2.46882	0
	FTAAGEFSNGFK	1	1	1	GL50803_10311	N9(Deamidated)	1276.59			High	1.99075	0
GL50803_11043	organism=Giardia_Assemblage_A_isolate_WB | product=Fructose-bisphosphate aldolase | location=GLCHR03:1152763-1153734(+) | length=323 | sequence_SO=chromosome | SO=protein_coding	81.11	1	24	24	234	540.013	64.71	17	120	531.745	72.45	22	114	323	35.1911	6.66846
	Sequence	# PSMs	# Proteins	# Protein Groups	Protein Group Accessions	Modifications	MH+ [Da]	A2	XCorr A2	B2	XCorr B2	# Missed Cleavages
	GVSVEAELGTLGGIEEDVQNTVQLTEPQDAKK	15	1	1	GL50803_11043		3354.7	High	8.14024	High	8.21986	1
	AFGSAGHAGDYKVVSLEEAKAWYK	21	1	1	GL50803_11043		2584.29	High	7.6996	High	7.17935	2
	MAIDLGFSSVMIDASHHPFDENVR	11	1	1	GL50803_11043		2688.26	High	7.44119	High	8.42374	0
	MPDAVGVPIESIVHAIGEGVCK	18	1	1	GL50803_11043	C21(Carbamidomethyl)	2278.16	High	7.39625	High	7.58127	0
	MAIDLGFSSVMIDASHHPFDENVR	17	1	1	GL50803_11043	M1(Oxidation)	2704.25	High	7.2511	High	8.59058	0
	FVELTGVDALAVAIGTSHGAYK	15	1	1	GL50803_11043		2219.17	High	7.07445	High	7.09366	0
	KFVELTGVDALAVAIGTSHGAYK	15	1	1	GL50803_11043		2347.27	High	6.93166	High	7.85922	1
	YGGKMPDAVGVPIESIVHAIGEGVCK	18	1	1	GL50803_11043	C25(Carbamidomethyl)	2683.36	High	6.31901	High	6.51814	1
	MPDAVGVPIESIVHAIGEGVCKINVDSDSR	2	1	1	GL50803_11043	C21(Carbamidomethyl); N24(Deamidated)	3165.58	High	5.79897	High	3.55111	1
	YGVGAFNVNNMEQIQGIMK	15	1	1	GL50803_11043		2113.02	High	5.48907	High	6.15739	0
	KHKYGVGAFNVNNMEQIQGIMK	2	1	1	GL50803_11043		2506.26	High	5.40658	High	5.60302	2
	KFVELTGVDALAVAIGTSHGAYKFK	1	1	1	GL50803_11043		2622.43	High	5.30782			2
	MPDAVGVPIESIVHAIGEGVCK	3	1	1	GL50803_11043	M1(Oxidation); C21(Carbamidomethyl)	2294.15	High	5.17613	High	6.06245	0
	TISDLTGIPLVMHGSSSVPKDVKDMINK	1	1	1	GL50803_11043		2982.56	High	5.0255			2
	GVSVEAELGTLGGIEEDVQNTVQLTEPQDAK	7	1	1	GL50803_11043		3226.61	High	4.89419	High	5.02413	0
	DYLGPGRDAITEMLIPK	31	1	1	GL50803_11043		1888.99	High	4.88301	High	4.73392	1
	GVSVEAELGTLGGIEEDVQNTVQLTEPQDAKK	5	1	1	GL50803_11043	Q19(Deamidated)	3355.69	High	4.81602			1
	MPDAVGVPIESIVHAIGEGVCKINVDSDSR	5	1	1	GL50803_11043	C21(Carbamidomethyl)	3164.58	High	4.28917	High	6.64809	1
	YGGKMPDAVGVPIESIVHAIGEGVCK	3	1	1	GL50803_11043	M5(Oxidation); C25(Carbamidomethyl)	2699.36	High	4.18734	High	5.50602	1
	FVELTGVDALAVAIGTSHGAYKFK	2	1	1	GL50803_11043		2494.34	High	3.99477	Medium	2.83763	1
	HKYGVGAFNVNNMEQIQGIMK	2	1	1	GL50803_11043		2378.17	High	3.70938	High	4.06436	1
	YGVGAFNVNNMEQIQGIMK	6	1	1	GL50803_11043	N10(Deamidated)	2114.01	High	3.387	High	4.4936	0
	FDPRDYLGPGRDAITEMLIPK	4	1	1	GL50803_11043		2404.23	Medium	3.24579	Medium	3.1298	2
	TISDLTGIPLVMHGSSSVPKDVKDMINK	1	1	1	GL50803_11043	N27(Deamidated)	2983.57	Medium	3.04305			2
	MAIDLGFSSVMIDASHHPFDENVR	1	1	1	GL50803_11043	M1(Oxidation); M11(Oxidation)	2720.24			High	6.20064	0
	YGGKMPDAVGVPIESIVHAIGEGVCKINVDSDSR	1	1	1	GL50803_11043	C25(Carbamidomethyl)	3569.79			High	5.22002	2
	LCEAALEKHPDIPICIHLDHGDTLESVK	1	1	1	GL50803_11043	C2(Carbamidomethyl); C15(Carbamidomethyl)	3210.59			Medium	4.24517	1
	GALKYSDMIYLK	1	1	1	GL50803_11043		1401.74			High	3.7697	1
	YGGKMPDAVGVPIESIVHAIGEGVCKINVDSDSR	1	1	1	GL50803_11043	C25(Carbamidomethyl); N28(Deamidated)	3570.77			Medium	3.15415	2
	ITKEVVAYAHAR	1	1	1	GL50803_11043		1357.76			High	3.01452	1
	GVSVEAELGTLGGIEEDVQNTVQLTEPQDAK	2	1	1	GL50803_11043	Q19(Deamidated)	3227.61			High	2.99652	0
	VVSLEEAKAWYK	1	1	1	GL50803_11043		1422.76			High	2.94722	1
	AFGSAGHAGDYKVVSLEEAK	3	1	1	GL50803_11043		2036			High	2.81969	1
	GALKYSDMIYLKK	1	1	1	GL50803_11043		1529.84			High	2.80867	2
	DYLGPGRDAITEMLIPK	1	1	1	GL50803_11043	M13(Oxidation)	1904.98			High	2.59147	1
GL50803_16779	organism=Giardia_Assemblage_A_isolate_WB | product=Cathepsin B precursor | location=GLCHR04:2538164-2539060(+) | length=298 | sequence_SO=chromosome | SO=protein_coding	50.67	1	11	12	262	397.388	44.97	9	103	575.569	39.93	10	159	298	32.7397	5.19873
	Sequence	# PSMs	# Proteins	# Protein Groups	Protein Group Accessions	Modifications	MH+ [Da]	A2	XCorr A2	B2	XCorr B2	# Missed Cleavages
	VEGGHAVEMVGYGTDEYDVDYWIIR	19	1	1	GL50803_16779		2873.31	High	7.87586	High	7.19324	0
	AVKYSPQYVVSCDRGDMACDGGWLPSVWR	9	1	1	GL50803_16779	C12(Carbamidomethyl); C19(Carbamidomethyl)	3359.54	High	6.8197	High	6.50478	2
	VEGGHAVEMVGYGTDEYDVDYWIIR	5	1	1	GL50803_16779	M9(Oxidation)	2889.3	High	6.02331	High	5.33075	0
	YSPQYVVSCDRGDMACDGGWLPSVWR	23	1	1	GL50803_16779	C9(Carbamidomethyl); C16(Carbamidomethyl)	3061.34	High	5.95808	High	5.87095	1
	MTNECGIEEQVIGGFFEN	42	1	1	GL50803_16779	C5(Carbamidomethyl)	2073.89	High	5.72026	High	5.26561	0
	ALATGGPLQTAFTVYSDFMYYEGGVYQHTYGR	2	1	1	GL50803_16779	Q9(Deamidated); M19(Oxidation)	3580.64	High	5.66901			0
	MTNECGIEEQVIGGFFEN	37	1	1	GL50803_16779	M1(Oxidation); C5(Carbamidomethyl)	2089.89	High	5.00934	High	5.09803	0
	YSPQYVVSCDRGDMACDGGWLPSVWR	13	1	1	GL50803_16779	C9(Carbamidomethyl); M14(Oxidation); C16(Carbamidomethyl)	3077.34	High	4.97294	High	4.51704	1
	NSWGPDWGEDGYFR	47	3	3	GL50803_16779 ;GL50803_16160 ;GL50803_14019		1685.7	High	4.0202	High	4.48477	0
	AVDYGLDCDLIMK	19	1	1	GL50803_16779	C8(Carbamidomethyl)	1512.71	High	3.92411	High	3.52167	0
	MTNECGIEEQVIGGFFEN	8	1	1	GL50803_16779	C5(Carbamidomethyl); Q10(Deamidated)	2074.89	High	3.64192	High	3.36542	0
	NSWGPDWGEDGYFR	18	3	3	GL50803_16779 ;GL50803_16160 ;GL50803_14019	N1(Deamidated)	1686.69	High	3.38375	High	3.27465	0
	AVDYGLDCDLIMK	5	1	1	GL50803_16779	C8(Carbamidomethyl); M12(Oxidation)	1528.7	High	3.24651	High	3.67508	0
	IIRMTNECGIEEQVIGGFFEN	3	1	1	GL50803_16779	M4(Oxidation); C8(Carbamidomethyl)	2472.15	High	3.21393	High	4.24859	1
	AVKYSPQYVVSCDRGDMACDGGWLPSVWR	1	1	1	GL50803_16779	Q7(Deamidated); C12(Carbamidomethyl); M17(Oxidation); C19(Carbamidomethyl)	3376.54	Medium	3.10841			2
	YSPQYVVSCDRGDMACDGGWLPSVWR	3	1	1	GL50803_16779	Q4(Deamidated); C9(Carbamidomethyl); M14(Oxidation); C16(Carbamidomethyl)	3078.33	High	2.90846	Medium	2.23822	1
	IIRMTNECGIEEQVIGGFFEN	2	1	1	GL50803_16779	M4(Oxidation); C8(Carbamidomethyl); Q13(Deamidated)	2473.16	High	2.67522			1
	NSWGPDWGEDGYFRIIR	1	1	1	GL50803_16779		2067.96	Medium	2.55847			1
	GDMACDGGWLPSVWR	2	1	1	GL50803_16779	C5(Carbamidomethyl)	1706.73			High	3.8185	0
	GTCPTKCADGSDLPIYK	1	1	1	GL50803_16779	C3(Carbamidomethyl); C7(Carbamidomethyl)	1882.87			High	3.45696	1
	CADGSDLPIYK	1	1	1	GL50803_16779	C1(Carbamidomethyl)	1238.57			High	2.55691	0
	YSPQYVVSCDRGDMACDGGWLPSVWR	1	1	1	GL50803_16779	Q4(Deamidated); C9(Carbamidomethyl); C16(Carbamidomethyl)	3062.33			Medium	2.45265	1
GL50803_8826	organism=Giardia_Assemblage_A_isolate_WB | product=Glucokinase | location=GLCHR05:1550601-1551632(+) | length=343 | sequence_SO=chromosome | SO=protein_coding	65.31	1	19	19	178	387.328	41.69	15	86	427.234	64.43	15	92	343	37.6887	6.0874
	Sequence	# PSMs	# Proteins	# Protein Groups	Protein Group Accessions	Modifications	MH+ [Da]	A2	XCorr A2	B2	XCorr B2	# Missed Cleavages
	AAPLLEHELLCKDYQSTGDLINDFLKR	30	1	1	GL50803_8826	C11(Carbamidomethyl)	3159.62	High	8.92098	High	8.31829	2
	AAPLLEHELLCKDYQSTGDLINDFLK	24	1	1	GL50803_8826	C11(Carbamidomethyl)	3003.51	High	7.99094	High	7.16413	1
	VCITNLDWNESEEELQNTTGVGK	23	1	1	GL50803_8826	C2(Carbamidomethyl)	2636.22	High	7.5814	High	8.0438	0
	NLSGLASPVLREHVLSRDHDIDMGFLAK	15	1	1	GL50803_8826		3090.62	High	6.618	Medium	5.9842	2
	VCITNLDWNESEEELQNTTGVGK	12	1	1	GL50803_8826	C2(Carbamidomethyl); N9(Deamidated)	2637.22	High	5.51947	High	5.56581	0
	AAPLLEHELLCKDYQSTGDLINDFLKR	5	1	1	GL50803_8826	C11(Carbamidomethyl); Q15(Deamidated)	3160.61	Medium	5.43604	High	6.22552	2
	VCITNLDWNESEEELQNTTGVGKMK	2	1	1	GL50803_8826	C2(Carbamidomethyl)	2895.35	High	5.23881			1
	LINDFAAIGYGLLAIRPDDYLDFDAR	2	1	1	GL50803_8826		2927.48	High	5.02016	High	4.64077	0
	MKLINDFAAIGYGLLAIRPDDYLDFDAR	1	1	1	GL50803_8826		3186.62	High	4.88712			1
	DYQSTGDLINDFLKR	12	1	1	GL50803_8826		1784.88	High	4.71245	High	5.45449	1
	CFLAIHDLDVLK	20	1	1	GL50803_8826	C1(Carbamidomethyl)	1443.77	High	4.70638	High	4.86825	0
	NMHDFFWKNLSGLASPVLR	1	1	1	GL50803_8826		2232.14	High	3.89088			1
	MKLINDFAAIGYGLLAIRPDDYLDFDAR	1	1	1	GL50803_8826	M1(Oxidation)	3202.63	High	3.62539			1
	CFLAIHDLDVLKTDPR	4	1	1	GL50803_8826	C1(Carbamidomethyl)	1913	High	3.56363	High	4.90877	1
	NMHDFFWKNLSGLASPVLR	1	1	1	GL50803_8826	N9(Deamidated)	2233.14	Medium	3.29473			1
	AAPLLEHELLCKDYQSTGDLINDFLK	7	1	1	GL50803_8826	C11(Carbamidomethyl); Q15(Deamidated)	3004.52	High	3.23134	High	5.52004	1
	DYQSTGDLINDFLK	4	1	1	GL50803_8826		1628.78	High	3.03261	High	2.96221	0
	MKLINDFAAIGYGLLAIRPDDYLDFDAR	1	1	1	GL50803_8826	N5(Deamidated)	3187.63	Medium	3.01117			1
	LGIVGAAYFCTKM	2	1	1	GL50803_8826	C10(Carbamidomethyl)	1430.72	High	2.81054			1
	LGIVGAAYFCTK	3	1	1	GL50803_8826	C10(Carbamidomethyl)	1299.67	High	2.56634	High	2.67572	0
	EHVLSRDHDIDMGFLAK	2	1	1	GL50803_8826		1982.97	Medium	2.34824	High	2.63062	1
	NGSVSTPTVVPDNSTGIVSYAGAGTGFGVGFVADGVAYAAEGGHTTFSPMEAEDHALAQFIKEK	2	1	1	GL50803_8826	N13(Deamidated); Q59(Deamidated)	6389.03			High	6.30235	1
	MSHLPNGVSFHVVTNQK	1	1	1	GL50803_8826		1894.96			High	4.17234	0
	LINDFAAIGYGLLAIRPDDYLDFDAR	1	1	1	GL50803_8826	N3(Deamidated)	2928.5			High	3.69856	0
	NMHDFFWK	1	1	1	GL50803_8826		1124.5			High	2.56393	0
	NLSGLASPVLR	1	1	1	GL50803_8826		1126.66			Medium	1.79652	0
GL50803_16322	organism=Giardia_Assemblage_A_isolate_WB | product=Neurogenic locus Notch protein precursor | location=GLCHR05:3220941-3222719(-) | length=592 | sequence_SO=chromosome | SO=protein_coding	38.51	1	14	14	224	377.258	28.55	11	82	614.663	38.51	14	142	592	63.0264	4.43701
	Sequence	# PSMs	# Proteins	# Protein Groups	Protein Group Accessions	Modifications	MH+ [Da]	A2	XCorr A2	B2	XCorr B2	# Missed Cleavages
	CDSGYSLGNQGCYPSICYLASDDVCNGHGK	22	1	1	GL50803_16322	C1(Carbamidomethyl); C12(Carbamidomethyl); C17(Carbamidomethyl); C25(Carbamidomethyl)	3354.36	High	9.9199	High	9.72833	0
	CDSGYSLGNQGCYPSICYLASDDVCNGHGK	28	1	1	GL50803_16322	C1(Carbamidomethyl); C12(Carbamidomethyl); C17(Carbamidomethyl); C25(Carbamidomethyl); N26(Deamidated)	3355.35	High	9.29187	High	8.79266	0
	CVCDSGYNGPTCEYKVVDCEPGFVSAQETCYPEACISDESVCGGHGR	4	1	1	GL50803_16322	C1(Carbamidomethyl); C3(Carbamidomethyl); C12(Carbamidomethyl); C19(Carbamidomethyl); C30(Carbamidomethyl); C35(Carbamidomethyl); C42(Carbamidomethyl)	5363.15	High	9.01172	High	8.48991	1
	VIDGECVNESCITNSATNEVCSGHGKCNGYNCVCSVGYFGK	4	1	1	GL50803_16322	C6(Carbamidomethyl); C11(Carbamidomethyl); C21(Carbamidomethyl); C27(Carbamidomethyl); N28(Deamidated); C32(Carbamidomethyl); C34(Carbamidomethyl)	4603.9	High	8.64806	High	4.5811	1
	CVCDSGYNGPTCEYKVVDCEPGFVSAQETCYPEACISDESVCGGHGR	4	1	1	GL50803_16322	C1(Carbamidomethyl); C3(Carbamidomethyl); N8(Deamidated); C12(Carbamidomethyl); C19(Carbamidomethyl); Q27(Deamidated); C30(Carbamidomethyl); C35(Carbamidomethyl); C42(Carbamidomethyl)	5365.16	High	7.70396	High	7.2097	1
	CDSGYSLGNQGCYPSICYLASDDVCNGHGK	14	1	1	GL50803_16322	C1(Carbamidomethyl); Q10(Deamidated); C12(Carbamidomethyl); C17(Carbamidomethyl); C25(Carbamidomethyl); N26(Deamidated)	3356.33	High	6.16742	High	5.42262	0
	SDAKVIDGECVNESCITNSATNEVCSGHGKCNGYNCVCSVGYFGK	6	1	1	GL50803_16322	C10(Carbamidomethyl); C15(Carbamidomethyl); N18(Deamidated); C25(Carbamidomethyl); C31(Carbamidomethyl); C36(Carbamidomethyl); C38(Carbamidomethyl)	5005.13	Medium	5.67908	High	9.12147	2
	CTECSSEAVLIDGACVHKSCLTEFVPGETLVCNGLGR	3	1	1	GL50803_16322	C1(Carbamidomethyl); C4(Carbamidomethyl); C15(Carbamidomethyl); C20(Carbamidomethyl); C32(Carbamidomethyl)	4125.89	High	5.61485	High	6.40425	1
	SCLTEFVPGETLVCNGLGR	29	1	1	GL50803_16322	C2(Carbamidomethyl); C14(Carbamidomethyl)	2109.01	High	5.45242	High	5.69342	0
	SCLTEFVPGETLVCNGLGR	59	1	1	GL50803_16322	C2(Carbamidomethyl); C14(Carbamidomethyl); N15(Deamidated)	2110	High	5.28715	High	5.46554	0
	VIDGECVNESCITNSATNEVCSGHGKCNGYNCVCSVGYFGK	4	1	1	GL50803_16322	C6(Carbamidomethyl); C11(Carbamidomethyl); N14(Deamidated); N18(Deamidated); C21(Carbamidomethyl); C27(Carbamidomethyl); N28(Deamidated); C32(Carbamidomethyl); C34(Carbamidomethyl)	4605.91	High	5.21326			1
	CDSGYSLGNQGCYPSICYLASDDVCNGHGK	3	1	1	GL50803_16322	C1(Carbamidomethyl); N9(Deamidated); Q10(Deamidated); C12(Carbamidomethyl); C17(Carbamidomethyl); C25(Carbamidomethyl); N26(Deamidated)	3357.34	High	4.89952	High	4.64844	0
	VIDGECVNESCITNSATNEVCSGHGK	2	1	1	GL50803_16322	C6(Carbamidomethyl); N8(Deamidated); C11(Carbamidomethyl); C21(Carbamidomethyl)	2838.22	High	4.23145			0
	SDAKVIDGECVNESCITNSATNEVCSGHGK	2	1	1	GL50803_16322	C10(Carbamidomethyl); C15(Carbamidomethyl); C25(Carbamidomethyl)	3238.41	High	3.77838	High	6.07819	1
	CTECSSEAVLIDGACVHKSCLTEFVPGETLVCNGLGR	3	1	1	GL50803_16322	C1(Carbamidomethyl); C4(Carbamidomethyl); C15(Carbamidomethyl); C20(Carbamidomethyl); C32(Carbamidomethyl); N33(Deamidated)	4126.87	High	3.62085	High	3.84831	1
	CNGYNCVCSVGYFGK	5	1	1	GL50803_16322	C1(Carbamidomethyl); C6(Carbamidomethyl); C8(Carbamidomethyl)	1784.72	High	3.54891	High	4.58124	0
	CNGYNCVCSVGYFGK	6	1	1	GL50803_16322	C1(Carbamidomethyl); N2(Deamidated); C6(Carbamidomethyl); C8(Carbamidomethyl)	1785.71	High	3.33822	High	3.70993	0
	CTECSSEAVLIDGACVHK	3	1	1	GL50803_16322	C1(Carbamidomethyl); C4(Carbamidomethyl); C15(Carbamidomethyl)	2035.89	High	3.21403	High	7.57836	0
	CICPTDYIGR	4	1	1	GL50803_16322	C1(Carbamidomethyl); C3(Carbamidomethyl)	1254.56	High	2.43816	High	2.78111	0
	CVCDSGYNGPTCEYKVVDCEPGFVSAQETCYPEACISDESVCGGHGR	2	1	1	GL50803_16322	C1(Carbamidomethyl); C3(Carbamidomethyl); C12(Carbamidomethyl); C19(Carbamidomethyl); Q27(Deamidated); C30(Carbamidomethyl); C35(Carbamidomethyl); C42(Carbamidomethyl)	5364.14			High	8.22599	1
	VIDGECVNESCITNSATNEVCSGHGK	5	1	1	GL50803_16322	C6(Carbamidomethyl); C11(Carbamidomethyl); C21(Carbamidomethyl)	2837.21			High	7.81492	0
	VIDGECVNESCITNSATNEVCSGHGKCNGYNCVCSVGYFGK	5	1	1	GL50803_16322	C6(Carbamidomethyl); C11(Carbamidomethyl); C21(Carbamidomethyl); C27(Carbamidomethyl); N28(Deamidated); N31(Deamidated); C32(Carbamidomethyl); C34(Carbamidomethyl)	4604.9			High	7.33246	1
	CNEGYSGALCEWYQCPTGQTFVNNLCVHEECVTSYDDVAQTTSVCGGYGR	2	1	1	GL50803_16322	C1(Carbamidomethyl); C10(Carbamidomethyl); C15(Carbamidomethyl); Q19(Deamidated); C26(Carbamidomethyl); C31(Carbamidomethyl); Q40(Deamidated); C45(Carbamidomethyl)	5801.4			High	5.6409	0
	CYPANAGEKCTECSSEAVLIDGACVHKSCLTEFVPGETLVCNGLGR	1	1	1	GL50803_16322	C1(Carbamidomethyl); C10(Carbamidomethyl); C13(Carbamidomethyl); C24(Carbamidomethyl); C29(Carbamidomethyl); C41(Carbamidomethyl)	5116.35			Medium	5.56229	2
	CYPANAGEKCTECSSEAVLIDGACVHK	1	1	1	GL50803_16322	C1(Carbamidomethyl); C10(Carbamidomethyl); C13(Carbamidomethyl); C24(Carbamidomethyl)	3026.31			High	4.34751	1
	SDAKVIDGECVNESCITNSATNEVCSGHGK	1	1	1	GL50803_16322	C10(Carbamidomethyl); N12(Deamidated); C15(Carbamidomethyl); N18(Deamidated); C25(Carbamidomethyl)	3240.4			High	3.2305	1
	SDAKVIDGECVNESCITNSATNEVCSGHGK	2	1	1	GL50803_16322	C10(Carbamidomethyl); C15(Carbamidomethyl); N18(Deamidated); C25(Carbamidomethyl)	3239.4			Medium	2.44128	1
GL50803_8822	organism=Giardia_Assemblage_A_isolate_WB | product=2,3-bisphosphoglycerate-independent phosphoglycerate mutase | location=GLCHR05:1547794-1549563(+) | length=589 | sequence_SO=chromosome | SO=protein_coding	56.88	1	21	21	192	341.029	44.31	17	89	394.953	54.67	20	103	589	65.0493	6.53662
	Sequence	# PSMs	# Proteins	# Protein Groups	Protein Group Accessions	Modifications	MH+ [Da]	A2	XCorr A2	B2	XCorr B2	# Missed Cleavages
	NKGAIDQNLEEFVINDADGKPVGAVGDNDAFVLYNFRGDR	16	1	1	GL50803_8822		4353.11	High	10.2603	High	10.3771	2
	GAIDQNLEEFVINDADGKPVGAVGDNDAFVLYNFRGDR	6	1	1	GL50803_8822		4110.98	High	8.79133	High	8.86018	1
	FSEELDTYEEIPSDKDIEFSKAPWMR	8	1	1	GL50803_8822		3162.46	High	7.78915	High	7.76694	2
	GYLAHIYGYSVHGNYYDSIANAYTALR	12	1	1	GL50803_8822		3052.46	High	6.52322	High	7.09322	0
	GAIDQNLEEFVINDADGKPVGAVGDNDAFVLYNFRGDR	6	1	1	GL50803_8822	N6(Deamidated); N13(Deamidated)	4112.98	High	6.47915	High	4.19742	1
	NKGAIDQNLEEFVINDADGKPVGAVGDNDAFVLYNFRGDR	4	1	1	GL50803_8822	N15(Deamidated)	4354.12	High	6.30286	High	5.35412	2
	NKGAIDQNLEEFVINDADGKPVGAVGDNDAFVLYNFRGDR	2	1	1	GL50803_8822	N15(Deamidated); N28(Deamidated)	4355.13	High	6.14468			2
	GYLAHIYGYSVHGNYYDSIANAYTALR	8	1	1	GL50803_8822	N14(Deamidated)	3053.46	High	6.13584	High	5.65797	0
	FSEELDTYEEIPSDKDIEFSK	7	1	1	GL50803_8822		2521.15	High	5.25939	High	5.92326	1
	FSEELDTYEEIPSDKDIEFSKAPWMR	4	1	1	GL50803_8822	M25(Oxidation)	3178.45	High	5.20234	High	7.11171	2
	SEKFSEELDTYEEIPSDKDIEFSK	5	1	1	GL50803_8822		2865.32	High	5.00519	High	6.8483	2
	AVCDVGGCMVIIADHGNSDEMYEIVK	2	1	1	GL50803_8822	C3(Carbamidomethyl); C8(Carbamidomethyl)	2882.28	High	4.56158	High	5.57711	0
	NKGAIDQNLEEFVINDADGKPVGAVGDNDAFVLYNFR	4	1	1	GL50803_8822	N15(Deamidated); N28(Deamidated)	4026.98	High	4.51639	High	5.53743	1
	MVTTMDRYFANWDIVER	14	1	1	GL50803_8822		2147.01	High	4.38309	High	4.24211	1
	NILYVGMMLYDGDLHLPK	6	1	1	GL50803_8822		2092.06	High	4.25971	High	3.99436	0
	GAIDQNLEEFVINDADGKPVGAVGDNDAFVLYNFRGDR	5	1	1	GL50803_8822	N26(Deamidated)	4111.98	High	4.15818			1
	MVTTMDRYFANWDIVER	2	1	1	GL50803_8822	N11(Deamidated)	2148.01	High	4.10271	High	4.1028	1
	MVTTMDRYFANWDIVER	17	1	1	GL50803_8822	M1(Oxidation)	2163	High	4.08705	High	4.27911	1
	AAYTPFLDMFHAK	19	1	1	GL50803_8822		1511.74	High	3.78673	High	3.6496	0
	LVNMSLESGEMFREGSVWR	7	1	1	GL50803_8822		2227.08	High	3.63239	High	3.7715	1
	DVGETSGMSYIEKLDELLK	4	1	1	GL50803_8822		2127.05	High	3.49129	High	4.10201	1
	VKEADAVKAAYTPFLDMFHAK	5	1	1	GL50803_8822		2352.21	High	3.47515	Medium	4.48215	2
	YFANWDIVER	6	1	1	GL50803_8822		1312.63	High	2.98507	High	3.06719	0
	NILYVGMMLYDGDLHLPK	10	1	1	GL50803_8822	M7(Oxidation)	2108.05	High	2.85117	High	4.12419	0
	VAVECVDVCLGR	3	1	1	GL50803_8822	C5(Carbamidomethyl); C9(Carbamidomethyl)	1376.66	High	2.58036	High	2.56272	0
	AIEISQAMDALAGGDTAAFKDFNLCFDLSGIQR	1	1	1	GL50803_8822	N23(Deamidated); C25(Carbamidomethyl)	3546.69	Medium	2.51532			1
	TSHSLNPVPCIIIDKSSDVLEYKR	1	1	1	GL50803_8822	C10(Carbamidomethyl)	2771.43			Medium	4.53325	2
	NKGAIDQNLEEFVINDADGKPVGAVGDNDAFVLYNFRGDR	1	1	1	GL50803_8822	N15(Deamidated); N28(Deamidated); N35(Deamidated)	4356.1			Medium	4.31385	2
	AIEISQAMDALAGGDTAAFK	1	1	1	GL50803_8822		1979.98			High	3.7423	0
	KGRRPVVLCIVDGMGYGR	1	1	1	GL50803_8822	C9(Carbamidomethyl)	2033.09			Medium	3.13811	2
	AAYTPFLDMFHAK	2	1	1	GL50803_8822	M9(Oxidation)	1527.73			High	3.04928	0
	DVGETSGMSYIEKLDELLK	1	1	1	GL50803_8822	M8(Oxidation)	2143.04			High	3.02253	1
	AVCDVGGCMVIIADHGNSDEMYEIVK	1	1	1	GL50803_8822	C3(Carbamidomethyl); C8(Carbamidomethyl); N17(Deamidated)	2883.3			High	2.88794	0
	NYLVSPPNISDTLDDYLTSAGLSCYAISETQK	1	1	1	GL50803_8822	N1(Deamidated); N8(Deamidated); C24(Carbamidomethyl)	3537.67			High	2.63104	0
GL50803_13272	organism=Giardia_Assemblage_A_isolate_WB | product=hypothetical protein | location=GLCHR05:4077744-4078847(+) | length=367 | sequence_SO=chromosome | SO=protein_coding	43.05	1	15	15	167	340.597	30.25	13	79	365.637	43.05	15	88	367	40.385	6.32861
	Sequence	# PSMs	# Proteins	# Protein Groups	Protein Group Accessions	Modifications	MH+ [Da]	A2	XCorr A2	B2	XCorr B2	# Missed Cleavages
	GKSNDENWHGNDGLGDADFSIHMSSEER	12	1	1	GL50803_13272		3104.3	High	8.56156	High	8.89226	1
	GKSNDENWHGNDGLGDADFSIHMSSEERR	19	1	1	GL50803_13272		3260.41	High	8.48316	High	8.30756	2
	GSVEVVLEDTPHFGETVFR	9	1	1	GL50803_13272		2118.05	High	6.16357	High	6.04563	0
	SNDENWHGNDGLGDADFSIHMSSEER	6	1	1	GL50803_13272		2919.19	High	6.06121	High	6.4902	0
	GVKFTMPVLCRGPLDSASDLAFLK	12	1	1	GL50803_13272	C10(Carbamidomethyl)	2622.38	High	5.83066	High	5.65782	2
	SNDENWHGNDGLGDADFSIHMSSEERR	9	1	1	GL50803_13272		3075.29	High	5.51625	High	6.98512	1
	IIDTPIPFSDEAPSVLIK	24	1	1	GL50803_13272		1955.07	High	4.65191	High	4.836	0
	AIFAVSRDAVMETLRYTLTK	10	1	1	GL50803_13272		2285.24	High	4.64638	High	4.14945	2
	RIIDTPIPFSDEAPSVLIK	8	1	1	GL50803_13272		2111.18	High	4.61114	High	4.82219	1
	GPLDSASDLAFLK	9	1	1	GL50803_13272		1333.7	High	4.53172	High	3.9676	0
	IIDTPIPFSDEAPSVLIKR	4	1	1	GL50803_13272		2111.18	High	4.28124	High	4.47257	1
	AIFAVSRDAVMETLR	4	1	1	GL50803_13272		1678.9	High	4.19307	High	4.17965	1
	FTMPVLCRGPLDSASDLAFLK	21	1	1	GL50803_13272	C7(Carbamidomethyl)	2338.19	High	3.94644	High	4.32973	1
	FTMPVLCRGPLDSASDLAFLK	2	1	1	GL50803_13272	M3(Oxidation); C7(Carbamidomethyl)	2354.19	High	2.63522	High	2.64105	1
	IKQYEDSGMTGLLQGNMPECGMPHAEHNIGCDPVAAQVMFNSFDNIR	2	1	1	GL50803_13272	Q14(Deamidated); C20(Carbamidomethyl); C31(Carbamidomethyl)	5280.37			High	6.74571	1
	RIIDTPIPFSDEAPSVLIKR	2	1	1	GL50803_13272		2267.28			High	5.47393	2
	GKSNDENWHGNDGLGDADFSIHMSSEER	1	1	1	GL50803_13272	M23(Oxidation)	3120.29			Medium	4.36493	1
	IKQYEDSGMTGLLQGNMPECGMPHAEHNIGCDPVAAQVMFNSFDNIR	2	1	1	GL50803_13272	N16(Deamidated); C20(Carbamidomethyl); N28(Deamidated); C31(Carbamidomethyl)	5281.37			Medium	4.2598	1
	SNDENWHGNDGLGDADFSIHMSSEER	3	1	1	GL50803_13272	N5(Deamidated)	2920.2			High	3.83489	0
	GKSNDENWHGNDGLGDADFSIHMSSEER	8	1	1	GL50803_13272	N4(Deamidated)	3105.29			High	3.72374	1
GL50803_113797	organism=Giardia_Assemblage_A_isolate_WB | product=Variant-Specific Surface Protein 5 (VSP-5) | location=GLCHR03:1207372-1209513(-) | length=713 | sequence_SO=chromosome | SO=protein_coding	71.81	1	31	33	261	334.292	35.76	14	102	569.724	71.81	32	159	713	72.4918	5.10986
	Sequence	# PSMs	# Proteins	# Protein Groups	Protein Group Accessions	Modifications	MH+ [Da]	A2	XCorr A2	B2	XCorr B2	# Missed Cleavages
	AADGYKLDSGTLTVCSEGCKECASSTDCTTCLDGYVK	29	1	1	GL50803_113797	C15(Carbamidomethyl); C19(Carbamidomethyl); C22(Carbamidomethyl); C28(Carbamidomethyl); C31(Carbamidomethyl)	4079.73	High	9.93675	High	10.1194	2
	ATPTCNDSPIQNGVCGTCADNYFKMNGGCYETVKYPGK	19	1	1	GL50803_113797	C5(Carbamidomethyl); N6(Deamidated); N12(Deamidated); C15(Carbamidomethyl); C18(Carbamidomethyl); C29(Carbamidomethyl)	4276.84	High	9.71075	High	8.58395	2
	ATPTCNDSPIQNGVCGTCADNYFKMNGGCYETVKYPGK	15	1	1	GL50803_113797	C5(Carbamidomethyl); C15(Carbamidomethyl); C18(Carbamidomethyl); N26(Deamidated); C29(Carbamidomethyl)	4275.83	High	8.57526	High	7.86842	2
	DGFFPKDDSSAGNKCLPCNDSTDGIANCATCALVSGR	15	1	1	GL50803_113797	C15(Carbamidomethyl); C18(Carbamidomethyl); C28(Carbamidomethyl); C31(Carbamidomethyl)	3977.72	High	8.13647	High	7.74371	2
	ATPTCNDSPIQNGVCGTCADNYFK	4	1	1	GL50803_113797	C5(Carbamidomethyl); C15(Carbamidomethyl); C18(Carbamidomethyl)	2690.13	High	6.10747	High	4.88737	0
	TASGEGACTSCESDSNGVTGIKGCLNCAPPPNNKGSVLCYLIK	13	1	1	GL50803_113797	C8(Carbamidomethyl); C11(Carbamidomethyl); N16(Deamidated); C24(Carbamidomethyl); C27(Carbamidomethyl); C39(Carbamidomethyl)	4545.05	High	5.87613	High	5.42795	2
	ATPTCNDSPIQNGVCGTCADNYFK	9	1	1	GL50803_113797	C5(Carbamidomethyl); N12(Deamidated); C15(Carbamidomethyl); C18(Carbamidomethyl)	2691.12	High	5.14015	High	5.73296	0
	GCLNCAPPPNNKGSVLCYLIKDSGSTNK	1	1	1	GL50803_113797	C2(Carbamidomethyl); C5(Carbamidomethyl); C17(Carbamidomethyl)	3064.47	High	4.96568			2
	CLPCNDSTDGIANCATCALVSGR	9	1	1	GL50803_113797	C1(Carbamidomethyl); C4(Carbamidomethyl); C14(Carbamidomethyl); C17(Carbamidomethyl)	2512.06	High	4.81138	High	4.28394	0
	TCGLTIDGASYCSECATTTEYPQNGVCAPK	4	1	1	GL50803_113797	C2(Carbamidomethyl); C12(Carbamidomethyl); C15(Carbamidomethyl); C27(Carbamidomethyl)	3311.4	High	4.69893	High	6.88448	0
	TCGLTIDGASYCSECATTTEYPQNGVCAPK	14	1	1	GL50803_113797	C2(Carbamidomethyl); C12(Carbamidomethyl); C15(Carbamidomethyl); N24(Deamidated); C27(Carbamidomethyl)	3312.39	High	4.53254	High	6.40653	0
	LDSGTLTVCSEGCKECASSTDCTTCLDGYVK	9	1	1	GL50803_113797	C9(Carbamidomethyl); C13(Carbamidomethyl); C16(Carbamidomethyl); C22(Carbamidomethyl); C25(Carbamidomethyl)	3474.45	High	4.52317	High	5.46374	1
	DGFFPKDDSSAGNKCLPCNDSTDGIANCATCALVSGR	13	1	1	GL50803_113797	C15(Carbamidomethyl); C18(Carbamidomethyl); N19(Deamidated); N27(Deamidated); C28(Carbamidomethyl); C31(Carbamidomethyl)	3979.71	High	4.05814	High	5.95089	2
	TCGVTIGQDTWCSECNGANYAPVNGQCVDVNAEGPSK	6	1	1	GL50803_113797	C2(Carbamidomethyl); Q8(Deamidated); C12(Carbamidomethyl); C15(Carbamidomethyl); C27(Carbamidomethyl)	4016.7	High	3.79509			0
	TASGEGACTSCESDSNGVTGIKGCLNCAPPPNNKGSVLCYLIK	9	1	1	GL50803_113797	C8(Carbamidomethyl); C11(Carbamidomethyl); N16(Deamidated); C24(Carbamidomethyl); N26(Deamidated); C27(Carbamidomethyl); C39(Carbamidomethyl)	4546.05	High	3.49701	High	4.30382	2
	ATPTCNDSPIQNGVCGTCADNYFK	3	1	1	GL50803_113797	C5(Carbamidomethyl); N6(Deamidated); N12(Deamidated); C15(Carbamidomethyl); C18(Carbamidomethyl)	2692.11	High	3.42852	High	4.52072	0
	TCGVTIGQDTWCSECNGANYAPVNGQCVDVNAEGPSK	3	1	1	GL50803_113797	C2(Carbamidomethyl); C12(Carbamidomethyl); C15(Carbamidomethyl); N16(Deamidated); N19(Deamidated); N24(Deamidated); C27(Carbamidomethyl)	4018.68	High	3.36635	High	4.49307	0
	TASGEGACTSCESDSNGVTGIKGCLNCAPPPNNKGSVLCYLIK	4	1	1	GL50803_113797	C8(Carbamidomethyl); C11(Carbamidomethyl); N16(Deamidated); C24(Carbamidomethyl); N26(Deamidated); C27(Carbamidomethyl); N32(Deamidated); C39(Carbamidomethyl)	4547.05	Medium	3.3108	High	3.43295	2
	TCGVTIGQDTWCSECNGANYAPVNGQCVDVNAEGPSK	2	1	1	GL50803_113797	C2(Carbamidomethyl); Q8(Deamidated); C12(Carbamidomethyl); C15(Carbamidomethyl); Q26(Deamidated); C27(Carbamidomethyl)	4017.69	Medium	3.30573			0
	GSVLCYLIKDSGSTNK	3	2	2	GL50803_113797 ;GL50803_14586	C5(Carbamidomethyl)	1741.88	High	3.30004	High	4.70619	1
	CLPCNDSTDGIANCATCALVSGR	1	1	1	GL50803_113797	C1(Carbamidomethyl); C4(Carbamidomethyl); N5(Deamidated); N13(Deamidated); C14(Carbamidomethyl); C17(Carbamidomethyl)	2514.06	High	3.28709			0
	DGFFPKDDSSAGNKCLPCNDSTDGIANCATCALVSGR	5	1	1	GL50803_113797	N13(Deamidated); C15(Carbamidomethyl); C18(Carbamidomethyl); C28(Carbamidomethyl); C31(Carbamidomethyl)	3978.72	Medium	3.1859	High	5.08405	2
	TCGLTIDGASYCSECATTTEYPQNGVCAPK	1	1	1	GL50803_113797	C2(Carbamidomethyl); C12(Carbamidomethyl); C15(Carbamidomethyl); Q23(Deamidated); N24(Deamidated); C27(Carbamidomethyl)	3313.4	High	2.8283			0
	IGNYYGATEGAK	5	1	1	GL50803_113797		1243.6	High	2.64896	High	3.04804	0
	GSVLCYLIK	13	2	2	GL50803_113797 ;GL50803_14586	C5(Carbamidomethyl)	1052.58	High	2.54329	High	2.59024	0
	TVCISAPNGGTCQK	5	1	1	GL50803_113797	C3(Carbamidomethyl); N8(Deamidated); C12(Carbamidomethyl)	1493.67	Medium	1.91244	High	2.90671	0
	DGCYSSGEGLPGHSLCLSSDGDGVCTEAAPGYFAPVGAANTEQSVIACGDTTGVTIAAGGNTYK	2	1	1	GL50803_113797	C3(Carbamidomethyl); C16(Carbamidomethyl); C25(Carbamidomethyl); C48(Carbamidomethyl)	6397.82			High	7.15238	0
	CTQCGGNSFMYKDGCYSSGEGLPGHSLCLSSDGDGVCTEAAPGYFAPVGAANTEQSVIACGDTTGVTIAAGGNTYK	2	1	1	GL50803_113797	C1(Carbamidomethyl); C4(Carbamidomethyl); C15(Carbamidomethyl); C28(Carbamidomethyl); C37(Carbamidomethyl); C60(Carbamidomethyl)	7831.35			Medium	5.86128	1
	ATPTCNDSPIQNGVCGTCADNYFKMNGGCYETVKYPGK	6	1	1	GL50803_113797	C5(Carbamidomethyl); Q11(Deamidated); C15(Carbamidomethyl); C18(Carbamidomethyl); N21(Deamidated); N26(Deamidated); C29(Carbamidomethyl)	4277.83			Medium	5.69528	2
	CLPCNDSTDGIANCATCALVSGR	4	1	1	GL50803_113797	C1(Carbamidomethyl); C4(Carbamidomethyl); N13(Deamidated); C14(Carbamidomethyl); C17(Carbamidomethyl)	2513.07			High	5.1685	0
	DGCYSSGEGLPGHSLCLSSDGDGVCTEAAPGYFAPVGAANTEQSVIACGDTTGVTIAAGGNTYKGIADCAECSAPDATAGAEAGK	1	1	1	GL50803_113797	C3(Carbamidomethyl); C16(Carbamidomethyl); C25(Carbamidomethyl); N40(Deamidated); Q43(Deamidated); C48(Carbamidomethyl); N61(Deamidated); C69(Carbamidomethyl); C72(Carbamidomethyl)	8403.67			Medium	5.16264	1
	DGFFPKDDSSAGNKCLPCNDSTDGIANCATCALVSGR	1	1	1	GL50803_113797	N13(Deamidated); C15(Carbamidomethyl); C18(Carbamidomethyl); N19(Deamidated); N27(Deamidated); C28(Carbamidomethyl); C31(Carbamidomethyl)	3980.7			High	4.89645	2
	ATPTCNDSPIQNGVCGTCADNYFKMNGGCYETVKYPGK	4	1	1	GL50803_113797	C5(Carbamidomethyl); C15(Carbamidomethyl); C18(Carbamidomethyl); N21(Deamidated); M25(Oxidation); N26(Deamidated); C29(Carbamidomethyl)	4292.77			High	4.82269	2
	TASGEGACTSCESDSNGVTGIKGCLNCAPPPNNKGSVLCYLIK	1	1	1	GL50803_113797	C8(Carbamidomethyl); C11(Carbamidomethyl); C24(Carbamidomethyl); C27(Carbamidomethyl); C39(Carbamidomethyl)	4544.04			High	4.7789	2
	DGCYSSGEGLPGHSLCLSSDGDGVCTEAAPGYFAPVGAANTEQSVIACGDTTGVTIAAGGNTYKGIADCAECSAPDATAGAEAGKVATCTK	1	1	1	GL50803_113797	C3(Carbamidomethyl); C16(Carbamidomethyl); C25(Carbamidomethyl); N40(Deamidated); Q43(Deamidated); C48(Carbamidomethyl); N61(Deamidated); C69(Carbamidomethyl); C72(Carbamidomethyl); C89(Carbamidomethyl)	9063.99			Medium	4.55299	2
	GCLNCAPPPNNKGSVLCYLIK	2	1	1	GL50803_113797	C2(Carbamidomethyl); N4(Deamidated); C5(Carbamidomethyl); C17(Carbamidomethyl)	2376.17			High	4.38491	1
	SGAALVTCSACTDGYKPSADKTTCEAVSNCKTPGCK	1	1	1	GL50803_113797	C8(Carbamidomethyl); C11(Carbamidomethyl); C24(Carbamidomethyl); C30(Carbamidomethyl); C35(Carbamidomethyl)	3852.7			Medium	4.28021	2
	TCGVTIGQDTWCSECNGANYAPVNGQCVDVNAEGPSK	1	1	1	GL50803_113797	C2(Carbamidomethyl); C12(Carbamidomethyl); C15(Carbamidomethyl); C27(Carbamidomethyl)	4015.7			High	4.25144	0
	MNGGCYETVKYPGK	1	1	1	GL50803_113797	C5(Carbamidomethyl)	1603.72			High	3.65786	1
	FVAVDDSENGNKCVSCSDNLNGGVANCDTCSYDEQSKK	3	1	1	GL50803_113797	N9(Deamidated); C13(Carbamidomethyl); C16(Carbamidomethyl); C27(Carbamidomethyl); C30(Carbamidomethyl)	4244.76			High	3.36949	2
	MNGGCYETVKYPGK	2	1	1	GL50803_113797	N2(Deamidated); C5(Carbamidomethyl)	1604.71			High	3.23556	1
	MNGGCYETVKYPGKTVCISAPNGGTCQK	1	1	1	GL50803_113797	N2(Deamidated); C5(Carbamidomethyl); C17(Carbamidomethyl); C26(Carbamidomethyl)	3078.38			Medium	3.1538	2
	ALRYGDDGTKGTCGEGCTTGTGAGACK	2	1	1	GL50803_113797	C13(Carbamidomethyl); C17(Carbamidomethyl); C26(Carbamidomethyl)	2721.16			Medium	3.12448	2
	GIADCAECSAPDATAGAEAGKVATCTK	1	1	1	GL50803_113797	C5(Carbamidomethyl); C8(Carbamidomethyl); C25(Carbamidomethyl)	2682.18			High	3.10067	1
	TASGEGACTSCESDSNGVTGIK	1	1	1	GL50803_113797	C8(Carbamidomethyl); C11(Carbamidomethyl)	2187.91			High	3.04879	0
	CTQCGGNSFMYK	1	1	1	GL50803_113797	C1(Carbamidomethyl); C4(Carbamidomethyl)	1452.57			High	2.92512	0
	AADGYKLDSGTLTVCSEGCK	1	1	1	GL50803_113797	C15(Carbamidomethyl); C19(Carbamidomethyl)	2131.96			High	2.50995	1
	IGNYYGATEGAKK	2	1	1	GL50803_113797		1371.69			Medium	2.30812	1
	YGDDGTKGTCGEGCTTGTGAGACK	1	1	1	GL50803_113797	C10(Carbamidomethyl); C14(Carbamidomethyl); C23(Carbamidomethyl)	2380.95			Medium	2.2484	1
	CTDNNYLKTTSEGTSCVQK	1	1	1	GL50803_113797	C1(Carbamidomethyl); C16(Carbamidomethyl)	2205.98			Medium	2.23714	1
	YLKDNVCVDK	1	1	1	GL50803_113797	C7(Carbamidomethyl)	1253.62			Medium	2.20948	1
	SASACTKCDASCETCNGAATTCK	1	1	1	GL50803_113797	C5(Carbamidomethyl); C8(Carbamidomethyl); C12(Carbamidomethyl); C15(Carbamidomethyl); N16(Deamidated); C22(Carbamidomethyl)	2511.96			Medium	2.19248	1
	TVCISAPNGGTCQK	1	1	1	GL50803_113797	C3(Carbamidomethyl); C12(Carbamidomethyl)	1492.69			High	2.17742	0
	IGNYYGATEGAK	1	1	1	GL50803_113797	N3(Deamidated)	1244.58			High	1.94782	0
GL50803_104250	organism=Giardia_Assemblage_A_isolate_WB | product=hypothetical protein | location=GLCHR04:684965-685336(+) | length=123 | sequence_SO=chromosome | SO=protein_coding	59.35	1	5	11	137	321.961	57.72	10	67	369.046	41.46	8	70	123	13.8329	5.09717
	Sequence	# PSMs	# Proteins	# Protein Groups	Protein Group Accessions	Modifications	MH+ [Da]	A2	XCorr A2	B2	XCorr B2	# Missed Cleavages
	KINEAGELELITFHGPWCKDCQYSIPVFNR	16	1	1	GL50803_104250	C18(Carbamidomethyl); C21(Carbamidomethyl)	3621.75	High	8.59886	High	9.0185	2
	INEAGELELITFHGPWCKDCQYSIPVFNR	37	1	1	GL50803_104250	C17(Carbamidomethyl); C20(Carbamidomethyl)	3493.67	High	7.7083	High	7.54727	1
	INEAGELELITFHGPWCK	33	1	1	GL50803_104250	C17(Carbamidomethyl)	2114.04	High	6.94413	High	7.09588	0
	KINEAGELELITFHGPWCK	20	1	1	GL50803_104250	C18(Carbamidomethyl)	2242.13	High	6.7825	High	7.10453	1
	KINEAGELELITFHGPWCK	1	1	1	GL50803_104250	N3(Deamidated); C18(Carbamidomethyl)	2243.12	High	4.43385			1
	INEAGELELITFHGPWCKDCQYSIPVFNR	11	1	1	GL50803_104250	N2(Deamidated); C17(Carbamidomethyl); C20(Carbamidomethyl)	3494.66	High	3.65597	High	5.43951	1
	YGVKKVPSWVVLR	1	2	2	GL50803_3910 ;GL50803_104250		1530.92	High	2.9755			2
	KINEAGELELITFHGPWCKDCQYSIPVFNR	6	1	1	GL50803_104250	C18(Carbamidomethyl); C21(Carbamidomethyl); Q22(Deamidated); N29(Deamidated)	3623.77	Medium	2.96246	High	4.45323	2
	INEAGELELITFHGPWCKDCQYSIPVFNR	2	1	1	GL50803_104250	C17(Carbamidomethyl); C20(Carbamidomethyl); Q21(Deamidated); N28(Deamidated)	3495.65	Medium	2.95503	Medium	3.25908	1
	DCQYSIPVFNR	2	2	2	GL50803_3910 ;GL50803_104250	C2(Carbamidomethyl)	1398.65	High	2.77874	High	2.0709	0
	VTVATVDKETR	2	2	2	GL50803_3910 ;GL50803_104250		1218.67	High	2.77568	High	2.86133	1
	IVENFTVSFDEDVAAML	1	1	1	GL50803_104250		1899.9	High	2.24554			0
	KVPSWVVLR	1	2	2	GL50803_3910 ;GL50803_104250		1083.67	High	2.08773			1
	VPSWVVLR	2	2	2	GL50803_3910 ;GL50803_104250		955.572	Medium	1.92979	High	2.12845	0
	INEAGELELITFHGPWCKDCQYSIPVFNR	1	1	1	GL50803_104250	N2(Deamidated); C17(Carbamidomethyl); C20(Carbamidomethyl); Q21(Deamidated); N28(Deamidated)	3496.64			Medium	2.95855	1
	IKVTVATVDKETR	1	2	2	GL50803_3910 ;GL50803_104250		1459.85			Medium	2.17186	2
GL50803_95162	organism=Giardia_Assemblage_A_isolate_WB | product=Tenascin-like | location=GLCHR05:820580-822298(-) | length=572 | sequence_SO=chromosome | SO=protein_coding	61.89	1	22	22	122	292.455	54.37	15	59	311.433	61.89	20	63	572	61.7438	4.53857
	Sequence	# PSMs	# Proteins	# Protein Groups	Protein Group Accessions	Modifications	MH+ [Da]	A2	XCorr A2	B2	XCorr B2	# Missed Cleavages
	HGSCKTESCVCDPGYVLIGTAECTPAVCLVGGEVCPHGECTVFMNQSYCK	6	1	1	GL50803_95162	C4(Carbamidomethyl); C9(Carbamidomethyl); C11(Carbamidomethyl); C23(Carbamidomethyl); C28(Carbamidomethyl); C35(Carbamidomethyl); C40(Carbamidomethyl); C49(Carbamidomethyl)	5681.41	High	9.97199	High	10.4725	1
	HGSCKTESCVCDPGYVLIGTAECTPAVCLVGGEVCPHGECTVFMNQSYCKCDAEYTAFENK	2	1	1	GL50803_95162	C4(Carbamidomethyl); C9(Carbamidomethyl); C11(Carbamidomethyl); C23(Carbamidomethyl); C28(Carbamidomethyl); C35(Carbamidomethyl); C40(Carbamidomethyl); C49(Carbamidomethyl); C51(Carbamidomethyl)	7009.97	High	9.48873	High	9.49698	2
	FGYTQLDSSTCVSDTCISDDVAFKECNGNGVCQDGECKCNK	4	1	1	GL50803_95162	C11(Carbamidomethyl); C16(Carbamidomethyl); C26(Carbamidomethyl); N27(Deamidated); C32(Carbamidomethyl); C37(Carbamidomethyl); C39(Carbamidomethyl)	4726.9	High	8.86186			2
	FGYTQLDSSTCVSDTCISDDVAFKECNGNGVCQDGECKCNK	3	1	1	GL50803_95162	C11(Carbamidomethyl); C16(Carbamidomethyl); C26(Carbamidomethyl); C32(Carbamidomethyl); C37(Carbamidomethyl); C39(Carbamidomethyl)	4725.92	High	8.27669			2
	CSEDALAMEDGSCVSLNCISTGPDGKSVVCSDHGTCTAYRESSDPADVTYICQCK	1	1	1	GL50803_95162	C1(Carbamidomethyl); C13(Carbamidomethyl); C18(Carbamidomethyl); C30(Carbamidomethyl); C36(Carbamidomethyl); C52(Carbamidomethyl); C54(Carbamidomethyl)	6120.54	High	8.16703			2
	HGSCKTESCVCDPGYVLIGTAECTPAVCLVGGEVCPHGECTVFMNQSYCK	2	1	1	GL50803_95162	C4(Carbamidomethyl); C9(Carbamidomethyl); C11(Carbamidomethyl); C23(Carbamidomethyl); C28(Carbamidomethyl); C35(Carbamidomethyl); C40(Carbamidomethyl); N45(Deamidated); C49(Carbamidomethyl)	5682.43	High	8.08314			1
	CIPNSCISATFDYGYPELCSNKGTCDMDKR	8	1	1	GL50803_95162	C1(Carbamidomethyl); C6(Carbamidomethyl); C19(Carbamidomethyl); C25(Carbamidomethyl)	3559.51	High	7.96889	High	7.04145	2
	GFHGDFCGDYDCPSGETYVLSWGCMPDECVTEYEDGKRR	7	1	1	GL50803_95162	C7(Carbamidomethyl); C12(Carbamidomethyl); C24(Carbamidomethyl); C29(Carbamidomethyl)	4651.87	High	7.56447	High	8.0871	2
	HGSCKTESCVCDPGYVLIGTAECTPAVCLVGGEVCPHGECTVFMNQSYCK	3	1	1	GL50803_95162	C4(Carbamidomethyl); C9(Carbamidomethyl); C11(Carbamidomethyl); C23(Carbamidomethyl); C28(Carbamidomethyl); C35(Carbamidomethyl); C40(Carbamidomethyl); N45(Deamidated); Q46(Deamidated); C49(Carbamidomethyl)	5683.43	High	7.44335	High	6.90357	1
	CICDDGYDGDVCQYKVFECEDGYVYSEGQCVKDTCVAQDGHVCAK	1	1	1	GL50803_95162	C1(Carbamidomethyl); C3(Carbamidomethyl); C12(Carbamidomethyl); C19(Carbamidomethyl); C30(Carbamidomethyl); C35(Carbamidomethyl); C43(Carbamidomethyl)	5359.16	High	7.39006			2
	FGYTQLDSSTCVSDTCISDDVAFKECNGNGVCQDGECK	1	1	1	GL50803_95162	C11(Carbamidomethyl); C16(Carbamidomethyl); C26(Carbamidomethyl); C32(Carbamidomethyl); C37(Carbamidomethyl)	4323.74	High	7.23894			1
	EGTCNCEDDYLLTELGCYPSGCSDRR	16	1	1	GL50803_95162	C4(Carbamidomethyl); C6(Carbamidomethyl); C17(Carbamidomethyl); C22(Carbamidomethyl)	3127.25	High	5.92852	High	5.84801	1
	HGSCKTESCVCDPGYVLIGTAECTPAVCLVGGEVCPHGECTVFMNQSYCKCDAEYTAFENK	2	1	1	GL50803_95162	C4(Carbamidomethyl); C9(Carbamidomethyl); C11(Carbamidomethyl); C23(Carbamidomethyl); C28(Carbamidomethyl); C35(Carbamidomethyl); C40(Carbamidomethyl); N45(Deamidated); C49(Carbamidomethyl); C51(Carbamidomethyl); N60(Deamidated)	7011.94	Medium	5.88675			2
	CIPNSCISATFDYGYPELCSNK	9	1	1	GL50803_95162	C1(Carbamidomethyl); C6(Carbamidomethyl); C19(Carbamidomethyl)	2596.12	High	5.76008	High	5.14374	0
	EGTCNCEDDYLLTELGCYPSGCSDR	4	1	1	GL50803_95162	C4(Carbamidomethyl); C6(Carbamidomethyl); C17(Carbamidomethyl); C22(Carbamidomethyl)	2971.15	High	5.65928	High	5.50601	0
	FGYTQLDSSTCVSDTCISDDVAFK	2	1	1	GL50803_95162	C11(Carbamidomethyl); C16(Carbamidomethyl)	2716.18	High	5.57121			0
	CSEDALAMEDGSCVSLNCISTGPDGK	5	1	1	GL50803_95162	C1(Carbamidomethyl); C13(Carbamidomethyl); C18(Carbamidomethyl)	2773.13	High	4.68247	High	2.61333	0
	VFECEDGYVYSEGQCVKDTCVAQDGHVCAK	4	1	1	GL50803_95162	C4(Carbamidomethyl); C15(Carbamidomethyl); C20(Carbamidomethyl); C28(Carbamidomethyl)	3510.47	High	4.59704	High	5.17752	1
	EGTCNCEDDYLLTELGCYPSGCSDRR	3	1	1	GL50803_95162	C4(Carbamidomethyl); N5(Deamidated); C6(Carbamidomethyl); C17(Carbamidomethyl); C22(Carbamidomethyl)	3128.25	High	4.52318	High	3.97045	1
	CIPNSCISATFDYGYPELCSNK	6	1	1	GL50803_95162	C1(Carbamidomethyl); N4(Deamidated); C6(Carbamidomethyl); C19(Carbamidomethyl)	2597.1	High	4.421			0
	CICDDGYDGDVCQYKVFECEDGYVYSEGQCVKDTCVAQDGHVCAK	1	1	1	GL50803_95162	C1(Carbamidomethyl); C3(Carbamidomethyl); C12(Carbamidomethyl); Q13(Deamidated); C19(Carbamidomethyl); Q29(Deamidated); C30(Carbamidomethyl); C35(Carbamidomethyl); Q38(Deamidated); C43(Carbamidomethyl)	5362.15	High	4.39622			2
	EGTCNCEDDYLLTELGCYPSGCSDR	6	1	1	GL50803_95162	C4(Carbamidomethyl); N5(Deamidated); C6(Carbamidomethyl); C17(Carbamidomethyl); C22(Carbamidomethyl)	2972.15	High	4.16091	High	3.64247	0
	CVCNPLYGGTYCQK	4	1	1	GL50803_95162	C1(Carbamidomethyl); C3(Carbamidomethyl); C12(Carbamidomethyl)	1719.73	High	2.11695	High	3.28483	0
	CSEDALAMEDGSCVSLNCISTGPDGKSVVCSDHGTCTAYRESSDPADVTYICQCK	1	1	1	GL50803_95162	C1(Carbamidomethyl); C13(Carbamidomethyl); N17(Deamidated); C18(Carbamidomethyl); C30(Carbamidomethyl); C36(Carbamidomethyl); C52(Carbamidomethyl); Q53(Deamidated); C54(Carbamidomethyl)	6122.52			High	7.31905	2
	HGSCKTESCVCDPGYVLIGTAECTPAVCLVGGEVCPHGECTVFMNQSYCKCDAEYTAFENK	1	1	1	GL50803_95162	C4(Carbamidomethyl); C9(Carbamidomethyl); C11(Carbamidomethyl); C23(Carbamidomethyl); C28(Carbamidomethyl); C35(Carbamidomethyl); C40(Carbamidomethyl); N45(Deamidated); Q46(Deamidated); C49(Carbamidomethyl); C51(Carbamidomethyl); N60(Deamidated)	7012.96			High	6.70199	2
	FGYTQLDSSTCVSDTCISDDVAFKECNGNGVCQDGECKCNK	2	1	1	GL50803_95162	Q5(Deamidated); C11(Carbamidomethyl); C16(Carbamidomethyl); C26(Carbamidomethyl); N29(Deamidated); C32(Carbamidomethyl); C37(Carbamidomethyl); C39(Carbamidomethyl); N40(Deamidated)	4728.89			High	6.12818	2
	GFHGDFCGDYDCPSGETYVLSWGCMPDECVTEYEDGKRR	2	1	1	GL50803_95162	C7(Carbamidomethyl); C12(Carbamidomethyl); C24(Carbamidomethyl); M25(Oxidation); C29(Carbamidomethyl)	4667.85			High	6.0318	2
	SVVCSDHGTCTAYRESSDPADVTYICQCK	2	1	1	GL50803_95162	C4(Carbamidomethyl); C10(Carbamidomethyl); C26(Carbamidomethyl); C28(Carbamidomethyl)	3366.42			High	5.54293	1
	DGTLIGNDCVSPECLTDDGKVCYGTGACRDGR	3	1	1	GL50803_95162	N7(Deamidated); C9(Carbamidomethyl); C14(Carbamidomethyl); C22(Carbamidomethyl); C28(Carbamidomethyl)	3519.51			High	5.42109	2
	TESCVCDPGYVLIGTAECTPAVCLVGGEVCPHGECTVFMNQSYCK	2	1	1	GL50803_95162	C4(Carbamidomethyl); C6(Carbamidomethyl); C18(Carbamidomethyl); C23(Carbamidomethyl); C30(Carbamidomethyl); C35(Carbamidomethyl); N40(Deamidated); C44(Carbamidomethyl)	5113.19			High	5.41581	0
	CIPNSCISATFDYGYPELCSNKGTCDMDK	1	1	1	GL50803_95162	C1(Carbamidomethyl); N4(Deamidated); C6(Carbamidomethyl); C19(Carbamidomethyl); N21(Deamidated); C25(Carbamidomethyl)	3405.4			High	4.96837	1
	TESCVCDPGYVLIGTAECTPAVCLVGGEVCPHGECTVFMNQSYCKCDAEYTAFENK	1	1	1	GL50803_95162	C4(Carbamidomethyl); C6(Carbamidomethyl); C18(Carbamidomethyl); C23(Carbamidomethyl); C30(Carbamidomethyl); C35(Carbamidomethyl); N40(Deamidated); Q41(Deamidated); C44(Carbamidomethyl); C46(Carbamidomethyl); N55(Deamidated)	6443.71			Medium	4.91382	1
	CICDDGYDGDVCQYKVFECEDGYVYSEGQCVKDTCVAQDGHVCAK	1	1	1	GL50803_95162	C1(Carbamidomethyl); C3(Carbamidomethyl); C12(Carbamidomethyl); Q13(Deamidated); C19(Carbamidomethyl); Q29(Deamidated); C30(Carbamidomethyl); C35(Carbamidomethyl); C43(Carbamidomethyl)	5361.14			Medium	4.57584	2
	DGTLIGNDCVSPECLTDDGKVCYGTGACRDGR	1	1	1	GL50803_95162	C9(Carbamidomethyl); C14(Carbamidomethyl); C22(Carbamidomethyl); C28(Carbamidomethyl)	3518.52			High	3.51528	2
	TESCVCDPGYVLIGTAECTPAVCLVGGEVCPHGECTVFMNQSYCK	1	1	1	GL50803_95162	C4(Carbamidomethyl); C6(Carbamidomethyl); C18(Carbamidomethyl); C23(Carbamidomethyl); C30(Carbamidomethyl); C35(Carbamidomethyl); N40(Deamidated); Q41(Deamidated); C44(Carbamidomethyl)	5114.19			Medium	2.86942	0
	CDAEYTAFENK	1	1	1	GL50803_95162	C1(Carbamidomethyl)	1347.55			High	2.86528	0
	CSEDALAMEDGSCVSLNCISTGPDGK	1	1	1	GL50803_95162	C1(Carbamidomethyl); M8(Oxidation); C13(Carbamidomethyl); N17(Deamidated); C18(Carbamidomethyl)	2790.14			High	2.48804	0
	CSDIATEYEGR	2	1	1	GL50803_95162	C1(Carbamidomethyl)	1300.55			High	2.00676	0
GL50803_3910	organism=Giardia_Assemblage_A_isolate_WB | product=hypothetical protein | location=GLCHR05:2260480-2260851(-) | length=123 | sequence_SO=chromosome | SO=protein_coding	59.35	1	5	11	139	284.657	57.72	10	63	315.244	55.28	9	76	123	13.7148	5.09717
	Sequence	# PSMs	# Proteins	# Protein Groups	Protein Group Accessions	Modifications	MH+ [Da]	A2	XCorr A2	B2	XCorr B2	# Missed Cleavages
	KINEAGELELIAFHGPWCKDCQYSIPVFNR	8	1	1	GL50803_3910	C18(Carbamidomethyl); C21(Carbamidomethyl)	3591.75	High	7.48447	High	6.65476	2
	INEAGELELIAFHGPWCK	39	1	1	GL50803_3910	C17(Carbamidomethyl)	2084.03	High	7.06351	High	7.24819	0
	INEAGELELIAFHGPWCKDCQYSIPVFNR	30	1	1	GL50803_3910	C17(Carbamidomethyl); C20(Carbamidomethyl)	3463.65	High	6.89547	High	7.19083	1
	KINEAGELELIAFHGPWCK	11	1	1	GL50803_3910	C18(Carbamidomethyl)	2212.12	High	6.0716	High	5.86053	1
	KINEAGELELIAFHGPWCKDCQYSIPVFNR	12	1	1	GL50803_3910	C18(Carbamidomethyl); C21(Carbamidomethyl); Q22(Deamidated)	3592.75	High	6.05995	High	6.0523	2
	IVENFTASFDEDVAAML	12	1	1	GL50803_3910		1871.87	High	4.55792	High	4.45943	0
	INEAGELELIAFHGPWCK	2	1	1	GL50803_3910	N2(Deamidated); C17(Carbamidomethyl)	2085.03	High	4.13694	High	3.30238	0
	INEAGELELIAFHGPWCKDCQYSIPVFNR	10	1	1	GL50803_3910	C17(Carbamidomethyl); C20(Carbamidomethyl); Q21(Deamidated)	3464.67	High	3.91443	High	5.36453	1
	KINEAGELELIAFHGPWCKDCQYSIPVFNR	1	1	1	GL50803_3910	C18(Carbamidomethyl); C21(Carbamidomethyl); Q22(Deamidated); N29(Deamidated)	3593.75	High	3.80498			2
	YGVKKVPSWVVLR	1	2	2	GL50803_3910 ;GL50803_104250		1530.92	High	2.9755			2
	DCQYSIPVFNR	2	2	2	GL50803_3910 ;GL50803_104250	C2(Carbamidomethyl)	1398.65	High	2.77874	High	2.0709	0
	VTVATVDKETR	2	2	2	GL50803_3910 ;GL50803_104250		1218.67	High	2.77568	High	2.86133	1
	KVPSWVVLR	1	2	2	GL50803_3910 ;GL50803_104250		1083.67	High	2.08773			1
	IVENFTASFDEDVAAML	3	1	1	GL50803_3910	M16(Oxidation)	1887.87	High	2.04925	High	2.6751	0
	VPSWVVLR	2	2	2	GL50803_3910 ;GL50803_104250		955.572	Medium	1.92979	High	2.12845	0
	INEAGELELIAFHGPWCKDCQYSIPVFNR	2	1	1	GL50803_3910	C17(Carbamidomethyl); C20(Carbamidomethyl); Q21(Deamidated); N28(Deamidated)	3465.66			High	3.55475	1
	IKVTVATVDKETR	1	2	2	GL50803_3910 ;GL50803_104250		1459.85			Medium	2.17186	2
GL50803_17476	organism=Giardia_Assemblage_A_isolate_WB | product=CXC-rich protein | location=GLCHR04:204969-211478(-) | length=2169 | sequence_SO=chromosome | SO=protein_coding	16.14	1	22	22	212	278.417	13.88	18	72	546.686	16.14	22	140	2169	224.105	5.2749
	Sequence	# PSMs	# Proteins	# Protein Groups	Protein Group Accessions	Modifications	MH+ [Da]	A2	XCorr A2	B2	XCorr B2	# Missed Cleavages
	CTVTSNELSGIEMAGFAGNLIHATVR	9	1	1	GL50803_17476	C1(Carbamidomethyl)	2748.35	High	6.82692	High	6.42613	0
	VSAGGIAAVLSEGASASDCQFSGCIAR	13	1	1	GL50803_17476	C19(Carbamidomethyl); C24(Carbamidomethyl)	2641.24	High	6.60356	High	5.42715	0
	SYEWEGVDFSGTLDGNNHAISGINLR	5	1	1	GL50803_17476		2851.32	High	5.78637	High	6.56511	0
	EQGSLNPALVVHSGGAFYMVSGTAAAK	6	1	1	GL50803_17476		2662.33	High	5.74023	High	5.68808	0
	QSASYPGIDLGTWNIDGSHYPHLK	6	1	1	GL50803_17476		2656.28	High	5.68432	High	5.331	0
	LSTYTGFGIGISESKWTK	14	1	1	GL50803_17476		1975.02	High	5.17789	High	5.15152	1
	WTKSPGEFPFLNSLPVK	18	1	1	GL50803_17476		1947.04	High	5.06186	High	4.93311	1
	QSASYPGIDLGTWNIDGSHYPHLKR	9	1	1	GL50803_17476		2812.38	High	5.02376	High	6.21892	1
	SHACVEGCLSLAEGVCVGQNR	6	1	1	GL50803_17476	C4(Carbamidomethyl); C8(Carbamidomethyl); C16(Carbamidomethyl)	2303.03	High	4.97898	High	4.86852	0
	APISNILSAATISLVPAADIAVQSAR	9	1	1	GL50803_17476		2549.45	High	4.97087	High	5.47795	0
	SPGEFPFLNSLPVK	24	1	1	GL50803_17476		1531.82	High	4.60887	High	4.98218	0
	SKWAVDVWEIGQGMR	13	1	1	GL50803_17476		1761.87	High	4.2598	High	4.39788	1
	GANPPSMASSLYHIGLFNGAK	6	1	1	GL50803_17476		2132.06	High	4.18506	High	3.91251	0
	WAVDVWEIGQGMR	11	1	1	GL50803_17476		1546.75	High	3.8397	High	3.83759	0
	QSASYPGIDLGTWNIDGSHYPHLK	2	1	1	GL50803_17476	Q1(Deamidated)	2657.29	High	3.56634			0
	LSTYTGFGIGISESK	4	1	1	GL50803_17476		1559.8	High	3.43377	High	2.94052	0
	SPGEFPFLNSLPVK	5	1	1	GL50803_17476	N9(Deamidated)	1532.8	High	3.28185	High	3.55929	0
	GANPPSMASSLYHIGLFNGAK	3	1	1	GL50803_17476	N18(Deamidated)	2133.04	High	3.27481	High	4.54337	0
	SDAGISHNYFNSNAACVATVADKYIGLTDSTMK	2	1	1	GL50803_17476	N11(Deamidated); C16(Carbamidomethyl)	3522.63	Medium	3.23703			1
	NTPAGSSVGGFVGRVENSVIR	6	1	1	GL50803_17476		2103.1	High	2.7671	High	3.23656	1
	SKWAVDVWEIGQGMR	5	1	1	GL50803_17476	M14(Oxidation)	1777.88	Medium	2.53487	High	3.39817	1
	KLSTYTGFGIGISESK	2	1	1	GL50803_17476		1687.89	Medium	2.33564	High	3.34508	1
	SDAGISHNYFNSNAACVATVADKYIGLTDSTMK	2	1	1	GL50803_17476	C16(Carbamidomethyl)	3521.63			High	5.85712	1
	KLSTYTGFGIGISESKWTK	2	1	1	GL50803_17476		2103.11			High	5.8479	2
	AFSSQKSDAGISHNYFNSNAACVATVADKYIGLTDSTMK	1	1	1	GL50803_17476	C22(Carbamidomethyl)	4169.98			Medium	5.70476	2
	VSSLGSEYSASFFKHLTGQVR	4	1	1	GL50803_17476		2300.17			High	5.65394	1
	LTISGQTGSSGVFGDQFSGSVR	2	1	1	GL50803_17476		2187.07			High	4.99291	0
	APISNILSAATISLVPAADIAVQSAR	6	1	1	GL50803_17476	N5(Deamidated)	2550.43			High	4.59592	0
	QSASYPGIDLGTWNIDGSHYPHLKR	4	1	1	GL50803_17476	N14(Deamidated)	2813.38			High	4.50215	1
	GANPPSMASSLYHIGLFNGAK	1	1	1	GL50803_17476	N3(Deamidated); N18(Deamidated)	2134.04			High	4.38397	0
	WTKSPGEFPFLNSLPVK	2	1	1	GL50803_17476	N12(Deamidated)	1948.02			High	4.21334	1
	SDAGISHNYFNSNAACVATVADKYIGLTDSTMK	2	1	1	GL50803_17476	N13(Deamidated); C16(Carbamidomethyl); M32(Oxidation)	3538.61			High	3.76472	1
	WAVDVWEIGQGMR	3	1	1	GL50803_17476	M12(Oxidation)	1562.74			High	3.54889	0
	SYEWEGVDFSGTLDGNNHAISGINLR	2	1	1	GL50803_17476	N16(Deamidated)	2852.33			High	3.48388	0
	SKWAVDVWEIGQGMR	1	1	1	GL50803_17476	Q12(Deamidated)	1762.87			High	2.71349	1
	WAVDVWEIGQGMR	2	1	1	GL50803_17476	Q10(Deamidated)	1547.74			High	2.54768	0
GL50803_6430	organism=Giardia_Assemblage_A_isolate_WB | product=14-3-3 protein | location=GLCHR05:1524698-1525444(+) | length=248 | sequence_SO=chromosome | SO=protein_coding	51.21	1	13	13	154	267.022	42.74	7	63	418.121	51.21	12	91	248	28.5584	5.17334
	Sequence	# PSMs	# Proteins	# Protein Groups	Protein Group Accessions	Modifications	MH+ [Da]	A2	XCorr A2	B2	XCorr B2	# Missed Cleavages
	IAGSALNAYNSAFEISQQLPPTHPIR	41	1	1	GL50803_6430		2795.45	High	8.09448	High	8.07041	0
	YLAEYSSGEDKEKIAGSALNAYNSAFEISQQLPPTHPIR	16	1	1	GL50803_6430		4295.13	High	7.65424	High	9.45258	2
	YLAEYSSGEDKEKIAGSALNAYNSAFEISQQLPPTHPIR	8	1	1	GL50803_6430	Q31(Deamidated)	4296.14	Medium	5.73955	High	5.0717	2
	QKIEKELSDICNDILK	16	1	1	GL50803_6430	C11(Carbamidomethyl)	1946.03	High	5.44731	High	6.01959	2
	ISGMEGELSDKERNLLSVAYK	11	1	1	GL50803_6430		2339.19	High	4.8447	High	4.89901	2
	NLLSVAYKNVIGPR	19	1	1	GL50803_6430		1543.9	High	4.80617	High	5.10146	1
	QKIEKELSDICNDILK	2	1	1	GL50803_6430	Q1(Deamidated); C11(Carbamidomethyl)	1947.03	High	4.23142			2
	YLAEYSSGEDKEKIAGSALNAYNSAFEISQQLPPTHPIR	11	1	1	GL50803_6430	N23(Deamidated); Q30(Deamidated)	4297.13	High	4.15217	High	5.23829	2
	EDYVFMAQLNENAERYDEMVETMR	3	1	1	GL50803_6430		2983.3	High	3.7302			1
	ISGMEGELSDKERNLLSVAYK	2	1	1	GL50803_6430	N14(Deamidated)	2340.19	High	2.95895	High	3.12575	2
	NLLSVAYK	1	1	1	GL50803_6430		907.525	High	2.07454			0
	IAGSALNAYNSAFEISQQLPPTHPIR	7	1	1	GL50803_6430	N10(Deamidated)	2796.45			High	6.89522	0
	MQGDYYRYLAEYSSGEDKEK	3	1	1	GL50803_6430		2432.07			High	5.32068	2
	NLLSVAYKNVIGPRR	1	1	1	GL50803_6430		1700			High	4.6836	2
	EDYVFMAQLNENAERYDEMVETMR	3	1	1	GL50803_6430	Q8(Deamidated)	2984.3			High	4.23939	1
	EDYVFMAQLNENAERYDEMVETMR	2	1	1	GL50803_6430	Q8(Deamidated); N12(Deamidated)	2985.29			High	3.92307	1
	MQGDYYRYLAEYSSGEDKEK	1	1	1	GL50803_6430	Q2(Deamidated)	2433.07			High	3.9199	2
	KISGMEGELSDKER	1	1	1	GL50803_6430		1578.78			High	3.74995	2
	STNADAKVFYYKMQGDYYR	1	1	1	GL50803_6430		2320.07			Medium	3.30998	2
	ISGMEGELSDKER	1	1	1	GL50803_6430		1450.68			High	3.15915	1
	VFYYKMQGDYYR	3	1	1	GL50803_6430		1632.75			High	2.63183	1
	NLLSVAYKNVIGPR	1	1	1	GL50803_6430	N1(Deamidated)	1544.89			High	2.40818	1
GL50803_3042	organism=Giardia_Assemblage_A_isolate_WB | product=Hybrid cluster protein lateral transfer candidate | location=GLCHR03:577794-579500(-) | length=568 | sequence_SO=chromosome | SO=protein_coding	32.04	1	12	12	130	263.951	25.35	9	59	295.832	32.04	12	71	568	62.5048	6.58057
	Sequence	# PSMs	# Proteins	# Protein Groups	Protein Group Accessions	Modifications	MH+ [Da]	A2	XCorr A2	B2	XCorr B2	# Missed Cleavages
	SALTDLHGALLDDDLTTQDLLSHALGIGK	5	1	1	GL50803_3042		3003.56	High	7.95263	High	7.66058	0
	TVNNLDFSEVIDCALNNTGFENEKHCR	12	1	1	GL50803_3042	C13(Carbamidomethyl); C26(Carbamidomethyl)	3196.44	High	7.41757	High	7.76888	1
	VLKQPDILTNVVNLIK	27	1	1	GL50803_3042		1807.11	High	6.42479	High	6.92844	1
	LEALSKESPSQAMLDYLALAKR	5	1	1	GL50803_3042		2434.3	High	5.65376	High	4.42111	2
	SVEEMITTTGLEAEGFR	28	1	1	GL50803_3042		1869.89	High	5.41944	High	5.46776	0
	ESPSQAMLDYLALAKR	12	1	1	GL50803_3042		1792.93	High	4.99487	High	4.35937	1
	SVEEMITTTGLEAEGFRASEIR	16	1	1	GL50803_3042		2426.19	High	4.90297	High	4.72746	1
	SALTDLHGALLDDDLTTQDLLSHALGIGK	2	1	1	GL50803_3042	Q18(Deamidated)	3004.57	High	4.40257	High	3.9994	0
	SVEEMITTTGLEAEGFRASEIR	5	1	1	GL50803_3042	M5(Oxidation)	2442.18	High	3.95095	High	3.70989	1
	LEALSKESPSQAMLDYLALAKR	2	1	1	GL50803_3042	Q11(Deamidated)	2435.3	High	3.85508			2
	ANLSVTALLDRLHADTLGVPTLCSVPVR	1	1	1	GL50803_3042	N2(Deamidated); C23(Carbamidomethyl)	2989.63	High	3.6799			1
	QPDILTNVVNLIK	3	1	1	GL50803_3042		1466.86	High	2.3869	High	2.40841	0
	GHFGTAWQNQQKEFPLFPGPIVFTSNCLKPPLPSYRDR	1	1	1	GL50803_3042	C27(Carbamidomethyl)	4430.25			High	7.18087	2
	GHFGTAWQNQQKEFPLFPGPIVFTSNCLKPPLPSYRDR	2	1	1	GL50803_3042	N26(Deamidated); C27(Carbamidomethyl)	4431.24			Medium	5.54345	2
	ANLSVTALLDRLHADTLGVPTLCSVPVR	4	1	1	GL50803_3042	C23(Carbamidomethyl)	2988.63			High	4.94275	1
	EFPLFPGPIVFTSNCLKPPLPSYRDR	1	1	1	GL50803_3042	C15(Carbamidomethyl)	3047.58			Medium	2.91998	1
	TVNNLDFSEVIDCALNNTGFENEKHCR	2	1	1	GL50803_3042	N3(Deamidated); C13(Carbamidomethyl); C26(Carbamidomethyl)	3197.44			High	2.48531	1
	SVEEMITTTGLEAEGFR	1	1	1	GL50803_3042	M5(Oxidation)	1885.89			Medium	2.39567	0
	ESPSQAMLDYLALAK	1	1	1	GL50803_3042		1636.83			Medium	2.18762	0
GL50803_91056	organism=Giardia_Assemblage_A_isolate_WB | product=Aspartate aminotransferase, cytoplasmic | location=GLCHR03:823525-824808(+) | length=427 | sequence_SO=chromosome | SO=protein_coding	56.67	1	19	19	128	250.891	46.6	13	61	281.676	56.21	17	67	427	47.5891	8.39697
	Sequence	# PSMs	# Proteins	# Protein Groups	Protein Group Accessions	Modifications	MH+ [Da]	A2	XCorr A2	B2	XCorr B2	# Missed Cleavages
	MSMCGLTESNCDYVAEAIHDAVTKLPFKK	20	1	1	GL50803_91056	C4(Carbamidomethyl); C11(Carbamidomethyl)	3315.56	High	8.13535	High	8.57225	2
	SIFLFHACAHNPSGIDFTEAQWK	14	1	1	GL50803_91056	C8(Carbamidomethyl)	2676.26	High	7.41274	High	6.3018	0
	KHIAFFDSAYQGFATGSFEADAFAVR	6	1	1	GL50803_91056		2853.36	High	7.2138	High	7.08505	1
	HIAFFDSAYQGFATGSFEADAFAVR	5	1	1	GL50803_91056		2725.27	High	7.07574	High	6.67353	0
	AEFYMPSTTWPNHYGIYDKVFNK	13	1	1	GL50803_91056		2808.31	High	6.46857	High	5.49326	1
	MSMCGLTESNCDYVAEAIHDAVTKLPFKK	8	1	1	GL50803_91056	M1(Oxidation); C4(Carbamidomethyl); C11(Carbamidomethyl)	3331.55	Medium	5.42756	Medium	5.48971	2
	HIAFFDSAYQGFATGSFEADAFAVR	2	1	1	GL50803_91056	Q10(Deamidated)	2726.27	High	5.297			0
	SIFLFHACAHNPSGIDFTEAQWK	8	1	1	GL50803_91056	C8(Carbamidomethyl); N11(Deamidated)	2677.27	High	5.11696			0
	TWSMSAIHGAYIVQVIVHDKR	3	1	1	GL50803_91056		2411.27	High	5.10798	High	4.35269	1
	MFVDAGVEVLVAQSFSK	11	1	1	GL50803_91056		1826.94	High	4.84847	High	5.0755	0
	LLQMFYDNVKEMSAR	8	1	1	GL50803_91056		1844.9	High	4.82154	High	4.58059	1
	AEFYMPSTTWPNHYGIYDKVFNK	4	1	1	GL50803_91056	M5(Oxidation)	2824.31	High	4.67012	High	3.98552	1
	AEFYMPSTTWPNHYGIYDK	4	1	1	GL50803_91056		2320.04	High	4.54602	High	4.80031	0
	MSMCGLTESNCDYVAEAIHDAVTKLPFKK	2	1	1	GL50803_91056	C4(Carbamidomethyl); N10(Deamidated); C11(Carbamidomethyl)	3316.56	High	3.89983			2
	KVNLGVGAYRDESGKPWILPAVK	2	1	1	GL50803_91056		2497.4	High	3.68551	High	3.8152	2
	AEFYMPSTTWPNHYGIYDKVFNK	1	1	1	GL50803_91056	N12(Deamidated)	2809.31	High	3.3699			1
	EKKHIAFFDSAYQGFATGSFEADAFAVR	1	1	1	GL50803_91056		3110.49	Medium	3.25663			2
	DGELEIDFSNTKK	1	1	1	GL50803_91056		1495.73	Medium	2.27142			1
	WSIYLVK	2	1	1	GL50803_91056		908.523	High	2.01992	High	2.08325	0
	LLQMFYDNVKEMSAR	1	1	1	GL50803_91056	Q3(Deamidated)	1845.91	High	2.00448			1
	MSMCGLTESNCDYVAEAIHDAVTK	1	1	1	GL50803_91056	C4(Carbamidomethyl); C11(Carbamidomethyl)	2702.16			High	4.19621	0
	MFVDAGVEVLVAQSFSK	1	1	1	GL50803_91056	M1(Oxidation)	1842.93			High	4.03973	0
	MSMCGLTESNCDYVAEAIHDAVTK	1	1	1	GL50803_91056	C4(Carbamidomethyl); N10(Deamidated); C11(Carbamidomethyl)	2703.16			High	3.81565	0
	DIQSAPEKSIFLFHACAHNPSGIDFTEAQWK	2	1	1	GL50803_91056	C16(Carbamidomethyl); N19(Deamidated)	3545.71			High	3.46287	1
	SIFLFHACAHNPSGIDFTEAQWKELLPIMK	2	1	1	GL50803_91056	C8(Carbamidomethyl); N11(Deamidated)	3501.77			High	3.38109	1
	KHIAFFDSAYQGFATGSFEADAFAVR	1	1	1	GL50803_91056	Q11(Deamidated)	2854.37			Medium	3.18837	1
	AEFYMPSTTWPNHYGIYDKVFNK	1	1	1	GL50803_91056	M5(Oxidation); N12(Deamidated)	2825.3			Medium	2.95477	1
	ALSAAMVSGMTLQIR	1	1	1	GL50803_91056		1548.82			High	2.6391	0
	KDGELEIDFSNTKK	1	1	1	GL50803_91056		1623.82			Medium	2.2251	2
	EAEAIISSDLSK	1	1	1	GL50803_91056		1262.65			High	1.98799	0
GL50803_16160	organism=Giardia_Assemblage_A_isolate_WB | product=Cathepsin B precursor | location=GLCHR03:1690200-1691282(-) | length=360 | sequence_SO=chromosome | SO=protein_coding	40.56	1	8	9	165	248.431	28.61	5	63	393.873	40.56	9	102	360	39.1731	6.01123
	Sequence	# PSMs	# Proteins	# Protein Groups	Protein Group Accessions	Modifications	MH+ [Da]	A2	XCorr A2	B2	XCorr B2	# Missed Cleavages
	SGSAIDVLLAHGPVVATFNVAQDFMYYK	15	1	1	GL50803_16160	M25(Oxidation)	3029.5	High	8.36767	High	7.1708	0
	SGLDATGVSYSVQYVLDCDRK	22	1	1	GL50803_16160	C18(Carbamidomethyl)	2333.11	High	7.43359	High	7.10996	1
	SGSAIDVLLAHGPVVATFNVAQDFMYYK	1	1	1	GL50803_16160		3013.51	High	7.07047			0
	CRSGLDATGVSYSVQYVLDCDRK	10	1	1	GL50803_16160	C1(Carbamidomethyl); C20(Carbamidomethyl)	2649.25	High	6.62582	High	8.0808	2
	DHGCNGGEPVNAFNFLHNTGTVLASCVGYTAGDDAVVK	10	1	1	GL50803_16160	C4(Carbamidomethyl); C26(Carbamidomethyl)	3963.8	High	6.45551	High	7.32691	0
	SGSAIDVLLAHGPVVATFNVAQDFMYYK	6	1	1	GL50803_16160	N19(Deamidated); M25(Oxidation)	3030.51	High	4.18512	High	3.62977	0
	NSWGPDWGEDGYFR	47	3	3	GL50803_16779 ;GL50803_16160 ;GL50803_14019		1685.7	High	4.0202	High	4.48477	0
	DHGCNGGEPVNAFNFLHNTGTVLASCVGYTAGDDAVVK	17	1	1	GL50803_16160	C4(Carbamidomethyl); N5(Deamidated); C26(Carbamidomethyl)	3964.78	High	3.80488	High	5.19615	0
	NSWGPDWGEDGYFR	18	3	3	GL50803_16779 ;GL50803_16160 ;GL50803_14019	N1(Deamidated)	1686.69	High	3.38375	High	3.27465	0
	DHGCNGGEPVNAFNFLHNTGTVLASCVGYTAGDDAVVK	2	1	1	GL50803_16160	C4(Carbamidomethyl); N5(Deamidated); N11(Deamidated); N14(Deamidated); C26(Carbamidomethyl)	3966.78	Medium	3.29845			0
	DHGCNGGEPVNAFNFLHNTGTVLASCVGYTAGDDAVVKFCPQKCDDGSAVENVVATSGSK	1	1	1	GL50803_16160	C4(Carbamidomethyl); C26(Carbamidomethyl); C40(Carbamidomethyl); C44(Carbamidomethyl)	6300.84			Medium	5.55418	2
	DHGCNGGEPVNAFNFLHNTGTVLASCVGYTAGDDAVVKFCPQKCDDGSAVENVVATSGSK	3	1	1	GL50803_16160	C4(Carbamidomethyl); N18(Deamidated); C26(Carbamidomethyl); C40(Carbamidomethyl); Q42(Deamidated); C44(Carbamidomethyl); N52(Deamidated)	6303.84			Medium	5.109	2
	CRSGLDATGVSYSVQYVLDCDRK	1	1	1	GL50803_16160	C1(Carbamidomethyl); Q15(Deamidated); C20(Carbamidomethyl)	2650.24			High	4.35187	2
	DHGCNGGEPVNAFNFLHNTGTVLASCVGYTAGDDAVVK	4	1	1	GL50803_16160	C4(Carbamidomethyl); N5(Deamidated); N11(Deamidated); C26(Carbamidomethyl)	3965.78			High	4.21181	0
	SGLDATGVSYSVQYVLDCDR	2	1	1	GL50803_16160	Q13(Deamidated); C18(Carbamidomethyl)	2206.01			High	3.54713	0
	GGDECGIEHEGFHYADVE	4	1	1	GL50803_16160	C5(Carbamidomethyl)	2020.79			High	3.35884	0
	IVRGGDECGIEHEGFHYADVE	2	1	1	GL50803_16160	C8(Carbamidomethyl)	2389.05			High	3.10103	1
GL50803_93548	organism=Giardia_Assemblage_A_isolate_WB | product=Phospholipase B | location=GLCHR04:2373778-2375412(+) | length=544 | sequence_SO=chromosome | SO=protein_coding	29.23	1	13	13	147	240.527	26.84	11	54	422.805	25.92	12	93	544	62.748	4.97021
	Sequence	# PSMs	# Proteins	# Protein Groups	Protein Group Accessions	Modifications	MH+ [Da]	A2	XCorr A2	B2	XCorr B2	# Missed Cleavages
	KMIAYFISGPTTDDQEPWDFSKSTLYCPR	13	1	1	GL50803_93548	C27(Carbamidomethyl)	3453.62	High	8.34776	High	9.9142	2
	KMIAYFISGPTTDDQEPWDFSK	17	1	1	GL50803_93548		2576.2	High	7.12207	High	7.55957	1
	RGLKDGPYQYDWQELHLPVYWHNNM	10	1	1	GL50803_93548		3159.49	Medium	6.14331	High	6.28172	2
	KMIAYFISGPTTDDQEPWDFSK	7	1	1	GL50803_93548	Q15(Deamidated)	2577.2	High	5.99711	High	5.61741	1
	MIAYFISGPTTDDQEPWDFSKSTLYCPR	1	1	1	GL50803_93548	C26(Carbamidomethyl)	3325.54	High	5.97357			1
	MIAYFISGPTTDDQEPWDFSK	14	1	1	GL50803_93548		2448.1	High	5.57402	High	5.54116	0
	QVAYTLDHFDGLVEAYR	26	1	1	GL50803_93548		1996.98	High	5.21753	High	5.94141	0
	RGLKDGPYQYDWQELHLPVYWHNNM	6	1	1	GL50803_93548	M25(Oxidation)	3175.48	High	4.97443	High	6.59743	2
	RGLKDGPYQYDWQELHLPVYWHNNM	2	1	1	GL50803_93548	Q13(Deamidated); M25(Oxidation)	3176.49	High	4.88427			2
	STAYKYAEVDSFWR	10	1	1	GL50803_93548		1722.81	High	4.7526	High	4.52443	1
	MAVSGAGWHQANSQYNSGTYNNQWIVVDLK	5	1	1	GL50803_93548		3338.57	High	4.48552	High	3.9415	0
	MTREEISDYLAFR	9	1	1	GL50803_93548		1630.79	High	4.33773	High	4.35549	1
	KMIAYFISGPTTDDQEPWDFSK	6	1	1	GL50803_93548	M2(Oxidation)	2592.2	High	3.66281	High	4.2445	1
	RGLKDGPYQYDWQELHLPVYWHNNM	1	1	1	GL50803_93548	N23(Deamidated); N24(Deamidated)	3161.48	Medium	2.95819			2
	YAEVDSFWR	8	1	1	GL50803_93548		1172.54	High	2.92093	High	2.40843	0
	MIAYFISGPTTDDQEPWDFSK	1	1	1	GL50803_93548	Q14(Deamidated)	2449.1	High	2.28379			0
	QCVYYENDSFTLVPLEDK	1	1	1	GL50803_93548	C2(Carbamidomethyl)	2220.02	Medium	1.93363			0
	KMIAYFISGPTTDDQEPWDFSKSTLYCPR	1	1	1	GL50803_93548	Q15(Deamidated); C27(Carbamidomethyl)	3454.62			High	6.96343	2
	MIAYFISGPTTDDQEPWDFSKSTLYCPR	1	1	1	GL50803_93548	Q14(Deamidated); C26(Carbamidomethyl)	3326.52			High	5.28727	1
	KMIAYFISGPTTDDQEPWDFSKSTLYCPR	1	1	1	GL50803_93548	M2(Oxidation); C27(Carbamidomethyl)	3469.61			High	5.23239	2
	MIAYFISGPTTDDQEPWDFSK	2	1	1	GL50803_93548	M1(Oxidation)	2464.1			High	4.2945	0
	GLKDGPYQYDWQELHLPVYWHNNM	1	1	1	GL50803_93548		3003.39			High	4.27308	1
	KMIAYFISGPTTDDQEPWDFSK	1	1	1	GL50803_93548	M2(Oxidation); Q15(Deamidated)	2593.2			High	3.50671	1
	MIAYFISGPTTDDQEPWDFSKSTLYCPR	1	1	1	GL50803_93548	M1(Oxidation); Q14(Deamidated); C26(Carbamidomethyl)	3342.52			High	2.65012	1
	DVPQITGIDDMKR	2	1	1	GL50803_93548		1487.75			High	2.52129	1
GL50803_11118	organism=Giardia_Assemblage_A_isolate_WB | product=Enolase | location=GLCHR05:2034587-2035924(+) | length=445 | sequence_SO=chromosome | SO=protein_coding	25.39	1	8	8	90	232.201	25.39	7	56	144.244	25.39	8	34	445	48.1891	5.65576
	Sequence	# PSMs	# Proteins	# Protein Groups	Protein Group Accessions	Modifications	MH+ [Da]	A2	XCorr A2	B2	XCorr B2	# Missed Cleavages
	SGETEDVFIAHLATALGCGQIK	20	1	1	GL50803_11118	C18(Carbamidomethyl)	2317.15	High	7.09706	High	7.03814	0
	YNELLRIEDSTKIPYGFEAWK	21	1	1	GL50803_11118		2572.31	High	5.52681	High	5.11218	2
	IEDSTKIPYGFEAWK	13	1	1	GL50803_11118		1783.89	High	5.02358	High	4.36104	1
	GTPTTEVELTTQLGVFR	13	1	1	GL50803_11118		1848.97	High	4.88507	High	4.79374	0
	LKEILKDEFGLAATAVGDEGGFAPNVADPEVPLK	4	1	1	GL50803_11118		3510.84	High	4.75186	High	5.8429	2
	NFMQAMQMGCEVYSK	4	1	1	GL50803_11118	Q7(Deamidated); C10(Carbamidomethyl)	1824.76	High	3.8947			0
	EILKDEFGLAATAVGDEGGFAPNVADPEVPLKYITK	4	1	1	GL50803_11118	N23(Deamidated)	3775.95	High	3.7803	High	3.58131	2
	NFMQAMQMGCEVYSK	5	1	1	GL50803_11118	C10(Carbamidomethyl)	1823.76	High	3.53713	High	3.83547	0
	SGETEDVFIAHLATALGCGQIK	1	1	1	GL50803_11118	C18(Carbamidomethyl); Q20(Deamidated)	2318.15	Medium	2.57801			0
	LKEILKDEFGLAATAVGDEGGFAPNVADPEVPLK	2	1	1	GL50803_11118	N25(Deamidated)	3511.84	Medium	2.48254	High	4.16847	2
	EILKDEFGLAATAVGDEGGFAPNVADPEVPLKYITK	1	1	1	GL50803_11118		3774.95			High	4.53822	2
	YNELLRIEDSTKIPYGFEAWK	1	1	1	GL50803_11118	N2(Deamidated)	2573.31			High	2.99047	2
	EILKDEFGLAATAVGDEGGFAPNVADPEVPLK	1	1	1	GL50803_11118	N23(Deamidated)	3270.67			High	2.51709	1
GL50803_5795	organism=Giardia_Assemblage_A_isolate_WB | product=Leucine-rich repeat protein 1 virus receptor protein | location=GLCHR02:648619-650868(+) | length=749 | sequence_SO=chromosome | SO=protein_coding	33.38	1	19	19	183	219.29	22.83	11	62	423.569	33.38	19	121	749	85.3948	5.78271
	Sequence	# PSMs	# Proteins	# Protein Groups	Protein Group Accessions	Modifications	MH+ [Da]	A2	XCorr A2	B2	XCorr B2	# Missed Cleavages
	HGYEEVKGDIQLLCAQEYVDTHTFYDILK	7	1	1	GL50803_5795	C14(Carbamidomethyl)	3484.69	High	7.43079	High	8.47531	1
	LSLAGMDLSEYIMSNVAKDQMK	9	1	1	GL50803_5795		2444.19	High	7.26917	High	7.50198	1
	LNTVILPLFDKYPEITEIAQFK	17	1	1	GL50803_5795		2592.43	High	6.71243	High	5.99951	1
	MVCHGTMAYCVTTDADSFAQQICQAFIR	6	1	1	GL50803_5795	C3(Carbamidomethyl); C10(Carbamidomethyl); C23(Carbamidomethyl)	3281.43	High	6.62579	High	7.06243	0
	LNTVILPLFDKYPEITEIAQFKHFSMSEYNPR	11	1	1	GL50803_5795		3840.97	Medium	6.01715	High	6.57381	2
	LSLAGMDLSEYIMSNVAKDQMK	45	1	1	GL50803_5795	M21(Oxidation)	2460.18	High	5.1001	High	6.76067	1
	YLSLELNSFFCDYKESR	3	1	1	GL50803_5795	C11(Carbamidomethyl)	2171.01	High	4.64734	High	4.05177	1
	TFVGILYDGHLISGR	7	1	1	GL50803_5795		1647.89	High	4.52628	High	4.52853	0
	KMVCHGTMAYCVTTDADSFAQQICQAFIR	2	1	1	GL50803_5795	C4(Carbamidomethyl); C11(Carbamidomethyl); Q21(Deamidated); C24(Carbamidomethyl)	3410.51	High	4.12073			1
	LNTVILPLFDKYPEITEIAQFKHFSMSEYNPR	4	1	1	GL50803_5795	Q20(Deamidated)	3841.97	High	3.49195	High	3.68505	2
	LSLAGMDLSEYIMSNVAKDQMK	7	1	1	GL50803_5795	M13(Oxidation); N15(Deamidated)	2461.18	High	3.41682	High	4.22579	1
	MVCHGTMAYCVTTDADSFAQQICQAFIR	10	1	1	GL50803_5795	C3(Carbamidomethyl); M7(Oxidation); C10(Carbamidomethyl); C23(Carbamidomethyl)	3297.43	High	3.33426	High	5.97928	0
	MSVANSPDIFIGKK	5	1	1	GL50803_5795		1506.8	High	3.08406	High	3.84841	1
	YLSLELNSFFCDYKESR	3	1	1	GL50803_5795	N7(Deamidated); C11(Carbamidomethyl)	2172.01	High	3.08403	High	2.93952	1
	IYDAYYLASYER	3	1	1	GL50803_5795		1526.72	High	3.08047	High	3.31907	0
	LRIYDAYYLASYER	6	1	1	GL50803_5795		1795.9	High	2.94034	High	3.07902	1
	KMVCHGTMAYCVTTDADSFAQQICQAFIR	1	1	1	GL50803_5795	C4(Carbamidomethyl); C11(Carbamidomethyl); Q21(Deamidated); Q22(Deamidated); C24(Carbamidomethyl)	3411.52	Medium	2.80378			1
	NFEHCLHQVASGKELLNKIIYCSNGEFGR	4	1	1	GL50803_5795	C5(Carbamidomethyl); C22(Carbamidomethyl); N24(Deamidated)	3421.65			High	7.70953	2
	NFEHCLHQVASGKELLNKIIYCSNGEFGR	1	1	1	GL50803_5795	C5(Carbamidomethyl); C22(Carbamidomethyl)	3420.67			High	5.83479	2
	KMVCHGTMAYCVTTDADSFAQQICQAFIR	2	1	1	GL50803_5795	C4(Carbamidomethyl); C11(Carbamidomethyl); C24(Carbamidomethyl)	3409.52			High	5.5498	1
	MVCHGTMAYCVTTDADSFAQQICQAFIREK	1	1	1	GL50803_5795	C3(Carbamidomethyl); C10(Carbamidomethyl); C23(Carbamidomethyl)	3538.57			High	5.3708	1
	CGDFYERLNTVILPLFDKYPEITEIAQFK	1	1	1	GL50803_5795	C1(Carbamidomethyl)	3519.79			High	5.21495	2
	MVCHGTMAYCVTTDADSFAQQICQAFIR	4	1	1	GL50803_5795	C3(Carbamidomethyl); C10(Carbamidomethyl); Q20(Deamidated); C23(Carbamidomethyl)	3282.43			High	4.98408	0
	YSNGGLSKHGYEEVKGDIQLLCAQEYVDTHTFYDILK	1	1	1	GL50803_5795	C22(Carbamidomethyl)	4291.07			Medium	4.55624	2
	LSLAGMDLSEYIMSNVAK	2	1	1	GL50803_5795		1941.96			High	4.30654	0
	LSLAGMDLSEYIMSNVAKDQMK	2	1	1	GL50803_5795	M13(Oxidation); M21(Oxidation)	2476.18			High	4.07503	1
	LNTVILPLFDKYPEITEIAQFK	2	1	1	GL50803_5795	N2(Deamidated)	2593.44			High	3.83414	1
	LSLAGMDLSEYIMSNVAKDQMK	4	1	1	GL50803_5795	N15(Deamidated)	2445.18			High	3.67677	1
	MVCHGTMAYCVTTDADSFAQQICQAFIREK	2	1	1	GL50803_5795	C3(Carbamidomethyl); C10(Carbamidomethyl); Q20(Deamidated); C23(Carbamidomethyl)	3539.56			High	3.64543	1
	MVCHGTMAYCVTTDADSFAQQICQAFIR	2	1	1	GL50803_5795	M1(Oxidation); C3(Carbamidomethyl); M7(Oxidation); C10(Carbamidomethyl); Q20(Deamidated); C23(Carbamidomethyl)	3314.41			High	3.0685	0
	LSLAGMDLSEYIMSNVAKDQMK	3	1	1	GL50803_5795	M13(Oxidation); N15(Deamidated); M21(Oxidation)	2477.18			High	2.77675	1
	IQNIETYNYIHAR	1	1	1	GL50803_5795		1634.83			High	2.67683	0
	LSLAGMDLSEYIMSNVAKDQMK	1	1	1	GL50803_5795	M6(Oxidation); M13(Oxidation); M21(Oxidation)	2492.17			Medium	2.46016	1
	LSLAGMDLSEYIMSNVAK	1	1	1	GL50803_5795	N15(Deamidated)	1942.96			High	2.38912	0
	ALLEYSYKQK	1	1	1	GL50803_5795		1242.67			Medium	2.38795	1
	IAVDTFAMSR	1	1	1	GL50803_5795		1110.56			High	2.26927	0
	LSLAGMDLSEYIMSNVAK	1	1	1	GL50803_5795	M6(Oxidation)	1957.96			Medium	2.23525	0
GL50803_480	organism=Giardia_Assemblage_A_isolate_WB | product=Translation initiation inhibitor | location=GLCHR02:137561-137923(+) | length=120 | sequence_SO=chromosome | SO=protein_coding	83.33	1	9	9	117	218.334	78.33	8	52	295.592	83.33	9	65	120	12.8846	4.88135
	Sequence	# PSMs	# Proteins	# Protein Groups	Protein Group Accessions	Modifications	MH+ [Da]	A2	XCorr A2	B2	XCorr B2	# Missed Cleavages
	NMDDFAKVNEVYAEFFTESKPAR	25	1	1	GL50803_480		2708.27	High	6.99981	High	7.19543	1
	TGNLVFVSGQLGIKDGELADGVQAQTR	13	1	1	GL50803_480		2773.45	High	6.65835	High	6.314	1
	ICVEVARLPKDALVEIDAIAEQ	8	1	1	GL50803_480	C2(Carbamidomethyl)	2452.31	High	5.40313	High	6.0144	2
	NMDDFAKVNEVYAEFFTESKPAR	5	1	1	GL50803_480	M2(Oxidation)	2724.27	High	5.07003	High	5.78596	1
	LCLENLKGVLEAAGTTMK	15	1	1	GL50803_480	C2(Carbamidomethyl)	1948.03	High	5.02607	High	5.46416	1
	VNEVYAEFFTESKPAR	5	1	1	GL50803_480		1886.93	High	4.63838	High	5.18634	0
	LPKDALVEIDAIAEQ	17	1	1	GL50803_480		1624.88	High	4.22766	High	3.84974	1
	NMDDFAKVNEVYAEFFTESKPAR	2	1	1	GL50803_480	N1(Deamidated)	2709.27	High	4.08557			1
	NMDDFAKVNEVYAEFFTESKPAR	1	1	1	GL50803_480	N1(Deamidated); N9(Deamidated)	2710.26	Medium	3.21148			1
	LCLENLKGVLEAAGTTMKNVVK	8	1	1	GL50803_480	C2(Carbamidomethyl)	2388.3	Medium	3.18798	High	8.16266	2
	DALVEIDAIAEQ	6	1	1	GL50803_480		1286.65	High	2.85175	High	3.1886	0
	ICVEVARLPKDALVEIDAIAEQ	1	1	1	GL50803_480	C2(Carbamidomethyl); Q22(Deamidated)	2453.31	High	2.68173			2
	CQVYLKNMDDFAKVNEVYAEFFTESKPAR	2	1	1	GL50803_480	C1(Carbamidomethyl); N7(Deamidated)	3500.67			High	6.30702	2
	LCLENLKGVLEAAGTTMKNVVK	2	1	1	GL50803_480	C2(Carbamidomethyl); N5(Deamidated)	2389.3			High	6.262	2
	NMDDFAKVNEVYAEFFTESKPAR	4	1	1	GL50803_480	M2(Oxidation); N9(Deamidated)	2725.26			High	4.59306	1
	LCLENLKGVLEAAGTTMK	1	1	1	GL50803_480	C2(Carbamidomethyl); N5(Deamidated)	1949.02			High	3.63245	1
	TGNLVFVSGQLGIKDGELADGVQAQTR	1	1	1	GL50803_480	Q10(Deamidated)	2774.45			Medium	2.98081	1
	VNEVYAEFFTESKPAR	1	1	1	GL50803_480	N2(Deamidated)	1887.93			High	2.89978	0
GL50803_103992	organism=Giardia_Assemblage_A_isolate_WB | product=Variant-Specific Surface Protein 20.1 (VSP-20.1) | location=GLCHR04:1169770-1171653(+) | length=627 | sequence_SO=chromosome | SO=protein_coding	38.28	1	13	13	154	179.313	26.79	9	52	395.429	38.28	13	102	627	64.5979	5.22412
	Sequence	# PSMs	# Proteins	# Protein Groups	Protein Group Accessions	Modifications	MH+ [Da]	A2	XCorr A2	B2	XCorr B2	# Missed Cleavages
	CATNYFLFEGGCYETTRQPGMQICK	13	1	1	GL50803_103992	C1(Carbamidomethyl); C12(Carbamidomethyl); C24(Carbamidomethyl)	3031.33	High	6.60614	High	7.39131	1
	TDQSVILCGDVTEITLTNGKK	10	1	1	GL50803_103992	C8(Carbamidomethyl); N18(Deamidated)	2293.15	High	5.99064	High	7.05827	1
	GGCYSTADATGQKLCTDAAEGVCSAAAVGYFIPPGAQK	23	1	1	GL50803_103992	C3(Carbamidomethyl); C15(Carbamidomethyl); C23(Carbamidomethyl)	3849.75	High	5.84976	High	8.16182	1
	LCTDAAEGVCSAAAVGYFIPPGAQK	18	1	1	GL50803_103992	C2(Carbamidomethyl); C10(Carbamidomethyl)	2553.22	High	5.76096	High	6.63657	0
	NGGADLGAEDKVCGQCDGVHFLYK	10	1	1	GL50803_103992	C13(Carbamidomethyl); C16(Carbamidomethyl)	2610.18	High	5.49437	High	5.54685	1
	TDQSVILCGDVTEITLTNGKK	4	1	1	GL50803_103992	C8(Carbamidomethyl)	2292.18	High	4.88301	High	5.11565	1
	TCANNLPSNIDTGACPSCPAGCATCTAAGQTYTCQTCLAGYYLDSTKNLCIK	8	1	1	GL50803_103992	C2(Carbamidomethyl); N9(Deamidated); C15(Carbamidomethyl); C18(Carbamidomethyl); C22(Carbamidomethyl); C25(Carbamidomethyl); C34(Carbamidomethyl); C37(Carbamidomethyl); N48(Deamidated); C50(Carbamidomethyl)	5753.49	High	4.67954	High	7.37119	1
	NGGADLGAEDKVCGQCDGVHFLYK	14	1	1	GL50803_103992	N1(Deamidated); C13(Carbamidomethyl); C16(Carbamidomethyl)	2611.16	High	4.26339	High	5.84314	1
	TCANNLPSNIDTGACPSCPAGCATCTAAGQTYTCQTCLAGYYLDSTKNLCIK	5	1	1	GL50803_103992	C2(Carbamidomethyl); N5(Deamidated); N9(Deamidated); C15(Carbamidomethyl); C18(Carbamidomethyl); C22(Carbamidomethyl); C25(Carbamidomethyl); C34(Carbamidomethyl); C37(Carbamidomethyl); N48(Deamidated); C50(Carbamidomethyl)	5754.47	High	3.79318	High	5.5442	1
	CATNYFLFEGGCYETTR	5	1	1	GL50803_103992	C1(Carbamidomethyl); C12(Carbamidomethyl)	2088.88	High	3.73904	High	5.44843	0
	LCTDAAEGVCSAAAVGYFIPPGAQK	2	1	1	GL50803_103992	C2(Carbamidomethyl); C10(Carbamidomethyl); Q24(Deamidated)	2554.21	High	3.69211			0
	CATNYFLFEGGCYETTRQPGMQICK	7	1	1	GL50803_103992	C1(Carbamidomethyl); C12(Carbamidomethyl); Q18(Deamidated); C24(Carbamidomethyl)	3032.33	High	3.39269	High	5.70479	1
	CATNYFLFEGGCYETTRQPGMQICKDAAGNDGK	5	1	1	GL50803_103992	C1(Carbamidomethyl); C12(Carbamidomethyl); Q18(Deamidated); C24(Carbamidomethyl)	3760.62	Medium	3.22189	High	6.22387	2
	TCANNLPSNIDTGACPSCPAGCATCTAAGQTYTCQTCLAGYYLDSTK	6	1	1	GL50803_103992	C2(Carbamidomethyl); C15(Carbamidomethyl); C18(Carbamidomethyl); C22(Carbamidomethyl); C25(Carbamidomethyl); Q30(Deamidated); C34(Carbamidomethyl); Q35(Deamidated); C37(Carbamidomethyl)	5125.12	Medium	3.13705	Medium	2.81166	0
	TCANNLPSNIDTGACPSCPAGCATCTAAGQTYTCQTCLAGYYLDSTKNLCIK	4	1	1	GL50803_103992	C2(Carbamidomethyl); C15(Carbamidomethyl); C18(Carbamidomethyl); C22(Carbamidomethyl); C25(Carbamidomethyl); Q30(Deamidated); C34(Carbamidomethyl); C37(Carbamidomethyl); C50(Carbamidomethyl)	5752.46			High	6.62292	1
	GGCYSTADATGQKLCTDAAEGVCSAAAVGYFIPPGAQK	4	1	1	GL50803_103992	C3(Carbamidomethyl); Q12(Deamidated); C15(Carbamidomethyl); C23(Carbamidomethyl)	3850.77			High	6.39449	1
	TCANNLPSNIDTGACPSCPAGCATCTAAGQTYTCQTCLAGYYLDSTK	1	1	1	GL50803_103992	C2(Carbamidomethyl); C15(Carbamidomethyl); C18(Carbamidomethyl); C22(Carbamidomethyl); C25(Carbamidomethyl); C34(Carbamidomethyl); C37(Carbamidomethyl)	5123.13			High	6.09092	0
	CATNYFLFEGGCYETTRQPGMQICKDAAGNDGK	1	1	1	GL50803_103992	C1(Carbamidomethyl); C12(Carbamidomethyl); C24(Carbamidomethyl)	3759.63			High	5.73945	2
	TDQSVILCGDVTEITLTNGKK	1	1	1	GL50803_103992	Q3(Deamidated); C8(Carbamidomethyl); N18(Deamidated)	2294.16			High	5.6934	1
	TDQSVILCGDVTEITLTNGKKYK	3	1	1	GL50803_103992	C8(Carbamidomethyl); N18(Deamidated)	2584.32			High	5.0916	2
	TCTPKENSEGPILITCSACATDTNKPNVAGTK	1	1	1	GL50803_103992	C2(Carbamidomethyl); C16(Carbamidomethyl); C19(Carbamidomethyl)	3435.61			High	4.0047	1
	TDQSVILCGDVTEITLTNGK	1	1	1	GL50803_103992	C8(Carbamidomethyl)	2164.08			High	3.71209	0
	VLKYTVESTPDSGSTCVDECTTNTNGCAECGATIGEAK	1	1	1	GL50803_103992	C16(Carbamidomethyl); C20(Carbamidomethyl); C27(Carbamidomethyl); C30(Carbamidomethyl)	4082.76			High	3.57274	1
	CATNYFLFEGGCYETTRQPGMQICKDAAGNDGK	2	1	1	GL50803_103992	C1(Carbamidomethyl); N4(Deamidated); C12(Carbamidomethyl); C24(Carbamidomethyl); N30(Deamidated)	3761.62			High	3.34041	2
	GGCYSTADATGQKLCTDAAEGVCSAAAVGYFIPPGAQK	1	1	1	GL50803_103992	C3(Carbamidomethyl); Q12(Deamidated); C15(Carbamidomethyl); C23(Carbamidomethyl); Q37(Deamidated)	3851.74			High	3.32018	1
	CATNYFLFEGGCYETTRQPGMQICK	2	1	1	GL50803_103992	C1(Carbamidomethyl); C12(Carbamidomethyl); Q18(Deamidated); M21(Oxidation); Q22(Deamidated); C24(Carbamidomethyl)	3049.31			High	3.04498	1
	CATNYFLFEGGCYETTRQPGMQICK	2	1	1	GL50803_103992	C1(Carbamidomethyl); N4(Deamidated); C12(Carbamidomethyl); M21(Oxidation); C24(Carbamidomethyl)	3048.32			High	2.77645	1
GL50803_17254	organism=Giardia_Assemblage_A_isolate_WB | product=Phosphomannomutase-2 | location=GLCHR04:363536-365503(-) | length=655 | sequence_SO=chromosome | SO=protein_coding	43.36	1	16	16	114	175.878	24.12	11	47	252.835	42.29	15	67	655	73.8825	5.52881
	Sequence	# PSMs	# Proteins	# Protein Groups	Protein Group Accessions	Modifications	MH+ [Da]	A2	XCorr A2	B2	XCorr B2	# Missed Cleavages
	SGLLTMITEDSEVMNAYREEAK	15	1	1	GL50803_17254		2487.18	High	6.54363	High	6.82027	1
	FHSKDFAEITAATFLSR	15	1	1	GL50803_17254		1940.99	High	5.65542	High	5.35634	1
	HVEVPWEETAVPGDVLKEGLR	18	1	1	GL50803_17254		2360.23	High	5.26456	High	6.16267	1
	TPMLTMWCSNNIVCTLRPSGTEPK	4	1	1	GL50803_17254	C8(Carbamidomethyl); C14(Carbamidomethyl)	2793.32	High	4.62921	High	4.00545	0
	DVPVYLFDGFAPTPYVSYLNKYYK	4	1	1	GL50803_17254		2859.42	High	4.33504	High	5.5755	1
	FYKDVVYEECLTGFK	6	1	1	GL50803_17254	C10(Carbamidomethyl)	1897.9	High	4.05791	High	4.14248	1
	TPMLTMWCSNNIVCTLRPSGTEPK	4	1	1	GL50803_17254	C8(Carbamidomethyl); N10(Deamidated); C14(Carbamidomethyl)	2794.33	High	3.87814			0
	ARDLIDKWLQLDR	13	1	1	GL50803_17254		1641.91	High	3.81749	High	4.07544	2
	DVPVYLFDGFAPTPYVSYLNK	6	1	1	GL50803_17254		2405.22	High	3.41605	High	3.68831	0
	QAAETAKEFLDAFMVLVNDKEP	1	1	1	GL50803_17254		2466.21	High	3.40731			2
	DFAEITAATFLSR	4	1	1	GL50803_17254		1441.74	High	3.09469	High	3.28039	0
	SGLLTMITEDSEVMNAYREEAK	8	1	1	GL50803_17254	M14(Oxidation)	2503.17	High	2.8695	High	4.1871	1
	DLIDKWLQLDR	6	1	1	GL50803_17254		1414.77	Medium	2.4563	High	3.19924	1
	IYHGNDIGLILANWCLENFHNNPLTIK	2	1	1	GL50803_17254	C15(Carbamidomethyl)	3179.6			High	6.82117	0
	FYFFEDECMPDPLFGGESKPNPEER	1	1	1	GL50803_17254	C8(Carbamidomethyl); M9(Oxidation)	3053.29			High	5.07524	0
	AEEMNSHNLAIADDQAPIKVILATDPDADRIAVAELVKPHATTLDER	1	1	1	GL50803_17254	N8(Deamidated); Q15(Deamidated)	5079.6			Medium	4.32529	2
	FYFFEDECMPDPLFGGESKPNPEER	1	1	1	GL50803_17254	C8(Carbamidomethyl)	3037.3			High	4.04202	0
	VYGVGHGIQIIDPHDAGIYELSLSGGK	1	1	1	GL50803_17254	Q9(Deamidated)	2796.43			High	3.84446	0
	TPMLTMWCSNNIVCTLRPSGTEPK	1	1	1	GL50803_17254	C8(Carbamidomethyl); N10(Deamidated); N11(Deamidated); C14(Carbamidomethyl)	2795.29			High	3.3396	0
	EFLDAFMVLVNDKEP	3	1	1	GL50803_17254		1766.87			High	3.06951	1
GL50803_114815	organism=Giardia_Assemblage_A_isolate_WB | product=Tenascin precursor | location=GLCHR05:1295615-1297393(+) | length=592 | sequence_SO=chromosome | SO=protein_coding	45.44	1	9	18	88	168.919	33.61	14	34	249.224	43.75	15	54	592	62.9743	4.50049
	Sequence	# PSMs	# Proteins	# Protein Groups	Protein Group Accessions	Modifications	MH+ [Da]	A2	XCorr A2	B2	XCorr B2	# Missed Cleavages
	DLSFKPICSGVGFCLGPEGCACPEGYSGTR	10	2	2	GL50803_114815 ;GL50803_113038	C8(Carbamidomethyl); C14(Carbamidomethyl); C20(Carbamidomethyl); C22(Carbamidomethyl)	3278.44	High	8.25141	High	8.05766	0
	CENRECPEGETAVLAWGCVPDACVTEYADGVR	6	2	2	GL50803_114815 ;GL50803_113038	C1(Carbamidomethyl); C6(Carbamidomethyl); C18(Carbamidomethyl); C23(Carbamidomethyl)	3670.58	High	8.16972	High	6.80829	1
	CIASMLVDYPQEYTFVCSCDPGYLALDTGTCSHVK	18	1	1	GL50803_114815	C1(Carbamidomethyl); C17(Carbamidomethyl); C19(Carbamidomethyl); C31(Carbamidomethyl)	4057.78	High	7.45628	High	7.21308	0
	CIASMLVDYPQEYTFVCSCDPGYLALDTGTCSHVK	5	1	1	GL50803_114815	C1(Carbamidomethyl); Q11(Deamidated); C17(Carbamidomethyl); C19(Carbamidomethyl); C31(Carbamidomethyl)	4058.78	High	7.09144	High	6.10121	0
	CENRECPEGETAVLAWGCVPDACVTEYADGVRR	6	2	2	GL50803_114815 ;GL50803_113038	C1(Carbamidomethyl); C6(Carbamidomethyl); C18(Carbamidomethyl); C23(Carbamidomethyl)	3826.66	High	6.22599	High	6.35787	2
	ECPEGETAVLAWGCVPDACVTEYADGVRR	3	2	2	GL50803_114815 ;GL50803_113038	C2(Carbamidomethyl); C14(Carbamidomethyl); C19(Carbamidomethyl)	3267.44	High	5.3701	High	4.62321	1
	CIASMLVDYPQEYTFVCSCDPGYLALDTGTCSHVK	2	1	1	GL50803_114815	C1(Carbamidomethyl); M5(Oxidation); C17(Carbamidomethyl); C19(Carbamidomethyl); C31(Carbamidomethyl)	4073.78	High	4.99764	High	3.94687	0
	DLSFKPICSGVGFCLGPEGCACPEGYSGTRCENR	2	2	2	GL50803_114815 ;GL50803_113038	C8(Carbamidomethyl); C14(Carbamidomethyl); C20(Carbamidomethyl); C22(Carbamidomethyl); C31(Carbamidomethyl)	3837.65	High	4.70111	High	5.83444	1
	ECPEGETAVLAWGCVPDACVTEYADGVR	2	1	1	GL50803_114815	C2(Carbamidomethyl); C14(Carbamidomethyl); C19(Carbamidomethyl)	3111.35	High	4.13662			0
	CIASMLVDYPQEYTFVCSCDPGYLALDTGTCSHVK	5	1	1	GL50803_114815	C1(Carbamidomethyl); M5(Oxidation); Q11(Deamidated); C17(Carbamidomethyl); C19(Carbamidomethyl); C31(Carbamidomethyl)	4074.77	High	4.09593	High	5.84913	0
	CVALACVSHDLDGNPLECDGR	4	1	1	GL50803_114815	C1(Carbamidomethyl); C6(Carbamidomethyl); C18(Carbamidomethyl)	2358.03	High	3.61936	High	3.91675	0
	CVALACVSHDLDGNPLECDGRGR	3	1	1	GL50803_114815	C1(Carbamidomethyl); C6(Carbamidomethyl); C18(Carbamidomethyl)	2571.15	Medium	3.28465	High	4.76218	1
	AEYVPYNGKCYPNSCVTDILPNGDPKLCSGVGQCDMEAR	1	1	1	GL50803_114815	N7(Deamidated); C10(Carbamidomethyl); N13(Deamidated); C15(Carbamidomethyl); N22(Deamidated); C28(Carbamidomethyl); C34(Carbamidomethyl)	4437.95	Medium	3.26449			2
	RVCAGFGHCITEDGVAR	3	2	2	GL50803_114815 ;GL50803_113038	C3(Carbamidomethyl); C9(Carbamidomethyl)	1904.89	High	2.71406	High	3.70189	1
	AEYVPYNGKCYPNSCVTDILPNGDPK	1	1	1	GL50803_114815	C10(Carbamidomethyl); N13(Deamidated); C15(Carbamidomethyl); N22(Deamidated)	2973.32	Medium	2.52114			1
	EGMSWTCVCR	1	1	1	GL50803_114815	C7(Carbamidomethyl); C9(Carbamidomethyl)	1285.51	High	2.29644			0
	CDEGFEGDVCQYK	2	2	2	GL50803_114815 ;GL50803_113038	C1(Carbamidomethyl); C10(Carbamidomethyl)	1606.62	High	2.02678	High	3.0083	0
	CENRECPEGETAVLAWGCVPDACVTEYADGVR	5	2	2	GL50803_114815 ;GL50803_113038	C1(Carbamidomethyl); N3(Deamidated); C6(Carbamidomethyl); C18(Carbamidomethyl); C23(Carbamidomethyl)	3671.57			High	5.15278	1
	LSNAGCTPAECTDSMGLVCGDHGVCK	1	2	2	GL50803_114815 ;GL50803_113038	C6(Carbamidomethyl); C11(Carbamidomethyl); C19(Carbamidomethyl); C25(Carbamidomethyl)	2796.15			High	4.17906	0
	AEYVPYNGKCYPNSCVTDILPNGDPKLCSGVGQCDMEAR	2	1	1	GL50803_114815	N7(Deamidated); C10(Carbamidomethyl); N13(Deamidated); C15(Carbamidomethyl); C28(Carbamidomethyl); C34(Carbamidomethyl)	4436.94			High	3.64325	2
	EAELIDGVCTTPACIGTDGIVCK	1	1	1	GL50803_114815	C9(Carbamidomethyl); C14(Carbamidomethyl); C22(Carbamidomethyl)	2479.15			High	3.57716	0
	GICEPDRTCRCDEGFEGDVCQYK	2	2	2	GL50803_114815 ;GL50803_113038	C3(Carbamidomethyl); C9(Carbamidomethyl); C11(Carbamidomethyl); C20(Carbamidomethyl)	2851.16			Medium	3.24254	2
	CENRECPEGETAVLAWGCVPDACVTEYADGVRR	1	2	2	GL50803_114815 ;GL50803_113038	C1(Carbamidomethyl); N3(Deamidated); C6(Carbamidomethyl); C18(Carbamidomethyl); C23(Carbamidomethyl)	3827.67			Medium	2.93869	2
	AEYVPYNGKCYPNSCVTDILPNGDPKLCSGVGQCDMEAR	1	1	1	GL50803_114815	N7(Deamidated); C10(Carbamidomethyl); C15(Carbamidomethyl); C28(Carbamidomethyl); C34(Carbamidomethyl); M36(Oxidation)	4451.97			Medium	2.76604	2
	CSDEALLLNGR	1	1	1	GL50803_114815	C1(Carbamidomethyl); N9(Deamidated)	1248.59			High	2.01832	0
GL50803_17579	organism=Giardia_Assemblage_A_isolate_WB | product=Inositol-3-phosphate synthase | location=GLCHR04:800273-801922(+) | length=549 | sequence_SO=chromosome | SO=protein_coding	29.69	1	13	13	102	160.072	29.33	12	46	204.15	24.77	11	56	549	59.8678	6.0874
	Sequence	# PSMs	# Proteins	# Protein Groups	Protein Group Accessions	Modifications	MH+ [Da]	A2	XCorr A2	B2	XCorr B2	# Missed Cleavages
	TAVIDDIIDKAPLLYSR	24	1	1	GL50803_17579		1903.06	High	5.99329	High	6.02368	1
	KPYPAVSYGSWLASTQEERADNLVPVDKETTYR	5	1	1	GL50803_17579		3770.88	High	5.37137	Medium	5.42883	2
	INGLTSSDGPAQTLVLWTASTER	5	1	1	GL50803_17579		2417.23	High	5.10717	High	5.32314	0
	AIAGLQHLPQLNVGALTM	16	1	1	GL50803_17579		1847.02	High	4.25981	High	5.22302	0
	TAVIDDIIDKAPLLYSRDR	13	1	1	GL50803_17579		2174.18	High	4.1813	High	4.07066	2
	NLYEAQVEACVLQPELLDQLKPDLETR	2	1	1	GL50803_17579	Q6(Deamidated); C10(Carbamidomethyl); Q13(Deamidated)	3186.61	High	4.17607			0
	FKSFLTDMLVGSGLR	7	1	1	GL50803_17579		1670.89	High	3.7073	High	3.35299	1
	EISKTAVIDDIIDKAPLLYSR	2	1	1	GL50803_17579		2360.31	High	3.48287	High	4.47687	2
	SFLTDMLVGSGLR	14	1	1	GL50803_17579		1395.73	High	3.20492	High	3.78268	0
	SLAPFPDPTEIYLSGWDISSK	3	1	1	GL50803_17579		2323.15	High	3.15369	High	3.79993	0
	RINGLTSSDGPAQTLVLWTASTER	2	1	1	GL50803_17579		2573.34	High	3.06438	High	2.8517	1
	RINGLTSSDGPAQTLVLWTASTER	2	1	1	GL50803_17579	Q13(Deamidated)	2574.33	High	3.05847			1
	INGLTSSDGPAQTLVLWTASTER	4	1	1	GL50803_17579	Q12(Deamidated)	2418.23	High	2.65915	High	3.36197	0
	KPYPAVSYGSWLASTQEER	1	1	1	GL50803_17579		2169.07	Medium	2.29099			0
	KPYPAVSYGSWLASTQEERADNLVPVDKETTYR	1	1	1	GL50803_17579	N22(Deamidated)	3771.86			Medium	2.79	2
	SFLTDMLVGSGLRVR	1	1	1	GL50803_17579		1650.9			Medium	2.16459	1
GL50803_10358	organism=Giardia_Assemblage_A_isolate_WB | product=A-type flavoprotein lateral transfer candidate | location=GLCHR04:1730357-1731601(-) | length=414 | sequence_SO=chromosome | SO=protein_coding	46.62	1	13	13	103	157.753	35.75	9	37	253.83	46.62	13	66	414	46.5921	6.90283
	Sequence	# PSMs	# Proteins	# Protein Groups	Protein Group Accessions	Modifications	MH+ [Da]	A2	XCorr A2	B2	XCorr B2	# Missed Cleavages
	FNYTEELLEQAYNAGVDLGKR	29	1	1	GL50803_10358		2430.2	High	7.81419	High	8.22529	1
	VALHTYDSGAVAFASPTLNNTMMPSVAAALNYVR	3	1	1	GL50803_10358		3552.77	High	6.06254	High	5.1611	0
	GKPAFAFGAFGWSNR	18	1	1	GL50803_10358		1612.8	High	4.67949	High	4.39635	0
	STGCETVLLEMTSSDITK	4	1	1	GL50803_10358	C4(Carbamidomethyl)	1971.93	High	4.07037	High	5.16795	0
	ATWLIVDDKYTLK	15	1	1	GL50803_10358		1565.86	High	3.88978	High	4.31875	1
	FNYTEELLEQAYNAGVDLGKR	4	1	1	GL50803_10358	Q10(Deamidated)	2431.2	Medium	3.22295	High	4.68087	1
	FIPVPLLHWPDSTFTYCPEDK	5	1	1	GL50803_10358	C17(Carbamidomethyl)	2562.24	High	3.01708	High	3.93851	0
	GDAMGLAIAEYDRWSK	4	1	1	GL50803_10358		1782.85	High	3.01085	High	4.79861	1
	FNYTEELLEQAYNAGVDLGK	2	1	1	GL50803_10358		2274.09	High	2.64973	Medium	2.41711	0
	YPFAEEWLSR	4	1	1	GL50803_10358		1297.62	High	2.03525	High	2.57365	0
	FIPVPLLHWPDSTFTYCPEDKILFSNDGFGQHYATSR	1	1	1	GL50803_10358	C17(Carbamidomethyl)	4356.08			High	7.5056	1
	VALHTYDSGAVAFASPTLNNTMMPSVAAALNYVR	10	1	1	GL50803_10358	N20(Deamidated)	3553.78			High	6.12388	0
	GITFKFNYTEELLEQAYNAGVDLGKR	1	1	1	GL50803_10358		2976.51			High	5.02661	2
	VTVVLDSMYGTTHR	1	1	1	GL50803_10358		1578.8			High	2.64339	0
	FNYTEELLEQAYNAGVDLGKR	1	1	1	GL50803_10358	Q10(Deamidated); N13(Deamidated)	2432.18			High	2.51223	1
	MALALLDGAR	1	1	1	GL50803_10358		1030.57			High	2.42636	0
GL50803_9276	organism=Giardia_Assemblage_A_isolate_WB | product=Variant-specific surface protein | location=GLCHR04:284444-285856(-) | length=470 | sequence_SO=chromosome | SO=protein_coding	31.06	1	12	12	75	148.071	25.32	8	29	236.738	31.06	12	46	470	50.465	5.21143
	Sequence	# PSMs	# Proteins	# Protein Groups	Protein Group Accessions	Modifications	MH+ [Da]	A2	XCorr A2	B2	XCorr B2	# Missed Cleavages
	FNYISPGKNCCISTCPEHSHEVFSGELGFCECYGDYKPSADGLRCEK	6	1	1	GL50803_9276	C10(Carbamidomethyl); C11(Carbamidomethyl); C15(Carbamidomethyl); C30(Carbamidomethyl); C32(Carbamidomethyl); C45(Carbamidomethyl)	5562.37	High	8.00012	High	10.0238	2
	NCCISTCPEHSHEVFSGELGFCECYGDYKPSADGLRCEK	5	1	1	GL50803_9276	C2(Carbamidomethyl); C3(Carbamidomethyl); C7(Carbamidomethyl); C22(Carbamidomethyl); C24(Carbamidomethyl); C37(Carbamidomethyl)	4655.91	High	7.89461	High	9.87344	1
	VGEDPGNFICKSEDVFYVDGTALCRK	11	1	1	GL50803_9276	C10(Carbamidomethyl); C24(Carbamidomethyl)	2976.39	High	7.70454	High	7.96971	2
	VGEDPGNFICKSEDVFYVDGTALCR	17	1	1	GL50803_9276	C10(Carbamidomethyl); C24(Carbamidomethyl)	2848.29	High	6.71434	High	7.16641	1
	NCCISTCPEHSHEVFSGELGFCECYGDYKPSADGLR	3	1	1	GL50803_9276	C2(Carbamidomethyl); C3(Carbamidomethyl); C7(Carbamidomethyl); C22(Carbamidomethyl); C24(Carbamidomethyl)	4238.74	Medium	6.26504	High	7.04336	0
	AGYGLESGMCNLCGEGCRTCDGDVSVCTTCLLR	3	1	1	GL50803_9276	C10(Carbamidomethyl); C13(Carbamidomethyl); C17(Carbamidomethyl); C20(Carbamidomethyl); C27(Carbamidomethyl); C30(Carbamidomethyl)	3728.54	High	6.00476	High	6.95847	1
	GGCYRVGEDPGNFICKSEDVFYVDGTALCR	3	1	1	GL50803_9276	C3(Carbamidomethyl); C15(Carbamidomethyl); C29(Carbamidomethyl)	3441.52	High	5.3388	High	6.37503	2
	AGYGLESGMCNLCGEGCRTCDGDVSVCTTCLLR	3	1	1	GL50803_9276	C10(Carbamidomethyl); N11(Deamidated); C13(Carbamidomethyl); C17(Carbamidomethyl); C20(Carbamidomethyl); C27(Carbamidomethyl); C30(Carbamidomethyl)	3729.54	High	3.4043	High	4.30988	1
	GFFAGFLK	15	1	1	GL50803_9276		886.482	High	2.16824	High	2.15643	0
	FNYISPGKNCCISTCPEHSHEVFSGELGFCECYGDYKPSADGLR	1	1	1	GL50803_9276	C10(Carbamidomethyl); C11(Carbamidomethyl); C15(Carbamidomethyl); C30(Carbamidomethyl); C32(Carbamidomethyl)	5145.21			High	7.84103	1
	FNYISPGKNCCISTCPEHSHEVFSGELGFCECYGDYKPSADGLR	2	1	1	GL50803_9276	N2(Deamidated); N9(Deamidated); C10(Carbamidomethyl); C11(Carbamidomethyl); C15(Carbamidomethyl); C30(Carbamidomethyl); C32(Carbamidomethyl)	5147.21			Medium	5.13837	1
	NCCISTCPEHSHEVFSGELGFCECYGDYKPSADGLR	1	1	1	GL50803_9276	N1(Deamidated); C2(Carbamidomethyl); C3(Carbamidomethyl); C7(Carbamidomethyl); C22(Carbamidomethyl); C24(Carbamidomethyl)	4239.75			Medium	4.89892	0
	VGEDPGNFICKSEDVFYVDGTALCRK	2	1	1	GL50803_9276	N7(Deamidated); C10(Carbamidomethyl); C24(Carbamidomethyl)	2977.39			High	3.9743	2
	CGTTGYEGVCETCGTGYFYHNGGCYRK	1	1	1	GL50803_9276	C1(Carbamidomethyl); C10(Carbamidomethyl); C13(Carbamidomethyl); C24(Carbamidomethyl)	3154.26			High	3.6851	1
	TCDGDVSVCTTCLLR	1	1	1	GL50803_9276	C2(Carbamidomethyl); C9(Carbamidomethyl); C12(Carbamidomethyl)	1756.77			High	3.18291	0
	SEDVFYVDGTALCR	1	1	1	GL50803_9276	C13(Carbamidomethyl)	1631.74			High	2.6713	0
GL50803_8687	organism=Giardia_Assemblage_A_isolate_WB | product=Tenascin precursor | location=GLCHR04:1562019-1563533(-) | length=504 | sequence_SO=chromosome | SO=protein_coding	38.69	1	6	6	69	144.669	32.14	5	35	146.005	38.69	6	34	504	53.9319	4.61475
	Sequence	# PSMs	# Proteins	# Protein Groups	Protein Group Accessions	Modifications	MH+ [Da]	A2	XCorr A2	B2	XCorr B2	# Missed Cleavages
	NVNTLTCASKDCVSLASVLCSHHGLCVNDACQCEDGFSGK	4	1	1	GL50803_8687	C7(Carbamidomethyl); C12(Carbamidomethyl); C20(Carbamidomethyl); C26(Carbamidomethyl); C31(Carbamidomethyl); C33(Carbamidomethyl)	4470.93	High	7.82191	High	6.92474	1
	CDPLDAITLGPFTCVSNNCISDNLSEGVCNR	31	1	1	GL50803_8687	C1(Carbamidomethyl); C14(Carbamidomethyl); C19(Carbamidomethyl); C29(Carbamidomethyl)	3498.54	High	7.78426	High	7.306	0
	DKCVCDDGYDGKLCEITTVGCEEDETLVGGTCYPTK	6	1	1	GL50803_8687	C3(Carbamidomethyl); C5(Carbamidomethyl); C14(Carbamidomethyl); C21(Carbamidomethyl); C32(Carbamidomethyl)	4144.75	High	5.57755	High	6.55049	2
	CLTDSTGPTVILCNNVGTCNFR	6	1	1	GL50803_8687	C1(Carbamidomethyl); C13(Carbamidomethyl); C19(Carbamidomethyl)	2499.14	High	5.18739	High	5.3547	0
	NVNTLTCASKDCVSLASVLCSHHGLCVNDACQCEDGFSGK	2	1	1	GL50803_8687	N3(Deamidated); C7(Carbamidomethyl); C12(Carbamidomethyl); C20(Carbamidomethyl); C26(Carbamidomethyl); N28(Deamidated); C31(Carbamidomethyl); C33(Carbamidomethyl)	4472.94	High	4.82609			1
	CDPLDAITLGPFTCVSNNCISDNLSEGVCNR	7	1	1	GL50803_8687	C1(Carbamidomethyl); C14(Carbamidomethyl); N17(Deamidated); N18(Deamidated); C19(Carbamidomethyl); C29(Carbamidomethyl)	3500.53	High	4.8033	High	3.89227	0
	CDPLDAITLGPFTCVSNNCISDNLSEGVCNR	6	1	1	GL50803_8687	C1(Carbamidomethyl); C14(Carbamidomethyl); N17(Deamidated); C19(Carbamidomethyl); C29(Carbamidomethyl)	3499.53	Medium	3.22202	High	5.70642	0
	QCENYDNCPTDYQYVLGYCVPNVCVTTYSDGSK	4	1	1	GL50803_8687	C2(Carbamidomethyl); C8(Carbamidomethyl); C19(Carbamidomethyl); N22(Deamidated); C24(Carbamidomethyl)	3970.63	High	3.00152	High	2.94157	0
	QCENYDNCPTDYQYVLGYCVPNVCVTTYSDGSK	1	1	1	GL50803_8687	C2(Carbamidomethyl); C8(Carbamidomethyl); C19(Carbamidomethyl); C24(Carbamidomethyl)	3969.63			High	4.1951	0
	YKCECDPGYELYNSVYYCMPEICITGTWLCNGR	2	1	1	GL50803_8687	C3(Carbamidomethyl); C5(Carbamidomethyl); C18(Carbamidomethyl); C23(Carbamidomethyl); C30(Carbamidomethyl); N31(Deamidated)	4172.74			High	3.83898	1
GL50803_17153	organism=Giardia_Assemblage_A_isolate_WB | product=Alpha-11 giardin | location=GLCHR05:1207222-1208145(-) | length=307 | sequence_SO=chromosome | SO=protein_coding	50.16	1	10	10	79	134.919	35.18	5	31	199.69	41.37	9	48	307	34.9886	6.1001
	Sequence	# PSMs	# Proteins	# Protein Groups	Protein Group Accessions	Modifications	MH+ [Da]	A2	XCorr A2	B2	XCorr B2	# Missed Cleavages
	LIITSTADEYKEINHRFEVLTGK	34	1	1	GL50803_17153		2677.43	Medium	6.20981	High	6.36705	2
	TQFQDTTGLEFIAFLKK	20	1	1	GL50803_17153		1987.05	High	5.82713	High	6.22619	1
	AILEAKNEEELVTFTSR	5	1	1	GL50803_17153		1950.02	High	4.82055	High	5.36752	1
	GSVASDAEVLKHNLIDADEPDHEAVVR	1	1	1	GL50803_17153		2886.44	High	4.52022			1
	AVAYAFHSAVETQNDDMAYEQAAR	4	1	1	GL50803_17153		2658.19	High	4.04315	High	4.07014	0
	LIITSTADEYKEINHRFEVLTGK	4	1	1	GL50803_17153	N14(Deamidated)	2678.41	High	3.86604	High	3.73197	2
	AVAYAFHSAVETQNDDMAYEQAAR	4	1	1	GL50803_17153	Q13(Deamidated)	2659.18			High	3.90638	0
	AIHDVVLIATPDERLK	1	1	1	GL50803_17153		1790.02			High	3.46666	1
	GLCIAHYYNLAPAR	1	1	1	GL50803_17153	C3(Carbamidomethyl)	1618.82			High	3.42973	0
	EANKVNFRDACLMFWK	1	1	1	GL50803_17153	C11(Carbamidomethyl)	2028.98			Medium	2.79223	2
	AIHDVVLIATPDER	1	1	1	GL50803_17153		1548.84			High	2.70893	0
	DACLMFWK	1	1	1	GL50803_17153	C3(Carbamidomethyl)	1070.48			High	2.56816	0
	AVAYAFHSAVETQNDDMAYEQAAR	2	1	1	GL50803_17153	M17(Oxidation)	2674.17			Medium	2.42007	0
GL50803_1875	organism=Giardia_Assemblage_A_isolate_WB | product=hypothetical protein | location=AACB02000071:13236-13664(-) | length=142 | sequence_SO=contig | SO=protein_coding	30.28	1	3	3	72	132.544	30.28	3	36	137.001	30.28	3	36	142	15.9722	5.63037
	Sequence	# PSMs	# Proteins	# Protein Groups	Protein Group Accessions	Modifications	MH+ [Da]	A2	XCorr A2	B2	XCorr B2	# Missed Cleavages
	DGESTLLKDVQLVSASDTQLVITGTDQKNNTLR	16	1	1	GL50803_1875		3559.84	High	9.75347	High	9.6038	2
	DGESTLLKDVQLVSASDTQLVITGTDQK	10	1	1	GL50803_1875		2961.53	High	7.18075	High	7.38613	1
	DGESTLLKDVQLVSASDTQLVITGTDQKNNTLR	22	1	1	GL50803_1875	Q19(Deamidated)	3560.84	High	6.84595	High	7.50587	2
	DGESTLLKDVQLVSASDTQLVITGTDQK	5	1	1	GL50803_1875	Q11(Deamidated)	2962.53	High	4.14201	Medium	2.77732	1
	TDPIKALEMI	16	1	1	GL50803_1875		1130.61	High	2.87706	High	2.60862	1
	DGESTLLKDVQLVSASDTQLVITGTDQKNNTLR	2	1	1	GL50803_1875	Q11(Deamidated); Q19(Deamidated); Q27(Deamidated)	3562.83	Medium	2.41005			2
	TDPIKALEMI	1	1	1	GL50803_1875	M9(Oxidation)	1146.61			Medium	1.82828	1
GL50803_14573	organism=Giardia_Assemblage_A_isolate_WB | product=Tenascin-X | location=GLCHR04:1493724-1495223(+) | length=499 | sequence_SO=chromosome | SO=protein_coding	32.26	1	11	11	70	125.534	19.64	5	27	194.202	32.26	11	43	499	53.3144	4.98291
	Sequence	# PSMs	# Proteins	# Protein Groups	Protein Group Accessions	Modifications	MH+ [Da]	A2	XCorr A2	B2	XCorr B2	# Missed Cleavages
	SCPAGHQLVLGYCVPNVCVTTYSDGSK	14	1	1	GL50803_14573	C2(Carbamidomethyl); C13(Carbamidomethyl); C18(Carbamidomethyl)	2969.38	High	7.38098	High	7.51041	0
	YQCICSQLDSYTIDRFTCLAYACLASDLTK	2	1	1	GL50803_14573	C3(Carbamidomethyl); C5(Carbamidomethyl); C18(Carbamidomethyl); C23(Carbamidomethyl)	3636.67	High	6.44177	High	6.44779	1
	GTCIDKECVCDDDFYGDYCEFSK	21	1	1	GL50803_14573	C3(Carbamidomethyl); C8(Carbamidomethyl); C10(Carbamidomethyl); C19(Carbamidomethyl)	2883.08	High	6.05016	High	7.04332	1
	CIEGLEDSVKCLCDQDYR	4	1	1	GL50803_14573	C1(Carbamidomethyl); C11(Carbamidomethyl); C13(Carbamidomethyl)	2259.96	High	5.30943	High	4.78135	1
	SCPAGHQLVLGYCVPNVCVTTYSDGSK	3	1	1	GL50803_14573	C2(Carbamidomethyl); C13(Carbamidomethyl); N16(Deamidated); C18(Carbamidomethyl)	2970.36	High	4.49297	High	2.76055	0
	FTCLAYACLASDLTK	12	1	1	GL50803_14573	C3(Carbamidomethyl); C8(Carbamidomethyl)	1733.83	High	4.3476	High	4.35802	0
	CIEGLEDSVKCLCDQDYR	2	1	1	GL50803_14573	C1(Carbamidomethyl); C11(Carbamidomethyl); C13(Carbamidomethyl); Q15(Deamidated)	2260.97	High	2.90532	High	3.01082	1
	FNVLCNNRGTCIDKECVCDDDFYGDYCEFSK	4	1	1	GL50803_14573	C5(Carbamidomethyl); C11(Carbamidomethyl); C16(Carbamidomethyl); C18(Carbamidomethyl); C27(Carbamidomethyl)	3900.58			High	4.967	2
	FINGACVSDACITNK	2	1	1	GL50803_14573	C6(Carbamidomethyl); C11(Carbamidomethyl)	1669.77			High	3.7525	0
	CVYRECVVTYPDGTIGECNGIGVCGK	1	1	1	GL50803_14573	C1(Carbamidomethyl); C6(Carbamidomethyl); C18(Carbamidomethyl); N19(Deamidated); C24(Carbamidomethyl)	2964.31			High	3.45721	1
	FNVLCNNRGTCIDKECVCDDDFYGDYCEFSK	1	1	1	GL50803_14573	C5(Carbamidomethyl); N6(Deamidated); N7(Deamidated); C11(Carbamidomethyl); C16(Carbamidomethyl); C18(Carbamidomethyl); C27(Carbamidomethyl)	3902.57			Medium	2.79259	2
	TIGTLLCYPSSCVR	1	1	1	GL50803_14573	C7(Carbamidomethyl); C12(Carbamidomethyl)	1626.8			High	2.7422	0
	FINGACVSDACITNK	1	1	1	GL50803_14573	N3(Deamidated); C6(Carbamidomethyl); C11(Carbamidomethyl)	1670.75			High	2.20934	0
	FNVLCNNR	1	1	1	GL50803_14573	C5(Carbamidomethyl)	1036.5			High	2.17159	0
	CIEGLEDSVK	1	1	1	GL50803_14573	C1(Carbamidomethyl)	1149.55			High	2.13162	0
GL50803_15574	organism=Giardia_Assemblage_A_isolate_WB | product=Alanyl dipeptidyl peptidase | location=GLCHR04:74908-77097(+) | length=729 | sequence_SO=chromosome | SO=protein_coding	38.41	1	18	18	108	121.291	28.12	11	34	251.188	37.31	17	74	729	82.7266	5.43994
	Sequence	# PSMs	# Proteins	# Protein Groups	Protein Group Accessions	Modifications	MH+ [Da]	A2	XCorr A2	B2	XCorr B2	# Missed Cleavages
	ISSTAPTCLTCTNDGRDANPVFSSTDPDLLYYLSMNEPTSESDMLR	6	1	1	GL50803_15574	C8(Carbamidomethyl); C11(Carbamidomethyl); N19(Deamidated)	5143.26	High	6.55695	High	3.25363	1
	ISSTAPTCLTCTNDGRDANPVFSSTDPDLLYYLSMNEPTSESDMLR	8	1	1	GL50803_15574	C8(Carbamidomethyl); C11(Carbamidomethyl)	5142.29	High	5.91046	High	7.54674	1
	QHWFDIPVDDTMSAWK	13	1	1	GL50803_15574		1975.9	High	4.53206	High	4.56706	0
	EMGGPVWEQFEMYER	14	1	1	GL50803_15574		1887.8	High	4.42083	High	4.59816	0
	DKCPLILYVHGGPESPWDDSWSYR	3	1	1	GL50803_15574	C3(Carbamidomethyl)	2877.32	High	4.0615	High	4.94818	1
	IHEYHGIALFQSLQLR	6	1	1	GL50803_15574		1925.05	High	4.04428	High	4.76587	0
	DEDVVFVLAHIK	3	1	1	GL50803_15574		1384.75	High	3.84253	High	3.24899	0
	HWDEEAWPGLYR	19	1	1	GL50803_15574		1558.71	High	3.40138	High	3.45414	0
	SIRQHWFDIPVDDTMSAWK	2	1	1	GL50803_15574		2332.12	High	3.33444	High	4.51797	1
	ISSTAPTCLTCTNDGRDANPVFSSTDPDLLYYLSMNEPTSESDMLR	2	1	1	GL50803_15574	C8(Carbamidomethyl); C11(Carbamidomethyl); N13(Deamidated); N19(Deamidated); N36(Deamidated)	5145.29	Medium	3.31435			1
	SEIDGALVHSFFFRPHNNFDTSR	2	1	1	GL50803_15574		2693.28	Medium	3.24104	High	3.74926	0
	VFTEGYMRHWDEEAWPGLYR	1	1	1	GL50803_15574		2542.16	Medium	3.08126			1
	WNPQILVEQGYCVLATNFHGSGSFGEEFQK	1	1	1	GL50803_15574	Q4(Deamidated); C12(Carbamidomethyl)	3443.61	Medium	2.32155			0
	WNPQILVEQGYCVLATNFHGSGSFGEEFQK	2	1	1	GL50803_15574	C12(Carbamidomethyl)	3442.62			High	5.33196	0
	QHWFDIPVDDTMSAWKYVHETYSYVDKEK	1	1	1	GL50803_15574		3617.66			Medium	4.97324	2
	DANPVFSSTDPDLLYYLSMNEPTSESDMLR	6	1	1	GL50803_15574	N20(Deamidated)	3408.52			High	4.82973	0
	ISSTAPTCLTCTNDGRDANPVFSSTDPDLLYYLSMNEPTSESDMLR	3	1	1	GL50803_15574	C8(Carbamidomethyl); C11(Carbamidomethyl); N13(Deamidated); N19(Deamidated); N36(Deamidated); M44(Oxidation)	5161.28			High	4.77273	1
	ISSTAPTCLTCTNDGRDANPVFSSTDPDLLYYLSMNEPTSESDMLR	2	1	1	GL50803_15574	C8(Carbamidomethyl); C11(Carbamidomethyl); M35(Oxidation)	5158.29			High	4.3309	1
	VTAINADIMEHWDKLYRPEEFYLK	1	1	1	GL50803_15574		2981.48			Medium	4.30501	1
	VSVSSQEISDLSPSFDGSFDAFTLAR	1	1	1	GL50803_15574		2762.31			High	4.03069	0
	ISSTAPTCLTCTNDGRDANPVFSSTDPDLLYYLSMNEPTSESDMLR	3	1	1	GL50803_15574	C8(Carbamidomethyl); C11(Carbamidomethyl); N19(Deamidated); M35(Oxidation); N36(Deamidated)	5160.31			High	3.67793	1
	SIRQHWFDIPVDDTMSAWK	1	1	1	GL50803_15574	Q4(Deamidated)	2333.12			High	3.57182	1
	ISSTAPTCLTCTNDGRDANPVFSSTDPDLLYYLSMNEPTSESDMLRLR	1	1	1	GL50803_15574	C8(Carbamidomethyl); C11(Carbamidomethyl); N13(Deamidated); N19(Deamidated); N36(Deamidated)	5414.47			Medium	3.33808	2
	RVSVSSQEISDLSPSFDGSFDAFTLAR	1	1	1	GL50803_15574	Q7(Deamidated)	2919.41			High	3.18089	1
	QHWFDIPVDDTMSAWK	1	1	1	GL50803_15574	M12(Oxidation)	1991.89			High	3.05404	0
	EMGGPVWEQFEMYER	1	1	1	GL50803_15574	M2(Oxidation)	1903.8			High	2.97595	0
	ISSTAPTCLTCTNDGRDANPVFSSTDPDLLYYLSMNEPTSESDMLR	1	1	1	GL50803_15574	C8(Carbamidomethyl); C11(Carbamidomethyl); N13(Deamidated); N19(Deamidated)	5144.3			Medium	2.96457	1
	ISSTAPTCLTCTNDGRDANPVFSSTDPDLLYYLSMNEPTSESDMLR	2	1	1	GL50803_15574	C8(Carbamidomethyl); C11(Carbamidomethyl); N13(Deamidated); M35(Oxidation); M44(Oxidation)	5175.28			Medium	2.84422	1
	LGTFALNPK	1	1	1	GL50803_15574		960.551			High	1.90657	0
GL50803_88765	organism=Giardia_Assemblage_A_isolate_WB | product=Cytosolic HSP70 | location=GLCHR01:313398-315392(+) | length=664 | sequence_SO=chromosome | SO=protein_coding	18.52	1	8	8	88	120.073	15.96	7	38	151.261	18.52	8	50	664	71.5885	5.38916
	Sequence	# PSMs	# Proteins	# Protein Groups	Protein Group Accessions	Modifications	MH+ [Da]	A2	XCorr A2	B2	XCorr B2	# Missed Cleavages
	MKDIASDYLGNKVTEAIVTVPAYFSDAQR	4	1	1	GL50803_88765		3202.6	High	5.21268	High	6.0132	2
	ARNELESLVFSVK	18	1	1	GL50803_88765		1491.82	High	4.92443	High	4.83079	1
	IFEGERPLTKDNNLLGTFDLGGIPPAPR	17	1	1	GL50803_88765		3037.62	High	4.53016	High	5.03778	1
	MKDIASDYLGNKVTEAIVTVPAYFSDAQR	1	1	1	GL50803_88765	M1(Oxidation); N11(Deamidated)	3219.61	High	3.36866			2
	NELESLVFSVK	18	1	1	GL50803_88765		1264.68	High	3.21829	High	3.30105	0
	MKDIASDYLGNKVTEAIVTVPAYFSDAQR	2	1	1	GL50803_88765	N11(Deamidated)	3203.62	Medium	2.89653			2
	VVNYFIAEFK	10	1	1	GL50803_88765		1229.66	High	2.84759	High	3.00117	0
	TFTPEEISSMVLTK	6	1	1	GL50803_88765		1582.81	High	2.76674	High	2.70735	0
	AKFEDLCIDLFR	4	1	1	GL50803_88765	C7(Carbamidomethyl)	1526.77	High	2.68107	High	3.12566	1
	IFEGERPLTKDNNLLGTFDLGGIPPAPR	6	1	1	GL50803_88765	N13(Deamidated)	3038.61			High	3.37242	1
	MKDIASDYLGNKVTEAIVTVPAYFSDAQR	1	1	1	GL50803_88765	M1(Oxidation)	3218.6			Medium	3.30046	2
	KETFTTYADNQTTVTIR	1	1	1	GL50803_88765		1988.99			Medium	2.22323	1
GL50803_10217	organism=Giardia_Assemblage_A_isolate_WB | product=Cathepsin B precursor | location=GLCHR01:909552-910463(-) | length=303 | sequence_SO=chromosome | SO=protein_coding	11.22	1	3	3	84	108.69	11.22	3	32	169.674	10.23	2	52	303	33.4563	5.08447
	Sequence	# PSMs	# Proteins	# Protein Groups	Protein Group Accessions	Modifications	MH+ [Da]	A2	XCorr A2	B2	XCorr B2	# Missed Cleavages
	NSWGPDWGENGYFR	48	1	1	GL50803_10217	N1(Deamidated)	1685.71	High	4.0202	High	4.48477	0
	NSWGPDWGENGYFR	9	1	1	GL50803_10217		1684.72	High	3.54573	High	3.19572	0
	GVNECRIEDEIYAVYLD	8	1	1	GL50803_10217	C5(Carbamidomethyl)	2057.95	High	3.48397	High	3.74742	1
	NSWGPDWGENGYFR	18	1	1	GL50803_10217	N1(Deamidated); N10(Deamidated)	1686.69	High	3.38375	High	3.27465	0
	IVRGVNECRIEDEIYAVYLD	1	1	1	GL50803_10217	C8(Carbamidomethyl)	2426.2	Medium	2.51669			2
GL50803_15317	organism=Giardia_Assemblage_A_isolate_WB | product=High cysteine membrane protein Group 1 | location=GLCHR04:2475999-2480846(-) | length=1615 | sequence_SO=chromosome | SO=protein_coding	20.8	1	14	14	139	108.149	13.37	8	40	296.955	18.76	13	99	1615	169.48	4.84326
	Sequence	# PSMs	# Proteins	# Protein Groups	Protein Group Accessions	Modifications	MH+ [Da]	A2	XCorr A2	B2	XCorr B2	# Missed Cleavages
	ACVAMSCYDGEDTEPCQGRGECVENIQQHPFTGELTTGYICR	2	1	1	GL50803_15317	C2(Carbamidomethyl); C7(Carbamidomethyl); C16(Carbamidomethyl); C22(Carbamidomethyl); C41(Carbamidomethyl)	4896.06	High	6.92648			1
	SCVADNTVCSNNGDCVLEGLFAYR	17	1	1	GL50803_15317	C2(Carbamidomethyl); C9(Carbamidomethyl); C15(Carbamidomethyl)	2721.17	High	5.47826	High	5.45117	0
	SCVADNTVCSNNGDCVLEGLFAYR	39	1	1	GL50803_15317	C2(Carbamidomethyl); C9(Carbamidomethyl); N12(Deamidated); C15(Carbamidomethyl)	2722.15	High	4.56608	High	5.45187	0
	GFVNLVENCIPPSCIEDGLECGGR	16	1	1	GL50803_15317	C9(Carbamidomethyl); C14(Carbamidomethyl); C21(Carbamidomethyl)	2692.22	High	4.20637	High	4.9211	0
	SCVADNTVCSNNGDCVLEGLFAYR	6	1	1	GL50803_15317	C2(Carbamidomethyl); C9(Carbamidomethyl); N11(Deamidated); N12(Deamidated); C15(Carbamidomethyl)	2723.15	High	4.08971			0
	ACLNPDLKGTTDETVLQNPDSYCNGLGDCLQDDHGDYTCFCGPGSTYFK	3	1	1	GL50803_15317	C2(Carbamidomethyl); Q17(Deamidated); N18(Deamidated); C23(Carbamidomethyl); N24(Deamidated); C29(Carbamidomethyl); C39(Carbamidomethyl); C41(Carbamidomethyl)	5579.33	High	4.0603	Medium	3.14494	1
	GFVNLVENCIPPSCIEDGLECGGRGTCLYLK	14	1	1	GL50803_15317	C9(Carbamidomethyl); C14(Carbamidomethyl); C21(Carbamidomethyl); C27(Carbamidomethyl)	3527.64	High	4.03463	High	5.64887	1
	NAWECGSCPVGFYQYSGR	3	1	1	GL50803_15317	C5(Carbamidomethyl); C8(Carbamidomethyl)	2137.89	High	3.59342	High	3.55761	0
	GFVNLVENCIPPSCIEDGLECGGR	4	1	1	GL50803_15317	N8(Deamidated); C9(Carbamidomethyl); C14(Carbamidomethyl); C21(Carbamidomethyl)	2693.22	High	3.46433			0
	CLSGFVQLTDGHCTAPACR	5	1	1	GL50803_15317	C1(Carbamidomethyl); C13(Carbamidomethyl); C18(Carbamidomethyl)	2149.96	High	3.28754	High	5.35437	0
	CLPLNCVSTQAGVATECGTGGVCESSGSQFSCR	2	1	1	GL50803_15317	C1(Carbamidomethyl); N5(Deamidated); C6(Carbamidomethyl); C17(Carbamidomethyl); C23(Carbamidomethyl); C32(Carbamidomethyl)	3537.49	High	3.21817			0
	GFVNLVENCIPPSCIEDGLECGGRGTCLYLK	1	1	1	GL50803_15317	N4(Deamidated); N8(Deamidated); C9(Carbamidomethyl); C14(Carbamidomethyl); C21(Carbamidomethyl); C27(Carbamidomethyl)	3529.64	High	2.64635			1
	ACLNPDLKGTTDETVLQNPDSYCNGLGDCLQDDHGDYTCFCGPGSTYFK	4	1	1	GL50803_15317	C2(Carbamidomethyl); C23(Carbamidomethyl); C29(Carbamidomethyl); C39(Carbamidomethyl); C41(Carbamidomethyl)	5576.34			High	7.98519	1
	ACLNPDLKGTTDETVLQNPDSYCNGLGDCLQDDHGDYTCFCGPGSTYFK	4	1	1	GL50803_15317	C2(Carbamidomethyl); C23(Carbamidomethyl); N24(Deamidated); C29(Carbamidomethyl); C39(Carbamidomethyl); C41(Carbamidomethyl)	5577.35			High	6.1383	1
	SKNAWECGSCPVGFYQYSGR	1	1	1	GL50803_15317	C7(Carbamidomethyl); C10(Carbamidomethyl)	2353.02			High	4.23828	1
	ACVAMSCYDGEDTEPCQGRGECVENIQQHPFTGELTTGYICR	2	1	1	GL50803_15317	C2(Carbamidomethyl); C7(Carbamidomethyl); C16(Carbamidomethyl); Q17(Deamidated); C22(Carbamidomethyl); N25(Deamidated); Q27(Deamidated); C41(Carbamidomethyl)	4899.02			High	3.76637	1
	GFVNLVENCIPPSCIEDGLECGGR	1	1	1	GL50803_15317	N4(Deamidated); N8(Deamidated); C9(Carbamidomethyl); C14(Carbamidomethyl); C21(Carbamidomethyl)	2694.21			High	3.71791	0
	GTTDETVLQNPDSYCNGLGDCLQDDHGDYTCFCGPGSTYFK	2	1	1	GL50803_15317	Q9(Deamidated); C15(Carbamidomethyl); C21(Carbamidomethyl); Q23(Deamidated); C31(Carbamidomethyl); C33(Carbamidomethyl)	4666.9			High	3.666	0
	GACLACADGYFLYEGGCYETSKLPGRDVCSMASSGSCSYCK	1	1	1	GL50803_15317	C3(Carbamidomethyl); C6(Carbamidomethyl); C17(Carbamidomethyl); C29(Carbamidomethyl); M31(Oxidation); C37(Carbamidomethyl); C40(Carbamidomethyl)	4610.88			High	3.46359	2
	RPPAAYMINDACTAAACVSDSTTSPPTICNGVQGATCSQYGVDADSVFYCK	2	1	1	GL50803_15317	C12(Carbamidomethyl); C17(Carbamidomethyl); C29(Carbamidomethyl); Q33(Deamidated); C37(Carbamidomethyl); Q39(Deamidated); C50(Carbamidomethyl)	5507.39			High	3.42794	0
	CVCAPGWTGYDCSSCSR	1	1	1	GL50803_15317	C1(Carbamidomethyl); C3(Carbamidomethyl); C12(Carbamidomethyl); C15(Carbamidomethyl)	2022.76			High	3.26782	0
	RPPAAYMINDACTAAACVSDSTTSPPTICNGVQGATCSQYGVDADSVFYCK	2	1	1	GL50803_15317	N9(Deamidated); C12(Carbamidomethyl); C17(Carbamidomethyl); C29(Carbamidomethyl); N30(Deamidated); Q33(Deamidated); C37(Carbamidomethyl); C50(Carbamidomethyl)	5508.39			Medium	3.07538	0
	GFVNLVENCIPPSCIEDGLECGGRGTCLYLK	4	1	1	GL50803_15317	N8(Deamidated); C9(Carbamidomethyl); C14(Carbamidomethyl); C21(Carbamidomethyl); C27(Carbamidomethyl)	3528.64			High	3.04445	1
	NAWECGSCPVGFYQYSGR	2	1	1	GL50803_15317	N1(Deamidated); C5(Carbamidomethyl); C8(Carbamidomethyl)	2138.88			High	2.92828	0
	TASLSMCVR	1	1	1	GL50803_15317	C7(Carbamidomethyl)	1024.49			High	1.87298	0
GL50803_11599	organism=Giardia_Assemblage_A_isolate_WB | product=Lysophosphatidic acid phosphatase | location=GLCHR04:1952551-1953738(+) | length=395 | sequence_SO=chromosome | SO=protein_coding	27.85	1	9	9	66	103.82	17.47	6	31	122.615	27.85	9	35	395	45.1194	5.90967
	Sequence	# PSMs	# Proteins	# Protein Groups	Protein Group Accessions	Modifications	MH+ [Da]	A2	XCorr A2	B2	XCorr B2	# Missed Cleavages
	IGPYIAELMGLLTAEDGPRAEK	14	1	1	GL50803_11599		2344.22	High	5.79104	High	6.46013	1
	IREVSVPYEDWNSICTVEK	12	1	1	GL50803_11599	C15(Carbamidomethyl)	2324.12	High	5.53211	High	4.46681	1
	ICLLDDFISKIR	8	1	1	GL50803_11599	C2(Carbamidomethyl)	1492.82	High	3.96954	High	4.50482	1
	EVSVPYEDWNSICTVEK	7	1	1	GL50803_11599	C13(Carbamidomethyl)	2054.94	High	3.37442	High	3.55968	0
	QSLASQLLGWYGDSISHK	3	1	1	GL50803_11599		1990	High	2.93598	High	4.58161	0
	ICLLDDFISK	15	1	1	GL50803_11599	C2(Carbamidomethyl)	1223.63	High	2.88548	High	3.0282	0
	IREVSVPYEDWNSICTVEK	2	1	1	GL50803_11599	N12(Deamidated); C15(Carbamidomethyl)	2325.13	Medium	2.60642			1
	SNVLPGTCYQGQLTSVGLAEQYLLGTK	2	1	1	GL50803_11599	C8(Carbamidomethyl)	2897.48			High	3.70574	0
	TRQSLASQLLGWYGDSISHK	2	1	1	GL50803_11599		2247.15			Medium	3.13045	1
	FAPKEFDPSFFR	1	1	1	GL50803_11599		1487.73			High	2.92289	1
GL50803_3313	organism=Giardia_Assemblage_A_isolate_WB | product=Serine-pyruvate aminotransferase | location=GLCHR01:1280786-1281937(+) | length=383 | sequence_SO=chromosome | SO=protein_coding	24.54	1	7	7	63	97.8488	24.54	6	27	133.536	24.54	7	36	383	41.8534	6.53662
	Sequence	# PSMs	# Proteins	# Protein Groups	Protein Group Accessions	Modifications	MH+ [Da]	A2	XCorr A2	B2	XCorr B2	# Missed Cleavages
	TPLLYLPGPTAVPDSILR	30	1	1	GL50803_3313		1923.1	High	4.53259	High	4.65282	0
	IGHMGFNSNVPVVLYVLK	9	1	1	GL50803_3313		1987.09	High	4.49651	High	4.40174	0
	RTPIPSYYCNLLLFK	6	1	1	GL50803_3313	C9(Carbamidomethyl)	1885.01	High	4.11759	High	4.80369	1
	MGPLMDDQALYKEISGAVQR	7	1	1	GL50803_3313		2222.1	High	3.90846	High	4.87575	1
	NAPATFPYTVSSYDLLGLR	4	1	1	GL50803_3313		2085.07	High	3.86822	High	3.80838	0
	RTPIPSYYCNLLLFK	1	1	1	GL50803_3313	C9(Carbamidomethyl); N10(Deamidated)	1886	High	2.7184			1
	NAPATFPYTVSSYDLLGLREALR	3	1	1	GL50803_3313		2554.34	Medium	2.56697	High	2.79503	1
	NAPATFPYTVSSYDLLGLR	1	1	1	GL50803_3313	N1(Deamidated)	2086.07			High	2.5027	0
	TPIPSYYCNLLLFK	2	1	1	GL50803_3313	C8(Carbamidomethyl)	1728.9			High	2.44614	0
GL50803_9848	organism=Giardia_Assemblage_A_isolate_WB | product=Dynein light chain | location=GLCHR01:809935-810204(-) | length=89 | sequence_SO=chromosome | SO=protein_coding	39.33	1	3	3	62	93.9862	39.33	3	26	120.653	39.33	3	36	89	10.4412	7.50342
	Sequence	# PSMs	# Proteins	# Protein Groups	Protein Group Accessions	Modifications	MH+ [Da]	A2	XCorr A2	B2	XCorr B2	# Missed Cleavages
	NADMPEDMQQDAIDCAIQSMER	17	1	1	GL50803_9848	C15(Carbamidomethyl)	2568.05	High	5.53993	High	5.33703	0
	FNIEKDIAAYIKK	15	1	1	GL50803_9848		1552.87	High	5.40154	High	6.16401	2
	FNIEKDIAAYIK	13	1	1	GL50803_9848		1424.78	High	4.59416	High	4.88592	1
	NADMPEDMQQDAIDCAIQSMER	11	1	1	GL50803_9848	N1(Deamidated); C15(Carbamidomethyl)	2569.05	High	3.91571	High	4.44032	0
	NADMPEDMQQDAIDCAIQSMER	4	1	1	GL50803_9848	Q9(Deamidated); Q10(Deamidated); C15(Carbamidomethyl)	2570.04			High	3.81187	0
	NADMPEDMQQDAIDCAIQSMER	2	1	1	GL50803_9848	M4(Oxidation); C15(Carbamidomethyl)	2584.05			High	3.77298	0
GL50803_16453	organism=Giardia_Assemblage_A_isolate_WB | product=Carbamate kinase | location=GLCHR02:366560-367510(+) | length=316 | sequence_SO=chromosome | SO=protein_coding	26.58	1	6	6	46	88.7574	23.1	5	26	75.0951	20.89	5	20	316	33.8574	7.85498
	Sequence	# PSMs	# Proteins	# Protein Groups	Protein Group Accessions	Modifications	MH+ [Da]	A2	XCorr A2	B2	XCorr B2	# Missed Cleavages
	ENKVISGVDAVIDKDLATSLLAK	13	1	1	GL50803_16453		2399.34	High	5.02483	High	6.27769	2
	VISGVDAVIDKDLATSLLAK	15	1	1	GL50803_16453		2028.16	High	4.97639	High	5.80567	1
	MSIITSLSTAVDALNGK	5	1	1	GL50803_16453	N15(Deamidated)	1721.9	High	3.97132	High	3.737	0
	KLEEIKLSEILALEK	3	1	1	GL50803_16453		1756.05	High	3.70578	High	4.50179	2
	MSIITSLSTAVDALNGK	4	1	1	GL50803_16453		1720.91	High	3.06672	High	2.54671	0
	VVVPSPRPLEIVEYGVIK	2	1	1	GL50803_16453		1994.17	High	2.99407			0
	MSIITSLSTAVDALNGK	2	1	1	GL50803_16453	M1(Oxidation)	1736.91	High	2.56566	High	3.4252	0
	NVEIAASEIYK	2	1	1	GL50803_16453		1236.65			High	3.03041	0
GL50803_6687	organism=Giardia_Assemblage_A_isolate_WB | product=Glyceraldehyde 3-phosphate dehydrogenase | location=GLCHR05:3056628-3057638(-) | length=336 | sequence_SO=chromosome | SO=protein_coding	54.76	1	10	10	55	88.3622	54.76	9	20	157.574	54.76	10	35	336	36.3121	7.18115
	Sequence	# PSMs	# Proteins	# Protein Groups	Protein Group Accessions	Modifications	MH+ [Da]	A2	XCorr A2	B2	XCorr B2	# Missed Cleavages
	VPVPDVSVVDLTCTLEKDATYDEICAEIKR	15	1	1	GL50803_6687	C13(Carbamidomethyl); C25(Carbamidomethyl)	3435.7	High	8.95325	High	10.4287	2
	LVAWYDNEFGYANKLVELAK	4	1	1	GL50803_6687		2343.21	High	5.26719	High	3.69536	1
	FDGTIAHSEDSITVNGNKISVFK	6	1	1	GL50803_6687	N17(Deamidated)	2480.23	High	5.04394	High	4.93501	1
	FGIKEGLMTTVHAVTATQLPVDGPSK	5	1	1	GL50803_6687		2697.43	High	3.93288	High	4.58286	1
	SMKPEEIPWGKTQVDIVLECTGR	2	1	1	GL50803_6687	C20(Carbamidomethyl)	2673.34	High	3.82601	High	4.01295	1
	LVAWYDNEFGYANK	9	1	1	GL50803_6687		1689.79	High	3.76496	High	4.09358	0
	VIISAPSADAPMFVCGCNLETYDPSTMK	1	1	1	GL50803_6687	C15(Carbamidomethyl); C17(Carbamidomethyl)	3074.41	High	3.71964			0
	TQVDIVLECTGR	2	1	1	GL50803_6687	C9(Carbamidomethyl)	1390.7	High	3.05115	High	3.65196	0
	SMKPEEIPWGKTQVDIVLECTGR	1	1	1	GL50803_6687	M2(Oxidation); C20(Carbamidomethyl)	2689.32	Medium	2.94085			1
	ASENELKGIMTYTNEDVVSSDFLSTTSTCNFDSK	2	1	1	GL50803_6687	C29(Carbamidomethyl)	3790.7	Medium	2.5298	High	4.88818	1
	GIMTYTNEDVVSSDFLSTTSTCNFDSK	1	1	1	GL50803_6687	C22(Carbamidomethyl)	3019.32			High	4.20646	0
	ASENELKGIMTYTNEDVVSSDFLSTTSTCNFDSK	2	1	1	GL50803_6687	N14(Deamidated); C29(Carbamidomethyl)	3791.71			High	3.91922	1
	VIISAPSADAPMFVCGCNLETYDPSTMK	2	1	1	GL50803_6687	C15(Carbamidomethyl); C17(Carbamidomethyl); N18(Deamidated)	3075.39			High	3.72567	0
	ASENELKGIMTYTNEDVVSSDFLSTTSTCNFDSK	1	1	1	GL50803_6687	N4(Deamidated); N14(Deamidated); C29(Carbamidomethyl)	3792.7			High	3.40537	1
	ASENELKGIMTYTNEDVVSSDFLSTTSTCNFDSK	1	1	1	GL50803_6687	N4(Deamidated); M10(Oxidation); N14(Deamidated); C29(Carbamidomethyl)	3808.68			High	2.79338	1
	ASENELKGIMTYTNEDVVSSDFLSTTSTCNFDSK	1	1	1	GL50803_6687	M10(Oxidation); N14(Deamidated); C29(Carbamidomethyl)	3807.7			Medium	2.41145	1
GL50803_11354	organism=Giardia_Assemblage_A_isolate_WB | product=hypothetical protein | location=GLCHR04:189989-190834(-) | length=281 | sequence_SO=chromosome | SO=protein_coding	30.6	1	6	6	45	86.718	30.6	5	23	86.4684	19.93	5	22	281	30.0789	5.47803
	Sequence	# PSMs	# Proteins	# Protein Groups	Protein Group Accessions	Modifications	MH+ [Da]	A2	XCorr A2	B2	XCorr B2	# Missed Cleavages
	GNACNDVMFFYIGDRCPVEK	8	1	1	GL50803_11354	C4(Carbamidomethyl); C16(Carbamidomethyl)	2392.05	High	5.78193	High	6.22575	1
	GKTYLFGGEEDEGMLVFK	12	1	1	GL50803_11354		2019.97	High	5.07536	High	5.29987	1
	GNACNDVMFFYIGDRCPVEK	10	1	1	GL50803_11354	C4(Carbamidomethyl); N5(Deamidated); C16(Carbamidomethyl)	2393.05	High	5.0431	High	5.95603	1
	ILAVPYGWDSATKSPFTK	5	1	1	GL50803_11354		1981.04	High	4.71562	High	3.99849	1
	TYLFGGEEDEGMLVFK	5	1	1	GL50803_11354		1834.86	High	3.66324	High	3.74371	0
	CIFPENVPAGAEMTLIPAGGSISGTVNTLK	1	1	1	GL50803_11354	C1(Carbamidomethyl)	3044.55	High	3.26912			0
	GNACNDVMFFYIGDRCPVEK	1	1	1	GL50803_11354	N2(Deamidated); C4(Carbamidomethyl); N5(Deamidated); C16(Carbamidomethyl)	2394.04			High	5.51884	1
	GNACNDVMFFYIGDRCPVEK	1	1	1	GL50803_11354	C4(Carbamidomethyl); M8(Oxidation); C16(Carbamidomethyl)	2408.05			High	3.36267	1
	GKTYLFGGEEDEGMLVFK	1	1	1	GL50803_11354	M14(Oxidation)	2035.98			High	2.85848	1
	GNACNDVMFFYIGDR	1	1	1	GL50803_11354	C4(Carbamidomethyl)	1778.77			High	2.36637	0
GL50803_15409	organism=Giardia_Assemblage_A_isolate_WB | product=Kinase, NEK | location=GLCHR02:126650-128197(+) | length=515 | sequence_SO=chromosome | SO=protein_coding	37.28	1	13	13	62	85.1517	31.07	9	18	164.986	37.28	13	44	515	56.9729	5.07178
	Sequence	# PSMs	# Proteins	# Protein Groups	Protein Group Accessions	Modifications	MH+ [Da]	A2	XCorr A2	B2	XCorr B2	# Missed Cleavages
	STRDPSSNIALFTCSYGGFDESDRATLR	9	1	1	GL50803_15409	C14(Carbamidomethyl)	3123.44	High	7.26216	High	7.06002	2
	IRLGYPYICPTMSFKNPGNYR	2	1	1	GL50803_15409	C9(Carbamidomethyl)	2547.27	High	6.54526	High	5.0343	2
	FMHSEEKPDTELEEFAHLGIHPANIFLYADGAR	5	1	1	GL50803_15409		3784.81	High	6.4472	High	6.60179	0
	AFQQLGEAHFMAPEFIEAGAK	7	1	1	GL50803_15409		2292.12	High	5.37715	High	5.6399	0
	TGEYCEFNNSSTAVQPDLLSPYLAR	6	1	1	GL50803_15409	C5(Carbamidomethyl)	2832.31	High	5.18521	High	4.80796	0
	LGYPYICPTMSFKNPGNYR	4	1	1	GL50803_15409	C7(Carbamidomethyl)	2278.08	High	4.1996	High	4.89028	1
	AQSYSNFTEEEVWR	10	1	1	GL50803_15409		1745.78	High	4.17223	High	3.8982	0
	RTGEYCEFNNSSTAVQPDLLSPYLAR	1	1	1	GL50803_15409	C6(Carbamidomethyl)	2988.42	High	3.45123			1
	DIVQPPSGLTDLMIAAR	4	1	1	GL50803_15409		1796.96	Medium	2.58332	High	4.1343	0
	RRTGEYCEFNNSSTAVQPDLLSPYLAR	1	1	1	GL50803_15409	C7(Carbamidomethyl)	3144.51			High	5.15948	2
	RTGEYCEFNNSSTAVQPDLLSPYLAR	2	1	1	GL50803_15409	C6(Carbamidomethyl); Q16(Deamidated)	2989.43			High	4.42047	1
	IRLGYPYICPTMSFK	2	1	1	GL50803_15409	C9(Carbamidomethyl)	1845.94			High	4.0855	1
	YSQDLVDLINSMLSFDSSARPKAEQLCASGK	1	1	1	GL50803_15409	C27(Carbamidomethyl)	3430.67			High	3.66678	1
	TGEYCEFNNSSTAVQPDLLSPYLAR	6	1	1	GL50803_15409	C5(Carbamidomethyl); N8(Deamidated)	2833.32			High	3.30677	0
	AFQQLGEAHFMAPEFIEAGAK	1	1	1	GL50803_15409	M11(Oxidation)	2308.11			High	2.70766	0
	LGYPYICPTMSFK	1	1	1	GL50803_15409	C7(Carbamidomethyl)	1576.75			High	2.27069	0
GL50803_7556	organism=Giardia_Assemblage_A_isolate_WB | product=Lysosomal acid phosphatase precursor | location=GLCHR05:3542699-3543901(+) | length=400 | sequence_SO=chromosome | SO=protein_coding	20.25	1	6	6	33	81.3178	8	3	17	68.9583	20.25	6	16	400	45.7417	5.79541
	Sequence	# PSMs	# Proteins	# Protein Groups	Protein Group Accessions	Modifications	MH+ [Da]	A2	XCorr A2	B2	XCorr B2	# Missed Cleavages
	YFSRDPDYVQLLELHQESQQR	17	1	1	GL50803_7556		2651.29	High	7.01682	High	7.5609	1
	KYFSRDPDYVQLLELHQESQQR	3	1	1	GL50803_7556		2779.37	High	5.44324	High	5.6419	2
	YFSRDPDYVQLLELHQESQQR	5	1	1	GL50803_7556	Q16(Deamidated)	2652.29	High	4.91918	Medium	2.80851	1
	RFVQEAFYIR	5	1	1	GL50803_7556		1328.71	High	2.75714	High	3.2537	1
	TTMGIPLMKGFTEVDVEESRELHDAK	1	1	1	GL50803_7556		2933.44			Medium	5.43156	2
	LLLYSAHDTTLAPLMGALTDPSK	1	1	1	GL50803_7556		2428.28			High	3.79348	0
	FVQEAFYIR	1	1	1	GL50803_7556		1172.61			High	1.97705	0
GL50803_103454	organism=Giardia_Assemblage_A_isolate_WB | product=High cysteine membrane protein Group 1 | location=GLCHR04:125168-127378(+) | length=736 | sequence_SO=chromosome | SO=protein_coding	28.26	1	13	13	66	79.1205	18.61	7	22	171.431	28.26	13	44	736	79.3549	6.87354
	Sequence	# PSMs	# Proteins	# Protein Groups	Protein Group Accessions	Modifications	MH+ [Da]	A2	XCorr A2	B2	XCorr B2	# Missed Cleavages
	CILCYDNVGFGSYKGVDGCR	7	1	1	GL50803_103454	C1(Carbamidomethyl); C4(Carbamidomethyl); C19(Carbamidomethyl)	2340.02	High	5.76206	High	6.02553	1
	YCLPPLTGETSAECNWCQNEKYGPIDGVCKEPSR	3	1	1	GL50803_103454	C2(Carbamidomethyl); C14(Carbamidomethyl); C17(Carbamidomethyl); C29(Carbamidomethyl)	4015.77	High	4.64807	High	4.75437	2
	SCTTIAPENAVEFWGR	11	1	1	GL50803_103454	C2(Carbamidomethyl)	1837.86	High	4.31398	High	3.94047	0
	CILCYDNVGFGSYKGVDGCR	4	1	1	GL50803_103454	C1(Carbamidomethyl); C4(Carbamidomethyl); N7(Deamidated); C19(Carbamidomethyl)	2341.02	High	4.204	High	4.32875	1
	DTAFLFYGSCYAIDKVPGNLVCSK	3	1	1	GL50803_103454	C10(Carbamidomethyl); C22(Carbamidomethyl)	2725.3	High	3.74284	High	4.66804	1
	CILCYDNVGFGSYK	5	1	1	GL50803_103454	C1(Carbamidomethyl); C4(Carbamidomethyl)	1695.75	High	3.73678	High	4.42741	0
	YCLPPLTGETSAECNWCQNEKYGPIDGVCKEPSR	2	1	1	GL50803_103454	C2(Carbamidomethyl); C14(Carbamidomethyl); N15(Deamidated); C17(Carbamidomethyl); N19(Deamidated); C29(Carbamidomethyl)	4017.78	High	3.55501			2
	KVICYDCEYDTLAFDGMSCITETNCNGDHR	4	1	1	GL50803_103454	C4(Carbamidomethyl); C7(Carbamidomethyl); C19(Carbamidomethyl); C25(Carbamidomethyl); N26(Deamidated)	3645.47	Medium	3.27368	High	7.18877	1
	FLFTNPDDSAAER	2	1	1	GL50803_103454		1482.7	High	2.55879	High	3.15072	0
	VICYDCEYDTLAFDGMSCITETNCNGDHR	2	1	1	GL50803_103454	C3(Carbamidomethyl); C6(Carbamidomethyl); C18(Carbamidomethyl); C24(Carbamidomethyl)	3516.39			High	8.17561	0
	KVICYDCEYDTLAFDGMSCITETNCNGDHR	2	1	1	GL50803_103454	C4(Carbamidomethyl); C7(Carbamidomethyl); C19(Carbamidomethyl); C25(Carbamidomethyl)	3644.49			High	7.94177	1
	QSDGACQQCSSGYFLMGGGCYQVSKYPGR	3	1	1	GL50803_103454	C6(Carbamidomethyl); C9(Carbamidomethyl); C20(Carbamidomethyl)	3248.37			High	6.82441	1
	NDCKDGYYANHDTMECLPCNINDCVTCHLIDKSILCSLCR	2	1	1	GL50803_103454	C3(Carbamidomethyl); M14(Oxidation); C16(Carbamidomethyl); C19(Carbamidomethyl); N20(Deamidated); C24(Carbamidomethyl); C27(Carbamidomethyl); C36(Carbamidomethyl); C39(Carbamidomethyl)	4952.08			High	6.15099	2
	KVICYDCEYDTLAFDGMSCITETNCNGDHRQR	2	1	1	GL50803_103454	C4(Carbamidomethyl); C7(Carbamidomethyl); C19(Carbamidomethyl); N24(Deamidated); C25(Carbamidomethyl)	3929.63			High	6.10338	2
	KVICYDCEYDTLAFDGMSCITETNCNGDHRQR	2	1	1	GL50803_103454	C4(Carbamidomethyl); C7(Carbamidomethyl); C19(Carbamidomethyl); C25(Carbamidomethyl)	3928.64			High	5.99816	2
	NDCKDGYYANHDTMECLPCNINDCVTCHLIDKSILCSLCR	1	1	1	GL50803_103454	C3(Carbamidomethyl); C16(Carbamidomethyl); C19(Carbamidomethyl); C24(Carbamidomethyl); C27(Carbamidomethyl); C36(Carbamidomethyl); C39(Carbamidomethyl)	4935.08			Medium	5.68435	2
	YCLPPLTGETSAECNWCQNEKYGPIDGVCKEPSR	3	1	1	GL50803_103454	C2(Carbamidomethyl); C14(Carbamidomethyl); C17(Carbamidomethyl); Q18(Deamidated); C29(Carbamidomethyl)	4016.77			High	5.33085	2
	VICYDCEYDTLAFDGMSCITETNCNGDHRQR	2	1	1	GL50803_103454	C3(Carbamidomethyl); C6(Carbamidomethyl); C18(Carbamidomethyl); C24(Carbamidomethyl); N25(Deamidated)	3801.54			High	5.10115	1
	FLFTNPDDSAAERCILCYDNVGFGSYKGVDGCR	1	1	1	GL50803_103454	C14(Carbamidomethyl); C17(Carbamidomethyl); C32(Carbamidomethyl)	3803.71			High	5.00708	2
	NDCKDGYYANHDTMECLPCNINDCVTCHLIDKSILCSLCR	2	1	1	GL50803_103454	C3(Carbamidomethyl); C16(Carbamidomethyl); C19(Carbamidomethyl); N22(Deamidated); C24(Carbamidomethyl); C27(Carbamidomethyl); C36(Carbamidomethyl); C39(Carbamidomethyl)	4936.07			Medium	4.58231	2
	VICYDCEYDTLAFDGMSCITETNCNGDHR	1	1	1	GL50803_103454	C3(Carbamidomethyl); C6(Carbamidomethyl); C18(Carbamidomethyl); N23(Deamidated); C24(Carbamidomethyl); N25(Deamidated)	3518.37			High	3.53894	0
	KVICYDCEYDTLAFDGMSCITETNCNGDHRQR	1	1	1	GL50803_103454	C4(Carbamidomethyl); C7(Carbamidomethyl); C19(Carbamidomethyl); N24(Deamidated); C25(Carbamidomethyl); N26(Deamidated); Q31(Deamidated)	3931.63			Medium	2.98877	2
	SCTTIAPENAVEFWGR	1	1	1	GL50803_103454	C2(Carbamidomethyl); N9(Deamidated)	1838.86			High	2.53882	0
GL50803_5845	organism=Giardia_Assemblage_A_isolate_WB | product=Ribosomal protein S8 | location=GLCHR03:910371-910895(-) | length=174 | sequence_SO=chromosome | SO=protein_coding	28.74	1	3	3	33	77.8759	28.74	3	15	84.8891	13.79	2	18	174	19.4015	10.3159
	Sequence	# PSMs	# Proteins	# Protein Groups	Protein Group Accessions	Modifications	MH+ [Da]	A2	XCorr A2	B2	XCorr B2	# Missed Cleavages
	SALSNDTLDKEILDQIRGDHILAR	28	1	1	GL50803_5845		2693.42	High	7.47896	High	7.35486	2
	SALSNDTLDKEILDQIR	4	1	1	GL50803_5845		1931.01	High	3.0092	High	3.81679	1
	ISSRPGQVGTADGYILEGPELLFYQK	1	1	1	GL50803_5845	Q7(Deamidated)	2839.46	Medium	2.32387			0
GL50803_6184	organism=Giardia_Assemblage_A_isolate_WB | product=Branched-chain amino acid aminotransferase lateral transfer candidate | location=GLCHR03:470122-471189(-) | length=355 | sequence_SO=chromosome | SO=protein_coding	32.11	1	11	11	42	76.2441	32.11	10	21	66.3211	25.63	7	21	355	39.0399	6.55127
	Sequence	# PSMs	# Proteins	# Protein Groups	Protein Group Accessions	Modifications	MH+ [Da]	A2	XCorr A2	B2	XCorr B2	# Missed Cleavages
	LLYETVQGIQYGVIPDRFNWNHYIDV	3	1	1	GL50803_6184		3152.59	High	6.39804	Medium	2.34776	1
	SVNAIVMDEFDRAAPYGVGSK	8	1	1	GL50803_6184		2226.09	High	5.59819	High	5.70309	1
	GSTVIDFLQSDDQVGEVTK	1	1	1	GL50803_6184		2038	High	4.58453			0
	SVNAIVMDEFDRAAPYGVGSKK	9	1	1	GL50803_6184		2354.18	High	4.51397	High	4.90519	2
	EVPFTEVKTFQECGATGTAVVVTPIASITR	2	1	1	GL50803_6184	C13(Carbamidomethyl)	3208.66	High	4.2021	High	2.72484	1
	LLYETVQGIQYGVIPDR	1	1	1	GL50803_6184		1964.05	High	3.83			0
	SVNAIVMDEFDRAAPYGVGSKK	2	1	1	GL50803_6184	N3(Deamidated)	2355.19	High	3.74839	High	3.14798	2
	TLRELISQYFGWK	3	1	1	GL50803_6184		1640.88	High	3.55904	High	2.72488	1
	GGLKSVNAIVMDEFDR	1	1	1	GL50803_6184		1750.88	High	3.51779			1
	GGLKSVNAIVMDEFDRAAPYGVGSK	1	1	1	GL50803_6184		2581.3	Medium	3.22235			2
	LLYETVQGIQYGVIPDRFNWNHYIDV	2	1	1	GL50803_6184	Q7(Deamidated)	3153.58	High	3.06852			1
	ELISQYFGWK	6	1	1	GL50803_6184		1270.65	High	2.59089	High	2.61264	0
	LLYETVQGIQYGVIPDRFNWNHYIDV	2	1	1	GL50803_6184	Q7(Deamidated); Q10(Deamidated)	3154.56			High	3.06904	1
	FNWNHYIDV	1	1	1	GL50803_6184		1207.55			High	1.87565	0
GL50803_137716	organism=Giardia_Assemblage_A_isolate_WB | product=Axoneme-associated protein GASP-180 | location=GLCHR05:2250354-2255111(-) | length=1585 | sequence_SO=chromosome | SO=protein_coding	23.47	1	20	20	82	74.585	12.81	9	19	236.053	23.47	20	63	1585	174.677	4.50049
	Sequence	# PSMs	# Proteins	# Protein Groups	Protein Group Accessions	Modifications	MH+ [Da]	A2	XCorr A2	B2	XCorr B2	# Missed Cleavages
	LGESKEMVDSLLAQLASKDAELAGATTGLR	8	1	1	GL50803_137716		3074.6	High	6.61458	High	7.94822	2
	EMETEGLRAELATADPELANKLEASEATVR	3	1	1	GL50803_137716		3244.61	High	5.03219	High	5.43432	2
	VASLENEVAELRGQLNAK	7	1	1	GL50803_137716		1941.04	High	4.9647	High	4.62845	1
	TMALEAEIASLQESLDKANEDLAQKTDECGK	3	1	1	GL50803_137716	C29(Carbamidomethyl)	3408.63	High	4.82708	High	8.07583	2
	MLEDQLQDARKELAELR	13	1	1	GL50803_137716		2058.06	High	3.80366	High	4.26106	2
	AGIVVLDDNLSALDLQ	4	1	1	GL50803_137716		1655.88	High	3.66954	High	4.27643	0
	LGESKEMVDSLLAQLASKDAELAGATTGLR	1	1	1	GL50803_137716	M7(Oxidation); Q14(Deamidated)	3091.59	High	3.41671			2
	DLGAPQDQGEVAALRQEVADLR	6	1	1	GL50803_137716		2351.19	High	3.27768	High	3.46973	1
	ASAENTERLSELLAEVEGYKAK	5	1	1	GL50803_137716		2408.23	Medium	2.82276	High	5.79101	2
	DGELEALQSRLEETLAR	2	1	1	GL50803_137716		1929.99	High	2.74247	High	2.61271	1
	MLEDQLQDARKELAELR	3	1	1	GL50803_137716	M1(Oxidation)	2074.05			High	4.79767	2
	LASLHDESSIVIGQNVSLHGQVK	1	1	1	GL50803_137716		2431.3			High	4.7925	0
	ASAENTERLSELLAEVEGYK	1	1	1	GL50803_137716		2209.1			High	4.74962	1
	GKDETIEQLEKELAIAR	2	1	1	GL50803_137716		1943.06			High	4.72574	2
	IKILEDEIADLRGTVAAR	2	1	1	GL50803_137716		1983.13			High	4.52929	2
	EMVDSLLAQLASKDAELAGATTGLR	1	1	1	GL50803_137716		2560.33			High	4.06141	1
	SSAEGDKRVAQLEAQIAGLER	3	1	1	GL50803_137716		2228.16			High	4.05898	2
	EMETEGLRAELATADPELANKLEASEATVR	1	1	1	GL50803_137716	N20(Deamidated)	3245.6			High	3.97583	2
	VDALEADATRGADAAEYLAR	2	1	1	GL50803_137716		2078.02			High	3.95651	1
	GADAAEYLARIEELQQQVK	1	1	1	GL50803_137716		2132.08			High	3.94414	1
	TMALEAEIASLQESLDKANEDLAQKTDECGK	2	1	1	GL50803_137716	Q12(Deamidated); N19(Deamidated); C29(Carbamidomethyl)	3410.61			High	3.92425	2
	AADGDLQKLVEQLEKDLSGAK	1	1	1	GL50803_137716		2228.17			High	3.92006	2
	NTANDIDPAVVESLQEELRK	1	1	1	GL50803_137716		2241.14			High	3.39429	1
	LASLHDESSIVIGQNVSLHGQVK	2	1	1	GL50803_137716	Q14(Deamidated)	2432.3			High	2.89493	0
	MLEDQLQDARKELAELR	3	1	1	GL50803_137716	Q5(Deamidated)	2059.07			High	2.65615	2
	LGESKEMVDSLLAQLASKDAELAGATTGLR	1	1	1	GL50803_137716	Q14(Deamidated)	3075.61			High	2.60569	2
	LAEIDAVHKNLVDSDAEAAR	1	1	1	GL50803_137716		2137.09			Medium	2.27705	1
	AGIVVLDDNLSALDLQ	2	1	1	GL50803_137716	N9(Deamidated)	1656.88			High	2.19889	0
GL50803_17163	organism=Giardia_Assemblage_A_isolate_WB | product=Peptidyl-prolyl cis-trans isomerase B precursor | location=GLCHR01:556210-556716(+) | length=168 | sequence_SO=chromosome | SO=protein_coding	85.12	1	12	12	74	73.073	64.88	6	23	133.584	85.12	12	51	168	18.0321	8.26514
	Sequence	# PSMs	# Proteins	# Protein Groups	Protein Group Accessions	Modifications	MH+ [Da]	A2	XCorr A2	B2	XCorr B2	# Missed Cleavages
	FPDENFEIKHFVGCLSMANAGPNTNGSQFFLTVADTAWLDGKHVVFGR	2	1	1	GL50803_17163	C14(Carbamidomethyl)	5341.59	Medium	5.59712	High	8.37928	2
	ITMGLFGSIVPK	24	1	1	GL50803_17163		1262.72	High	4.0402	High	3.93372	0
	VLDGMDVVKAIETTK	5	1	1	GL50803_17163		1618.87	High	3.40978	High	2.81403	1
	TGANDKPVEKVVIADCGVLQ	3	1	1	GL50803_17163	C16(Carbamidomethyl)	2113.1	High	2.924	High	4.81635	1
	ITMGLFGSIVPK	10	1	1	GL50803_17163	M3(Oxidation)	1278.71	High	2.82126	High	3.28054	0
	VFFDITIGGKPLGR	2	1	1	GL50803_17163		1519.86	High	2.79917	High	2.70932	0
	VLDGMDVVK	3	1	1	GL50803_17163		975.518	High	2.08951	High	1.97069	0
	FPDENFEIKHFVGCLSMANAGPNTNGSQFFLTVADTAWLDGKHVVFGR	2	1	1	GL50803_17163	C14(Carbamidomethyl); N19(Deamidated); N23(Deamidated)	5343.58			High	9.59017	2
	HFVGCLSMANAGPNTNGSQFFLTVADTAWLDGKHVVFGR	2	1	1	GL50803_17163	C5(Carbamidomethyl); N14(Deamidated); N16(Deamidated); Q19(Deamidated)	4225.03			Medium	5.2573	1
	SIYGAKFPDENFEIKHFVGCLSMANAGPNTNGSQFFLTVADTAWLDGK	4	1	1	GL50803_17163	C20(Carbamidomethyl); N29(Deamidated); N31(Deamidated)	5267.51			Medium	4.51765	2
	HFVGCLSMANAGPNTNGSQFFLTVADTAWLDGKHVVFGR	2	1	1	GL50803_17163	C5(Carbamidomethyl); Q19(Deamidated)	4223.02			Medium	4.36367	1
	FMIQGGDFTNHNGTGGK	3	1	1	GL50803_17163		1780.81			High	3.44871	0
	FMIQGGDFTNHNGTGGK	6	1	1	GL50803_17163	N12(Deamidated)	1781.79			High	2.73906	0
	HFVGCLSMANAGPNTNGSQFFLTVADTAWLDGK	3	1	1	GL50803_17163	C5(Carbamidomethyl); M8(Oxidation); N16(Deamidated); Q19(Deamidated)	3544.65			High	2.66146	0
	LCTGEMGFGYK	2	1	1	GL50803_17163	C2(Carbamidomethyl)	1262.55			High	2.62706	0
	VVIADCGVLQ	1	1	1	GL50803_17163	C6(Carbamidomethyl)	1073.57			High	1.85553	0
GL50803_112304	organism=Giardia_Assemblage_A_isolate_WB | product=Elongation factor 1-alpha | location=GLCHR02:27919-29247(+) | length=442 | sequence_SO=chromosome | SO=protein_coding	23.3	1	8	8	46	72.6678	16.06	6	19	118.47	23.3	7	27	442	49.0733	8.39697
	Sequence	# PSMs	# Proteins	# Protein Groups	Protein Group Accessions	Modifications	MH+ [Da]	A2	XCorr A2	B2	XCorr B2	# Missed Cleavages
	SDKMPWYEGPCLIDAIDGLKAPK	6	1	1	GL50803_112304	C11(Carbamidomethyl)	2604.29	High	5.93281	High	6.36391	2
	KIQPGYTPVIDCHTAHIACQFQLFLQK	3	1	1	GL50803_112304	C12(Carbamidomethyl); C19(Carbamidomethyl)	3213.63	High	5.85603	High	7.82272	1
	KAEEFDYIPTSGWTGDNIMEK	3	1	1	GL50803_112304		2431.11	High	5.37232	High	6.08015	1
	SDKMPWYEGPCLIDAIDGLKAPK	2	1	1	GL50803_112304	M4(Oxidation); C11(Carbamidomethyl)	2620.28	High	5.32844	High	7.33964	2
	SDKMPWYEGPCLIDAIDGLK	16	1	1	GL50803_112304	C11(Carbamidomethyl)	2308.1	High	4.43571	High	5.73227	1
	SDKMPWYEGPCLIDAIDGLK	7	1	1	GL50803_112304	M4(Oxidation); C11(Carbamidomethyl)	2324.1	High	3.34671	High	5.0455	1
	KAEEFDYIPTSGWTGDNIMEK	1	1	1	GL50803_112304	M19(Oxidation)	2447.11	High	3.22827			1
	MPWYEGPCLIDAIDGLKAPK	1	1	1	GL50803_112304	C8(Carbamidomethyl)	2274.13	Medium	2.44567			1
	AEEFDYIPTSGWTGDNIMEK	1	1	1	GL50803_112304	M18(Oxidation)	2319.01	High	2.01861			0
	AEEFDYIPTSGWTGDNIMEK	3	1	1	GL50803_112304		2303.02			High	3.96034	0
	ISGVGTVPAGRVETGELAPGMK	1	1	1	GL50803_112304		2126.13			Medium	2.34628	1
	GITINIALWK	1	1	1	GL50803_112304		1128.68			High	1.97518	0
	KAEEFDYIPTSGWTGDNIMEK	1	1	1	GL50803_112304	N17(Deamidated)	2432.12			Medium	1.83993	1
GL50803_17516	organism=Giardia_Assemblage_A_isolate_WB | product=Cathepsin B precursor | location=GLCHR01:1414271-1415197(+) | length=308 | sequence_SO=chromosome | SO=protein_coding	30.52	1	4	4	46	70.2623	30.52	4	23	95.2356	30.52	4	23	308	34.6589	4.98291
	Sequence	# PSMs	# Proteins	# Protein Groups	Protein Group Accessions	Modifications	MH+ [Da]	A2	XCorr A2	B2	XCorr B2	# Missed Cleavages
	YTDYDQTQSRPCPSTCDDDSFLEVYKPDGYEGVGLNCER	6	1	1	GL50803_17516	C12(Carbamidomethyl); C16(Carbamidomethyl); C37(Carbamidomethyl)	4636.94	High	8.18178	High	8.82837	0
	YTDYDQTQSRPCPSTCDDDSFLEVYKPDGYEGVGLNCER	6	1	1	GL50803_17516	Q6(Deamidated); Q8(Deamidated); C12(Carbamidomethyl); C16(Carbamidomethyl); C37(Carbamidomethyl)	4638.95	High	5.76765			0
	YSAQYILSCSSTNGCFGFSTR	3	1	1	GL50803_17516	C9(Carbamidomethyl); C15(Carbamidomethyl)	2406.05	High	4.59632	High	5.2304	0
	YSAQYILSCSSTNGCFGFSTR	11	1	1	GL50803_17516	C9(Carbamidomethyl); N13(Deamidated); C15(Carbamidomethyl)	2407.05	High	4.39283	High	4.52417	0
	NYWGPGWGEDGYFR	7	1	1	GL50803_17516		1703.72	High	4.13246	High	3.79468	0
	ESIAWDFIATTGIPLESCVK	10	1	1	GL50803_17516	C18(Carbamidomethyl)	2237.11	High	4.07603	High	5.02739	0
	YTDYDQTQSRPCPSTCDDDSFLEVYKPDGYEGVGLNCER	2	1	1	GL50803_17516	Q8(Deamidated); C12(Carbamidomethyl); C16(Carbamidomethyl); C37(Carbamidomethyl)	4637.92			High	2.96329	0
	YSAQYILSCSSTNGCFGFSTR	1	1	1	GL50803_17516	Q4(Deamidated); C9(Carbamidomethyl); N13(Deamidated); C15(Carbamidomethyl)	2408.04			Medium	2.22694	0
GL50803_13194	organism=Giardia_Assemblage_A_isolate_WB | product=Variant-Specific Surface Protein 38 (VSP-38) | location=GLCHR05:4329468-4331315(+) | length=615 | sequence_SO=chromosome | SO=protein_coding	20.65	1	5	9	61	69.9547	4.88	2	17	168.417	20.65	9	44	615	63.0275	5.21143
	Sequence	# PSMs	# Proteins	# Protein Groups	Protein Group Accessions	Modifications	MH+ [Da]	A2	XCorr A2	B2	XCorr B2	# Missed Cleavages
	GGCYEMGSDIGLLVCNDR	40	1	1	GL50803_13194	C3(Carbamidomethyl); C15(Carbamidomethyl)	2015.87	High	5.3284	High	5.62211	0
	GGCYEMGSDIGLLVCNDR	11	1	1	GL50803_13194	C3(Carbamidomethyl); M6(Oxidation); C15(Carbamidomethyl)	2031.86	Medium	2.49034	High	4.32306	0
	ETCTDCLAGYYK	3	3	3	GL50803_40591 ;GL50803_13194 ;GL50803_115742	C3(Carbamidomethyl); C6(Carbamidomethyl)	1480.61	Medium	1.94611	High	2.64351	0
	CLTCEGTKKPNEAGTGCFVCPMEHCEK	1	1	1	GL50803_13194	C1(Carbamidomethyl); C4(Carbamidomethyl); C17(Carbamidomethyl); C20(Carbamidomethyl); C25(Carbamidomethyl)	3200.34			High	3.48377	1
	SCVDGYYGTTSCQQCHADCR	1	1	1	GL50803_13194	C2(Carbamidomethyl); C12(Carbamidomethyl); C15(Carbamidomethyl); C19(Carbamidomethyl)	2424.91			High	3.40568	0
	AGFFLHRGGCYEMGSDIGLLVCNDR	1	1	1	GL50803_13194	C10(Carbamidomethyl); C22(Carbamidomethyl)	2844.29			High	3.39134	1
	KLSPLGDACLDACPAGTR	1	2	2	GL50803_40591 ;GL50803_13194	C9(Carbamidomethyl); C13(Carbamidomethyl)	1901.92			High	3.34208	1
	ASGGKCTECGANYALLSGGCYNTQK	1	2	2	GL50803_40591 ;GL50803_13194	C6(Carbamidomethyl); C9(Carbamidomethyl); C20(Carbamidomethyl)	2667.16			High	3.04642	1
	CTECGANYALLSGGCYNTQK	1	2	2	GL50803_40591 ;GL50803_13194	C1(Carbamidomethyl); C4(Carbamidomethyl); C15(Carbamidomethyl)	2266.95			High	2.59683	0
	AGFFLHR	1	1	1	GL50803_13194		847.457			Medium	1.79734	0
GL50803_17327	organism=Giardia_Assemblage_A_isolate_WB | product=Xaa-Pro dipeptidase | location=GLCHR01:731223-732557(+) | length=444 | sequence_SO=chromosome | SO=protein_coding	29.05	1	8	8	50	66.0149	26.13	7	20	113.833	29.05	8	30	444	49.6406	5.42725
	Sequence	# PSMs	# Proteins	# Protein Groups	Protein Group Accessions	Modifications	MH+ [Da]	A2	XCorr A2	B2	XCorr B2	# Missed Cleavages
	TIHIVDGLPNIEFPEGALVLK	6	1	1	GL50803_17327		2275.26	High	5.46753	High	5.7353	0
	YGASNVMYIDELPAVLEQTAGR	15	1	1	GL50803_17327		2397.17	High	4.7741	High	5.54751	0
	MVITVEPGLYFVPGFLAR	5	1	1	GL50803_17327		2009.08	High	4.51753	High	4.35624	0
	LLTDKMHEFHAEALYVGYVMAR	2	1	1	GL50803_17327		2594.3	High	3.75329	Medium	3.10541	1
	TIHIVDGLPNIEFPEGALVLKDLGPVIAEAR	3	1	1	GL50803_17327		3296.83	Medium	3.16752	High	7.1381	1
	IVGAFPDDIIVLK	5	1	1	GL50803_17327		1399.82	High	2.96341	High	2.30711	0
	YNVFMLFVPR	8	1	1	GL50803_17327		1285.68	High	2.91895	High	3.25847	0
	TIHIVDGLPNIEFPEGALVLKDLGPVIAEAR	1	1	1	GL50803_17327	N10(Deamidated)	3297.83			High	5.59064	1
	YGASNVMYIDELPAVLEQTAGR	2	1	1	GL50803_17327	M7(Oxidation)	2413.18			High	3.59398	0
	VYKTDWEIEQMTK	1	1	1	GL50803_17327		1670.81			High	2.84598	1
	YGASNVMYIDELPAVLEQTAGR	2	1	1	GL50803_17327	N5(Deamidated)	2398.16			High	2.383	0
GL50803_4039	organism=Giardia_Assemblage_A_isolate_WB | product=Leucine-rich repeat protein | location=GLCHR03:569844-571931(+) | length=695 | sequence_SO=chromosome | SO=protein_coding	17.99	1	8	8	62	65.7377	12.09	5	22	128.386	17.99	8	40	695	77.8754	5.31299
	Sequence	# PSMs	# Proteins	# Protein Groups	Protein Group Accessions	Modifications	MH+ [Da]	A2	XCorr A2	B2	XCorr B2	# Missed Cleavages
	YTPASTNFIAGGNDLHLDFSTASLAK	4	1	1	GL50803_4039	N7(Deamidated)	2712.33	High	4.93735	High	3.06458	0
	AKYTPASTNFIAGGNDLHLDFSTASLAK	2	1	1	GL50803_4039	N9(Deamidated)	2911.47	High	4.34203			1
	YTPASTNFIAGGNDLHLDFSTASLAK	8	1	1	GL50803_4039		2711.34	High	4.33896	High	5.48677	0
	ATFSITEADAVSLFGDSFQSITPDKVR	2	1	1	GL50803_4039		2902.44	High	4.00597			1
	AKYTPASTNFIAGGNDLHLDFSTASLAK	5	1	1	GL50803_4039		2910.48	High	4.0013	High	5.6908	1
	CPGYISTVNELINPFIR	11	1	1	GL50803_4039	C1(Carbamidomethyl)	1993.03	High	3.62295	High	4.87292	0
	QYPELLQIVDIR	24	1	1	GL50803_4039		1486.83	High	3.27265	High	3.5192	0
	ATFSITEADAVSLFGDSFQSITPDKVR	2	1	1	GL50803_4039	Q19(Deamidated)	2903.45			High	3.32466	1
	SPDTTMLDISATK	1	1	1	GL50803_4039		1379.67			High	2.17403	0
	IMDCKDGEMATSLFVESK	1	1	1	GL50803_4039	C4(Carbamidomethyl)	2060.93			Medium	2.16511	1
	ILVEFYGISK	1	1	1	GL50803_4039		1168.66			High	1.97244	0
	QYPELLQIVDIR	1	1	1	GL50803_4039	Q1(Deamidated)	1487.82			High	1.9597	0
GL50803_12150	organism=Giardia_Assemblage_A_isolate_WB | product=Alanine aminotransferase, putative | location=GLCHR03:667326-668891(+) | length=521 | sequence_SO=chromosome | SO=protein_coding	12.48	1	5	5	35	65.1163	12.48	4	16	77.8936	12.48	5	19	521	58.2865	7.35693
	Sequence	# PSMs	# Proteins	# Protein Groups	Protein Group Accessions	Modifications	MH+ [Da]	A2	XCorr A2	B2	XCorr B2	# Missed Cleavages
	ITILEDEKFFHEFVEK	17	1	1	GL50803_12150		2024.04	High	5.25627	High	5.57259	1
	KAQILTEGLNKVPYMTCEVVSGAMYAFPR	3	1	1	GL50803_12150	C17(Carbamidomethyl)	3273.64	High	4.90444	High	3.66522	2
	RFVEEAEAGKMAADTLYCLK	9	1	1	GL50803_12150	C18(Carbamidomethyl)	2302.12	High	4.4903	High	5.90728	2
	FVEEAEAGKMAADTLYCLK	3	1	1	GL50803_12150	C17(Carbamidomethyl)	2146.02	High	3.51757	High	5.38795	1
	KAQILTEGLNKVPYMTCEVVSGAMYAFPR	1	1	1	GL50803_12150	C17(Carbamidomethyl); M24(Oxidation)	3289.65			High	3.79508	2
	AQILTEGLNKVPYMTCEVVSGAMYAFPR	2	1	1	GL50803_12150	N9(Deamidated); C16(Carbamidomethyl)	3146.53			High	2.73536	1
GL50803_16125	organism=Giardia_Assemblage_A_isolate_WB | product=Glycerol-3-phosphate dehydrogenase | location=GLCHR05:2522245-2525580(-) | length=1111 | sequence_SO=chromosome | SO=protein_coding	13.59	1	7	7	39	65.0059	9	5	18	73.6827	13.59	7	21	1111	118.778	7.75244
	Sequence	# PSMs	# Proteins	# Protein Groups	Protein Group Accessions	Modifications	MH+ [Da]	A2	XCorr A2	B2	XCorr B2	# Missed Cleavages
	LASADIYDLAIIGGGISGVSAALEASHTTLK	5	1	1	GL50803_16125		3014.6	High	8.97205	High	8.21044	0
	MSSIVKPPEAWFWYPITSR	6	1	1	GL50803_16125		2295.17	High	5.08758	High	4.41782	0
	ILVITKDAYVGGSLMYALHR	2	1	1	GL50803_16125		2220.22	High	4.21029	High	4.36483	1
	IVPEEIMYSFASAR	18	1	1	GL50803_16125		1612.8	High	3.52128	High	3.98619	0
	MSSIVKPPEAWFWYPITSR	2	1	1	GL50803_16125	M1(Oxidation)	2311.16	High	3.45431			0
	SCAALDLECSLWGPAR	2	1	1	GL50803_16125	C2(Carbamidomethyl); C9(Carbamidomethyl)	1805.82	High	2.36776	High	3.79818	0
	IVCGCECVTEADIENAITEGAR	1	1	1	GL50803_16125	C3(Carbamidomethyl); C5(Carbamidomethyl); C7(Carbamidomethyl)	2467.08			High	4.10553	0
	GVTADEAETVACDCLVTSLGTLPQMALVK	2	1	1	GL50803_16125	C12(Carbamidomethyl); C14(Carbamidomethyl)	3049.49			High	4.00172	0
	IVPEEIMYSFASAR	1	1	1	GL50803_16125	M7(Oxidation)	1628.81			High	1.89853	0
GL50803_24880	organism=Giardia_Assemblage_A_isolate_WB | product=High cysteine membrane protein Group 2 | location=GLCHR03:1027817-1030645(+) | length=942 | sequence_SO=chromosome | SO=protein_coding	15.5	1	10	10	56	62.89	13.16	5	21	99.2449	15.5	10	35	942	98.8114	4.41162
	Sequence	# PSMs	# Proteins	# Protein Groups	Protein Group Accessions	Modifications	MH+ [Da]	A2	XCorr A2	B2	XCorr B2	# Missed Cleavages
	NFFCYCSDGYINALDNR	11	1	1	GL50803_24880	C4(Carbamidomethyl); C6(Carbamidomethyl)	2128.89	High	4.79648	High	5.2962	0
	IDFNYQCVPFGCLDGLGVCYEGK	11	1	1	GL50803_24880	C7(Carbamidomethyl); C12(Carbamidomethyl); C19(Carbamidomethyl)	2711.19	High	4.69383	High	5.12108	0
	ICVPAIPGDNVCGGPEAGTCLFNKDIK	2	1	1	GL50803_24880	C2(Carbamidomethyl); N10(Deamidated); C12(Carbamidomethyl); C20(Carbamidomethyl)	2903.39	High	3.99627			1
	NFFCYCSDGYINALDNR	2	1	1	GL50803_24880	N1(Deamidated); C4(Carbamidomethyl); C6(Carbamidomethyl)	2129.89	High	3.74387			0
	ICVPAIPGDNVCGGPEAGTCLFNKDIK	3	1	1	GL50803_24880	C2(Carbamidomethyl); C12(Carbamidomethyl); C20(Carbamidomethyl)	2902.39	High	3.67609	High	3.50779	1
	CACDLLYILSAQYGCVPLNCYDQDTDSVCPDGR	3	1	1	GL50803_24880	C1(Carbamidomethyl); C3(Carbamidomethyl); Q12(Deamidated); C15(Carbamidomethyl); C20(Carbamidomethyl); Q23(Deamidated); C29(Carbamidomethyl)	3900.64	Medium	2.43703	High	4.40566	0
	EDDGRFTVCSNNGYCGYGFFGDSK	2	1	1	GL50803_24880	C9(Carbamidomethyl); N11(Deamidated); C15(Carbamidomethyl)	2753.09	Medium	2.32008			1
	IDFNYQCVPFGCLDGLGVCYEGK	6	1	1	GL50803_24880	Q6(Deamidated); C7(Carbamidomethyl); C12(Carbamidomethyl); C19(Carbamidomethyl)	2712.2			High	4.2903	0
	CLTGPPGEATQLCGGCGACVR	2	1	1	GL50803_24880	C1(Carbamidomethyl); Q11(Deamidated); C13(Carbamidomethyl); C16(Carbamidomethyl); C19(Carbamidomethyl)	2221.97			High	3.97953	0
	CACDLLYILSAQYGCVPLNCYDQDTDSVCPDGR	4	1	1	GL50803_24880	C1(Carbamidomethyl); C3(Carbamidomethyl); Q12(Deamidated); C15(Carbamidomethyl); C20(Carbamidomethyl); C29(Carbamidomethyl)	3899.66			High	3.91797	0
	ICVPAIPGDNVCGGPEAGTCLFNKDIKNFFCYCSDGYINALDNR	1	1	1	GL50803_24880	C2(Carbamidomethyl); C12(Carbamidomethyl); C20(Carbamidomethyl); C31(Carbamidomethyl); C33(Carbamidomethyl)	5012.25			High	3.83428	2
	ICVPAIPGDNVCGGPEAGTCLFNKDIKNFFCYCSDGYINALDNR	2	1	1	GL50803_24880	C2(Carbamidomethyl); N10(Deamidated); C12(Carbamidomethyl); C20(Carbamidomethyl); N23(Deamidated); C31(Carbamidomethyl); C33(Carbamidomethyl)	5014.26			High	3.74105	2
	EDDGRFTVCSNNGYCGYGFFGDSK	1	1	1	GL50803_24880	C9(Carbamidomethyl); C15(Carbamidomethyl)	2752.09			High	3.55265	1
	FTVCSNNGYCGYGFFGDSK	2	1	1	GL50803_24880	C4(Carbamidomethyl); C10(Carbamidomethyl)	2179.88			High	3.33166	0
	KCLTGPPGEATQLCGGCGACVR	1	1	1	GL50803_24880	C2(Carbamidomethyl); Q12(Deamidated); C14(Carbamidomethyl); C17(Carbamidomethyl); C20(Carbamidomethyl)	2350.06			High	3.23817	1
	CLTGPPGEATQLCGGCGACVR	1	1	1	GL50803_24880	C1(Carbamidomethyl); C13(Carbamidomethyl); C16(Carbamidomethyl); C19(Carbamidomethyl)	2220.96			High	3.21678	0
	NFFCYCSDGYINALDNRIDFNYQCVPFGCLDGLGVCYEGK	2	1	1	GL50803_24880	C4(Carbamidomethyl); C6(Carbamidomethyl); N16(Deamidated); N21(Deamidated); C24(Carbamidomethyl); C29(Carbamidomethyl); C36(Carbamidomethyl)	4823.07			Medium	3.14058	1
GL50803_11486	organism=Giardia_Assemblage_A_isolate_WB | product=20S proteasome alpha subunit 7 | location=GLCHR02:168995-169873(-) | length=292 | sequence_SO=chromosome | SO=protein_coding	32.19	1	6	6	25	61.1923	25	4	14	47.7665	31.51	5	11	292	31.8239	6.21436
	Sequence	# PSMs	# Proteins	# Protein Groups	Protein Group Accessions	Modifications	MH+ [Da]	A2	XCorr A2	B2	XCorr B2	# Missed Cleavages
	VHNSGGLLTGMSESEAILATAK	5	1	1	GL50803_11486		2186.11	High	7.01856	High	3.30114	0
	FAFISDTGTVVYTKEQSTDIQEQTKLT	6	1	1	GL50803_11486		3050.52	High	5.45916	High	6.78357	2
	YSLYLLQPSGDITNCFATAAGR	7	1	1	GL50803_11486	C15(Carbamidomethyl)	2418.18	High	5.11329	High	5.56573	0
	TKYSLYLLQPSGDITNCFATAAGR	1	1	1	GL50803_11486	C17(Carbamidomethyl)	2647.32	High	4.9603			1
	YSLYLLQPSGDITNCFATAAGR	2	1	1	GL50803_11486	Q7(Deamidated); C15(Carbamidomethyl)	2419.16	High	4.14912			0
	FAFISDTGTVVYTKEQSTDIQEQTKLT	1	1	1	GL50803_11486	Q16(Deamidated)	3051.52	High	2.62911			2
	FAFISDTGTVVYTK	2	1	1	GL50803_11486		1548.8			High	3.6549	0
	IFQVDYALKAVEQHGLCVGIR	1	1	1	GL50803_11486	C17(Carbamidomethyl)	2416.28			Medium	3.28751	1
GL50803_6330	organism=Giardia_Assemblage_A_isolate_WB | product=hypothetical protein | location=GLCHR02:890942-891757(+) | length=271 | sequence_SO=chromosome | SO=protein_coding	35.06	1	5	5	39	55.8663	35.06	5	17	84.3046	35.06	4	22	271	29.383	4.4751
	Sequence	# PSMs	# Proteins	# Protein Groups	Protein Group Accessions	Modifications	MH+ [Da]	A2	XCorr A2	B2	XCorr B2	# Missed Cleavages
	QQMTAQEAAISALKGVPLGEKGEALLQDLR	7	1	1	GL50803_6330		3165.69	High	6.1444	High	7.80029	2
	ILSAQVAEEDQHAEALSMLR	3	1	1	GL50803_6330		2211.11	High	5.83999	High	6.16828	0
	IAMDNVLGTSTYSGAALDGTWNFLIDDNEDGDARVCR	2	1	1	GL50803_6330	C36(Carbamidomethyl)	4032.84	High	5.15004	High	4.67627	1
	QQMTAQEAAISALKGVPLGEKGEALLQDLR	6	1	1	GL50803_6330	M3(Oxidation)	3181.69	High	4.24374	High	5.53921	2
	ILSAQVAEEDQHAEALSMLRELIDSSGR	5	1	1	GL50803_6330		3068.54	High	3.33685	High	5.88967	1
	QQMTAQEAAISALKGVPLGEKGEALLQDLR	8	1	1	GL50803_6330	Q6(Deamidated)	3166.7	High	3.33124	High	2.67433	2
	GVPLGEKGEALLQDLR	2	1	1	GL50803_6330		1694.94	High	2.99039			1
	IAMDNVLGTSTYSGAALDGTWNFLIDDNEDGDARVCR	4	1	1	GL50803_6330	N22(Deamidated); C36(Carbamidomethyl)	4033.83			High	5.97306	1
	ILSAQVAEEDQHAEALSMLR	2	1	1	GL50803_6330	Q5(Deamidated)	2212.11			High	4.37376	0
GL50803_14670	organism=Giardia_Assemblage_A_isolate_WB | product=PDI3 - Protein disulfide isomerase | location=GLCHR01:1403796-1404146(-) | length=116 | sequence_SO=chromosome | SO=protein_coding	49.14	1	3	3	28	54.5745	49.14	3	14	57.0779	49.14	2	14	116	12.6604	5.52881
	Sequence	# PSMs	# Proteins	# Protein Groups	Protein Group Accessions	Modifications	MH+ [Da]	A2	XCorr A2	B2	XCorr B2	# Missed Cleavages
	YVDLSDDAPEGVVIAEVDCTKANELCGSEGIEGYPTVK	8	1	1	GL50803_14670	C19(Carbamidomethyl); N23(Deamidated); C26(Carbamidomethyl)	4100.92	High	5.34382	High	6.17694	1
	FVEEYSGPREVVAMKEWIK	18	1	1	GL50803_14670		2297.16	High	4.94612	High	4.50284	2
	YVDLSDDAPEGVVIAEVDCTK	1	1	1	GL50803_14670	C19(Carbamidomethyl)	2295.07	High	3.28532			0
	YVDLSDDAPEGVVIAEVDCTKANELCGSEGIEGYPTVK	1	1	1	GL50803_14670	C19(Carbamidomethyl); C26(Carbamidomethyl)	4099.89			High	3.98927	1
GL50803_1995	organism=Giardia_Assemblage_A_isolate_WB | product=Proteasome subunit beta type 4 precursor | location=GLCHR05:3286198-3286851(+) | length=217 | sequence_SO=chromosome | SO=protein_coding	29.03	1	3	3	29	51.3696	29.03	3	11	88.1501	29.03	3	18	217	23.3866	5.75732
	Sequence	# PSMs	# Proteins	# Protein Groups	Protein Group Accessions	Modifications	MH+ [Da]	A2	XCorr A2	B2	XCorr B2	# Missed Cleavages
	IIPVGTHTLIGFTGDEADFKDSLYTLK	14	1	1	GL50803_1995		2951.55	High	6.91122	High	7.30319	1
	EGWKPGISKDEAVALLLESLK	11	1	1	GL50803_1995		2283.26	High	4.7188	High	5.69416	1
	GTQFTASFFATGMGR	4	1	1	GL50803_1995		1578.74	High	3.3753	High	3.61811	0
GL50803_7260	organism=Giardia_Assemblage_A_isolate_WB | product=Aldose reductase | location=GLCHR02:157683-158624(+) | length=313 | sequence_SO=chromosome | SO=protein_coding	24.92	1	7	7	38	50.0553	18.21	4	19	58.8651	18.53	6	19	313	35.4429	6.78564
	Sequence	# PSMs	# Proteins	# Protein Groups	Protein Group Accessions	Modifications	MH+ [Da]	A2	XCorr A2	B2	XCorr B2	# Missed Cleavages
	LGFGTWQAPPEAVQTAVETALMTGYR	5	1	1	GL50803_7260	M22(Oxidation)	2810.4	High	5.35396	High	4.78427	0
	LGFGTWQAPPEAVQTAVETALMTGYR	4	1	1	GL50803_7260	Q14(Deamidated)	2795.38	High	4.51372			0
	LGFGTWQAPPEAVQTAVETALMTGYR	6	1	1	GL50803_7260	Q14(Deamidated); M22(Oxidation)	2811.39	High	4.33899	High	4.30323	0
	IRFCDPAIFWK	11	1	1	GL50803_7260	C4(Carbamidomethyl)	1452.75	High	3.5355	High	4.21989	1
	HIGVSNYTVPLLADLLNYAK	2	1	1	GL50803_7260		2201.2	Medium	2.61828			0
	FCDPAIFWK	7	1	1	GL50803_7260	C2(Carbamidomethyl)	1183.56	High	2.52029	High	2.69944	0
	IRFCDPAIFWKVPLFD	1	1	1	GL50803_7260	C4(Carbamidomethyl)	2024.05			High	3.53826	2
	FCDPAIFWKVPLFD	1	1	1	GL50803_7260	C2(Carbamidomethyl)	1754.86			High	2.9466	1
	HIDCAYVYQNEEAIGR	1	1	1	GL50803_7260	C4(Carbamidomethyl)	1937.88			High	2.70274	0
GL50803_17277	organism=Giardia_Assemblage_A_isolate_WB | product=Phospholipase B | location=GLCHR05:2242831-2244537(-) | length=568 | sequence_SO=chromosome | SO=protein_coding	11.09	1	4	4	27	49.5863	8.98	3	12	58.9901	11.09	4	15	568	65.5658	5.13525
	Sequence	# PSMs	# Proteins	# Protein Groups	Protein Group Accessions	Modifications	MH+ [Da]	A2	XCorr A2	B2	XCorr B2	# Missed Cleavages
	MSPDLSDVFFSHDTWTSFGSGFNR	5	1	1	GL50803_17277		2737.2	High	5.50009	High	4.62971	0
	ELPKVDNFEDFKLLMR	18	1	1	GL50803_17277		1994.04	High	5.01254	High	5.28557	2
	TDGSVVLTWMR	2	1	1	GL50803_17277		1264.64	High	2.71828	High	3.65513	0
	KFEFGYTYAVIK	1	1	1	GL50803_17277		1465.77			High	3.41902	1
	ELPKVDNFEDFKLLMR	1	1	1	GL50803_17277	M15(Oxidation)	2010.06			Medium	2.18751	2
GL50803_9827	organism=Giardia_Assemblage_A_isolate_WB | product=Thioredoxin reductase | location=GLCHR02:678543-679487(-) | length=314 | sequence_SO=chromosome | SO=protein_coding	20.38	1	4	4	20	48.1434	20.38	4	12	38.2751	20.38	4	8	314	33.847	6.60986
	Sequence	# PSMs	# Proteins	# Protein Groups	Protein Group Accessions	Modifications	MH+ [Da]	A2	XCorr A2	B2	XCorr B2	# Missed Cleavages
	IVHGYENETTLADALIIATGATAR	5	1	1	GL50803_9827		2500.3	High	4.75724	High	5.61036	0
	TLNAGALYWAVGHDPQTSFLKK	5	1	1	GL50803_9827		2417.26	High	4.5779	High	4.59135	1
	TLNAGALYWAVGHDPQTSFLK	2	1	1	GL50803_9827		2289.17	High	4.46669	High	4.83253	0
	LIEIIYDSAIDEIKGDGK	5	1	1	GL50803_9827		1992.05	High	4.14015	High	5.61644	1
	IVHGYENETTLADALIIATGATAR	3	1	1	GL50803_9827	N7(Deamidated)	2501.31	High	4.07276	High	3.56962	0
GL50803_16468	organism=Giardia_Assemblage_A_isolate_WB | product=Cathepsin B precursor | location=GLCHR05:2338598-2339515(+) | length=305 | sequence_SO=chromosome | SO=protein_coding	28.52	1	6	6	42	47.5844	17.05	3	14	105.538	28.52	6	28	305	33.9293	5.74463
	Sequence	# PSMs	# Proteins	# Protein Groups	Protein Group Accessions	Modifications	MH+ [Da]	A2	XCorr A2	B2	XCorr B2	# Missed Cleavages
	NSWGSDWGENGYFR	19	1	1	GL50803_16468		1674.69	High	4.37596	High	4.4583	0
	NSWGSDWGENGYFR	9	1	1	GL50803_16468	N10(Deamidated)	1675.68	High	3.72229	High	3.91037	0
	SGECPTTCQDGTPVESAFHYK	3	1	1	GL50803_16468	C4(Carbamidomethyl); C8(Carbamidomethyl)	2371	Medium	2.53471	High	3.21454	0
	GTNECGIEKNAWQVAVK	2	1	1	GL50803_16468	C5(Carbamidomethyl)	1903.93	Medium	2.4903	High	3.37164	1
	QTHPECFFEPEDQKECSCCYAFATLGALSTRR	5	1	1	GL50803_16468	C6(Carbamidomethyl); C16(Carbamidomethyl); C18(Carbamidomethyl); C19(Carbamidomethyl)	3895.7			High	6.36222	2
	QTHPECFFEPEDQKECSCCYAFATLGALSTRR	1	1	1	GL50803_16468	C6(Carbamidomethyl); Q13(Deamidated); C16(Carbamidomethyl); C18(Carbamidomethyl); C19(Carbamidomethyl)	3896.71			Medium	4.44258	2
	QTHPECFFEPEDQKECSCCYAFATLGALSTR	2	1	1	GL50803_16468	C6(Carbamidomethyl); C16(Carbamidomethyl); C18(Carbamidomethyl); C19(Carbamidomethyl)	3739.6			High	4.41617	1
	ILRGTNECGIEKNAWQVAVK	1	1	1	GL50803_16468	C8(Carbamidomethyl)	2286.19			Medium	2.40431	2
GL50803_2661	organism=Giardia_Assemblage_A_isolate_WB | product=Cyclin-dependent kinases regulatory subunit | location=GLCHR01:546727-546984(-) | length=85 | sequence_SO=chromosome | SO=protein_coding	40	1	3	3	28	46.6637	40	3	12	60.0238	40	3	16	85	10.3508	6.25244
	Sequence	# PSMs	# Proteins	# Protein Groups	Protein Group Accessions	Modifications	MH+ [Da]	A2	XCorr A2	B2	XCorr B2	# Missed Cleavages
	KYNFDHLLSEQEWR	16	1	1	GL50803_2661		1864.9	High	4.83785	High	5.30358	1
	YNFDHLLSEQEWR	10	1	1	GL50803_2661		1736.8	High	4.45411	High	4.37401	0
	KYYDDVYEYRHVIMPEEMVK	2	1	1	GL50803_2661		2607.22	High	4.24801	Medium	3.16919	2
GL50803_13268	organism=Giardia_Assemblage_A_isolate_WB | product=hypothetical protein | location=GLCHR02:1248514-1248780(-) | length=88 | sequence_SO=chromosome | SO=protein_coding	26.14	1	3	3	31	44.9374	26.14	2	12	75.2306	26.14	3	19	88	10.0934	10.1108
	Sequence	# PSMs	# Proteins	# Protein Groups	Protein Group Accessions	Modifications	MH+ [Da]	A2	XCorr A2	B2	XCorr B2	# Missed Cleavages
	AVKEKVDYPTLFADEAAMNEALK	12	1	1	GL50803_13268		2553.29	High	5.76415	High	5.62833	2
	EKVDYPTLFADEAAMNEALK	17	1	1	GL50803_13268		2255.09	High	4.96393	High	5.49538	1
	VDYPTLFADEAAMNEALK	2	1	1	GL50803_13268		1997.95			High	3.34265	0
GL50803_103676	organism=Giardia_Assemblage_A_isolate_WB | product=Alpha-tubulin | location=GLCHR05:3287152-3288516(-) | length=454 | sequence_SO=chromosome | SO=protein_coding	8.59	1	3	3	25	43.5332	8.59	3	12	49.5363	8.59	3	13	454	50.5196	5.10986
	Sequence	# PSMs	# Proteins	# Protein Groups	Protein Group Accessions	Modifications	MH+ [Da]	A2	XCorr A2	B2	XCorr B2	# Missed Cleavages
	AVFVDLEPTVVDEVR	17	1	1	GL50803_103676		1687.9	High	4.43824	High	4.62656	0
	LSVAELTNSVFEPANMMVK	3	1	1	GL50803_103676		2080.04	High	4.11205	High	2.46867	0
	AVFVDLEPTVVDEVRAGSYR	5	1	1	GL50803_103676		2222.15	High	4.03767	High	4.38574	1
GL50803_11884	organism=Giardia_Assemblage_A_isolate_WB | product=hypothetical protein | location=GLCHR03:1106908-1107195(-) | length=95 | sequence_SO=chromosome | SO=protein_coding	66.32	1	6	6	21	42.8313	66.32	5	11	26.3777	60	4	10	95	10.3635	6.13818
	Sequence	# PSMs	# Proteins	# Protein Groups	Protein Group Accessions	Modifications	MH+ [Da]	A2	XCorr A2	B2	XCorr B2	# Missed Cleavages
	HGNVFTGPQSNLAPGIIALINDQDITVLPKDTR	3	1	1	GL50803_11884		3514.86	High	7.02732	High	5.09321	1
	LLEKHGNVFTGPQSNLAPGIIALINDQDITVLPKDTR	1	1	1	GL50803_11884		3998.18	High	6.68653			2
	KSDHEMLVTHPVDFTEVVDYVATK	2	1	1	GL50803_11884		2760.35	High	5.3803	High	3.96552	1
	TKKSDHEMLVTHPVDFTEVVDYVATK	2	1	1	GL50803_11884		2989.5	High	4.24845			2
	LLEKHGNVFTGPQSNLAPGIIALINDQDITVLPKDTR	3	1	1	GL50803_11884	Q13(Deamidated)	3999.15	Medium	3.23375			2
	SDHEMLVTHPVDFTEVVDYVATK	2	1	1	GL50803_11884		2632.26	Medium	2.9767	Medium	3.33443	0
	KSDHEMLVTHPVDFTEVVDYVATK	1	1	1	GL50803_11884	M6(Oxidation)	2776.36	Medium	2.95109			1
	HGNVFTGPQSNLAPGIIALINDQDITVLPK	1	1	1	GL50803_11884		3142.7			High	4.54413	0
	HGNVFTGPQSNLAPGIIALINDQDITVLPK	4	1	1	GL50803_11884	Q23(Deamidated)	3143.7			High	3.35296	0
	HGNVFTGPQSNLAPGIIALINDQDITVLPKDTR	2	1	1	GL50803_11884	N21(Deamidated)	3515.87			Medium	3.06169	1
GL50803_93938	organism=Giardia_Assemblage_A_isolate_WB | product=Triosephosphate isomerase, cytosolic | location=GLCHR05:3318794-3319567(+) | length=257 | sequence_SO=chromosome | SO=protein_coding	37.35	1	6	6	36	42.6755	31.52	5	13	86.2138	37.35	5	23	257	27.8853	7.45947
	Sequence	# PSMs	# Proteins	# Protein Groups	Protein Group Accessions	Modifications	MH+ [Da]	A2	XCorr A2	B2	XCorr B2	# Missed Cleavages
	EVVIAYEPVWSIGTGVVATPEQAEEVHVGLRK	3	1	1	GL50803_93938		3462.84	High	7.63605	High	8.53454	1
	TMEVNIAQLEALGKELGESK	10	1	1	GL50803_93938		2160.13	High	5.85321	High	5.8887	1
	IAAQNVYLEGNGAWTGETSVEMLQDMGLK	8	1	1	GL50803_93938	N11(Deamidated)	3126.49	High	3.91521	High	4.85439	0
	EVVIAYEPVWSIGTGVVATPEQAEEVHVGLR	1	1	1	GL50803_93938	Q22(Deamidated)	3335.74	High	3.39203			0
	TMEVNIAQLEALGK	4	1	1	GL50803_93938		1516.81	High	2.57795	High	3.63836	0
	TMEVNIAQLEALGKELGESK	2	1	1	GL50803_93938	M2(Oxidation)	2176.12			High	5.50429	1
	IAAQNVYLEGNGAWTGETSVEMLQDMGLK	1	1	1	GL50803_93938		3125.49			High	3.79691	0
	GMTVIFCVGETLDER	1	1	1	GL50803_93938	C7(Carbamidomethyl)	1726.81			High	3.41958	0
	IAAQNVYLEGNGAWTGETSVEMLQDMGLK	4	1	1	GL50803_93938	Q4(Deamidated); N11(Deamidated)	3127.48			High	3.35137	0
	IAAQNVYLEGNGAWTGETSVEMLQDMGLK	2	1	1	GL50803_93938	M22(Oxidation)	3141.49			High	3.25768	0
GL50803_102101	organism=Giardia_Assemblage_A_isolate_WB | product=Kinesin-3 | location=GLCHR04:998288-1001368(+) | length=1026 | sequence_SO=chromosome | SO=protein_coding	4.87	1	2	2	8	41.3635	4.87	2	8					1026	114.544	5.51611
	Sequence	# PSMs	# Proteins	# Protein Groups	Protein Group Accessions	Modifications	MH+ [Da]	A2	XCorr A2	B2	XCorr B2	# Missed Cleavages
	IRQDPAAGVFVQNLSHHAVADYDAIQR	5	1	1	GL50803_102101		2991.52	High	7.55333			1
	IRQDPAAGVFVQNLSHHAVADYDAIQR	2	1	1	GL50803_102101	Q12(Deamidated)	2992.52	High	3.97932			1
	QQEANPLQISLLYDEAVSQFVSK	1	1	1	GL50803_102101		2607.34	High	3.12681			0
GL50803_16376	organism=Giardia_Assemblage_A_isolate_WB | product=ATP-dependent RNA helicase p47, putative | location=GLCHR05:1276972-1278522(+) | length=516 | sequence_SO=chromosome | SO=protein_coding	6.4	1	2	2	15	40.9035	6.4	2	8	34.6066	6.4	2	7	516	56.9176	8.00146
	Sequence	# PSMs	# Proteins	# Protein Groups	Protein Group Accessions	Modifications	MH+ [Da]	A2	XCorr A2	B2	XCorr B2	# Missed Cleavages
	LVSKDDTGDELALLADTGAEVASGALR	9	1	1	GL50803_16376		2687.38	High	6.21239	High	5.83742	1
	ESVPQKLVSKDDTGDELALLADTGAEVASGALR	6	1	1	GL50803_16376		3355.72	High	6.12475	High	4.8281	2
GL50803_114787	organism=Giardia_Assemblage_A_isolate_WB | product=Alpha-7.3 giardin | location=GLCHR05:4401518-4402405(-) | length=295 | sequence_SO=chromosome | SO=protein_coding	35.25	1	7	7	21	39.7164	33.56	6	11	36.3592	35.25	6	10	295	32.9515	7.26904
	Sequence	# PSMs	# Proteins	# Protein Groups	Protein Group Accessions	Modifications	MH+ [Da]	A2	XCorr A2	B2	XCorr B2	# Missed Cleavages
	ITGMLYDQAEQCKVLYAHYGNLAK	3	1	1	GL50803_114787	C12(Carbamidomethyl)	2786.36	High	6.35596	High	6.74341	1
	CLTDTLLTTTPEIYAR	4	1	1	GL50803_114787	C1(Carbamidomethyl)	1867.95	High	4.23914	High	2.43635	0
	NLAEACCVLWHVM	6	1	1	GL50803_114787	C6(Carbamidomethyl); C7(Carbamidomethyl)	1602.73	High	3.64176	High	3.40541	0
	LLGTTVPSEWKQISEAFENIAKK	2	1	1	GL50803_114787		2589.39	High	3.52514	High	3.51035	2
	MVNSWLAFCR	3	1	1	GL50803_114787	C9(Carbamidomethyl)	1283.61	High	2.82032	High	3.13397	0
	TLIDAKDMDGLAR	1	1	1	GL50803_114787		1418.73	High	2.66044			1
	ATEIKTLIDAKDMDGLAR	1	1	1	GL50803_114787		1961.03			High	4.65698	2
	NLAEACCVLWHVM	1	1	1	GL50803_114787	N1(Deamidated); C6(Carbamidomethyl); C7(Carbamidomethyl)	1603.72			High	2.84821	0
GL50803_14586	organism=Giardia_Assemblage_A_isolate_WB | product=Variant-Specific Surface Protein 186 (VSP-186) | location=GLCHR05:1484419-1486620(+) | length=733 | sequence_SO=chromosome | SO=protein_coding	37.38	1	9	11	43	38.2253	11.32	4	15	93.2571	37.38	11	28	733	75.4798	5.97314
	Sequence	# PSMs	# Proteins	# Protein Groups	Protein Group Accessions	Modifications	MH+ [Da]	A2	XCorr A2	B2	XCorr B2	# Missed Cleavages
	AGGVCTQCAGNSFMFAGGCYSSSEGLPGYNLCLR	7	1	1	GL50803_14586	C5(Carbamidomethyl); C8(Carbamidomethyl); C19(Carbamidomethyl); C32(Carbamidomethyl)	3648.55	High	4.94741	High	6.1319	0
	TCGLIIDGTSYCSECAVETEYPQGGVCSSTTVR	2	1	1	GL50803_14586	C2(Carbamidomethyl); C12(Carbamidomethyl); C15(Carbamidomethyl); C27(Carbamidomethyl)	3657.59	High	3.7553	High	5.08868	0
	GSVLCYLIKDSGSTNK	3	2	2	GL50803_113797 ;GL50803_14586	C5(Carbamidomethyl)	1741.88	High	3.30004	High	4.70619	1
	AGGVCTQCAGNSFMFAGGCYSSSEGLPGYNLCLR	2	1	1	GL50803_14586	C5(Carbamidomethyl); C8(Carbamidomethyl); N11(Deamidated); C19(Carbamidomethyl); N30(Deamidated); C32(Carbamidomethyl)	3650.54	High	2.69479			0
	GSVLCYLIK	13	2	2	GL50803_113797 ;GL50803_14586	C5(Carbamidomethyl)	1052.58	High	2.54329	High	2.59024	0
	AGGVCTQCAGNSFMFAGGCYSSSEGLPGYNLCLR	4	1	1	GL50803_14586	C5(Carbamidomethyl); C8(Carbamidomethyl); N11(Deamidated); M14(Oxidation); C19(Carbamidomethyl); C32(Carbamidomethyl)	3665.56	Medium	2.47526	High	3.32288	0
	SAGNGVCAEAAPGYFIPGETAATKPSVISCSDKTGLLITAHTYK	1	1	1	GL50803_14586	N4(Deamidated); C7(Carbamidomethyl); C30(Carbamidomethyl)	4512.21			Medium	5.56966	1
	TCGLIIDGTSYCSECAVETEYPQGGVCSSTTVR	1	1	1	GL50803_14586	C2(Carbamidomethyl); C12(Carbamidomethyl); C15(Carbamidomethyl); Q23(Deamidated); C27(Carbamidomethyl)	3658.59			High	5.16095	0
	SGTTCVSCTESNSDKTITGVANCASCAPPLNNKGSVLCYLIK	2	1	1	GL50803_14586	C5(Carbamidomethyl); C8(Carbamidomethyl); N22(Deamidated); C23(Carbamidomethyl); C26(Carbamidomethyl); C38(Carbamidomethyl)	4536.09			High	4.3854	2
	CVSCADGAGLAVGTDGAWKGVDGCAK	1	1	1	GL50803_14586	C1(Carbamidomethyl); C4(Carbamidomethyl); C24(Carbamidomethyl)	2582.13			High	3.59651	1
	TCTSNTVCTACMEGYVK	1	1	1	GL50803_14586	C2(Carbamidomethyl); C8(Carbamidomethyl); C11(Carbamidomethyl)	1981.81			High	3.3832	0
	YLKDNACVDNAEACGKGYFGKPDAAAGNK	2	1	1	GL50803_14586	C7(Carbamidomethyl); C14(Carbamidomethyl); N28(Deamidated)	3105.39			Medium	2.86633	2
	CIACTDQSDGGTAGCAECMYDSNTR	1	1	1	GL50803_14586	C1(Carbamidomethyl); C4(Carbamidomethyl); Q7(Deamidated); C15(Carbamidomethyl); C18(Carbamidomethyl)	2801.04			Medium	2.28102	0
	AGGVCTQCAGNSFMFAGGCYSSSEGLPGYNLCLR	2	1	1	GL50803_14586	C5(Carbamidomethyl); C8(Carbamidomethyl); N11(Deamidated); C19(Carbamidomethyl); C32(Carbamidomethyl)	3649.55			Medium	2.26784	0
	IGNYYYTSNANNKLICK	1	1	1	GL50803_14586	C16(Carbamidomethyl)	2036.01			Medium	2.2191	1
GL50803_7962	organism=Giardia_Assemblage_A_isolate_WB | product=20S proteasome alpha subunit 6 | location=GLCHR02:723277-724044(+) | length=255 | sequence_SO=chromosome | SO=protein_coding	38.04	1	4	4	21	37.9862	26.67	3	9	49.9974	25.1	3	12	255	28.2174	5.49072
	Sequence	# PSMs	# Proteins	# Protein Groups	Protein Group Accessions	Modifications	MH+ [Da]	A2	XCorr A2	B2	XCorr B2	# Missed Cleavages
	TQFWGYRPYGASLLIGGIDTR	7	1	1	GL50803_7962		2371.22	High	4.99073	High	5.97665	0
	LYVLSPNAVFKEYR	12	1	1	GL50803_7962		1698.93	High	4.77324	High	4.85574	1
	LNQITYAMEAPSFGSPSVGLASKDAVVLVAVRR	1	1	1	GL50803_7962		3446.86	Medium	2.8901			2
	AVSLGMGSQTINTHLKSHVDEYENASVER	1	1	1	GL50803_7962		3172.54			High	3.40509	1
GL50803_14993	organism=Giardia_Assemblage_A_isolate_WB | product=Pyrophosphate-fructose 6-phosphate 1-phosphotransferase alpha subunit | location=GLCHR05:3906250-3907884(-) | length=544 | sequence_SO=chromosome | SO=protein_coding	35.48	1	8	8	29	37.6871	21.32	6	12	59.4061	29.78	7	17	544	59.9255	7.41553
	Sequence	# PSMs	# Proteins	# Protein Groups	Protein Group Accessions	Modifications	MH+ [Da]	A2	XCorr A2	B2	XCorr B2	# Missed Cleavages
	TKFTPLYHFFGYEGR	10	1	1	GL50803_14993		1862.92	High	4.98535	High	5.01414	1
	RVGVIFSGGQAPGGHNVLCGLYDKLQQIAPK	1	1	1	GL50803_14993	C19(Carbamidomethyl)	3279.74	High	3.73622			2
	FTPLYHFFGYEGR	4	1	1	GL50803_14993		1633.78	High	3.23211	High	3.329	0
	NLVRPPADWSPIGLPLTCLMNMEMR	3	1	1	GL50803_14993	C18(Carbamidomethyl); M22(Oxidation); M24(Oxidation)	2943.44	High	2.99996	Medium	2.25249	0
	YVELTEKFLEPFR	3	1	1	GL50803_14993		1670.88	High	2.93641	High	3.49468	1
	TAKDNNLDIICIIGGDDSNTNACLLAEDFLKR	2	1	1	GL50803_14993	C11(Carbamidomethyl); C23(Carbamidomethyl)	3579.76	Medium	2.85634	High	4.6211	2
	NRDTWLMNDDYQNPGPIQQIATESAEGTAVCARPTITLIEEARK	2	1	1	GL50803_14993	Q12(Deamidated); Q18(Deamidated); C31(Carbamidomethyl)	4975.43			Medium	5.53755	2
	NRDTWLMNDDYQNPGPIQQIATESAEGTAVCARPTITLIEEARK	2	1	1	GL50803_14993	M7(Oxidation); Q19(Deamidated); C31(Carbamidomethyl)	4990.43			Medium	5.20962	2
	NRDTWLMNDDYQNPGPIQQIATESAEGTAVCARPTITLIEEARK	1	1	1	GL50803_14993	C31(Carbamidomethyl)	4973.4			Medium	4.9572	2
	TQLLLDRDPHGNIAISQIETEKFLGAGVQQVLR	1	1	1	GL50803_14993		3660			Medium	3.17729	2
GL50803_7796	organism=Giardia_Assemblage_A_isolate_WB | product=Alpha-2 giardin | location=GLCHR03:111206-112096(+) | length=296 | sequence_SO=chromosome | SO=protein_coding	15.2	1	1	4	39	37.6039	15.2	3	10	123.302	15.2	4	29	296	33.9135	6.53662
	Sequence	# PSMs	# Proteins	# Protein Groups	Protein Group Accessions	Modifications	MH+ [Da]	A2	XCorr A2	B2	XCorr B2	# Missed Cleavages
	ALKGGSEESLLMDLFSDRHEVR	12	2	2	GL50803_7796 ;GL50803_11654		2489.24	High	5.29106	High	5.33077	2
	QAIDAKDEAQIAFIASEYSADAR	7	1	1	GL50803_7796		2483.21	High	5.03202	High	6.04038	1
	QAIDAKDEAQIAFIASEYSADAR	2	1	1	GL50803_7796	Q10(Deamidated)	2484.2	High	4.41822			1
	ALKGGSEESLLMDLFSDRHEVR	6	2	2	GL50803_7796 ;GL50803_11654	M12(Oxidation)	2505.24	High	4.29954	Medium	5.4689	2
	GGSEESLLMDLFSDRHEVR	7	2	2	GL50803_7796 ;GL50803_11654		2177.03	High	3.52123	High	4.16839	1
	GGSEESLLMDLFSDRHEVR	3	2	2	GL50803_7796 ;GL50803_11654	M9(Oxidation)	2193.03			Medium	3.14646	1
	ALKGGSEESLLMDLFSDR	1	2	2	GL50803_7796 ;GL50803_11654		1967.97			High	2.63574	1
	QAIDAKDEAQIAFIASEYSADAR	1	1	1	GL50803_7796	Q1(Deamidated); Q10(Deamidated)	2485.17			Medium	2.22193	1
GL50803_9115	organism=Giardia_Assemblage_A_isolate_WB | product=Glucose-6-phosphate isomerase | location=GLCHR05:2789023-2790777(-) | length=584 | sequence_SO=chromosome | SO=protein_coding	16.78	1	7	7	30	37.2976	12.84	6	10	70.1154	16.78	7	20	584	64.4512	7.25439
	Sequence	# PSMs	# Proteins	# Protein Groups	Protein Group Accessions	Modifications	MH+ [Da]	A2	XCorr A2	B2	XCorr B2	# Missed Cleavages
	EALPLKTGLTILGGTGTGEQHAFMQQIQK	8	1	1	GL50803_9115		3067.63	High	6.55313	High	6.78264	1
	SGGTAETATNCATYLTLLKDLR	4	1	1	GL50803_9115	C11(Carbamidomethyl)	2356.18	High	4.51263	High	4.39147	1
	LYDDRTSFALEFGGFR	5	1	1	GL50803_9115		1893.91	High	4.4279	High	5.01913	1
	GYKLYDDRTSFALEFGGFR	2	1	1	GL50803_9115		2242.1	Medium	3.22481	Medium	3.3314	2
	TSFALEFGGFRGFNAR	3	1	1	GL50803_9115		1776.88	High	2.84391	High	2.64149	1
	TSFALEFGGFR	3	1	1	GL50803_9115		1231.61	High	2.21068	High	2.85411	0
	QAHAAAFDLMDRIEKLENVNVTK	1	1	1	GL50803_9115		2613.35			High	3.82522	2
	EALPLKTGLTILGGTGTGEQHAFMQQIQK	3	1	1	GL50803_9115	Q20(Deamidated)	3068.63			High	3.61783	1
	SGGTAETATNCATYLTLLKDLR	1	1	1	GL50803_9115	N10(Deamidated); C11(Carbamidomethyl)	2357.18			High	2.70073	1
GL50803_6148	organism=Giardia_Assemblage_A_isolate_WB | product=Alanyl dipeptidyl peptidase | location=GLCHR01:375374-377659(+) | length=761 | sequence_SO=chromosome | SO=protein_coding	13.4	1	4	4	34	35.6434	9.07	3	9	94.494	13.4	4	25	761	87.5926	5.05908
	Sequence	# PSMs	# Proteins	# Protein Groups	Protein Group Accessions	Modifications	MH+ [Da]	A2	XCorr A2	B2	XCorr B2	# Missed Cleavages
	SIGQFIIPTDSTEDSIYILAEDHAR	9	1	1	GL50803_6148		2791.38	High	6.45886	High	5.81149	0
	INDPLEAEYPFDPDDISLLNAER	11	1	1	GL50803_6148		2646.26	High	4.32621	High	5.77064	0
	GYGVLATNFHGSSSFGEVFQK	6	1	1	GL50803_6148		2232.08	High	3.35654	High	5.25902	0
	INDPLEAEYPFDPDDISLLNAER	4	1	1	GL50803_6148	N2(Deamidated)	2647.25	High	3.3166	High	4.12538	0
	GNSVLFSAEIFVYPNNHASVDDPLNFAHDEFAR	3	1	1	GL50803_6148	N15(Deamidated)	3693.74			High	4.37048	0
	SIGQFIIPTDSTEDSIYILAEDHAR	1	1	1	GL50803_6148	Q4(Deamidated)	2792.39			High	3.06148	0
GL50803_90872	organism=Giardia_Assemblage_A_isolate_WB | product=Phosphoglycerate kinase | location=GLCHR02:166079-167308(-) | length=409 | sequence_SO=chromosome | SO=protein_coding	36.92	1	8	8	25	34.5764	29.83	5	9	60.1307	33.5	7	16	409	43.5734	7.31299
	Sequence	# PSMs	# Proteins	# Protein Groups	Protein Group Accessions	Modifications	MH+ [Da]	A2	XCorr A2	B2	XCorr B2	# Missed Cleavages
	ALESLLGKPVTLLKDCCGPEVESACANPAPGSIFLLENLR	2	1	1	GL50803_90872	C16(Carbamidomethyl); C17(Carbamidomethyl); C25(Carbamidomethyl)	4339.21	High	5.79973	High	5.89005	1
	GMNIANSLYDKEGAETVDTLMDIAK	3	1	1	GL50803_90872		2699.28	High	5.11469	High	5.9242	1
	TVIWNGPPGVFEMNSFCR	6	1	1	GL50803_90872	C17(Carbamidomethyl)	2110.99	High	4.22417	High	4.00061	0
	ISHVSTGGGASLELLQGDPLPGVIR	3	1	1	GL50803_90872		2473.34	High	3.56291	High	6.07097	0
	ISHVSTGGGASLELLQGDPLPGVIR	1	1	1	GL50803_90872	Q16(Deamidated)	2474.35	High	3.24889			0
	CAGFLMQKEIDYFR	1	1	1	GL50803_90872	C1(Carbamidomethyl)	1777.84	Medium	2.52418			1
	GMNIANSLYDKEGAETVDTLMDIAK	2	1	1	GL50803_90872	N6(Deamidated)	2700.27			High	4.74698	1
	VVTCEEGIPEGWMGLDCGPASNELFAK	2	1	1	GL50803_90872	C4(Carbamidomethyl); C17(Carbamidomethyl)	2966.35			High	4.58635	0
	DCCGPEVESACANPAPGSIFLLENLR	1	1	1	GL50803_90872	C2(Carbamidomethyl); C3(Carbamidomethyl); C11(Carbamidomethyl)	2876.28			High	3.91465	0
	GMNIANSLYDKEGAETVDTLMDIAK	2	1	1	GL50803_90872	N6(Deamidated); M21(Oxidation)	2716.29			High	3.77278	1
	LKGMNIANSLYDKEGAETVDTLMDIAK	1	1	1	GL50803_90872		2940.47			Medium	3.33847	2
	DCCGPEVESACANPAPGSIFLLENLR	1	1	1	GL50803_90872	C2(Carbamidomethyl); C3(Carbamidomethyl); C11(Carbamidomethyl); N13(Deamidated)	2877.29			High	3.20371	0
GL50803_24321	organism=Giardia_Assemblage_A_isolate_WB | product=Kinase, NEK | location=GLCHR05:2956107-2956973(-) | length=288 | sequence_SO=chromosome | SO=protein_coding	13.89	1	2	2	11	34.3336	13.89	2	11					288	33.3038	5.18604
	Sequence	# PSMs	# Proteins	# Protein Groups	Protein Group Accessions	Modifications	MH+ [Da]	A2	XCorr A2	B2	XCorr B2	# Missed Cleavages
	TDITLSTQVASPFFATVHEATYEAK	1	1	1	GL50803_24321		2727.34	High	5.16555			0
	TIPEIANILRGELSA	10	1	1	GL50803_24321		1596.9	High	3.48711			1
GL50803_115066	organism=Giardia_Assemblage_A_isolate_WB | product=High cysteine membrane protein VSP-like | location=GLCHR02:785211-788714(+) | length=1167 | sequence_SO=chromosome | SO=protein_coding	12.17	1	5	5	20	33.188	5.4	3	9	46.7655	12.17	5	11	1167	122.374	6.78564
	Sequence	# PSMs	# Proteins	# Protein Groups	Protein Group Accessions	Modifications	MH+ [Da]	A2	XCorr A2	B2	XCorr B2	# Missed Cleavages
	CGAGYFLYYGGCYSGSTEVHK	10	1	1	GL50803_115066	C1(Carbamidomethyl); C12(Carbamidomethyl)	2376.01	High	7.07173	High	7.95094	0
	TICLEVGTESDRVGLCK	3	1	1	GL50803_115066	C3(Carbamidomethyl); C16(Carbamidomethyl)	1936.95	High	3.45904	High	3.09476	1
	SCLQCGAGYFLYMGGCYQENKEPGK	2	1	1	GL50803_115066	C2(Carbamidomethyl); Q4(Deamidated); C5(Carbamidomethyl); C16(Carbamidomethyl)	2918.25	High	3.44427			1
	SCLQCGAGYFLYMGGCYQENKEPGK	2	1	1	GL50803_115066	C2(Carbamidomethyl); C5(Carbamidomethyl); C16(Carbamidomethyl)	2917.25			High	6.34461	1
	TCMGESSKQCLTCPSNQYLRPIYDNAGMCVESTNCGYGMYGDSSSYK	2	1	1	GL50803_115066	C2(Carbamidomethyl); C10(Carbamidomethyl); C13(Carbamidomethyl); N25(Deamidated); C29(Carbamidomethyl); N34(Deamidated); C35(Carbamidomethyl)	5429.24			High	3.70561	1
	VGSVLCYSFDALPSIIPTPAPAPAPAPSSTRK	1	1	1	GL50803_115066	C6(Carbamidomethyl)	3267.71			High	2.76238	1
GL50803_14983	organism=Giardia_Assemblage_A_isolate_WB | product=Cathepsin L precursor | location=GLCHR04:1520910-1522643(+) | length=577 | sequence_SO=chromosome | SO=protein_coding	16.81	1	4	4	20	32.9789	11.79	3	7	47.4296	16.81	4	13	577	65.1366	5.50342
	Sequence	# PSMs	# Proteins	# Protein Groups	Protein Group Accessions	Modifications	MH+ [Da]	A2	XCorr A2	B2	XCorr B2	# Missed Cleavages
	TSFYNKDGTLIDQEIINYDHYYNIR	4	1	1	GL50803_14983		3095.47	High	6.73354	High	6.21957	1
	AFQQDFYCYKDESVCIPVR	5	1	1	GL50803_14983	C8(Carbamidomethyl); C15(Carbamidomethyl)	2425.09	High	4.9606	High	5.39799	1
	YVNHYRLNGIDEAQSDLHTYISTR	3	1	1	GL50803_14983		2865.39	High	4.2608	High	5.24997	1
	TGNPRPLSYLVPTLTNDWVDMGTAIVNGR	1	1	1	GL50803_14983		3157.62			High	5.01164	0
	TSFYNKDGTLIDQEIINYDHYYNIR	5	1	1	GL50803_14983	N5(Deamidated)	3096.47			High	4.9991	1
	YVNHYRLNGIDEAQSDLHTYISTR	2	1	1	GL50803_14983	N8(Deamidated)	2866.37			High	4.51697	1
GL50803_113357	organism=Giardia_Assemblage_A_isolate_WB | product=Variant-Specific Surface Protein 122 (VSP-122) | location=GLCHR04:1654917-1656779(-) | length=620 | sequence_SO=chromosome | SO=protein_coding	35.65	1	5	5	29	32.3256	19.35	2	9	89.0249	35.65	5	20	620	60.9859	4.99561
	Sequence	# PSMs	# Proteins	# Protein Groups	Protein Group Accessions	Modifications	MH+ [Da]	A2	XCorr A2	B2	XCorr B2	# Missed Cleavages
	APPSFQCEVDKLVTIGSAQACTQCK	15	1	1	GL50803_113357	C7(Carbamidomethyl); C21(Carbamidomethyl); C24(Carbamidomethyl)	2795.32	High	5.09721	High	7.05848	1
	APPSFQCEVDKLVTIGSAQACTQCK	3	1	1	GL50803_113357	Q6(Deamidated); C7(Carbamidomethyl); C21(Carbamidomethyl); C24(Carbamidomethyl)	2796.32	High	4.20749	Medium	2.31787	1
	CGGDGYFLFMGGCYK	6	1	1	GL50803_113357	C1(Carbamidomethyl); C13(Carbamidomethyl)	1731.68	High	4.20441	High	4.62038	0
	QGFAPIDGVCTAFGDDLVTKTAK	2	1	1	GL50803_113357	C10(Carbamidomethyl)	2411.19			High	6.36025	1
	ACAEGHALDEAANACRAPPSFQCEVDKLVTIGSAQACTQCK	2	1	1	GL50803_113357	C2(Carbamidomethyl); C15(Carbamidomethyl); Q22(Deamidated); C23(Carbamidomethyl); C37(Carbamidomethyl); C40(Carbamidomethyl)	4493.03			Medium	5.22529	2
	QGFAPIDGVCTAFGDDLVTK	1	1	1	GL50803_113357	C10(Carbamidomethyl)	2111			High	4.50444	0
GL50803_13608	organism=Giardia_Assemblage_A_isolate_WB | product=Acetyl-CoA synthetase | location=GLCHR03:1776507-1778687(-) | length=726 | sequence_SO=chromosome | SO=protein_coding	12.12	1	5	5	14	31.9753	9.5	4	8	20.8186	11.43	4	6	726	78.051	8.22119
	Sequence	# PSMs	# Proteins	# Protein Groups	Protein Group Accessions	Modifications	MH+ [Da]	A2	XCorr A2	B2	XCorr B2	# Missed Cleavages
	TVLLSHETSEIFTLYGVNAPK	8	1	1	GL50803_13608		2319.22	High	5.55902	High	5.37272	0
	SGTSAAGAAAASSHTGALAGNDIAFDLAFEKAGVLR	1	1	1	GL50803_13608		3375.7	High	4.13262			1
	SGTSAAGAAAASSHTGALAGNDIAFDLAFEK	1	1	1	GL50803_13608		2879.38	High	3.65059			0
	AATMSDLFDLGR	2	1	1	GL50803_13608		1296.62	High	2.18966	High	2.73905	0
	SVLDVPDSIDVVIVVIPSK	1	1	1	GL50803_13608		1994.14			High	2.42022	0
	SGTSAAGAAAASSHTGALAGNDIAFDLAFEK	1	1	1	GL50803_13608	N21(Deamidated)	2880.38			Medium	2.25414	0
GL50803_15099	organism=Giardia_Assemblage_A_isolate_WB | product=20S proteasome alpha subunit 4 | location=GLCHR05:1198637-1199281(+) | length=214 | sequence_SO=chromosome | SO=protein_coding	24.3	1	4	4	18	31.6361	19.16	3	9	37.2118	24.3	4	9	214	23.189	6.63916
	Sequence	# PSMs	# Proteins	# Protein Groups	Protein Group Accessions	Modifications	MH+ [Da]	A2	XCorr A2	B2	XCorr B2	# Missed Cleavages
	ASQKIFDVDDHIIATFAGLTADAR	3	1	1	GL50803_15099		2575.32	High	4.41352	High	4.92676	1
	AALSELIDVNDETFQCK	9	1	1	GL50803_15099	C16(Carbamidomethyl)	1952.94	High	4.32207	High	4.5372	0
	IFDVDDHIIATFAGLTADAR	3	1	1	GL50803_15099		2161.09	High	3.36963	High	5.17894	0
	ASQKIFDVDDHIIATFAGLTADAR	1	1	1	GL50803_15099	Q3(Deamidated)	2576.32	Medium	2.48505			1
	SAAGIVLAIER	2	1	1	GL50803_15099		1099.65			High	3.52132	0
GL50803_1649	organism=Giardia_Assemblage_A_isolate_WB | product=hypothetical protein | location=GLCHR05:2987957-2988301(-) | length=114 | sequence_SO=chromosome | SO=protein_coding	25.44	1	2	2	20	31.6126	25.44	2	8	33.6754	25.44	2	12	114	12.7308	6.80029
	Sequence	# PSMs	# Proteins	# Protein Groups	Protein Group Accessions	Modifications	MH+ [Da]	A2	XCorr A2	B2	XCorr B2	# Missed Cleavages
	LNIQTNVIKDVEESIPANLAR	6	1	1	GL50803_1649		2337.27	High	5.63723	High	4.7905	1
	SEGAEEGRLNIQTNVIKDVEESIPANLAR	6	1	1	GL50803_1649		3152.62	High	5.43222	High	6.49552	2
	SEGAEEGRLNIQTNVIKDVEESIPANLAR	5	1	1	GL50803_1649	N14(Deamidated)	3153.62	High	4.82708	High	3.61276	2
	LNIQTNVIKDVEESIPANLAR	3	1	1	GL50803_1649	N6(Deamidated)	2338.28			High	2.1182	1
GL50803_15564	organism=Giardia_Assemblage_A_isolate_WB | product=Cathepsin B precursor | location=GLCHR04:124130-125128(-) | length=332 | sequence_SO=chromosome | SO=protein_coding	11.14	1	2	2	21	30.7273	11.14	2	8	45.3726	11.14	2	13	332	36.9608	5.021
	Sequence	# PSMs	# Proteins	# Protein Groups	Protein Group Accessions	Modifications	MH+ [Da]	A2	XCorr A2	B2	XCorr B2	# Missed Cleavages
	NSLGPNWGEEGYFNIVR	13	1	1	GL50803_15564		1951.93	High	5.08801	High	4.30843	0
	GSNECDIESAVYSGLFLSSK	7	1	1	GL50803_15564	C5(Carbamidomethyl)	2162.99	High	3.73724	High	4.47834	0
	GSNECDIESAVYSGLFLSSK	1	1	1	GL50803_15564	N3(Deamidated); C5(Carbamidomethyl)	2163.99			High	2.84538	0
GL50803_41472	organism=Giardia_Assemblage_A_isolate_WB | product=Variant-Specific Surface Protein 49 (VSP-49) | location=GLCHR05:2453099-2454862(-) | length=587 | sequence_SO=chromosome | SO=protein_coding	21.98	1	7	8	28	29.7932	10.56	2	7	108.325	21.98	8	21	587	59.8153	5.2749
	Sequence	# PSMs	# Proteins	# Protein Groups	Protein Group Accessions	Modifications	MH+ [Da]	A2	XCorr A2	B2	XCorr B2	# Missed Cleavages
	TYLKVDGGSTGTCVEASGCTAATFPK	11	2	2	GL50803_41472 ;GL50803_115742	C13(Carbamidomethyl); C19(Carbamidomethyl)	2678.25	High	5.42183	High	6.80191	1
	ATPLVTCLTCEQNKYLTPEKNACLDACPAGMYANSK	9	1	1	GL50803_41472	C7(Carbamidomethyl); C10(Carbamidomethyl); C23(Carbamidomethyl); C27(Carbamidomethyl)	4089.91	High	3.96831	High	7.31819	2
	TYLKVDGGSTGTCVEASGCTAATFPKVDEQQGNK	2	1	1	GL50803_41472	C13(Carbamidomethyl); C19(Carbamidomethyl)	3576.66			High	9.70596	2
	AGYFVPPGADRDNAHQSVIPCGDVEEVLVGNSHKYK	1	1	1	GL50803_41472	C21(Carbamidomethyl)	3925.88			Medium	5.44107	2
	AGYFVPPGADRDNAHQSVIPCGDVEEVLVGNSHK	1	1	1	GL50803_41472	C21(Carbamidomethyl)	3634.75			Medium	4.31936	1
	ATPLVTCLTCEQNKYLTPEKNACLDACPAGMYANSK	1	1	1	GL50803_41472	C7(Carbamidomethyl); C10(Carbamidomethyl); N13(Deamidated); N21(Deamidated); C23(Carbamidomethyl); C27(Carbamidomethyl)	4091.89			Medium	3.20528	2
	GTGTKTYLKVDGGSTGTCVEASGCTAATFPK	1	1	1	GL50803_41472	C18(Carbamidomethyl); C24(Carbamidomethyl)	3122.46			Medium	2.82947	2
	CKAGYAPVDGICVSTATR	1	1	1	GL50803_41472	C1(Carbamidomethyl); C12(Carbamidomethyl)	1925.92			Medium	2.39578	1
	AGYAPVDGICVSTATR	1	1	1	GL50803_41472	C10(Carbamidomethyl)	1637.79			High	2.18695	0
GL50803_115742	organism=Giardia_Assemblage_A_isolate_WB | product=Variant-Specific Surface Protein 31 (VSP-31) | location=GLCHR05:2900712-2902568(+) | length=618 | sequence_SO=chromosome | SO=protein_coding	11.33	1	2	4	8	29.3433	11.33	4	8					618	62.8309	5.68115
	Sequence	# PSMs	# Proteins	# Protein Groups	Protein Group Accessions	Modifications	MH+ [Da]	A2	XCorr A2	B2	XCorr B2	# Missed Cleavages
	TYLKVDGGSTGTCVEASGCTAATFPK	5	2	2	GL50803_41472 ;GL50803_115742	C13(Carbamidomethyl); C19(Carbamidomethyl)	2678.25	High	5.42183			1
	ETCTDCLAGYYKGAGDKCFK	1	1	1	GL50803_115742	C3(Carbamidomethyl); C6(Carbamidomethyl); C18(Carbamidomethyl)	2344	Medium	2.61851			2
	YCDQCEEGYAPVDGVCTSIPATAR	1	2	2	GL50803_40591 ;GL50803_115742	C2(Carbamidomethyl); Q4(Deamidated); C5(Carbamidomethyl); C16(Carbamidomethyl)	2720.14	Medium	2.41794			0
	ETCTDCLAGYYK	1	3	3	GL50803_40591 ;GL50803_13194 ;GL50803_115742	C3(Carbamidomethyl); C6(Carbamidomethyl)	1480.61	Medium	1.94611			0
GL50803_16477	organism=Giardia_Assemblage_A_isolate_WB | product=Tenascin-37 | location=GLCHR03:1225201-1226949(-) | length=582 | sequence_SO=chromosome | SO=protein_coding	32.65	1	7	8	26	29.2383	21.82	5	8	60.4532	25.26	6	18	582	61.8904	4.85596
	Sequence	# PSMs	# Proteins	# Protein Groups	Protein Group Accessions	Modifications	MH+ [Da]	A2	XCorr A2	B2	XCorr B2	# Missed Cleavages
	KGCVCDEGYEGSLCQYEIQQCEEGYVSK	3	1	1	GL50803_16477	C3(Carbamidomethyl); C5(Carbamidomethyl); C14(Carbamidomethyl); C21(Carbamidomethyl)	3375.4	High	4.82377	High	2.64633	1
	CVCDSGYLGQYCEDYKCPEGELYASTACYPR	4	1	1	GL50803_16477	C1(Carbamidomethyl); C3(Carbamidomethyl); Q10(Deamidated); C12(Carbamidomethyl); C17(Carbamidomethyl); C28(Carbamidomethyl)	3772.5	High	4.41757	High	5.08664	1
	NKLSTNEYIDYCMCDDDYELLDTSK	1	1	1	GL50803_16477	C12(Carbamidomethyl); C14(Carbamidomethyl)	3105.3	High	4.34891			1
	KGCVCDEGYEGSLCQYEIQQCEEGYVSK	2	1	1	GL50803_16477	C3(Carbamidomethyl); C5(Carbamidomethyl); C14(Carbamidomethyl); Q20(Deamidated); C21(Carbamidomethyl)	3376.4	High	3.92573			1
	RKGCVCDEGYEGSLCQYEIQQCEEGYVSK	1	1	1	GL50803_16477	C4(Carbamidomethyl); C6(Carbamidomethyl); C15(Carbamidomethyl); C22(Carbamidomethyl)	3531.5	High	3.80357			2
	HCDLCSTYSVATPTGECVPLTCVSDMQEDMPETCSSHGVCQR	1	1	1	GL50803_16477	C2(Carbamidomethyl); C5(Carbamidomethyl); C17(Carbamidomethyl); C22(Carbamidomethyl); Q27(Deamidated); C34(Carbamidomethyl); C40(Carbamidomethyl)	4862.99	High	3.45403			0
	NKLSTNEYIDYCMCDDDYELLDTSKCVHR	1	1	1	GL50803_16477	C12(Carbamidomethyl); C14(Carbamidomethyl); C26(Carbamidomethyl)	3657.55			High	6.62331	2
	CVCDSGYLGQYCEDYKCPEGELYASTACYPR	3	1	1	GL50803_16477	C1(Carbamidomethyl); C3(Carbamidomethyl); C12(Carbamidomethyl); C17(Carbamidomethyl); C28(Carbamidomethyl)	3771.52			High	6.40841	1
	NKLSTNEYIDYCMCDDDYELLDTSK	1	1	1	GL50803_16477	C12(Carbamidomethyl); M13(Oxidation); C14(Carbamidomethyl)	3121.29			High	4.9076	1
	NKLSTNEYIDYCMCDDDYELLDTSKCVHR	2	1	1	GL50803_16477	N6(Deamidated); C12(Carbamidomethyl); C14(Carbamidomethyl); C26(Carbamidomethyl)	3658.58			High	4.44992	2
	NKLSTNEYIDYCMCDDDYELLDTSK	4	1	1	GL50803_16477	N6(Deamidated); C12(Carbamidomethyl); C14(Carbamidomethyl)	3106.31			High	3.96706	1
	SCITDYSPIGEPVLCSGHGTCDYLTGMCSCNYQYSGK	1	1	1	GL50803_16477	C2(Carbamidomethyl); C15(Carbamidomethyl); C21(Carbamidomethyl); C28(Carbamidomethyl); C30(Carbamidomethyl); N31(Deamidated); Q33(Deamidated)	4239.74			Medium	2.45616	0
	NKLSTNEYIDYCMCDDDYELLDTSK	1	1	1	GL50803_16477	N1(Deamidated); N6(Deamidated); C12(Carbamidomethyl); C14(Carbamidomethyl)	3107.29			Medium	2.27059	1
	NCLNPITTMVECTNHGQCFDGK	1	1	1	GL50803_16477	N1(Deamidated); C2(Carbamidomethyl); C12(Carbamidomethyl); C18(Carbamidomethyl)	2597.08			Medium	2.1658	0
GL50803_16522	organism=Giardia_Assemblage_A_isolate_WB | product=hypothetical protein | location=GLCHR04:2481041-2481493(-) | length=150 | sequence_SO=chromosome | SO=protein_coding	30.67	1	3	3	19	29.0802	30.67	3	11	21.0011	30.67	3	8	150	16.6556	6.55127
	Sequence	# PSMs	# Proteins	# Protein Groups	Protein Group Accessions	Modifications	MH+ [Da]	A2	XCorr A2	B2	XCorr B2	# Missed Cleavages
	GDFDVRQGPQEAIFELDVPANQDVR	4	1	1	GL50803_16522		2815.35	High	5.64925	High	4.60234	1
	GDFDVRQGPQEAIFELDVPANQDVR	2	1	1	GL50803_16522	Q10(Deamidated)	2816.37	High	2.6691			1
	VQWIDYYR	11	1	1	GL50803_16522		1142.56	High	2.46965	High	2.57989	0
	EGATAELSGSVLR	2	1	1	GL50803_16522		1289.67	High	2.35309	High	3.01978	0
GL50803_17570	organism=Giardia_Assemblage_A_isolate_WB | product=Elongation factor 2 | location=GLCHR04:2670900-2673596(+) | length=898 | sequence_SO=chromosome | SO=protein_coding	12.14	1	7	7	21	28.5903	6.79	4	7	59.9983	10.47	5	14	898	99.5624	6.55127
	Sequence	# PSMs	# Proteins	# Protein Groups	Protein Group Accessions	Modifications	MH+ [Da]	A2	XCorr A2	B2	XCorr B2	# Missed Cleavages
	LYFEAEPISEEVIEAIKDGEITSEQDSKVR	7	1	1	GL50803_17570		3424.7	High	6.62102	High	7.59116	2
	GMKEVVPDVSEYEDKL	2	1	1	GL50803_17570		1837.89	High	4.30806	High	3.7982	2
	LYFEAEPISEEVIEAIKDGEITSEQDSKVR	4	1	1	GL50803_17570	Q25(Deamidated)	3425.71	High	3.86447	High	4.24173	2
	NGVLAGEELVGTCFK	1	1	1	GL50803_17570	N1(Deamidated); C13(Carbamidomethyl)	1594.78	High	2.55103			0
	EVVPDVSEYEDKL	1	1	1	GL50803_17570		1521.73	High	2.37577			1
	LYFEAEPISEEVIEAIKDGEITSEQDSK	1	1	1	GL50803_17570		3169.53			High	6.56691	1
	IEQIDDVPCGNTVGLVGIDQYLVK	2	1	1	GL50803_17570	C9(Carbamidomethyl); N11(Deamidated)	2646.35			High	3.95518	0
	STGVSLYYEWTDENKVVMEEAAKK	1	1	1	GL50803_17570		2777.32			Medium	3.28553	2
	LYFEAEPISEEVIEAIKDGEITSEQDSK	2	1	1	GL50803_17570	Q25(Deamidated)	3170.53			High	2.56232	1
GL50803_10167	organism=Giardia_Assemblage_A_isolate_WB | product=Coiled-coil protein | location=GLCHR03:1540416-1543988(+) | length=1190 | sequence_SO=chromosome | SO=protein_coding	9.58	1	5	5	19	28.5194	5.8	3	5	57.0615	9.58	5	14	1190	132.945	4.93213
	Sequence	# PSMs	# Proteins	# Protein Groups	Protein Group Accessions	Modifications	MH+ [Da]	A2	XCorr A2	B2	XCorr B2	# Missed Cleavages
	ISELTAQKEASDAIIHSLEQELVHLR	2	1	1	GL50803_10167		2930.55	High	6.4809	High	6.18309	1
	QLSMANSEIAALKLEISDLDGNLKR	2	1	1	GL50803_10167		2729.45	High	6.3939	High	6.91893	2
	ADFSSLQADLAAKEETLR	8	1	1	GL50803_10167		1965	High	5.63693	High	5.77611	1
	LNERVELLLNTSPEAGDTVDNLSRR	1	1	1	GL50803_10167		2811.46			High	5.55994	2
	ISELTAQKEASDAIIHSLEQELVHLR	3	1	1	GL50803_10167	Q7(Deamidated)	2931.56			Medium	4.7399	1
	LYLQQSDQISSLQAELEKLR	1	1	1	GL50803_10167		2362.27			High	4.13315	1
	QLSMANSEIAALKLEISDLDGNLKR	2	1	1	GL50803_10167	N6(Deamidated)	2730.46			High	3.45596	2
GL50803_27925	organism=Giardia_Assemblage_A_isolate_WB | product=Protein 21.1 | location=GLCHR04:549675-552035(+) | length=786 | sequence_SO=chromosome | SO=protein_coding	13.1	1	6	6	25	27.8493	8.27	3	8	68.5156	10.05	5	17	786	87.5547	5.80811
	Sequence	# PSMs	# Proteins	# Protein Groups	Protein Group Accessions	Modifications	MH+ [Da]	A2	XCorr A2	B2	XCorr B2	# Missed Cleavages
	FADLATYEKELDMALTK	12	1	1	GL50803_27925		1958.98	High	4.44154	High	5.27874	1
	FADLATYEKELDMALTK	6	1	1	GL50803_27925	M13(Oxidation)	1974.97	High	3.16455	High	4.08023	1
	QEATLTNPDNLTALMIAAQSDHPR	1	1	1	GL50803_27925		2607.28	High	3.07208			0
	EGGLSTNELHEEGAGFTALMLAAK	2	1	1	GL50803_27925		2446.2	High	2.93968	High	4.22491	0
	KEELENQVIGLADELTK	2	1	1	GL50803_27925		1929.02			High	4.41268	1
	AAYNALESKKEELENQVIGLADELTK	1	1	1	GL50803_27925		2876.49			High	3.42837	2
	SAEIKNLLSLFN	1	1	1	GL50803_27925		1348.75			High	2.43127	1
GL50803_15297	organism=Giardia_Assemblage_A_isolate_WB | product=Ribokinase | location=GLCHR01:1309712-1310746(+) | length=344 | sequence_SO=chromosome | SO=protein_coding	17.15	1	3	3	16	26.2754	13.66	2	5	51.7829	17.15	3	11	344	36.6006	6.771
	Sequence	# PSMs	# Proteins	# Protein Groups	Protein Group Accessions	Modifications	MH+ [Da]	A2	XCorr A2	B2	XCorr B2	# Missed Cleavages
	LMELAEESTRGPSALNDIDTIAEAAR	5	1	1	GL50803_15297		2773.37	High	6.68164	High	7.61282	1
	AFFVGAVGKDTFGDEILAHYR	4	1	1	GL50803_15297		2313.16	High	5.23304	High	4.84328	1
	LMELAEESTRGPSALNDIDTIAEAAR	5	1	1	GL50803_15297	N16(Deamidated)	2774.34	High	4.64172	High	5.81459	1
	FASVAAGISVTR	2	1	1	GL50803_15297		1178.65			High	2.46659	0
GL50803_17551	organism=Giardia_Assemblage_A_isolate_WB | product=Protein 21.1 | location=GLCHR04:2132040-2135264(-) | length=1074 | sequence_SO=chromosome | SO=protein_coding	8.57	1	5	5	22	25.1379	6.05	4	10	33.9246	8.57	5	12	1074	118.64	5.99854
	Sequence	# PSMs	# Proteins	# Protein Groups	Protein Group Accessions	Modifications	MH+ [Da]	A2	XCorr A2	B2	XCorr B2	# Missed Cleavages
	YLNYQAGLQDEEGKTALMYAAQK	3	1	1	GL50803_17551	Q5(Deamidated)	2606.26	High	4.71124			1
	YLNYQAGLQDEEGKTALMYAAQK	2	1	1	GL50803_17551		2605.26	High	3.24362	High	3.26599	1
	LAAQLQEAHAQIADLNNVVDELSSR	2	1	1	GL50803_17551		2705.38	High	3.17273	High	5.7342	0
	DFAKTDEIRNLLDAFQG	5	1	1	GL50803_17551		1952.97	High	2.74139	High	3.09169	2
	TDEIRNLLDAFQG	9	1	1	GL50803_17551		1491.74	High	2.22123	High	2.7345	1
	EFPVERDPSGYTALDYSVISNNIACTR	1	1	1	GL50803_17551	N21(Deamidated); C25(Carbamidomethyl)	3075.46			Medium	2.20401	1
GL50803_16412	organism=Giardia_Assemblage_A_isolate_WB | product=Heat-shock protein, putative | location=GLCHR04:1692786-1695323(+) | length=845 | sequence_SO=chromosome | SO=protein_coding	10.89	1	5	5	17	24.7748	10.89	4	6	38.7059	8.4	3	11	845	94.738	6.25244
	Sequence	# PSMs	# Proteins	# Protein Groups	Protein Group Accessions	Modifications	MH+ [Da]	A2	XCorr A2	B2	XCorr B2	# Missed Cleavages
	WTEEIEAQEAEREKAAEAQYADELAQHEAK	6	1	1	GL50803_16412		3473.61	High	6.69425	High	8.19327	2
	MVQVSVEEKDLTTEITNVDRK	1	1	1	GL50803_16412		2434.25	High	4.07065			2
	VLINIGETADLAKQLEDFEK	2	1	1	GL50803_16412		2246.2	High	3.97515			1
	ACFFNLPMLLNEDFGSHAVQR	3	1	1	GL50803_16412	C2(Carbamidomethyl); N5(Deamidated)	2467.17	High	2.7492	High	4.50173	0
	WTEEIEAQEAEREKAAEAQYADELAQHEAK	1	1	1	GL50803_16412	Q8(Deamidated); Q19(Deamidated)	3475.61			Medium	5.05026	2
	WTEEIEAQEAEREKAAEAQYADELAQHEAK	2	1	1	GL50803_16412	Q19(Deamidated)	3474.6			High	3.71501	2
	MVQVSVEEKDLTTEITNVDR	2	1	1	GL50803_16412	Q3(Deamidated)	2307.16			High	3.25412	1
GL50803_137727	organism=Giardia_Assemblage_A_isolate_WB | product=High cysteine membrane protein EGF-like | location=GLCHR02:1365821-1370866(-) | length=1681 | sequence_SO=chromosome | SO=protein_coding	9.4	1	5	6	15	24.7454	4.58	3	7	28.9603	7.61	4	8	1681	178.334	5.63037
	Sequence	# PSMs	# Proteins	# Protein Groups	Protein Group Accessions	Modifications	MH+ [Da]	A2	XCorr A2	B2	XCorr B2	# Missed Cleavages
	CLLKDPGLAGLSADDYACDCYPIYR	6	2	2	GL50803_137727 ;GL50803_113213	C1(Carbamidomethyl); C18(Carbamidomethyl); C20(Carbamidomethyl)	2906.32	High	5.18706	High	6.95476	1
	TDNLQNIQCTCDQDYTYIASGR	2	1	1	GL50803_137727	Q8(Deamidated); C9(Carbamidomethyl); C11(Carbamidomethyl)	2637.14	High	3.87114			0
	ACQDSDGVVCSGQGTCILDVGLDRESYHYR	1	1	1	GL50803_137727	C2(Carbamidomethyl); C10(Carbamidomethyl); Q13(Deamidated); C16(Carbamidomethyl)	3418.5	High	3.82753			1
	ACQDSDGVVCSGQGTCILDVGLDRESYHYR	1	1	1	GL50803_137727	C2(Carbamidomethyl); C10(Carbamidomethyl); C16(Carbamidomethyl)	3417.51	Medium	3.15438			1
	CPDMLIAVSGECTSPACMDEELGKVCSGHGTCKTDNLQNIQCTCDQDYTYIASGR	3	1	1	GL50803_137727	C1(Carbamidomethyl); C12(Carbamidomethyl); C17(Carbamidomethyl); C26(Carbamidomethyl); C32(Carbamidomethyl); N36(Deamidated); N39(Deamidated); C42(Carbamidomethyl); C44(Carbamidomethyl)	6275.66			Medium	4.45395	2
	CNYYAGAYSCDPCPDGFVSYEGECLSKDCFNTGDLSGQEATKAPCNGR	1	1	1	GL50803_137727	C1(Carbamidomethyl); N2(Deamidated); C10(Carbamidomethyl); C13(Carbamidomethyl); C24(Carbamidomethyl); C29(Carbamidomethyl); N31(Deamidated); C45(Carbamidomethyl)	5450.21			High	3.69562	2
	CNYYAGAYSCDPCPDGFVSYEGECLSK	1	1	1	GL50803_137727	C1(Carbamidomethyl); N2(Deamidated); C10(Carbamidomethyl); C13(Carbamidomethyl); C24(Carbamidomethyl)	3170.23			Medium	2.17907	0
GL50803_137721	organism=Giardia_Assemblage_A_isolate_WB | product=Variant-Specific Surface Protein 24 (VSP-24) | location=GLCHR05:1847652-1848917(-) | length=421 | sequence_SO=chromosome | SO=protein_coding	8.31	1	2	2	16	24.5577	8.31	2	5	60.7389	8.31	2	11	421	42.8508	5.16064
	Sequence	# PSMs	# Proteins	# Protein Groups	Protein Group Accessions	Modifications	MH+ [Da]	A2	XCorr A2	B2	XCorr B2	# Missed Cleavages
	TRFCTTAADGACTACAAGYFIQEGGCYQTTRLPGK	7	1	1	GL50803_137721	C4(Carbamidomethyl); C12(Carbamidomethyl); C15(Carbamidomethyl); C26(Carbamidomethyl)	3860.73	High	6.65157	High	8.96855	2
	TRFCTTAADGACTACAAGYFIQEGGCYQTTR	4	1	1	GL50803_137721	C4(Carbamidomethyl); C12(Carbamidomethyl); C15(Carbamidomethyl); C26(Carbamidomethyl)	3465.49	High	6.20706	High	6.58486	1
	TRFCTTAADGACTACAAGYFIQEGGCYQTTR	2	1	1	GL50803_137721	C4(Carbamidomethyl); C12(Carbamidomethyl); C15(Carbamidomethyl); Q22(Deamidated); C26(Carbamidomethyl)	3466.48	High	3.9304	High	3.94056	1
	TRFCTTAADGACTACAAGYFIQEGGCYQTTRLPGK	2	1	1	GL50803_137721	C4(Carbamidomethyl); C12(Carbamidomethyl); C15(Carbamidomethyl); Q22(Deamidated); C26(Carbamidomethyl)	3861.69			High	4.01647	2
	TRFCTTAADGACTACAAGYFIQEGGCYQTTRLPGK	1	1	1	GL50803_137721	C4(Carbamidomethyl); C12(Carbamidomethyl); C15(Carbamidomethyl); Q22(Deamidated); C26(Carbamidomethyl); Q28(Deamidated)	3862.71			High	3.70273	2
GL50803_116477	organism=Giardia_Assemblage_A_isolate_WB | product=Variant-Specific Surface Protein 149 (VSP-149) | location=GLCHR05:1164112-1166358(-) | length=748 | sequence_SO=chromosome | SO=protein_coding	17.51	1	4	5	19	22.7613	11.76	3	8	34.8286	12.7	4	11	748	76.0622	5.021
	Sequence	# PSMs	# Proteins	# Protein Groups	Protein Group Accessions	Modifications	MH+ [Da]	A2	XCorr A2	B2	XCorr B2	# Missed Cleavages
	CGDGYFLFMGGCYK	11	2	2	GL50803_116477 ;GL50803_137620	C1(Carbamidomethyl); C12(Carbamidomethyl)	1674.68	High	4.49707	High	4.16307	0
	TCSACASNCATCTSADVSTCTECLPGYFLKTEGETK	1	1	1	GL50803_116477	C2(Carbamidomethyl); C5(Carbamidomethyl); C9(Carbamidomethyl); C12(Carbamidomethyl); C20(Carbamidomethyl); C23(Carbamidomethyl)	4037.64	High	4.38356			1
	CTNNYFLYMGGCYDVSKAPGNLMCSAAPSGFCTTPVGR	5	1	1	GL50803_116477	C1(Carbamidomethyl); C12(Carbamidomethyl); N21(Deamidated); C24(Carbamidomethyl); C32(Carbamidomethyl)	4224.83	Medium	2.49149	High	2.92686	1
	AGFYLKDGNSCVAEGECTNTVYPDPESGKCK	1	1	1	GL50803_116477	C11(Carbamidomethyl); C17(Carbamidomethyl); C30(Carbamidomethyl)	3453.52			High	3.58798	2
	CGDGYFLFMGGCYKVGQDPGSEICTK	1	1	1	GL50803_116477	C1(Carbamidomethyl); C12(Carbamidomethyl); C24(Carbamidomethyl)	2946.25			High	3.50358	1
GL50803_10238	organism=Giardia_Assemblage_A_isolate_WB | product=Glycosaminoglycan polysaccharide lyase | location=GLCHR03:1870468-1873542(+) | length=1024 | sequence_SO=chromosome | SO=protein_coding	16.89	1	9	9	23	21.4582	5.57	3	5	68.8521	15.72	8	18	1024	113.156	6.90283
	Sequence	# PSMs	# Proteins	# Protein Groups	Protein Group Accessions	Modifications	MH+ [Da]	A2	XCorr A2	B2	XCorr B2	# Missed Cleavages
	FVSSITDGTHGSATMDYYNAYSNTIR	6	1	1	GL50803_10238		2871.29	High	6.97583	High	7.27623	0
	SITLIANLATIPLGEKDTK	2	1	1	GL50803_10238		1998.15	High	4.59026	High	3.07736	1
	FVSSITDGTHGSATMDYYNAYSNTIR	3	1	1	GL50803_10238	N19(Deamidated)	2872.29	Medium	2.34031	High	5.03652	0
	AILQGLFTIPAK	1	1	1	GL50803_10238		1271.77	High	2.02579			0
	YKTIYLMESLSEGLHVAQLTSTK	2	1	1	GL50803_10238		2612.37			High	4.90667	1
	LGFYQAAGAVFPFVRDHPK	2	1	1	GL50803_10238		2120.11			High	4.64419	1
	GASPAPLPSNIPPSTGRPPYVPPSEPLDDLLYDTSTDIIK	1	1	1	GL50803_10238		4188.14			High	3.97099	0
	SITLIANLATIPLGEKDTKEVYVDGIK	1	1	1	GL50803_10238		2901.62			High	3.7555	2
	LGFYQAAGAVFPFVR	4	1	1	GL50803_10238		1642.87			High	3.70934	0
	GYASLFSANKQGWDDMLPLTSAPTMR	1	1	1	GL50803_10238		2857.37			High	3.52655	1
GL50803_4946	organism=Giardia_Assemblage_A_isolate_WB | product=Peptide methionine sulfoxide reductase msrA | location=AACB02000013_frag:14827-15450(+) | length=207 | sequence_SO=contig | SO=protein_coding	30.43	1	2	2	9	21.1536	30.43	2	5	22.9847	30.43	2	4	207	22.6973	5.40186
	Sequence	# PSMs	# Proteins	# Protein Groups	Protein Group Accessions	Modifications	MH+ [Da]	A2	XCorr A2	B2	XCorr B2	# Missed Cleavages
	VQELRPSYEKPIVTEVAELKNYSVAEEMHQK	3	1	1	GL50803_4946		3644.86	High	6.47495	Medium	5.81478	1
	VQELRPSYEKPIVTEVAELKNYSVAEEMHQK	2	1	1	GL50803_4946	M28(Oxidation)	3660.86	Medium	5.65451	Medium	4.84922	1
	HANVPACGLSYQSVCSGATDAAEAVAIEYDRR	3	1	1	GL50803_4946	C7(Carbamidomethyl); Q12(Deamidated); C15(Carbamidomethyl)	3439.59	High	5.43451			1
	HANVPACGLSYQSVCSGATDAAEAVAIEYDRR	1	1	1	GL50803_4946	C7(Carbamidomethyl); C15(Carbamidomethyl)	3438.58			High	6.71798	1
GL50803_2107	organism=Giardia_Assemblage_A_isolate_WB | product=hypothetical protein | location=GLCHR01:1025165-1026151(-) | length=328 | sequence_SO=chromosome | SO=protein_coding	18.9	1	3	3	5	21.1494	18.9	3	5					328	35.6446	5.18604
	Sequence	# PSMs	# Proteins	# Protein Groups	Protein Group Accessions	Modifications	MH+ [Da]	A2	XCorr A2	B2	XCorr B2	# Missed Cleavages
	YSSDAMVATAAGIVEAGDKNIGCVAPSK	2	1	1	GL50803_2107	C23(Carbamidomethyl)	2782.34	High	5.28215			1
	NNITVVSVVSLVDAPISCLPK	1	1	1	GL50803_2107	C18(Carbamidomethyl)	2225.23	High	5.08772			0
	LTLSAYDEVKIYR	2	1	1	GL50803_2107		1570.84	High	3.9908			1
GL50803_16833	organism=Giardia_Assemblage_A_isolate_WB | product=Tenascin-like | location=GLCHR01:1152526-1154343(+) | length=605 | sequence_SO=chromosome | SO=protein_coding	14.38	1	3	3	11	20.911	6.78	2	5	29.5645	12.4	2	6	605	64.6216	4.75439
	Sequence	# PSMs	# Proteins	# Protein Groups	Protein Group Accessions	Modifications	MH+ [Da]	A2	XCorr A2	B2	XCorr B2	# Missed Cleavages
	HSGLYCEKPIDDLCPSNMVSAEGYCVVER	4	1	1	GL50803_16833	C6(Carbamidomethyl); C14(Carbamidomethyl); C25(Carbamidomethyl)	3385.49	High	6.75404	High	7.49704	0
	HSGLYCEKPIDDLCPSNMVSAEGYCVVER	1	1	1	GL50803_16833	C6(Carbamidomethyl); C14(Carbamidomethyl); N17(Deamidated); C25(Carbamidomethyl)	3386.48	High	5.32897			0
	NLFGEYVICNGR	3	1	1	GL50803_16833	C9(Carbamidomethyl); N10(Deamidated)	1442.68	High	3.14685			0
	SGCHPTNCLGVVSETSEVLVCNGHGECEFDAENSKWGCDCDAGYVR	2	1	1	GL50803_16833	C3(Carbamidomethyl); C8(Carbamidomethyl); C21(Carbamidomethyl); N22(Deamidated); C27(Carbamidomethyl); N33(Deamidated); C38(Carbamidomethyl); C40(Carbamidomethyl)	5221.14			High	7.3807	1
	SGCHPTNCLGVVSETSEVLVCNGHGECEFDAENSKWGCDCDAGYVR	1	1	1	GL50803_16833	C3(Carbamidomethyl); N7(Deamidated); C8(Carbamidomethyl); C21(Carbamidomethyl); N22(Deamidated); C27(Carbamidomethyl); N33(Deamidated); C38(Carbamidomethyl); C40(Carbamidomethyl)	5222.13			Medium	4.23437	1
GL50803_9704	organism=Giardia_Assemblage_A_isolate_WB | product=Transketolase | location=GLCHR03:349269-351428(-) | length=719 | sequence_SO=chromosome | SO=protein_coding	8.62	1	3	3	9	20.5124	6.26	2	5	10.044	8.62	3	4	719	77.5152	6.81494
	Sequence	# PSMs	# Proteins	# Protein Groups	Protein Group Accessions	Modifications	MH+ [Da]	A2	XCorr A2	B2	XCorr B2	# Missed Cleavages
	GIEITTGALGQGIGSAVGMALASK	6	1	1	GL50803_9704		2202.18	High	4.96891	High	2.38599	0
	QFKELIGVNPDLEFHVSDEVR	2	1	1	GL50803_9704		2471.25	High	3.59055	Medium	2.97011	1
	EFLQFDPSDPLWINRDR	1	1	1	GL50803_9704		2148.05			Medium	2.37675	1
GL50803_113213	organism=Giardia_Assemblage_A_isolate_WB | product=High cysteine membrane protein EGF-like | location=GLCHR05:1449372-1454405(-) | length=1677 | sequence_SO=chromosome | SO=protein_coding	4	1	2	3	5	20.0719	4	3	5					1677	177.158	5.66846
	Sequence	# PSMs	# Proteins	# Protein Groups	Protein Group Accessions	Modifications	MH+ [Da]	A2	XCorr A2	B2	XCorr B2	# Missed Cleavages
	CLLKDPGLAGLSADDYACDCYPIYR	3	2	2	GL50803_137727 ;GL50803_113213	C1(Carbamidomethyl); C18(Carbamidomethyl); C20(Carbamidomethyl)	2906.32	High	5.18706			1
	CILSSLVDIPATVCSDHGR	1	1	1	GL50803_113213	C1(Carbamidomethyl); C14(Carbamidomethyl)	2100.02	High	3.71611			0
	LSDDPPIVCSGMGTCAEENSLLK	1	1	1	GL50803_113213	C9(Carbamidomethyl); M12(Oxidation); C15(Carbamidomethyl); N19(Deamidated)	2510.1	Medium	2.46342			0
GL50803_5810	organism=Giardia_Assemblage_A_isolate_WB | product=hypothetical protein | location=GLCHR04:1646820-1647215(-) | length=131 | sequence_SO=chromosome | SO=protein_coding	41.98	1	2	2	7	19.8707	41.98	2	7					131	14.4905	6.11279
	Sequence	# PSMs	# Proteins	# Protein Groups	Protein Group Accessions	Modifications	MH+ [Da]	A2	XCorr A2	B2	XCorr B2	# Missed Cleavages
	IIPQGQEPQAFADVWCDQISK	4	1	1	GL50803_5810	C16(Carbamidomethyl)	2430.18	High	3.92862			0
	LIELNEGAKHIATIAYLNEKGYPDSEPTTVLYTK	1	1	1	GL50803_5810		3791.98	Medium	2.79284			2
	IIPQGQEPQAFADVWCDQISK	2	1	1	GL50803_5810	Q4(Deamidated); C16(Carbamidomethyl)	2431.17	Medium	2.35969			0
GL50803_17090	organism=Giardia_Assemblage_A_isolate_WB | product=Giardia trophozoite antigen GTA-1 | location=GLCHR03:1714568-1715113(-) | length=181 | sequence_SO=chromosome | SO=protein_coding	35.91	1	4	4	14	19.3449	28.73	3	6	29.0479	25.41	3	8	181	20.7204	5.19873
	Sequence	# PSMs	# Proteins	# Protein Groups	Protein Group Accessions	Modifications	MH+ [Da]	A2	XCorr A2	B2	XCorr B2	# Missed Cleavages
	SLMLLTEDDLKQMGIDSLGDRK	6	1	1	GL50803_17090		2478.26	High	4.58501	High	5.87436	2
	RLDRWDGFLWR	5	1	1	GL50803_17090		1519.79	Medium	2.4931	High	2.8316	2
	SIIRLPCPVSDAEVEVELA	1	1	1	GL50803_17090	C7(Carbamidomethyl)	2097.09	High	2.09188			1
	HDVSVWLSSIDMK	1	1	1	GL50803_17090		1516.75			High	3.3988	0
	SLMLLTEDDLKQMGIDSLGDRK	1	1	1	GL50803_17090	Q12(Deamidated)	2479.26			High	3.3223	2
GL50803_10429	organism=Giardia_Assemblage_A_isolate_WB | product=Wos2 protein | location=GLCHR04:1363139-1363696(+) | length=185 | sequence_SO=chromosome | SO=protein_coding	23.78	1	2	2	10	19.0565	23.78	2	5	8.02751	23.78	2	5	185	20.8386	4.52588
	Sequence	# PSMs	# Proteins	# Protein Groups	Protein Group Accessions	Modifications	MH+ [Da]	A2	XCorr A2	B2	XCorr B2	# Missed Cleavages
	IDWDRWVDEGEDENTAGALPNPNDMDFASMMK	2	1	1	GL50803_10429		3669.54	High	6.35491			1
	EASDEFWTSLTK	5	1	1	GL50803_10429		1413.65	High	3.36979	High	3.35221	0
	IDWDRWVDEGEDENTAGALPNPNDMDFASMMK	3	1	1	GL50803_10429	N14(Deamidated); M25(Oxidation)	3686.55			High	2.52809	1
GL50803_17000	organism=Giardia_Assemblage_A_isolate_WB | product=Peptidyl-prolyl cis-trans isomerase B precursor | location=GLCHR04:1274680-1275255(-) | length=191 | sequence_SO=chromosome | SO=protein_coding	28.8	1	2	2	6	18.8882	28.8	2	6					191	21.1968	6.80029
	Sequence	# PSMs	# Proteins	# Protein Groups	Protein Group Accessions	Modifications	MH+ [Da]	A2	XCorr A2	B2	XCorr B2	# Missed Cleavages
	GGYSIYGSEFDDENFQLEHR	4	1	1	GL50803_17000		2363.02	High	5.4812			0
	TIENVKKDPQDRPLEDVVISAVYVTKPDPYTLDSW	2	1	1	GL50803_17000	N4(Deamidated)	4032.05	Medium	2.84252			2
GL50803_2980	organism=Giardia_Assemblage_A_isolate_WB | product=20S proteasome alpha subunit 5 | location=GLCHR02:799983-800720(-) | length=245 | sequence_SO=chromosome | SO=protein_coding	7.76	1	2	2	14	18.7138	7.76	2	5	30.8122	7.76	2	9	245	26.7256	6.43018
	Sequence	# PSMs	# Proteins	# Protein Groups	Protein Group Accessions	Modifications	MH+ [Da]	A2	XCorr A2	B2	XCorr B2	# Missed Cleavages
	SLLSEEEIKGLIARLPATV	2	1	1	GL50803_2980		2039.18	High	4.41305	High	3.71556	2
	SLLSEEEIKGLIAR	12	1	1	GL50803_2980		1557.89	High	3.89067	High	4.00845	1
GL50803_137707	organism=Giardia_Assemblage_A_isolate_WB | product=Variant-Specific Surface Protein 48.1 (VSP-48.1) | location=GLCHR05:2540345-2542126(-) | length=593 | sequence_SO=chromosome | SO=protein_coding	25.46	1	5	5	25	18.0341	10.12	2	5	89.0503	25.46	5	20	593	60.2634	4.99561
	Sequence	# PSMs	# Proteins	# Protein Groups	Protein Group Accessions	Modifications	MH+ [Da]	A2	XCorr A2	B2	XCorr B2	# Missed Cleavages
	AGYFLPPDADRDNAHQSVIPCGDVEEVLVGNSHK	8	1	1	GL50803_137707	C21(Carbamidomethyl)	3706.77	High	6.29428	High	5.75587	1
	TYLKVDSGSTGTCVEASGCTAATFPK	3	1	1	GL50803_137707	C13(Carbamidomethyl); C19(Carbamidomethyl)	2708.26	High	5.77395	High	4.68868	1
	AGYFLPPDADRDNAHQSVIPCGDVEEVLVGNSHK	6	1	1	GL50803_137707	Q16(Deamidated); C21(Carbamidomethyl)	3707.77	Medium	3.17519	High	6.20558	1
	AGYFLPPDADRDNAHQSVIPCGDVEEVLVGNSHKYK	6	1	1	GL50803_137707	C21(Carbamidomethyl)	3997.91			High	6.00174	2
	AAPLVTCLTCEQNKYLTPEKNACLDTCPAGMYAVSGDSGNVCTPCHESCASCSTNAK	1	1	1	GL50803_137707	C7(Carbamidomethyl); C10(Carbamidomethyl); N13(Deamidated); N21(Deamidated); C23(Carbamidomethyl); C27(Carbamidomethyl); N40(Deamidated); C42(Carbamidomethyl); C45(Carbamidomethyl); C49(Carbamidomethyl); C52(Carbamidomethyl)	6329.68			Medium	5.80553	2
	SFMYKGGCYKDSQAPGNTMCETATDGVCTQAK	1	1	1	GL50803_137707	C8(Carbamidomethyl); C20(Carbamidomethyl); C28(Carbamidomethyl)	3563.52			High	4.02591	2
GL50803_136021	organism=Giardia_Assemblage_A_isolate_WB | product=Beta tubulin | location=GLCHR05:3630334-3631677(+) | length=447 | sequence_SO=chromosome | SO=protein_coding	17	1	5	5	20	16.8426	10.29	2	4	61.4858	17	5	16	447	50.0171	4.86865
	Sequence	# PSMs	# Proteins	# Protein Groups	Protein Group Accessions	Modifications	MH+ [Da]	A2	XCorr A2	B2	XCorr B2	# Missed Cleavages
	FWEVISDEHGVDPSGEYRGDSELQIER	8	1	1	GL50803_136021		3149.44	High	4.64036	High	5.42822	1
	GHYTEGAELVDAVLDVVRK	6	1	1	GL50803_136021		2071.09	High	3.83014	High	6.05623	1
	MAATFIGNSTCIQELFKR	1	1	1	GL50803_136021	C11(Carbamidomethyl)	2087.04			High	4.64516	1
	GHYTEGAELVDAVLDVVR	4	1	1	GL50803_136021		1942.99			High	4.23302	0
	INVYFNEAAGGR	1	1	1	GL50803_136021		1310.65			High	1.91757	0
GL50803_16501	organism=Giardia_Assemblage_A_isolate_WB | product=Variant-Specific Surface Protein 42 (VSP-42) | location=GLCHR04:510506-512584(+) | length=692 | sequence_SO=chromosome | SO=protein_coding	9.97	1	4	4	14	16.5098	9.25	2	4	58.3425	9.97	4	10	692	70.8345	5.46533
	Sequence	# PSMs	# Proteins	# Protein Groups	Protein Group Accessions	Modifications	MH+ [Da]	A2	XCorr A2	B2	XCorr B2	# Missed Cleavages
	TCLDGFFGTTDCVACHEDCLTCKIEAAK	6	1	1	GL50803_16501	C2(Carbamidomethyl); C12(Carbamidomethyl); C15(Carbamidomethyl); C19(Carbamidomethyl); C22(Carbamidomethyl)	3279.39	High	7.35562	High	8.98722	1
	CNVWIGGKDYCSQCSTDAELLIDGGCAPTTSDLAKK	2	1	1	GL50803_16501	C1(Carbamidomethyl); C11(Carbamidomethyl); Q13(Deamidated); C14(Carbamidomethyl); C26(Carbamidomethyl)	3991.8	High	4.03721			2
	CNVWIGGKDYCSQCSTDAELLIDGGCAPTTSDLAKK	3	1	1	GL50803_16501	C1(Carbamidomethyl); C11(Carbamidomethyl); C14(Carbamidomethyl); C26(Carbamidomethyl)	3990.8			High	8.52904	2
	CAAEKCNVWIGGKDYCSQCSTDAELLIDGGCAPTTSDLAK	1	1	1	GL50803_16501	C1(Carbamidomethyl); C6(Carbamidomethyl); N7(Deamidated); C16(Carbamidomethyl); Q18(Deamidated); C19(Carbamidomethyl); C31(Carbamidomethyl)	4423.94			High	4.1049	2
	CNVWIGGKDYCSQCSTDAELLIDGGCAPTTSDLAK	2	1	1	GL50803_16501	C1(Carbamidomethyl); C11(Carbamidomethyl); C14(Carbamidomethyl); C26(Carbamidomethyl)	3862.67			High	3.93765	1
GL50803_103709	organism=Giardia_Assemblage_A_isolate_WB | product=hypothetical protein | location=GLCHR03:1585416-1587962(-) | length=848 | sequence_SO=chromosome | SO=protein_coding	3.66	1	2	2	7	15.5361	3.66	2	4	11.153	3.66	2	3	848	94.6873	6.82959
	Sequence	# PSMs	# Proteins	# Protein Groups	Protein Group Accessions	Modifications	MH+ [Da]	A2	XCorr A2	B2	XCorr B2	# Missed Cleavages
	LAEYLDELIATEKK	3	1	1	GL50803_103709		1635.88	High	4.96247	High	3.93891	1
	QTGSESGIYTTLLDLAK	3	1	1	GL50803_103709		1796.93	High	4.40655	High	3.88815	0
	QTGSESGIYTTLLDLAK	1	1	1	GL50803_103709	Q1(Deamidated)	1797.93			High	3.32596	0
GL50803_13475	organism=Giardia_Assemblage_A_isolate_WB | product=Axoneme-associated protein GASP-180 | location=GLCHR05:1995462-2001836(-) | length=2124 | sequence_SO=chromosome | SO=protein_coding	13.42	1	10	10	17	14.6374	9.79	4	4	51.045	8.43	7	13	2124	236.191	4.95752
	Sequence	# PSMs	# Proteins	# Protein Groups	Protein Group Accessions	Modifications	MH+ [Da]	A2	XCorr A2	B2	XCorr B2	# Missed Cleavages
	ALAEAIDGIADHGDAAQQLQQELAALRR	3	1	1	GL50803_13475		2944.53	High	4.42527	High	4.81145	1
	IAELEAHAAAGTEALADAAEKFR	1	1	1	GL50803_13475		2355.19	High	4.1494			1
	EQAAAHQEDAQLKAAQLEDLSEELAR	1	1	1	GL50803_13475		2864.41	High	3.66259			1
	DALAAQLAEAQDALQTARAQLAAAEDR	1	1	1	GL50803_13475		2781.44	Medium	2.40018			1
	AKIAELEAHAAAGTEALADAAEKFR	2	1	1	GL50803_13475		2554.32			High	5.1512	2
	TRIQALEDEAAARAEQAEESAAK	1	1	1	GL50803_13475		2458.22			High	4.8908	2
	NRVDELESALQSLGR	1	1	1	GL50803_13475		1686.88			High	4.84035	1
	EKALAEAIDGIADHGDAAQQLQQELAALRR	3	1	1	GL50803_13475		3201.65			Medium	4.47062	2
	TRIQALEDEAAARAEQAEESAAK	2	1	1	GL50803_13475	Q16(Deamidated)	2459.22			High	3.19442	2
	TQMLEDYLSELKSK	1	1	1	GL50803_13475		1684.85			High	3.1649	1
	IDALSHLEQQASDSKERTQMLEDYLSELK	1	1	1	GL50803_13475	Q10(Deamidated); Q19(Deamidated); M20(Oxidation)	3395.61			Medium	3.07889	2
GL50803_41212	organism=Giardia_Assemblage_A_isolate_WB | product=hypothetical protein | location=AACB02000066:32-3991(+) | length=1319 | sequence_SO=contig | SO=protein_coding	5.61	1	5	5	15	14.6241	3.34	2	3	41.222	5.61	5	12	1319	149.202	4.88135
	Sequence	# PSMs	# Proteins	# Protein Groups	Protein Group Accessions	Modifications	MH+ [Da]	A2	XCorr A2	B2	XCorr B2	# Missed Cleavages
	LQDALHAACDAAEADALRTENESLR	3	1	1	GL50803_41212	C9(Carbamidomethyl)	2740.29	High	5.8607	High	5.7175	1
	VAESGSAEDALREELDRLR	4	1	1	GL50803_41212		2116.06	High	4.8286	High	3.56373	2
	LQDALHAACDAAEADALRTENESLR	3	1	1	GL50803_41212	Q2(Deamidated); C9(Carbamidomethyl)	2741.3	High	3.93482	High	3.96435	1
	TTEEELNDLKEELFKTK	2	1	1	GL50803_41212		2067.05			High	4.96753	2
	TTEEELNDLKEELFK	2	1	1	GL50803_41212		1837.9			High	4.56409	1
	EALLASLTDDIVR	1	1	1	GL50803_41212		1415.77			High	2.57322	0
GL50803_9779	organism=Giardia_Assemblage_A_isolate_WB | product=UPL-1 | location=GLCHR04:22438-23370(+) | length=310 | sequence_SO=chromosome | SO=protein_coding	25.16	1	4	4	11	14.2516	14.19	2	4	26.6645	25.16	4	7	310	34.2612	6.88818
	Sequence	# PSMs	# Proteins	# Protein Groups	Protein Group Accessions	Modifications	MH+ [Da]	A2	XCorr A2	B2	XCorr B2	# Missed Cleavages
	TVPGFSMMEMESAHFCDLAR	3	1	1	GL50803_9779	C16(Carbamidomethyl)	2316.01	High	4.59542	High	4.92155	0
	VGDIIVPDVYHTVLRNPDAFGPGK	4	1	1	GL50803_9779		2579.36	High	3.82279	High	4.64464	1
	IGTCGTPLEDAKVGDIIVPDVYHTVLRNPDAFGPGK	1	1	1	GL50803_9779	C4(Carbamidomethyl)	3821.96			High	6.76016	2
	CVNSSVCGAVYMSAAHIALAQR	1	1	1	GL50803_9779	C1(Carbamidomethyl); C7(Carbamidomethyl)	2365.11			High	3.14389	0
	TVPGFSMMEMESAHFCDLAR	2	1	1	GL50803_9779	M7(Oxidation); C16(Carbamidomethyl)	2331.99			High	2.72605	0
GL50803_9916	organism=Giardia_Assemblage_A_isolate_WB | product=hypothetical protein | location=GLCHR04:1600146-1600787(-) | length=213 | sequence_SO=chromosome | SO=protein_coding	21.13	1	2	2	12	14.1645	21.13	2	6	19.9913	21.13	2	6	213	24.4018	4.50049
	Sequence	# PSMs	# Proteins	# Protein Groups	Protein Group Accessions	Modifications	MH+ [Da]	A2	XCorr A2	B2	XCorr B2	# Missed Cleavages
	QMLAELDPYDQPWVAVYR	2	1	1	GL50803_9916	Q11(Deamidated)	2195.06	High	3.6179			0
	QMLAELDPYDQPWVAVYR	7	1	1	GL50803_9916		2194.06	High	3.45581	High	4.96791	0
	MSLQGTNIDFIDNEGEPGSSKLNGTII	2	1	1	GL50803_9916		2850.4	Medium	2.41075	High	3.33467	1
	MSLQGTNIDFIDNEGEPGSSKLNGTII	1	1	1	GL50803_9916	N13(Deamidated)	2851.37			Medium	2.17067	1
GL50803_14546	organism=Giardia_Assemblage_A_isolate_WB | product=Phosphoglycolate phosphatase | location=GLCHR05:3984061-3984747(+) | length=228 | sequence_SO=chromosome | SO=protein_coding	25.88	1	3	3	15	14.0641	18.86	2	4	41.6921	25.88	3	11	228	25.2607	5.09717
	Sequence	# PSMs	# Proteins	# Protein Groups	Protein Group Accessions	Modifications	MH+ [Da]	A2	XCorr A2	B2	XCorr B2	# Missed Cleavages
	HGYPSFSQEHITSVIGWGCEHTIK	6	1	1	GL50803_14546	C19(Carbamidomethyl)	2770.31	High	5.13658	High	5.24732	0
	AIQSEPQELFNGAFDVMMR	6	1	1	GL50803_14546		2183.03	High	4.30872	High	4.39187	0
	AIQSEPQELFNGAFDVMMR	1	1	1	GL50803_14546	Q7(Deamidated)	2184.03	Medium	2.36303			0
	ALLPDVDESTQLQLAR	2	1	1	GL50803_14546		1768.95			High	4.15569	0
GL50803_14285	organism=Giardia_Assemblage_A_isolate_WB | product=Malic enzyme | location=GLCHR05:3782324-3783997(-) | length=557 | sequence_SO=chromosome | SO=protein_coding	16.52	1	5	5	11	13.9963	12.93	4	5	18.81	16.52	4	6	557	61.4612	6.87354
	Sequence	# PSMs	# Proteins	# Protein Groups	Protein Group Accessions	Modifications	MH+ [Da]	A2	XCorr A2	B2	XCorr B2	# Missed Cleavages
	RGELLPDLDEIREISCQCALGLIR	2	1	1	GL50803_14285	C16(Carbamidomethyl); C18(Carbamidomethyl)	2826.45	High	5.05113	High	4.04032	2
	DAGPVFNDDIQGTGCIAAATIAAGLR	2	1	1	GL50803_14285	C15(Carbamidomethyl)	2574.26	High	3.67752	High	4.06274	0
	ILPSSDTELLAQLRDTQWSPKY	2	1	1	GL50803_14285	Q12(Deamidated)	2562.33	High	2.6925			2
	ILPSSDTELLAQLR	1	1	1	GL50803_14285		1555.87	High	2.57515			0
	NKDDTYYGIIKETIEAVHSK	1	1	1	GL50803_14285		2324.18			High	4.14761	2
	DAGPVFNDDIQGTGCIAAATIAAGLR	2	1	1	GL50803_14285	N7(Deamidated); C15(Carbamidomethyl)	2575.27			High	3.91828	0
	ILPSSDTELLAQLRDTQWSPKY	1	1	1	GL50803_14285		2561.34			High	2.64109	2
GL50803_21943	organism=Giardia_Assemblage_A_isolate_WB | product=hypothetical protein | location=GLCHR04:167330-167791(-) | length=153 | sequence_SO=chromosome | SO=protein_coding	30.07	1	2	2	4	13.4539	30.07	2	4					153	17.0928	6.55127
	Sequence	# PSMs	# Proteins	# Protein Groups	Protein Group Accessions	Modifications	MH+ [Da]	A2	XCorr A2	B2	XCorr B2	# Missed Cleavages
	INDLEQLIADIKGENEALVAENKR	2	1	1	GL50803_21943	N15(Deamidated)	2696.42	High	4.99429			2
	AENIPIYDLVHADIPKGETPIR	2	1	1	GL50803_21943		2461.31	High	4.28288			1
GL50803_22677	organism=Giardia_Assemblage_A_isolate_WB | product=Nitroreductase Fd-NR2 | location=GLCHR01:373022-373816(+) | length=264 | sequence_SO=chromosome | SO=protein_coding	29.55	1	4	4	11	13.2352	11.36	2	4	25.0093	29.55	4	7	264	28.5334	7.56201
	Sequence	# PSMs	# Proteins	# Protein Groups	Protein Group Accessions	Modifications	MH+ [Da]	A2	XCorr A2	B2	XCorr B2	# Missed Cleavages
	SLMDTLSLSIAKEVSKNPR	4	1	1	GL50803_22677		2089.13	High	4.91488	High	4.47277	2
	NLEEGVDITFK	4	1	1	GL50803_22677		1264.64	High	2.15636	High	2.70483	0
	VVAYANRDNCIFCGHCGAICPTESISMFGITPESEENAIKTDPPAVR	1	1	1	GL50803_22677	C10(Carbamidomethyl); C13(Carbamidomethyl); C16(Carbamidomethyl); C20(Carbamidomethyl)	5254.42			Medium	5.11788	2
	RNLEEGVDITFK	2	1	1	GL50803_22677		1420.74			High	3.16814	1
GL50803_11684	organism=Giardia_Assemblage_A_isolate_WB | product=Leucine-rich repeat protein | location=GLCHR05:2836760-2839216(+) | length=818 | sequence_SO=chromosome | SO=protein_coding	9.54	1	4	4	20	13.2146	6.97	3	5	42.2227	7.7	3	15	818	89.0414	4.81787
	Sequence	# PSMs	# Proteins	# Protein Groups	Protein Group Accessions	Modifications	MH+ [Da]	A2	XCorr A2	B2	XCorr B2	# Missed Cleavages
	FGPDISVIDISNNALVGIAPK	6	1	1	GL50803_11684	N12(Deamidated)	2141.16	High	3.44782	High	3.34771	0
	YVNLIDDQGSIPPSVITAFWK	3	1	1	GL50803_11684		2363.23	High	3.37145	High	4.08455	0
	FGPDISVIDISNNALVGIAPK	7	1	1	GL50803_11684		2140.17	High	3.27187	High	4.94455	0
	GLMEGVQELESLLPK	1	1	1	GL50803_11684		1642.87	High	3.12345			0
	YVNLIDDQGSIPPSVITAFWK	2	1	1	GL50803_11684	Q8(Deamidated)	2364.23			High	3.67501	0
	LTYLDLSNMGLSGTLTTDNFK	1	1	1	GL50803_11684		2304.14			High	3.51835	0
GL50803_3643	organism=Giardia_Assemblage_A_isolate_WB | product=70 kDa peptidylprolyl isomerase, putative | location=GLCHR04:335471-336487(-) | length=338 | sequence_SO=chromosome | SO=protein_coding	20.12	1	4	4	12	13.0583	15.68	3	4	22.8428	8.58	2	8	338	37.5605	5.30029
	Sequence	# PSMs	# Proteins	# Protein Groups	Protein Group Accessions	Modifications	MH+ [Da]	A2	XCorr A2	B2	XCorr B2	# Missed Cleavages
	SLFTIASDYAYGSK	6	1	1	GL50803_3643		1522.74	High	3.50513	High	3.36392	0
	ATLFGNWALCNLR	1	1	1	GL50803_3643	C10(Carbamidomethyl)	1535.77	High	3.45835			0
	YDKGTQLLEYFIDSTPEVEEERCVLR	1	1	1	GL50803_3643	C23(Carbamidomethyl)	3189.54	Medium	2.81588			2
	GQPFNFDIGNMSVIR	4	1	1	GL50803_3643		1694.83			High	2.94516	0
GL50803_13390	organism=Giardia_Assemblage_A_isolate_WB | product=Variant-Specific Surface Protein 127 (VSP-127) | location=GLCHR05:1775340-1777505(+) | length=721 | sequence_SO=chromosome | SO=protein_coding	6.8	1	2	2	10	12.2043	6.8	2	3	26.1014	6.8	2	7	721	74.3963	5.16064
	Sequence	# PSMs	# Proteins	# Protein Groups	Protein Group Accessions	Modifications	MH+ [Da]	A2	XCorr A2	B2	XCorr B2	# Missed Cleavages
	FAESPGNIICEDAIDAAGGTDGVCTTCK	2	1	1	GL50803_13390	N7(Deamidated); C10(Carbamidomethyl); C24(Carbamidomethyl); C27(Carbamidomethyl)	2930.27	High	5.2141			0
	GITDCTACNLLSSPLETVLIK	6	1	1	GL50803_13390	C5(Carbamidomethyl); C8(Carbamidomethyl)	2305.18	Medium	2.42794	High	4.00241	0
	FAESPGNIICEDAIDAAGGTDGVCTTCK	2	1	1	GL50803_13390	C10(Carbamidomethyl); C24(Carbamidomethyl); C27(Carbamidomethyl)	2929.28			High	5.53048	0
GL50803_11129	organism=Giardia_Assemblage_A_isolate_WB | product=hypothetical protein | location=GLCHR04:2614503-2615450(+) | length=315 | sequence_SO=chromosome | SO=protein_coding	6.67	1	2	2	3	11.8655	6.67	2	3					315	34.3773	5.10986
	Sequence	# PSMs	# Proteins	# Protein Groups	Protein Group Accessions	Modifications	MH+ [Da]	A2	XCorr A2	B2	XCorr B2	# Missed Cleavages
	FLLFQNELTSERVDLEYNKIR	2	1	1	GL50803_11129		2627.38	High	4.58128			2
	FLLFQNELTSERVDLEYNK	1	1	1	GL50803_11129		2358.2	High	3.46782			1
GL50803_36069	organism=Giardia_Assemblage_A_isolate_WB | product=Ribosomal protein L34 | location=GLCHR04:1421273-1421635(-) | length=120 | sequence_SO=chromosome | SO=protein_coding	20	1	2	2	3	11.453	20	2	3					120	13.4893	11.0044
	Sequence	# PSMs	# Proteins	# Protein Groups	Protein Group Accessions	Modifications	MH+ [Da]	A2	XCorr A2	B2	XCorr B2	# Missed Cleavages
	AHILESFLNEENQALR	2	1	1	GL50803_36069		1883.97	High	4.85853			0
	AHILESFLNEENQALREIAAQTAK	1	1	1	GL50803_36069		2696.4	High	2.8473			1
GL50803_2834	organism=Giardia_Assemblage_A_isolate_WB | product=putative GAP | location=GLCHR05:982690-983886(-) | length=398 | sequence_SO=chromosome | SO=protein_coding	8.29	1	2	2	8	11.0081	8.29	2	4	8.58584	8.29	2	4	398	41.9089	8.25049
	Sequence	# PSMs	# Proteins	# Protein Groups	Protein Group Accessions	Modifications	MH+ [Da]	A2	XCorr A2	B2	XCorr B2	# Missed Cleavages
	SVSNSVFKLDEIQALGGNDLDKR	2	1	1	GL50803_2834		2505.3	High	4.33839	Medium	2.89875	2
	TTNFNSLLDF	6	1	1	GL50803_2834		1171.56	High	2.39387	High	1.9854	0
GL50803_3331	organism=Giardia_Assemblage_A_isolate_WB | product=Malate dehydrogenase | location=GLCHR02:770175-771170(+) | length=331 | sequence_SO=chromosome | SO=protein_coding	18.43	1	3	3	8	10.8949	10.88	2	4	14.3615	12.08	2	4	331	35.4712	7.60596
	Sequence	# PSMs	# Proteins	# Protein Groups	Protein Group Accessions	Modifications	MH+ [Da]	A2	XCorr A2	B2	XCorr B2	# Missed Cleavages
	ILVIGNPANTNALVLSTQLTK	1	1	1	GL50803_3331		2180.27	High	4.25326			0
	ILVIGNPANTNALVLSTQLTK	2	1	1	GL50803_3331	N11(Deamidated)	2181.27	High	4.08989			0
	LSEAELMKEAADALK	3	1	1	GL50803_3331		1618.83	Medium	2.5517	High	4.54315	1
	IAAGDMLGYDQPVHIVMLEVPAALK	2	1	1	GL50803_3331		2651.4			High	3.69013	0
GL50803_9183	organism=Giardia_Assemblage_A_isolate_WB | product=hypothetical protein | location=GLCHR05:3484925-3490639(+) | length=1904 | sequence_SO=chromosome | SO=protein_coding	4.46	1	4	4	12	10.7897	3.52	3	3	25.9198	4.46	4	9	1904	213.611	8.1626
	Sequence	# PSMs	# Proteins	# Protein Groups	Protein Group Accessions	Modifications	MH+ [Da]	A2	XCorr A2	B2	XCorr B2	# Missed Cleavages
	YMAIIPTMLNPEIRPR	2	1	1	GL50803_9183		1915.03	High	4.0387	High	2.84325	0
	TAPSYTPEDLASVIAGTASDAVIK	6	1	1	GL50803_9183		2377.21	High	3.87986	High	3.94171	0
	NSGAAPPPSLPSFDSFTGNFNPSIFKR	3	1	1	GL50803_9183		2852.39	High	2.87117	High	3.92638	1
	SALSCEDLSLLSPVDMSR	1	1	1	GL50803_9183	C5(Carbamidomethyl)	1979.94			High	3.02559	0
GL50803_15591	organism=Giardia_Assemblage_A_isolate_WB | product=Coiled-coil protein | location=AACB02000073:11819-16876(+) | length=1685 | sequence_SO=contig | SO=protein_coding	2.26	1	2	2	3	10.2512	2.26	2	3					1685	185.91	4.71631
	Sequence	# PSMs	# Proteins	# Protein Groups	Protein Group Accessions	Modifications	MH+ [Da]	A2	XCorr A2	B2	XCorr B2	# Missed Cleavages
	IVDLETQLTDAKREIEQMQQR	2	1	1	GL50803_15591		2544.31	High	3.7563			2
	SLYEILSAKDAEITSYK	1	1	1	GL50803_15591		1931.01	High	3.10272			1
GL50803_6752	organism=Giardia_Assemblage_A_isolate_WB | product=hypothetical protein | location=GLCHR03:1304759-1305172(-) | length=137 | sequence_SO=chromosome | SO=protein_coding	31.39	1	2	2	9	10.0902	31.39	2	6	10.7308	31.39	2	3	137	15.1295	7.43018
	Sequence	# PSMs	# Proteins	# Protein Groups	Protein Group Accessions	Modifications	MH+ [Da]	A2	XCorr A2	B2	XCorr B2	# Missed Cleavages
	DVDFGQDGGVLNGSMHVPVNTIDANPDTVLQFKDTPACFVYCR	3	1	1	GL50803_6752	M15(Oxidation); N25(Deamidated); C38(Carbamidomethyl); C42(Carbamidomethyl)	4786.21	High	4.41745			1
	DVDFGQDGGVLNGSMHVPVNTIDANPDTVLQFK	2	1	1	GL50803_6752	Q6(Deamidated)	3500.68	High	2.8774			0
	DVDFGQDGGVLNGSMHVPVNTIDANPDTVLQFKDTPACFVYCR	1	1	1	GL50803_6752	Q6(Deamidated); M15(Oxidation); N25(Deamidated); Q31(Deamidated); C38(Carbamidomethyl); C42(Carbamidomethyl)	4788.2	Medium	2.79532			1
	DVDFGQDGGVLNGSMHVPVNTIDANPDTVLQFKDTPACFVYCR	1	1	1	GL50803_6752	C38(Carbamidomethyl); C42(Carbamidomethyl)	4769.2			High	7.10058	1
	DVDFGQDGGVLNGSMHVPVNTIDANPDTVLQFK	2	1	1	GL50803_6752	N12(Deamidated); N20(Deamidated)	3501.68			High	3.63024	0
GL50803_5333	organism=Giardia_Assemblage_A_isolate_WB | product=Calmodulin | location=GLCHR05:978094-978555(-) | length=153 | sequence_SO=chromosome | SO=protein_coding	41.83	1	2	2	8	9.95689	41.83	2	2	11.3197	41.83	2	6	153	17.2644	4.43701
	Sequence	# PSMs	# Proteins	# Protein Groups	Protein Group Accessions	Modifications	MH+ [Da]	A2	XCorr A2	B2	XCorr B2	# Missed Cleavages
	HVLTHIGEKLDEDEVDDLLREADIDGEGQIK	1	1	1	GL50803_5333		3501.74	Medium	5.29746			2
	SLGQNPTEADLADMINSIDTDGNGVISFVEFVR	1	1	1	GL50803_5333	M14(Oxidation)	3540.68	High	4.65943			0
	SLGQNPTEADLADMINSIDTDGNGVISFVEFVR	2	1	1	GL50803_5333	M14(Oxidation); N16(Deamidated); N23(Deamidated)	3542.68			High	3.05162	0
	SLGQNPTEADLADMINSIDTDGNGVISFVEFVR	3	1	1	GL50803_5333	M14(Oxidation); N16(Deamidated)	3541.69			High	2.98181	0
	HVLTHIGEKLDEDEVDDLLREADIDGEGQIK	1	1	1	GL50803_5333	Q29(Deamidated)	3502.74			Medium	2.79752	2
GL50803_11434	organism=Giardia_Assemblage_A_isolate_WB | product=20S proteasome alpha subunit 2 | location=GLCHR05:2298693-2299445(-) | length=250 | sequence_SO=chromosome | SO=protein_coding	20.8	1	3	3	9	9.7737	12.4	2	4	20.3137	20.8	3	5	250	27.4334	5.16064
	Sequence	# PSMs	# Proteins	# Protein Groups	Protein Group Accessions	Modifications	MH+ [Da]	A2	XCorr A2	B2	XCorr B2	# Missed Cleavages
	INPYILYQVDSSGSYYTWK	2	1	1	GL50803_11434	Q8(Deamidated)	2298.11	High	3.88491			0
	INPYILYQVDSSGSYYTWK	3	1	1	GL50803_11434		2297.13	High	3.68307	High	4.1154	0
	LLAADEINTYAR	2	1	1	GL50803_11434		1349.71	High	2.20572	High	2.64945	0
	KSYEQYWNEFQESMPVNMLAR	2	1	1	GL50803_11434		2650.22			High	5.30078	1
GL50803_17198	organism=Giardia_Assemblage_A_isolate_WB | product=Leucine-rich repeat protein | location=GLCHR05:3311399-3313750(+) | length=783 | sequence_SO=chromosome | SO=protein_coding	5.87	1	3	3	13	9.14753	4.47	2	4	33.8258	5.87	3	9	783	85.9042	4.88135
	Sequence	# PSMs	# Proteins	# Protein Groups	Protein Group Accessions	Modifications	MH+ [Da]	A2	XCorr A2	B2	XCorr B2	# Missed Cleavages
	VANLVDVACSIYQEK	7	1	1	GL50803_17198	C9(Carbamidomethyl)	1708.86	High	3.54885	High	4.81532	0
	VGFSPTLFLNNELFCLGGVK	2	1	1	GL50803_17198	N10(Deamidated); C15(Carbamidomethyl)	2213.15	High	2.84078			0
	VGFSPTLFLNNELFCLGGVK	3	1	1	GL50803_17198	C15(Carbamidomethyl)	2212.15			High	4.86877	0
	LVWPNMNLTLK	1	1	1	GL50803_17198		1328.74			High	1.935	0
GL50803_16867	organism=Giardia_Assemblage_A_isolate_WB | product=AAA family ATPase | location=GLCHR04:2615636-2618248(+) | length=870 | sequence_SO=chromosome | SO=protein_coding	5.4	1	3	3	6	8.41381	4.14	2	2	15.7701	5.4	3	4	870	96.2988	5.60498
	Sequence	# PSMs	# Proteins	# Protein Groups	Protein Group Accessions	Modifications	MH+ [Da]	A2	XCorr A2	B2	XCorr B2	# Missed Cleavages
	VVSQLLTLMDGIKPR	3	1	1	GL50803_16867		1669.97	High	4.61115	High	4.34335	0
	IKVIPFEQDLEGLNIAGYTVK	2	1	1	GL50803_16867		2347.29	High	3.80266	High	4.18426	1
	ELIELIQYPIR	1	1	1	GL50803_16867		1386.8			High	3.36155	0
GL50803_14859	organism=Giardia_Assemblage_A_isolate_WB | product=Protein 21.1 | location=GLCHR05:2201241-2204018(+) | length=925 | sequence_SO=chromosome | SO=protein_coding	13.08	1	7	7	14	8.37393	5.08	3	3	29.6929	13.08	7	11	925	102.646	5.36377
	Sequence	# PSMs	# Proteins	# Protein Groups	Protein Group Accessions	Modifications	MH+ [Da]	A2	XCorr A2	B2	XCorr B2	# Missed Cleavages
	ISNMLSSTDDDISKTIENMLK	2	1	1	GL50803_14859		2355.14	High	3.15366	High	5.10641	1
	NLEGQVLFLTEELTK	3	1	1	GL50803_14859		1733.94	High	2.71352	High	2.99456	0
	NLEGQVLFLTEELTKSQIAAKNMSSK	3	1	1	GL50803_14859	Q5(Deamidated); M23(Oxidation)	2896.5	Medium	2.50676	High	2.606	2
	TAADYANSEDLRDIILEYTV	2	1	1	GL50803_14859		2272.09			High	3.33966	1
	NSFSSLEEFYR	1	1	1	GL50803_14859		1378.62			High	2.81709	0
	NNELEIETSKLMDEVTK	1	1	1	GL50803_14859		1992.98			High	2.80668	1
	VGQAHGISPLDPNQEELLNQLGPVLK	2	1	1	GL50803_14859	N19(Deamidated)	2767.48			High	2.50422	0
GL50803_27310	organism=Giardia_Assemblage_A_isolate_WB | product=Stress-induced-phosphoprotein 1 | location=GLCHR03:1678162-1679925(-) | length=587 | sequence_SO=chromosome | SO=protein_coding	15.67	1	5	5	10	8.30259	11.41	3	4	19.1403	9.88	3	6	587	65.32	5.59229
	Sequence	# PSMs	# Proteins	# Protein Groups	Protein Group Accessions	Modifications	MH+ [Da]	A2	XCorr A2	B2	XCorr B2	# Missed Cleavages
	ANIYHQLEDYDAAVADAEK	3	1	1	GL50803_27310		2135.99	High	3.24765	High	5.01007	0
	SILFLNNISTALLKMEK	1	1	1	GL50803_27310	M15(Oxidation)	1951.1	Medium	2.56989			1
	YLADDPSLEQKLTLVASNPQMMMQVAGADPR	2	1	1	GL50803_27310	Q10(Deamidated)	3390.66	Medium	2.48505			1
	LGQMNLSYDDADHIVSLIKDTTNTK	2	1	1	GL50803_27310	N5(Deamidated)	2793.37			High	4.88366	1
	LGQMNLSYDDADHIVSLIKDTTNTK	1	1	1	GL50803_27310		2792.38			High	4.14155	1
	SILFLNNISTALLK	1	1	1	GL50803_27310	N6(Deamidated)	1547.91			High	1.99654	0
GL50803_16745	organism=Giardia_Assemblage_A_isolate_WB | product=Axoneme-associated protein GASP-180 | location=GLCHR05:2382291-2385410(+) | length=1039 | sequence_SO=chromosome | SO=protein_coding	10.88	1	5	5	11	7.6264	4.52	2	2	27.4592	10.88	5	9	1039	115.897	4.71631
	Sequence	# PSMs	# Proteins	# Protein Groups	Protein Group Accessions	Modifications	MH+ [Da]	A2	XCorr A2	B2	XCorr B2	# Missed Cleavages
	ILADKDAEISRLQDLLNEAAR	4	1	1	GL50803_16745		2354.27	High	3.81395	High	4.54977	2
	TVIDEASSTDAKVAHLLEQLDDASAR	3	1	1	GL50803_16745		2755.37	High	3.81245	Medium	3.1031	1
	QKEAELDELSNMIQASMVGPDKAAEMTALQDEIR	2	1	1	GL50803_16745	Q1(Deamidated)	3762.8			High	4.41709	2
	LRLDESLPALDTLRSEVELLK	1	1	1	GL50803_16745		2410.36			High	3.3915	2
	TLEDWFGAIER	1	1	1	GL50803_16745		1336.66			High	2.29494	0
GL50803_4239	organism=Giardia_Assemblage_A_isolate_WB | product=hypothetical protein | location=GLCHR04:2530382-2530678(-) | length=98 | sequence_SO=chromosome | SO=protein_coding	30.61	1	3	3	8	6.73285	19.39	2	2	21.1614	30.61	3	6	98	11.4865	4.70361
	Sequence	# PSMs	# Proteins	# Protein Groups	Protein Group Accessions	Modifications	MH+ [Da]	A2	XCorr A2	B2	XCorr B2	# Missed Cleavages
	FSVDHTAEILVKLNQPTIR	2	1	1	GL50803_4239		2181.2	High	4.59605	High	6.19527	1
	FSVDHTAEILVK	2	1	1	GL50803_4239		1358.73	High	2.1368	High	2.99312	0
	INANADNGYQKFSVDHTAEILVK	2	1	1	GL50803_4239		2547.29			High	4.92304	1
	INANADNGYQKFSVDHTAEILVK	2	1	1	GL50803_4239	N4(Deamidated)	2548.29			High	3.27644	1
GL50803_5258	organism=Giardia_Assemblage_A_isolate_WB | product=hypothetical protein | location=GLCHR04:2055593-2055913(-) | length=106 | sequence_SO=chromosome | SO=protein_coding	11.32	1	2	2	2	6.42702	11.32	2	2					106	11.7747	5.05908
	Sequence	# PSMs	# Proteins	# Protein Groups	Protein Group Accessions	Modifications	MH+ [Da]	A2	XCorr A2	B2	XCorr B2	# Missed Cleavages
	GRFYDSAEFILK	1	1	1	GL50803_5258		1445.74	High	4.32688			1
	FYDSAEFILK	1	1	1	GL50803_5258		1232.62	High	2.10014			0
GL50803_7789	organism=Giardia_Assemblage_A_isolate_WB | product=ADP-ribosylation factor (ARF1) | location=GLCHR05:3986221-3986796(+) | length=191 | sequence_SO=chromosome | SO=protein_coding	19.9	1	2	2	3	6.39233	19.9	2	3					191	21.7514	8.47021
	Sequence	# PSMs	# Proteins	# Protein Groups	Protein Group Accessions	Modifications	MH+ [Da]	A2	XCorr A2	B2	XCorr B2	# Missed Cleavages
	AMSTTDLTEKLGLQELK	1	1	1	GL50803_7789		1877.99	High	3.86254			1
	HYYQNTDALIYVIDSADLEPK	2	1	1	GL50803_7789	Q4(Deamidated)	2469.2	Medium	2.52849			0
GL50803_17063	organism=Giardia_Assemblage_A_isolate_WB | product=Pyruvate-flavodoxin oxidoreductase | location=GLCHR05:2633106-2636705(-) | length=1199 | sequence_SO=chromosome | SO=protein_coding	3.5	1	2	2	2	6.34415	3.5	2	2					1199	131.718	6.85889
	Sequence	# PSMs	# Proteins	# Protein Groups	Protein Group Accessions	Modifications	MH+ [Da]	A2	XCorr A2	B2	XCorr B2	# Missed Cleavages
	FNQLLSERPAEAEVLRTELQDFVNSR	1	1	1	GL50803_17063		3061.57	High	3.49906			1
	TDDWTLDESEKAYQYR	1	1	1	GL50803_17063		2019.9	High	2.84509			1
GL50803_17249	organism=Giardia_Assemblage_A_isolate_WB | product=Coiled-coil protein | location=GLCHR04:330287-335314(-) | length=1675 | sequence_SO=chromosome | SO=protein_coding	1.31	1	2	2	2	6.10194	1.31	2	2					1675	190.404	5.021
	Sequence	# PSMs	# Proteins	# Protein Groups	Protein Group Accessions	Modifications	MH+ [Da]	A2	XCorr A2	B2	XCorr B2	# Missed Cleavages
	EANMAKDREIDELNDALIYQER	1	1	1	GL50803_17249		2636.28	Medium	3.19295			2
	DREIDELNDALIYQER	1	1	1	GL50803_17249		1991.97	High	2.909			1
GL50803_16380	organism=Giardia_Assemblage_A_isolate_WB | product=Cathepsin L precursor | location=GLCHR04:1519215-1520846(+) | length=543 | sequence_SO=chromosome | SO=protein_coding	13.63	1	6	6	13	6.04509	5.89	2	2	47.7757	13.63	6	11	543	61.8175	5.16064
	Sequence	# PSMs	# Proteins	# Protein Groups	Protein Group Accessions	Modifications	MH+ [Da]	A2	XCorr A2	B2	XCorr B2	# Missed Cleavages
	TDHQDFYCLPLNFVDGK	3	1	1	GL50803_16380	C8(Carbamidomethyl)	2068.94	High	3.13661	High	3.47412	0
	QVISFFDGLHSTLVR	3	1	1	GL50803_16380		1718.92	High	2.90847	High	4.13803	0
	ETQYFYEDIPEHSDTWYYSEENQK	1	1	1	GL50803_16380		3101.31			High	6.12693	0
	ETQYFYEDIPEHSDTWYYSEENQKR	4	1	1	GL50803_16380		3257.4			High	6.05942	1
	TDHQDFYCLPLNFVDGKLYCQPR	1	1	1	GL50803_16380	C8(Carbamidomethyl); C20(Carbamidomethyl)	2886.34			High	5.34381	1
	DTFYAYVYTRK	1	1	1	GL50803_16380		1426.7			Medium	2.23029	1
GL50803_8528	organism=Giardia_Assemblage_A_isolate_WB | product=hypothetical protein | location=GLCHR01:622857-624443(+) | length=528 | sequence_SO=chromosome | SO=protein_coding	4.73	1	2	2	2	5.66727	4.73	2	2					528	56.815	5.46533
	Sequence	# PSMs	# Proteins	# Protein Groups	Protein Group Accessions	Modifications	MH+ [Da]	A2	XCorr A2	B2	XCorr B2	# Missed Cleavages
	IDEKAPFDVLVTFQPAMAAK	1	1	1	GL50803_8528		2191.14	High	2.88564			1
	IDEKAPFDVLVTFQPAMAAKLPEVK	1	1	1	GL50803_8528		2757.5	Medium	2.78163			2
GL50803_16924	organism=Giardia_Assemblage_A_isolate_WB | product=20S proteasome alpha subunit 1 | location=GLCHR03:1800420-1801163(-) | length=247 | sequence_SO=chromosome | SO=protein_coding	18.62	1	2	2	4					7.44182	18.62	2	4	247	27.3179	5.12256
	Sequence	# PSMs	# Proteins	# Protein Groups	Protein Group Accessions	Modifications	MH+ [Da]	A2	XCorr A2	B2	XCorr B2	# Missed Cleavages
	LADINQIYTQEAWQRPFGNIAVFAGWDPEQDRSLLFK	2	1	1	GL50803_16924	Q10(Deamidated); Q14(Deamidated)	4339.15			Medium	2.84419	1
	LFQVEYAFR	2	1	1	GL50803_16924		1172.61			High	2.38605	0
GL50803_86511	organism=Giardia_Assemblage_A_isolate_WB | product=Acyl-CoA synthetase | location=GLCHR03:1552447-1555359(+) | length=970 | sequence_SO=chromosome | SO=protein_coding	4.85	1	3	3	5					17.6721	4.85	3	5	970	106.657	6.87354
	Sequence	# PSMs	# Proteins	# Protein Groups	Protein Group Accessions	Modifications	MH+ [Da]	A2	XCorr A2	B2	XCorr B2	# Missed Cleavages
	FSFDVPDADTIDRLK	2	1	1	GL50803_86511		1738.88			High	4.49995	1
	SNIEADLEPFVNKLK	2	1	1	GL50803_86511		1716.92			High	4.16436	1
	SFKDIVSPLANLAECVR	1	1	1	GL50803_86511	C15(Carbamidomethyl)	1919.01			High	2.91238	1
GL50803_11654	organism=Giardia_Assemblage_A_isolate_WB | product=Alpha-1 giardin | location=GLCHR03:37988-38875(-) | length=295 | sequence_SO=chromosome | SO=protein_coding	23.73	1	2	5	26					108.741	23.73	5	26	295	33.8678	6.72705
	Sequence	# PSMs	# Proteins	# Protein Groups	Protein Group Accessions	Modifications	MH+ [Da]	A2	XCorr A2	B2	XCorr B2	# Missed Cleavages
	ALKGGSEESLLMDLFSDRHEVR	4	2	2	GL50803_7796 ;GL50803_11654	M12(Oxidation)	2505.24			Medium	5.4689	2
	ALKGGSEESLLMDLFSDRHEVR	10	2	2	GL50803_7796 ;GL50803_11654		2489.24			High	5.33077	2
	QAIDAKDEVQIAFIASEYSAESR	2	1	1	GL50803_11654		2541.23			High	5.14873	1
	NTAYLIDFFGTVPSAEYRPIAEAFK	1	1	1	GL50803_11654		2820.42			High	4.18303	0
	GGSEESLLMDLFSDRHEVR	5	2	2	GL50803_7796 ;GL50803_11654		2177.03			High	4.16839	1
	GGSEESLLMDLFSDRHEVR	3	2	2	GL50803_7796 ;GL50803_11654	M9(Oxidation)	2193.03			Medium	3.14646	1
	ALKGGSEESLLMDLFSDR	1	2	2	GL50803_7796 ;GL50803_11654		1967.97			High	2.63574	1
GL50803_14551	organism=Giardia_Assemblage_A_isolate_WB | product=Alpha-6 giardin | location=GLCHR03:109136-110029(+) | length=297 | sequence_SO=chromosome | SO=protein_coding	12.46	1	2	2	4					15.9022	12.46	2	4	297	33.1274	7.48877
	Sequence	# PSMs	# Proteins	# Protein Groups	Protein Group Accessions	Modifications	MH+ [Da]	A2	XCorr A2	B2	XCorr B2	# Missed Cleavages
	VLNDDLLSDIGTKEQWTK	2	1	1	GL50803_14551		2075.07			High	4.86344	1
	NGPTENLLAYLWDKPGDVR	2	1	1	GL50803_14551		2158.09			High	4.34466	0
GL50803_15832	organism=Giardia_Assemblage_A_isolate_WB | product=Aminoacyl-histidine dipeptidase | location=GLCHR05:3627220-3628794(+) | length=524 | sequence_SO=chromosome | SO=protein_coding	6.68	1	2	2	3					10.4846	6.68	2	3	524	56.6441	6.04932
	Sequence	# PSMs	# Proteins	# Protein Groups	Protein Group Accessions	Modifications	MH+ [Da]	A2	XCorr A2	B2	XCorr B2	# Missed Cleavages
	SSVNSYLDANDKMLAGLAR	2	1	1	GL50803_15832		2025			High	4.75651	1
	FSAENLPGSYIVTLSR	1	1	1	GL50803_15832		1753.91			Medium	2.28228	0
GL50803_17121	organism=Giardia_Assemblage_A_isolate_WB | product=Bip (BiP) | location=GLCHR04:535188-537221(+) | length=677 | sequence_SO=chromosome | SO=protein_coding	6.35	1	2	2	11					36.191	6.35	2	11	677	74.3146	5.16064
	Sequence	# PSMs	# Proteins	# Protein Groups	Protein Group Accessions	Modifications	MH+ [Da]	A2	XCorr A2	B2	XCorr B2	# Missed Cleavages
	SMVKDNNLLGNFDLNDIPPAPR	7	1	1	GL50803_17121		2440.23			High	5.04493	1
	SMVKDNNLLGNFDLNDIPPAPR	2	1	1	GL50803_17121	N11(Deamidated)	2441.24			High	3.52528	1
	VTPSYVAFTADGERLVGDAAK	1	1	1	GL50803_17121		2167.1			High	2.73999	1
[truncated: 220 more rows]
