# Supplementary material for: Characterization of the Giardia intestinalis secretome during interaction with human intestinal epithelial cells: The impact on host cells
Source: PLoS Negl Trop Dis. 2017 Dec 11;11(12):e0006120. doi: 10.1371/journal.pntd.0006120 (PMC5739509; doi:10.1371/journal.pntd.0006120)
Supplement: S2 Table — Proteins are compared between the two time points, 2h and 6h, which are indicated by colours (orange, 2h) and (blue, 6h). Identification criterion for proteins is based on two matching peptides per protein. Click on (+) sign in each row to see the tryptic peptides identified. (XLSX) [file pntd.0006120.s005.xlsx]

## Sheet: S2 Table
S2 Table. All proteins identified in the secretome of Giardia intestinalis GS isolate in the serum-free medium, 1640. Proteins are compared between the two time points, 2h and 6h, which are indicated by colours (orange, 2h) and (blue, 6h). Identification criterion for proteins is based on two matching peptides per protein. Click on (+) sign in each row to see the tryptic peptides identified.
Accession	Description	ΣCoverage	Σ# Proteins	Σ# Unique Peptides	Σ# Peptides	Σ# PSMs	Score A2	Coverage A2	# Peptides A2	# PSM A2	Score B2	Coverage B2	# Peptides B2	# PSM B2	# AAs	MW [kDa]	calc. pI
GL50581_668	organism=Giardia_Assemblage_B_isolate_GS | product=Ornithine carbamoyltransferase | location=ACGJ01000870:5443-6426(+) | length=327 | sequence_SO=contig | SO=protein_coding	77.06	1	27	27	372	1175.32	75.54	25	261	503.066	72.48	20	111	327	36.5029	7.03467
	Sequence	# PSMs	# Proteins	# Protein Groups	Protein Group Accessions	Modifications	MH+ [Da]	A2	XCorr A2	B2	XCorr B2	# Missed Cleavages
	EMAQHASVPCINALDDFGHPLQMVCDFMTIKEK	7	1	1	GL50581_668	C10(Carbamidomethyl); C25(Carbamidomethyl)	3832.76	High	10.3268	High	9.28149	1
	LGGHAIYYELGANSNVGGKETVQDTAEVFSR	16	1	1	GL50581_668		3282.6	High	9.94623	High	10.8062	1
	SICYDEAGNRLHSAMAVLDFFLHDCKME	4	1	1	GL50581_668	C3(Carbamidomethyl); C25(Carbamidomethyl)	3329.48	High	8.56577	Medium	4.92966	2
	KGCEGVDVVYTDSWMSYHITK	13	1	1	GL50581_668	C3(Carbamidomethyl)	2475.13	High	8.00952	High	4.5757	1
	IFHDCKKGCEGVDVVYTDSWMSYHITK	5	1	1	GL50581_668	C5(Carbamidomethyl); C9(Carbamidomethyl)	3275.5	High	7.72881	High	6.61732	2
	LKILTPFQVDDAVMAVTSK	22	1	1	GL50581_668		2076.14	High	7.64699	High	6.66258	1
	LKILTPFQVDDAVMAVTSKR	33	1	1	GL50581_668		2232.24	High	7.56071	High	7.48634	2
	EMAQHASVPCINALDDFGHPLQMVCDFMTIK	7	1	1	GL50581_668	C10(Carbamidomethyl); C25(Carbamidomethyl)	3575.62	High	7.21663	High	6.57038	0
	LKILTPFQVDDAVMAVTSKR	25	1	1	GL50581_668	M14(Oxidation)	2248.24	High	6.94114	High	7.10781	2
	EMAQHASVPCINALDDFGHPLQMVCDFMTIK	7	1	1	GL50581_668	M2(Oxidation); C10(Carbamidomethyl); C25(Carbamidomethyl)	3591.61	High	6.88735			0
	EMAQHASVPCINALDDFGHPLQMVCDFMTIKEK	4	1	1	GL50581_668	C10(Carbamidomethyl); N12(Deamidated); C25(Carbamidomethyl)	3833.76	High	6.74689			1
	LGGHAIYYELGANSNVGGKETVQDTAEVFSR	2	1	1	GL50581_668	N13(Deamidated); N15(Deamidated)	3284.59	High	6.56879			1
	EMAQHASVPCINALDDFGHPLQMVCDFMTIK	8	1	1	GL50581_668	M2(Oxidation); C10(Carbamidomethyl); N12(Deamidated); C25(Carbamidomethyl)	3592.63	High	6.50872	High	5.39169	0
	EMAQHASVPCINALDDFGHPLQMVCDFMTIKEK	6	1	1	GL50581_668	M2(Oxidation); C10(Carbamidomethyl); N12(Deamidated); C25(Carbamidomethyl)	3849.77	High	6.5076	High	7.20789	1
	SICYDEAGNRLHSAMAVLDFFLHDCKME	5	1	1	GL50581_668	C3(Carbamidomethyl); C25(Carbamidomethyl); M27(Oxidation)	3345.48	High	6.49202	High	5.89207	2
	HLLTISALSPKELMYLVDR	10	1	1	GL50581_668	M14(Oxidation)	2215.22	High	6.47999	High	5.20197	1
	LGGHAIYYELGANSNVGGKETVQDTAEVFSR	8	1	1	GL50581_668	N13(Deamidated)	3283.61	High	6.38807			1
	HLLTISALSPKELMYLVDR	11	1	1	GL50581_668		2199.21	High	6.28043	High	5.81759	1
	ILTPFQVDDAVMAVTSKR	17	1	1	GL50581_668		1991.07	High	6.25157	High	6.25821	1
	EMAQHASVPCINALDDFGHPLQMVCDFMTIKEK	4	1	1	GL50581_668	C10(Carbamidomethyl); C25(Carbamidomethyl); M28(Oxidation)	3848.75	Medium	6.16599			1
	ILTPFQVDDAVMAVTSKR	13	1	1	GL50581_668	M12(Oxidation)	2007.06	High	6.09609	High	6.0768	1
	LHSAMAVLDFFLHDCKME	10	1	1	GL50581_668	C15(Carbamidomethyl); M17(Oxidation)	2179.99	High	5.9286	High	5.45226	1
	GCEGVDVVYTDSWMSYHITKEQK	4	1	1	GL50581_668	C2(Carbamidomethyl)	2732.23	High	5.87056	High	4.07783	1
	DFKPIKEVIDECEEIIAK	2	1	1	GL50581_668	C12(Carbamidomethyl)	2176.13	High	5.77941	High	3.16057	1
	LHSAMAVLDFFLHDCKME	12	1	1	GL50581_668	C15(Carbamidomethyl)	2164.01	High	5.73644	High	3.86155	1
	LKILTPFQVDDAVMAVTSK	6	1	1	GL50581_668	M14(Oxidation)	2092.14	High	5.64966	High	5.75932	1
	GCALLGMECHVCCPDHKDFKPIKEVIDECEEIIAK	3	1	1	GL50581_668	C2(Carbamidomethyl); C9(Carbamidomethyl); C12(Carbamidomethyl); C13(Carbamidomethyl); C29(Carbamidomethyl)	4200.93	Medium	5.61088	Medium	5.05645	2
	GCEGVDVVYTDSWMSYHITK	7	1	1	GL50581_668	C2(Carbamidomethyl)	2347.04	High	5.54294	High	5.9098	0
	EMAQHASVPCINALDDFGHPLQMVCDFMTIK	2	1	1	GL50581_668	C10(Carbamidomethyl); N12(Deamidated); C25(Carbamidomethyl)	3576.63	High	5.41766			0
	GCEGVDVVYTDSWMSYHITKEQKEAR	1	1	1	GL50581_668	C2(Carbamidomethyl)	3088.41	High	5.37926			2
	FAYCGDSMNNVTYDLMR	23	1	1	GL50581_668	C4(Carbamidomethyl)	2056.86	High	5.20582	High	5.29684	0
	LKILTPFQVDDAVMAVTSKR	1	1	1	GL50581_668	Q8(Deamidated)	2233.24	High	5.19023			2
	ILTPFQVDDAVMAVTSK	19	1	1	GL50581_668		1834.96	High	5.1516	High	4.79187	0
	SICYDEAGNRLHSAMAVLDFFLHDCKME	2	1	1	GL50581_668	C3(Carbamidomethyl); M15(Oxidation); C25(Carbamidomethyl); M27(Oxidation)	3361.48	High	5.14877	High	4.59686	2
	SICYDEAGNRLHSAMAVLDFFLHDCKME	2	1	1	GL50581_668	C3(Carbamidomethyl); N9(Deamidated); C25(Carbamidomethyl)	3330.49	High	5.01065	High	4.76402	2
	IFHDCKKGCEGVDVVYTDSWMSYHITK	1	1	1	GL50581_668	C5(Carbamidomethyl); C9(Carbamidomethyl); M21(Oxidation)	3291.49	High	4.56363			2
	AANKTLLAFFAKPSLR	4	1	1	GL50581_668		1748.02	High	4.42535	High	3.15759	1
	EMAQHASVPCINALDDFGHPLQMVCDFMTIKEK	4	1	1	GL50581_668	Q4(Deamidated); C10(Carbamidomethyl); N12(Deamidated); C25(Carbamidomethyl)	3834.74	High	4.14672			1
	FSAAGEFSNGFKGIK	1	1	1	GL50581_668		1559.78	High	3.91586			1
	SICYDEAGNRLHSAMAVLDFFLHDCKME	3	1	1	GL50581_668	C3(Carbamidomethyl); N9(Deamidated); C25(Carbamidomethyl); M27(Oxidation)	3346.48	High	3.81617	High	5.96446	2
	FSAAGEFSNGFKGIK	1	1	1	GL50581_668	N9(Deamidated)	1560.77	High	3.71348			1
	FAYCGDSMNNVTYDLMR	4	1	1	GL50581_668	C4(Carbamidomethyl); M8(Oxidation)	2072.85	High	3.6679			0
	FAYCGDSMNNVTYDLMR	6	1	1	GL50581_668	C4(Carbamidomethyl); N9(Deamidated)	2057.86	High	3.66591	High	2.56647	0
	TLLAFFAKPSLR	2	1	1	GL50581_668		1363.81	High	3.22382			0
	ILTPFQVDDAVMAVTSK	3	1	1	GL50581_668	M12(Oxidation)	1850.96	High	3.16778	High	2.30104	0
	EMAQHASVPCINALDDFGHPLQMVCDFMTIK	5	1	1	GL50581_668	Q4(Deamidated); C10(Carbamidomethyl); N12(Deamidated); C25(Carbamidomethyl)	3577.63	High	3.0912			0
	EMAQHASVPCINALDDFGHPLQMVCDFMTIK	1	1	1	GL50581_668	M2(Oxidation); C10(Carbamidomethyl); M23(Oxidation); C25(Carbamidomethyl)	3607.62	Medium	3.03929			0
	SICYDEAGNRLHSAMAVLDFFLHDCKME	3	1	1	GL50581_668	C3(Carbamidomethyl); N9(Deamidated); M15(Oxidation); C25(Carbamidomethyl); M27(Oxidation)	3362.48	Medium	3.03599	High	5.06212	2
	FSAAGEFSNGFK	2	1	1	GL50581_668		1261.59	High	2.75579			0
	LGGHAIYYELGANSNVGGK	1	1	1	GL50581_668		1919.96	Medium	2.51419			0
	ETVQDTAEVFSR	2	1	1	GL50581_668		1381.66	High	2.34521			0
	FSAAGEFSNGFK	2	1	1	GL50581_668	N9(Deamidated)	1262.57	Medium	2.20937			0
	ELMYLVDR	1	1	1	GL50581_668		1038.53	Medium	1.87502			0
	GCEGVDVVYTDSWMSYHITK	1	1	1	GL50581_668	C2(Carbamidomethyl); M14(Oxidation)	2363.03			High	4.18033	0
	EMAQHASVPCINALDDFGHPLQMVCDFMTIK	1	1	1	GL50581_668	M2(Oxidation); Q4(Deamidated); C10(Carbamidomethyl); N12(Deamidated); C25(Carbamidomethyl)	3593.61			Medium	2.99973	0
	GIKFAYCGDSMNNVTYDLMR	2	1	1	GL50581_668	C7(Carbamidomethyl); N13(Deamidated)	2356.06			High	2.62984	1
	ELMYLVDRALDMK	1	1	1	GL50581_668		1596.81			Medium	2.09308	1
GL50581_1499	organism=Giardia_Assemblage_B_isolate_GS | product=Alanyl dipeptidyl peptidase | location=ACGJ01002162:18153-20294(-) | length=713 | sequence_SO=contig | SO=protein_coding	55.12	1	27	27	445	897.312	55.12	25	224	794.303	49.23	22	221	713	80.3873	5.2749
	Sequence	# PSMs	# Proteins	# Protein Groups	Protein Group Accessions	Modifications	MH+ [Da]	A2	XCorr A2	B2	XCorr B2	# Missed Cleavages
	HLFVAPLPAAGLVTEDMVTDVMPDFDGDAPLKPFGGTESFAFSHDGSR	21	1	1	GL50581_1499		5061.41	High	11.0019	High	10.2534	0
	HLFVAPLPAAGLVTEDMVTDVMPDFDGDAPLKPFGGTESFAFSHDGSR	19	1	1	GL50581_1499	M17(Oxidation)	5077.39	High	9.62047	High	10.716	0
	VSSTAPVCLTCTNDGRDANPAFSSTDADVLYYLSMNEPTSESDMLR	12	1	1	GL50581_1499	C8(Carbamidomethyl); C11(Carbamidomethyl)	5058.24	High	8.51928	High	8.80697	1
	LYYFTDVSSASDAAVNALYSFDPK	12	1	1	GL50581_1499		2644.24	High	6.64634	High	7.42541	0
	KITDLSPSFDGSFDAFTLAKDEDVVFILAHIK	9	1	1	GL50581_1499		3539.83	High	6.57459	High	7.43356	2
	THLCTLLSNLPVDIDAIK	9	1	1	GL50581_1499	C4(Carbamidomethyl)	2023.09	High	6.42	High	5.13417	0
	ITDLSPSFDGSFDAFTLAKDEDVVFILAHIK	1	1	1	GL50581_1499		3411.74	High	6.03956			1
	WNPQILVEQGYCVLATNFHGSGSFGEAFQK	4	1	1	GL50581_1499	Q9(Deamidated); C12(Carbamidomethyl); Q29(Deamidated)	3386.6	High	6.0203	Medium	2.73926	0
	CPLILYIHGGPESPWDDAWSYR	3	1	1	GL50581_1499	C1(Carbamidomethyl)	2632.23	High	6.00244	High	4.32901	0
	VSSTAPVCLTCTNDGRDANPAFSSTDADVLYYLSMNEPTSESDMLR	14	1	1	GL50581_1499	C8(Carbamidomethyl); C11(Carbamidomethyl); N13(Deamidated); N19(Deamidated)	5060.26	High	5.94228	High	4.95222	1
	EMGGPVWEQFDMYEQWNPAR	28	1	1	GL50581_1499		2470.06	High	5.877	High	5.81701	0
	IHEYHGIALFQSLQLR	18	1	1	GL50581_1499		1925.04	High	5.86315	High	5.46803	0
	WNPQILVEQGYCVLATNFHGSGSFGEAFQK	9	1	1	GL50581_1499	C12(Carbamidomethyl)	3384.63	High	5.81824	High	5.41152	0
	VSSTAPVCLTCTNDGRDANPAFSSTDADVLYYLSMNEPTSESDMLR	20	1	1	GL50581_1499	C8(Carbamidomethyl); C11(Carbamidomethyl); M35(Oxidation)	5074.23	High	5.67522	High	6.50794	1
	ISDGITMDTCTTVFTGGDVSQYEFNARENK	1	1	1	GL50581_1499	C10(Carbamidomethyl)	3356.51	High	5.62621			1
	KITDLSPSFDGSFDAFTLAK	2	1	1	GL50581_1499		2160.09	High	5.62325	High	3.3476	1
	ISDGITMDTCTTVFTGGDVSQYEFNAR	8	1	1	GL50581_1499	C10(Carbamidomethyl)	2985.33	High	5.50401	High	4.81613	0
	SIRQHWFDLPVDDTMSAWK	16	1	1	GL50581_1499		2332.12	High	5.40603	High	5.34084	1
	QHWFDLPVDDTMSAWK	21	1	1	GL50581_1499		1975.9	High	5.22639	High	5.19258	0
	VSSTAPVCLTCTNDGRDANPAFSSTDADVLYYLSMNEPTSESDMLR	14	1	1	GL50581_1499	C8(Carbamidomethyl); C11(Carbamidomethyl); N13(Deamidated); N19(Deamidated); M44(Oxidation)	5076.23	High	5.21461	High	4.58584	1
	TEEILFTQSEYIKDTDSSTSTLYYIGGPGAEPVQVCPLNLHASNVLYSSANK	2	1	1	GL50581_1499	Q8(Deamidated); Q34(Deamidated); C36(Carbamidomethyl); N51(Deamidated)	5710.77	High	4.80531			1
	ISDGITMDTCTTVFTGGDVSQYEFNAR	3	1	1	GL50581_1499	M7(Oxidation); C10(Carbamidomethyl)	3001.31	High	4.62532	High	3.48062	0
	EMGGPVWEQFDMYEQWNPAR	56	1	1	GL50581_1499	M2(Oxidation)	2486.06	High	4.59145	High	5.05959	0
	VFTEGYMRHWDEEAWPGLYR	9	1	1	GL50581_1499		2542.16	High	4.40301	High	5.70145	1
	HWDEEAWPGLYR	29	1	1	GL50581_1499		1558.71	High	4.34552	High	4.23608	0
	VFTEGYMRHWDEEAWPGLYR	8	1	1	GL50581_1499	M7(Oxidation)	2558.15	High	4.16288	High	4.72931	1
	QHWFDLPVDDTMSAWK	12	1	1	GL50581_1499	M12(Oxidation)	1991.89	High	4.16274	High	4.97193	0
	VSSTAPVCLTCTNDGRDANPAFSSTDADVLYYLSMNEPTSESDMLRLR	4	1	1	GL50581_1499	C8(Carbamidomethyl); C11(Carbamidomethyl); N13(Deamidated); N19(Deamidated)	5329.42	High	4.16177	High	3.45605	2
	DKCPLILYIHGGPESPWDDAWSYR	2	1	1	GL50581_1499	C3(Carbamidomethyl)	2875.36	High	4.11057	Medium	2.9902	1
	AKVFTEGYMRHWDEEAWPGLYR	2	1	1	GL50581_1499		2741.3	High	4.0961	Medium	3.12071	2
	SIRQHWFDLPVDDTMSAWK	5	1	1	GL50581_1499	M15(Oxidation)	2348.11	High	3.89839	High	4.57412	1
	VSSTAPVCLTCTNDGRDANPAFSSTDADVLYYLSMNEPTSESDMLR	3	1	1	GL50581_1499	C8(Carbamidomethyl); C11(Carbamidomethyl); N13(Deamidated); N19(Deamidated); N36(Deamidated)	5061.21	High	3.85425	High	2.67834	1
	ISDGITMDTCTTVFTGGDVSQYEFNAR	4	1	1	GL50581_1499	C10(Carbamidomethyl); Q21(Deamidated)	2986.33	High	3.62596	High	3.16278	0
	EMGGPVWEQFDMYEQWNPAR	6	1	1	GL50581_1499	Q9(Deamidated)	2471.06	High	3.49049			0
	QHWFDLPVDDTMSAWK	3	1	1	GL50581_1499	Q1(Deamidated)	1976.9	High	3.39831	High	2.46399	0
	DEDVVFILAHIK	5	1	1	GL50581_1499		1398.76	High	3.2787	High	3.50862	0
	ITDLSPSFDGSFDAFTLAK	2	1	1	GL50581_1499		2032	High	3.25931	High	2.42688	0
	EMGGPVWEQFDMYEQWNPAR	9	1	1	GL50581_1499	M2(Oxidation); Q9(Deamidated)	2487.05	High	3.1626	High	3.88419	0
	VSSTAPVCLTCTNDGRDANPAFSSTDADVLYYLSMNEPTSESDMLR	7	1	1	GL50581_1499	C8(Carbamidomethyl); C11(Carbamidomethyl); N19(Deamidated); M44(Oxidation)	5075.19	High	2.98532	High	5.44132	1
	LGTFALNPK	1	1	1	GL50581_1499		960.551	High	2.35055			0
	RLGTFALNPK	1	1	1	GL50581_1499		1116.65	Medium	1.92159			1
	HLFVAPLPAAGLVTEDMVTDVMPDFDGDAPLKPFGGTESFAFSHDGSR	4	1	1	GL50581_1499	M17(Oxidation); M22(Oxidation)	5093.39			High	7.76695	0
	DANPAFSSTDADVLYYLSMNEPTSESDMLR	4	1	1	GL50581_1499	M28(Oxidation)	3355.47			High	4.9695	0
	VSSTAPVCLTCTNDGRDANPAFSSTDADVLYYLSMNEPTSESDMLR	1	1	1	GL50581_1499	C8(Carbamidomethyl); C11(Carbamidomethyl); M35(Oxidation); M44(Oxidation)	5090.24			High	4.67066	1
	DANPAFSSTDADVLYYLSMNEPTSESDMLR	4	1	1	GL50581_1499	N20(Deamidated); M28(Oxidation)	3356.46			High	4.30844	0
	RLGTFALNPKTEEILFTQSEYIK	1	1	1	GL50581_1499		2698.45			High	3.91243	2
	VSSTAPVCLTCTNDGRDANPAFSSTDADVLYYLSMNEPTSESDMLR	4	1	1	GL50581_1499	C8(Carbamidomethyl); C11(Carbamidomethyl); N13(Deamidated); N19(Deamidated); M35(Oxidation); M44(Oxidation)	5092.24			High	3.47674	1
	VSSTAPVCLTCTNDGRDANPAFSSTDADVLYYLSMNEPTSESDMLR	2	1	1	GL50581_1499	C8(Carbamidomethyl); C11(Carbamidomethyl); N19(Deamidated)	5059.23			High	3.43522	1
	VSSTAPVCLTCTNDGRDANPAFSSTDADVLYYLSMNEPTSESDMLRLR	1	1	1	GL50581_1499	C8(Carbamidomethyl); C11(Carbamidomethyl)	5327.4			Medium	3.29687	2
	VSSTAPVCLTCTNDGRDANPAFSSTDADVLYYLSMNEPTSESDMLR	2	1	1	GL50581_1499	C8(Carbamidomethyl); C11(Carbamidomethyl); N19(Deamidated); M35(Oxidation); M44(Oxidation)	5091.23			Medium	3.13106	1
	LYYFTDVSSASDAAVNALYSFDPK	3	1	1	GL50581_1499	N16(Deamidated)	2645.24			High	2.89829	0
	WNPQILVEQGYCVLATNFHGSGSFGEAFQK	2	1	1	GL50581_1499	C12(Carbamidomethyl); N17(Deamidated)	3385.61			High	2.71129	0
	DANPAFSSTDADVLYYLSMNEPTSESDMLR	2	1	1	GL50581_1499	M19(Oxidation); N20(Deamidated); M28(Oxidation)	3372.47			Medium	2.45657	0
	ISDGITMDTCTTVFTGGDVSQYEFNAR	1	1	1	GL50581_1499	M7(Oxidation); C10(Carbamidomethyl); Q21(Deamidated)	3002.33			Medium	2.04914	0
GL50581_3472	organism=Giardia_Assemblage_B_isolate_GS | product=Inosine-uridine nucleoside N-ribohydrolase | location=ACGJ01002891:15559-16653(-) | length=364 | sequence_SO=contig | SO=protein_coding	43.68	1	18	18	212	770.776	43.68	17	166	218.39	43.13	11	46	364	40.135	6.20166
	Sequence	# PSMs	# Proteins	# Protein Groups	Protein Group Accessions	Modifications	MH+ [Da]	A2	XCorr A2	B2	XCorr B2	# Missed Cleavages
	IKEYENNGMTGLLQGNMPECGMPHAEHNIGCDPVAAQVMFNSFDNIR	5	1	1	GL50581_3472	M9(Oxidation); C20(Carbamidomethyl); C31(Carbamidomethyl)	5322.4	High	9.66033	Medium	5.55538	1
	IKEYENNGMTGLLQGNMPECGMPHAEHNIGCDPVAAQVMFNSFDNIR	5	1	1	GL50581_3472	N7(Deamidated); C20(Carbamidomethyl); C31(Carbamidomethyl)	5307.35	High	8.80501	Medium	4.87922	1
	GVKFDMPVLCKGPLDSASDLAFLK	36	1	1	GL50581_3472	C10(Carbamidomethyl)	2608.36	High	8.65022	High	7.46829	2
	IKEYENNGMTGLLQGNMPECGMPHAEHNIGCDPVAAQVMFNSFDNIR	5	1	1	GL50581_3472	C20(Carbamidomethyl); C31(Carbamidomethyl)	5306.38	High	8.41581	Medium	5.29707	1
	GKSNDENWHGNDGLGDADFSIHMTPEER	10	1	1	GL50581_3472		3128.34	High	8.02936	High	3.75751	1
	IKEYENNGMTGLLQGNMPECGMPHAEHNIGCDPVAAQVMFNSFDNIR	12	1	1	GL50581_3472	N7(Deamidated); M9(Oxidation); C20(Carbamidomethyl); C31(Carbamidomethyl)	5323.37	High	7.95419			1
	GVKFDMPVLCKGPLDSASDLAFLK	21	1	1	GL50581_3472	M6(Oxidation); C10(Carbamidomethyl)	2624.37	High	7.18311	High	7.36238	2
	IKEYENNGMTGLLQGNMPECGMPHAEHNIGCDPVAAQVMFNSFDNIR	2	1	1	GL50581_3472	M9(Oxidation); M17(Oxidation); C20(Carbamidomethyl); C31(Carbamidomethyl)	5338.36	High	6.95214			1
	GSVEVVLEDTSHFGETVLR	13	1	1	GL50581_3472		2074.05	High	6.83211	High	6.874	0
	SNDENWHGNDGLGDADFSIHMTPEER	9	1	1	GL50581_3472		2943.22	High	6.75003	High	4.27315	0
	FDMPVLCKGPLDSASDLAFLK	18	1	1	GL50581_3472	C7(Carbamidomethyl)	2324.17	High	6.60276	High	5.39425	1
	GKSNDENWHGNDGLGDADFSIHMTPEER	1	1	1	GL50581_3472	M23(Oxidation)	3144.33	High	5.70297			1
	IKEYENNGMTGLLQGNMPECGMPHAEHNIGCDPVAAQVMFNSFDNIR	1	1	1	GL50581_3472	Q14(Deamidated); C20(Carbamidomethyl); C31(Carbamidomethyl); Q37(Deamidated)	5308.37	Medium	5.54813			1
	AIFAVSREAVMETLRYTLTK	12	1	1	GL50581_3472		2299.25	High	5.34127	High	6.09909	2
	IKEYENNGMTGLLQGNMPECGMPHAEHNIGCDPVAAQVMFNSFDNIR	2	1	1	GL50581_3472	N16(Deamidated); C20(Carbamidomethyl); N28(Deamidated); C31(Carbamidomethyl); N41(Deamidated)	5309.36	High	5.01966			1
	GPLDSASDLAFLK	10	1	1	GL50581_3472		1333.7	High	4.94165	High	3.90966	0
	KIIDTPIPFSDEAPSVLIK	8	1	1	GL50581_3472		2083.17	High	4.84284	High	5.33639	1
	IIDTPIPFSDEAPSVLIK	18	1	1	GL50581_3472		1955.07	High	4.80269	High	4.81645	0
	KIIDTPIPFSDEAPSVLIKK	2	1	1	GL50581_3472		2211.26	High	4.61724			2
	IKEYENNGMTGLLQGNMPECGMPHAEHNIGCDPVAAQVMFNSFDNIR	2	1	1	GL50581_3472	N7(Deamidated); M9(Oxidation); N16(Deamidated); C20(Carbamidomethyl); N28(Deamidated); C31(Carbamidomethyl)	5325.36	High	4.60196			1
	GKSNDENWHGNDGLGDADFSIHMTPEER	2	1	1	GL50581_3472	N11(Deamidated)	3129.32	High	4.57203			1
	SNDENWHGNDGLGDADFSIHMTPEERK	1	1	1	GL50581_3472		3071.32	High	4.33671			1
	FDMPVLCKGPLDSASDLAFLK	7	1	1	GL50581_3472	M3(Oxidation); C7(Carbamidomethyl)	2340.16	High	4.13926			1
	SNDENWHGNDGLGDADFSIHMTPEER	1	1	1	GL50581_3472	M21(Oxidation)	2959.22	High	3.82619			0
	GSVEVVLEDTSHFGETVLRK	3	1	1	GL50581_3472		2202.13	High	3.68704			1
	GKSNDENWHGNDGLGDADFSIHMTPEERK	1	1	1	GL50581_3472		3256.42	Medium	3.07725			2
	EAVMETLRYTLTK	2	1	1	GL50581_3472		1554.82	Medium	2.42238			1
	IIDTPIPFSDEAPSVLIKK	1	1	1	GL50581_3472		2083.18	Medium	2.41659			1
	EAVMETLR	1	1	1	GL50581_3472		948.482	Medium	2.05884			0
	AIFAVSREAVMETLR	1	1	1	GL50581_3472		1692.91			High	2.63781	1
GL50581_78	organism=Giardia_Assemblage_B_isolate_GS | product=Cathepsin B precursor | location=ACGJ01000111:27042-27938(+) | length=298 | sequence_SO=contig | SO=protein_coding	65.44	1	11	12	265	708.317	54.7	11	169	362.376	58.72	9	96	298	32.7577	5.12256
	Sequence	# PSMs	# Proteins	# Protein Groups	Protein Group Accessions	Modifications	MH+ [Da]	A2	XCorr A2	B2	XCorr B2	# Missed Cleavages
	VEGGHAVEMVGYGTDEYDVDYWIIR	51	1	1	GL50581_78		2873.31	High	7.92856	High	7.32714	0
	KAVTYSPQYVVSCDHGDMACDGGWLQSVWR	6	1	1	GL50581_78	C13(Carbamidomethyl); C20(Carbamidomethyl)	3472.55	High	7.16385	High	5.19038	1
	VPDSFDFREEYPHCIPEVVDQGSCGSCWAFSSVASLGDRR	2	1	1	GL50581_78	C14(Carbamidomethyl); Q21(Deamidated); C24(Carbamidomethyl); C27(Carbamidomethyl)	4620.06	High	7.14363	High	6.2863	2
	AVTYSPQYVVSCDHGDMACDGGWLQSVWR	20	1	1	GL50581_78	C12(Carbamidomethyl); C19(Carbamidomethyl)	3344.46	High	7.03899	High	7.54674	0
	VEGGHAVEMVGYGTDEYDVDYWIIR	14	1	1	GL50581_78	M9(Oxidation)	2889.3	High	7.021	High	7.84851	0
	AVTYSPQYVVSCDHGDMACDGGWLQSVWR	19	1	1	GL50581_78	C12(Carbamidomethyl); M17(Oxidation); C19(Carbamidomethyl)	3360.45	High	6.41199	High	6.32133	0
	MTNECGIEEQVMGGIFEE	37	1	1	GL50581_78	C5(Carbamidomethyl)	2072.86	High	5.66385	High	5.15125	0
	KAVDYGLDCDLIMK	1	1	1	GL50581_78	C9(Carbamidomethyl)	1640.8	High	4.97328			1
	KAVTYSPQYVVSCDHGDMACDGGWLQSVWR	2	1	1	GL50581_78	C13(Carbamidomethyl); M18(Oxidation); C20(Carbamidomethyl)	3488.55	High	4.9222	Medium	2.88398	1
	KAVTYSPQYVVSCDHGDMACDGGWLQSVWR	5	1	1	GL50581_78	C13(Carbamidomethyl); C20(Carbamidomethyl); Q26(Deamidated)	3473.55	High	4.91705	Medium	2.8409	1
	IIRMTNECGIEEQVMGGIFEE	2	1	1	GL50581_78	M4(Oxidation); C8(Carbamidomethyl)	2471.12	High	4.6386	High	4.08808	1
	MTNECGIEEQVMGGIFEE	28	1	1	GL50581_78	M1(Oxidation); C5(Carbamidomethyl)	2088.86	High	4.57901	High	5.03221	0
	NSWGPDWGEDGYFR	28	2	2	GL50581_2946 ;GL50581_78		1685.7	High	4.26246	High	3.9283	0
	AVTYSPQYVVSCDHGDMACDGGWLQSVWR	4	1	1	GL50581_78	Q7(Deamidated); C12(Carbamidomethyl); M17(Oxidation); C19(Carbamidomethyl)	3361.45	High	3.8805	High	2.55974	0
	AVDYGLDCDLIMK	13	1	1	GL50581_78	C8(Carbamidomethyl)	1512.71	High	3.79743	High	2.95368	0
	AVTYSPQYVVSCDHGDMACDGGWLQSVWR	4	1	1	GL50581_78	Q7(Deamidated); C12(Carbamidomethyl); C19(Carbamidomethyl); Q25(Deamidated)	3346.45	High	3.60084	High	2.53749	0
	TGTTTNECVPYQSGTTGAR	1	1	1	GL50581_78	C8(Carbamidomethyl)	2000.9	High	3.53814			0
	AVDYGLDCDLIMK	4	1	1	GL50581_78	C8(Carbamidomethyl); M12(Oxidation)	1528.7	High	3.47619	High	2.51589	0
	NSWGPDWGEDGYFR	7	2	2	GL50581_2946 ;GL50581_78	N1(Deamidated)	1686.68	High	2.98381	High	2.80585	0
	IIRMTNECGIEEQVMGGIFEE	3	1	1	GL50581_78	M4(Oxidation); C8(Carbamidomethyl); Q13(Deamidated)	2472.12	High	2.67205	High	2.75741	1
	NSWGPDWGEDGYFRIIR	1	1	1	GL50581_78		2067.96	Medium	2.59593			1
	AVTYSPQYVVSCDHGDMACDGGWLQSVWR	1	1	1	GL50581_78	Q7(Deamidated); C12(Carbamidomethyl); M17(Oxidation); C19(Carbamidomethyl); Q25(Deamidated)	3362.43	Medium	2.54742			0
	AVTYSPQYVVSCDHGDMACDGGWLQSVWR	4	1	1	GL50581_78	Q7(Deamidated); C12(Carbamidomethyl); C19(Carbamidomethyl)	3345.45	Medium	2.42054	High	2.73929	0
	MTNECGIEEQVMGGIFEE	3	1	1	GL50581_78	M1(Oxidation); C5(Carbamidomethyl); M12(Oxidation)	2104.85	High	2.3625	High	2.27749	0
	MTNECGIEEQVMGGIFEE	1	1	1	GL50581_78	C5(Carbamidomethyl); Q10(Deamidated)	2073.86	Medium	1.88912			0
	KAVTYSPQYVVSCDHGDMACDGGWLQSVWR	1	1	1	GL50581_78	Q8(Deamidated); C13(Carbamidomethyl); M18(Oxidation); C20(Carbamidomethyl)	3489.54			Medium	3.20366	1
	ALVTGGPLQTAFTVYSDFMYYEGGVYQHMSGR	1	1	1	GL50581_78	M19(Oxidation); M29(Oxidation)	3577.63			High	2.98579	0
	ALVTGGPLQTAFTVYSDFMYYEGGVYQHMSGR	1	1	1	GL50581_78	Q9(Deamidated); M19(Oxidation); M29(Oxidation)	3578.64			High	2.67292	0
	ALVTGGPLQTAFTVYSDFMYYEGGVYQHMSGR	1	1	1	GL50581_78	Q9(Deamidated); M19(Oxidation); Q27(Deamidated); M29(Oxidation)	3579.64			Medium	2.41581	0
GL50581_4115	organism=Giardia_Assemblage_B_isolate_GS | product=Fructose-bisphosphate aldolase | location=ACGJ01002920:57570-58541(+) | length=323 | sequence_SO=contig | SO=protein_coding	66.87	1	20	20	186	659.116	66.87	20	139	189.14	52.01	10	47	323	35.1321	6.53662
	Sequence	# PSMs	# Proteins	# Protein Groups	Protein Group Accessions	Modifications	MH+ [Da]	A2	XCorr A2	B2	XCorr B2	# Missed Cleavages
	KFVELTGVDALAVAIGTSHGAYK	14	1	1	GL50581_4115		2347.26	High	8.60269	High	6.14754	1
	ITAFGSAGHAGDYKVVSLEEAKAWYK	16	1	1	GL50581_4115		2798.42	High	8.57784	High	8.60776	2
	MAIDLGFSSVMIDASHHPFDENVR	10	1	1	GL50581_4115		2688.26	High	8.11101	High	6.26777	0
	MAIDLGFSSVMIDASHHPFDENVR	15	1	1	GL50581_4115	M11(Oxidation)	2704.25	High	7.65752	High	7.13144	0
	MPDAVGVPIESIVHAIGEGICK	17	1	1	GL50581_4115	C21(Carbamidomethyl)	2292.17	High	7.53535	High	5.32409	0
	FVELTGVDALAVAIGTSHGAYK	14	1	1	GL50581_4115		2219.17	High	7.46768	High	6.64003	0
	FVELTGVDALAVAIGTSHGAYKFK	3	1	1	GL50581_4115		2494.34	High	7.19121			1
	KFVELTGVDALAVAIGTSHGAYKFK	2	1	1	GL50581_4115		2622.44	High	6.97054			2
	YGGKMPDAVGVPIESIVHAIGEGICK	13	1	1	GL50581_4115	C25(Carbamidomethyl)	2697.37	High	6.90816	High	5.47529	1
	MPDAVGVPIESIVHAIGEGICKINVDSDSR	2	1	1	GL50581_4115	C21(Carbamidomethyl)	3178.59	High	6.5347			1
	GVSVEAELGTLGGIEEDVQNVVQLTDPQDAKK	4	1	1	GL50581_4115		3338.7	High	6.35787	High	7.0274	1
	YGVGAFNVNNMEQIQGIMK	13	1	1	GL50581_4115		2113.02	High	6.15758	High	5.26774	0
	HKYGVGAFNVNNMEQIQGIMK	2	1	1	GL50581_4115		2378.17	High	6.04357	Medium	3.00056	1
	GVSVEAELGTLGGIEEDVQNVVQLTDPQDAKK	6	1	1	GL50581_4115	Q19(Deamidated)	3339.69	High	5.79819	Medium	2.31882	1
	LCEAAIEKHPEIPICIHLDHGDTLDSVK	1	1	1	GL50581_4115	C2(Carbamidomethyl); C15(Carbamidomethyl)	3210.59	Medium	5.72762			1
	KHKYGVGAFNVNNMEQIQGIMK	1	1	1	GL50581_4115		2506.27	High	5.53325			2
	ITAFGSAGHAGDYKVVSLEEAK	3	1	1	GL50581_4115		2250.14	High	5.12289			1
	YGGKMPDAVGVPIESIVHAIGEGICK	3	1	1	GL50581_4115	M5(Oxidation); C25(Carbamidomethyl)	2713.36	High	5.06982	High	3.83392	1
	MPDAVGVPIESIVHAIGEGICK	6	1	1	GL50581_4115	M1(Oxidation); C21(Carbamidomethyl)	2308.18	High	4.99067	High	4.04376	0
	DYLGPGRDAITEMLIPK	29	1	1	GL50581_4115		1888.99	High	4.83229	High	4.07187	1
	DYLGPGRDAITEMLIPK	3	1	1	GL50581_4115	M13(Oxidation)	1904.97	High	4.54183			1
	GVSVEAELGTLGGIEEDVQNVVQLTDPQDAKK	2	1	1	GL50581_4115	Q19(Deamidated); N20(Deamidated)	3340.69	High	4.48696			1
	YGVGAFNVNNMEQIQGIMK	2	1	1	GL50581_4115	N10(Deamidated)	2114.02	High	4.00757			0
	ETINKYGGKMPDAVGVPIESIVHAIGEGICK	1	1	1	GL50581_4115	N4(Deamidated); C30(Carbamidomethyl)	3283.66	High	3.80339			2
	FDPRDYLGPGRDAITEMLIPK	1	1	1	GL50581_4115		2404.23	High	3.78966			2
	YGGKMPDAVGVPIESIVHAIGEGICKINVDSDSR	1	1	1	GL50581_4115	C25(Carbamidomethyl); N28(Deamidated)	3584.79	High	3.64993			2
	ETINKYGGKMPDAVGVPIESIVHAIGEGICK	1	1	1	GL50581_4115	C30(Carbamidomethyl)	3282.67	Medium	3.37551			2
	VVSLEEAKAWYK	1	1	1	GL50581_4115		1422.76	Medium	2.69435			1
GL50581_1575	organism=Giardia_Assemblage_B_isolate_GS | product=Arginine deiminase | location=ACGJ01002166:56716-58458(+) | length=580 | sequence_SO=contig | SO=protein_coding	61.55	1	29	29	244	641.562	61.55	28	190	187.97	47.07	20	54	580	64.2975	6.53662
	Sequence	# PSMs	# Proteins	# Protein Groups	Protein Group Accessions	Modifications	MH+ [Da]	A2	XCorr A2	B2	XCorr B2	# Missed Cleavages
	LAQATQGGETERAEIVVVHLPQGTSFLTSLNPEGNLLEESMCPDELKR	5	1	1	GL50581_1575	C42(Carbamidomethyl)	5264.64	High	8.48765	Medium	5.60648	2
	VYMPYDVLSEASPAEREVLMDQAMASLKYEFHPSGAR	3	1	1	GL50581_1575		4187.98	High	7.62472	High	6.40406	2
	IPHEYQLAYGCNNLNLGNNCVLSVHQPTIDFIK	4	1	1	GL50581_1575	C11(Carbamidomethyl); C20(Carbamidomethyl)	3841.88	High	7.61949	High	3.33917	0
	LAQATQGGETERAEIVVVHLPQGTSFLTSLNPEGNLLEESMCPDELKR	6	1	1	GL50581_1575	N31(Deamidated); N35(Deamidated); C42(Carbamidomethyl)	5266.63	High	7.32132			2
	ANVEFQQWLDENGYTIIR	18	1	1	GL50581_1575		2196.08	High	6.22934	High	4.86848	0
	ANVEFQQWLDENGYTIIR	12	1	1	GL50581_1575	N12(Deamidated)	2197.06	High	6.02709			0
	SHNLSNGLDLVYVPFR	18	1	1	GL50581_1575		1830.95	High	5.98573	High	5.1838	0
	EGGPHCMLEGGDFIPASPGLTMMGVGLR	9	1	1	GL50581_1575	C6(Carbamidomethyl)	2886.34	High	5.65759	High	5.35153	0
	IPHEYQLAYGCNNLNLGNNCVLSVHQPTIDFIK	4	1	1	GL50581_1575	Q6(Deamidated); C11(Carbamidomethyl); N19(Deamidated); C20(Carbamidomethyl)	3843.88	High	5.59332	High	4.22166	0
	IPHEYQLAYGCNNLNLGNNCVLSVHQPTIDFIK	5	1	1	GL50581_1575	C11(Carbamidomethyl); N12(Deamidated); C20(Carbamidomethyl)	3842.88	High	5.57084			0
	VYMPYDVLSEASPAEREVLMDQAMASLK	8	1	1	GL50581_1575		3143.51	High	5.44633	High	4.17224	1
	KVLSALSNRNLVDVILSEPVIHLIPGVR	2	1	1	GL50581_1575	N8(Deamidated)	3052.8	High	5.3982			2
	EVLMDQAMASLKYEFHPSGAR	4	1	1	GL50581_1575		2380.14	High	5.38958	High	5.88991	1
	SHNLSNGLDLVYVPFR	34	1	1	GL50581_1575	N6(Deamidated)	1831.94	High	5.3872	High	3.87646	0
	AGSLKAILDKIPQLPSFTPK	10	1	1	GL50581_1575		2124.24	High	5.19057	High	5.59062	2
	REQVFALIFWKR	3	1	1	GL50581_1575		1592.9	High	5.09485	High	4.00202	2
	AGSLKAILDKIPQLPSFTPK	1	1	1	GL50581_1575	Q13(Deamidated)	2125.24	High	5.03655			2
	NLVDVILSEPVIHLIPGVR	10	1	1	GL50581_1575		2083.22	High	5.02357	High	3.67095	0
	VVGDCREGGPHCMLEGGDFIPASPGLTMMGVGLR	1	1	1	GL50581_1575	C5(Carbamidomethyl); C12(Carbamidomethyl)	3572.65	High	5.01465			1
	SHNLSNGLDLVYVPFRGITR	9	1	1	GL50581_1575		2258.2	High	4.35108	High	3.99687	1
	EQVFALIFWKR	9	1	1	GL50581_1575		1436.81	High	4.09882	High	3.57896	1
	YVDEWIDIGAEAAKK	6	1	1	GL50581_1575		1707.86	High	4.09704	High	3.08802	1
	SVEIHDSNNMVFMRDQQITTR	1	1	1	GL50581_1575		2521.19	High	3.99445			1
	YVDEWIDIGAEAAK	10	1	1	GL50581_1575		1579.76	High	3.92222	High	3.47054	0
	LVVLDEYICSGMGLR	4	1	1	GL50581_1575	C9(Carbamidomethyl)	1724.87	High	3.60605	High	3.47817	0
	REQVFALIFWK	3	1	1	GL50581_1575		1436.8	High	3.48419	High	2.51057	1
	RREQVFALIFWK	4	1	1	GL50581_1575		1592.9	High	3.47484			2
	VYMPYDVLSEASPAEREVLMDQAMASLK	4	1	1	GL50581_1575	M3(Oxidation)	3159.5	High	3.44484	High	2.51079	1
	SVEIHDSNNMVFMR	1	1	1	GL50581_1575		1678.77	High	3.36771			0
	VYMPYDVLSEASPAER	3	1	1	GL50581_1575		1826.86	High	3.32724	High	2.75608	0
	SHNLSNGLDLVYVPFRGITR	5	1	1	GL50581_1575	N6(Deamidated)	2259.19	Medium	3.27542	High	4.62348	1
	NLVDVILSEPVIHLIPGVR	1	1	1	GL50581_1575	N1(Deamidated)	2084.23	High	3.09609			0
	ACEQEGDGLAAIYEK	1	1	1	GL50581_1575	C2(Carbamidomethyl)	1653.75	High	3.04106			0
	VYMPYDVLSEASPAEREVLMDQAMASLK	4	1	1	GL50581_1575	M20(Oxidation); Q22(Deamidated)	3160.51	High	3.0332			1
	MYGSLHCASQVIYR	1	1	1	GL50581_1575	C7(Carbamidomethyl)	1684.79	High	3.00342			0
	EQVFALIFWK	7	1	1	GL50581_1575		1280.7	High	2.88528	High	2.03314	0
	SSAVICGTYALVK	2	1	1	GL50581_1575	C6(Carbamidomethyl)	1368.72	High	2.86395			0
	VYMPYDVLSEASPAEREVLMDQAMASLK	4	1	1	GL50581_1575	Q22(Deamidated)	3144.51	High	2.80788	Medium	2.09013	1
	EGGPHCMLEGGDFIPASPGLTMMGVGLR	4	1	1	GL50581_1575	C6(Carbamidomethyl); M23(Oxidation)	2902.32	Medium	2.6505			0
	LISEGRVPYITWR	2	1	1	GL50581_1575		1589.88	Medium	2.4181			1
	SVEIHDSNNMVFMR	1	1	1	GL50581_1575	M10(Oxidation)	1694.76	Medium	2.31253			0
	VLSALSNRNLVDVILSEPVIHLIPGVR	1	1	1	GL50581_1575		2923.71			High	3.66389	1
GL50581_3654	organism=Giardia_Assemblage_B_isolate_GS | product=Phosphomannomutase-2 | location=ACGJ01002902:9799-11760(-) | length=653 | sequence_SO=contig | SO=protein_coding	41.81	1	20	20	199	555.927	41.81	20	139	239.172	36.14	14	60	653	73.4893	5.50342
	Sequence	# PSMs	# Proteins	# Protein Groups	Protein Group Accessions	Modifications	MH+ [Da]	A2	XCorr A2	B2	XCorr B2	# Missed Cleavages
	IYHGNDIGIILANWCLENFHNNPLTVK	16	1	1	GL50581_3654	C15(Carbamidomethyl)	3165.6	High	8.54828	High	7.63027	0
	TPMLTMWCSDNIVCNLRPSGTEPK	11	1	1	GL50581_3654	C8(Carbamidomethyl); C14(Carbamidomethyl)	2807.3	High	7.1708	High	5.29802	0
	FYFFEDECIPDPLFGGEAKPNPEER	12	1	1	GL50581_3654	C8(Carbamidomethyl)	3003.36	High	6.71007	High	6.37507	0
	IYHGNDIGIILANWCLENFHNNPLTVK	7	1	1	GL50581_3654	N13(Deamidated); C15(Carbamidomethyl)	3166.6	High	6.307	Medium	2.10942	0
	VYLFNGFAPTPYVSYLNKYYK	9	1	1	GL50581_3654		2547.3	High	6.2374	High	5.01885	1
	SGLLSMITEDSEVMHAYREEAR	23	1	1	GL50581_3654		2524.19	High	6.10747	High	5.47645	1
	LLSSGEYELICKEFNPENR	10	1	1	GL50581_3654	C11(Carbamidomethyl)	2298.11	High	5.67102	High	5.48841	1
	LLSSGEYELICKEFNPENRVQFGTAGLR	6	1	1	GL50581_3654	C11(Carbamidomethyl)	3227.62	High	5.62184	High	4.79565	2
	IGYSAMWGVGYNPLINTLER	16	1	1	GL50581_3654		2254.13	High	5.49359	High	5.19611	0
	SGLLSMITEDSEVMHAYREEAR	20	1	1	GL50581_3654	M6(Oxidation)	2540.18	High	5.09868	High	3.92932	1
	FHSKDFAEITAATFLSR	11	1	1	GL50581_3654		1940.99	High	4.81879	High	4.97159	1
	IGYSAMWGVGYNPLINTLER	3	1	1	GL50581_3654	M6(Oxidation)	2270.13	High	4.56548			0
	VYLFNGFAPTPYVSYLNK	7	1	1	GL50581_3654		2093.08	High	4.49627	High	2.71209	0
	LLSSGEYELICKEFNPENRVQFGTAGLR	4	1	1	GL50581_3654	C11(Carbamidomethyl); N15(Deamidated)	3228.61	High	4.49396	High	3.35363	2
	IYHGNDIGIILANWCLENFHNNPLTVK	1	1	1	GL50581_3654	N5(Deamidated); N13(Deamidated); C15(Carbamidomethyl)	3167.58	High	3.94805			0
	VYLFNGFAPTPYVSYLNK	4	1	1	GL50581_3654	N5(Deamidated)	2094.06	High	3.77294			0
	DFAEITAATFLSR	4	1	1	GL50581_3654		1441.74	High	3.75367	High	3.19746	0
	ALEAMSNFYEDVVYEECLTGFK	4	1	1	GL50581_3654	C17(Carbamidomethyl)	2615.16	High	3.75093	High	3.83241	0
	ARELIDKWLQLDR	2	1	1	GL50581_3654		1655.92	High	3.62395			2
	SGLLSMITEDSEVMHAYREEAR	1	1	1	GL50581_3654	M6(Oxidation); M14(Oxidation)	2556.17	Medium	3.27998			1
	TPMLTMWCSDNIVCNLRPSGTEPK	4	1	1	GL50581_3654	M6(Oxidation); C8(Carbamidomethyl); N11(Deamidated); C14(Carbamidomethyl)	2824.29	High	3.23801			0
	SGLLSMITEDSEVMHAYR	1	1	1	GL50581_3654		2038.96	High	3.23391			0
	ELIDKWLQLDRWEATR	1	1	1	GL50581_3654		2072.09	Medium	3.20212			2
	GYTPGKQFYISNSTVSSK	1	1	1	GL50581_3654		1963.98	High	3.1405			1
	ALEAMSNFYEDVVYEECLTGFK	1	1	1	GL50581_3654	M5(Oxidation); C17(Carbamidomethyl)	2631.17	High	3.1327			0
	ALEAMSNFYEDVVYEECLTGFK	3	1	1	GL50581_3654	N7(Deamidated); C17(Carbamidomethyl)	2616.17	High	3.09686	High	2.69352	0
	LNELVITQTAQAMYYYCLR	4	1	1	GL50581_3654	C17(Carbamidomethyl)	2350.15	High	3.05084	High	3.68333	0
	LFDFSKDAISSR	1	1	1	GL50581_3654		1385.71	High	2.95893			1
	FYFFEDECIPDPLFGGEAKPNPEER	2	1	1	GL50581_3654	C8(Carbamidomethyl); N21(Deamidated)	3004.35	High	2.82373	High	3.70036	0
	ELIDKWLQLDR	5	1	1	GL50581_3654		1428.79	High	2.8012	Medium	2.03985	1
	IGYSAMWGVGYNPLINTLER	1	1	1	GL50581_3654	M6(Oxidation); N12(Deamidated)	2271.12	High	2.63371			0
	LLSSGEYELICK	1	1	1	GL50581_3654	C11(Carbamidomethyl)	1411.72	Medium	2.18227			0
	ALEAMSNFYEDVVYEECLTGFK	1	1	1	GL50581_3654	M5(Oxidation); N7(Deamidated); C17(Carbamidomethyl)	2632.17			Medium	2.32035	0
	LLSSGEYELICKEFNPENR	1	1	1	GL50581_3654	C11(Carbamidomethyl); N15(Deamidated)	2299.1			Medium	2.15958	1
	VYLFNGFAPTPYVSYLNKYYK	1	1	1	GL50581_3654	N5(Deamidated)	2548.27			Medium	2.11659	1
GL50581_1886	organism=Giardia_Assemblage_B_isolate_GS | product=Inositol-3-phosphate synthase | location=ACGJ01002218:10913-12562(-) | length=549 | sequence_SO=contig | SO=protein_coding	43.17	1	17	17	187	483.568	36.98	14	126	232.394	36.25	15	61	549	59.4007	6.39209
	Sequence	# PSMs	# Proteins	# Protein Groups	Protein Group Accessions	Modifications	MH+ [Da]	A2	XCorr A2	B2	XCorr B2	# Missed Cleavages
	ANGLTGSGGPAQTLVLWTASTER	9	1	1	GL50581_1886		2287.17	High	6.49767	High	5.25741	0
	KPYPAVTYGSWLASTQEERADNLVPIGK	19	1	1	GL50581_1886		3090.59	High	6.18425	High	6.35115	1
	EISKTAVIDDIIDKAPLLYSR	12	1	1	GL50581_1886		2360.3	High	6.05413	High	5.96775	2
	TAVIDDIIDKAPLLYSR	25	1	1	GL50581_1886		1903.06	High	5.91859	High	5.8504	1
	MLVEHIDVDGVYVEAGAR	4	1	1	GL50581_1886		1972.98	High	5.85333	High	4.72185	0
	AIAGLQHLPQLNVGALTM	19	1	1	GL50581_1886		1847.02	High	5.76511	High	5.26236	0
	MLVEHIDVDGVYVEAGAR	4	1	1	GL50581_1886	M1(Oxidation)	1988.97	High	5.51334	High	3.42778	0
	FKPITNLMPVMSLFFKAPLPR	10	1	1	GL50581_1886		2447.37	High	5.41034	High	4.82035	1
	SLAPFPDPTELHLSGWDISSK	12	1	1	GL50581_1886		2297.15	High	4.84134	High	5.04773	0
	AIAGLQHLPQLNVGALTM	6	1	1	GL50581_1886	M18(Oxidation)	1863.02	High	4.56658	High	2.99114	0
	KPYPAVTYGSWLASTQEER	3	1	1	GL50581_1886		2183.08	High	4.48339	High	2.97648	0
	FKPITNLMPVMSLFFKAPLPR	4	1	1	GL50581_1886	N6(Deamidated); M8(Oxidation)	2464.36	High	4.44556	High	3.47759	1
	RVGVMLVGVGGSNGSTLVAGLLANKR	2	1	1	GL50581_1886	N13(Deamidated)	2526.42	High	4.37044			2
	FKSFLTDMLIGSGLR	13	1	1	GL50581_1886		1684.91	High	4.35543	High	4.24113	1
	FKPITNLMPVMSLFFK	6	1	1	GL50581_1886		1913.05	High	4.33166	High	3.46657	0
	SFLTDMLIGSGLR	21	1	1	GL50581_1886		1409.75	High	3.98684	High	3.72887	0
	ATTYRDIVDVLR	2	1	1	GL50581_1886		1421.77	High	3.43862			1
	SFLTDMLIGSGLR	4	1	1	GL50581_1886	M6(Oxidation)	1425.74	High	3.20754	High	3.33925	0
	AIAGLQHLPQLNVGALTM	2	1	1	GL50581_1886	N12(Deamidated); M18(Oxidation)	1864	High	3.03219			0
	KPYPAVTYGSWLASTQEERADNLVPIGK	3	1	1	GL50581_1886	Q16(Deamidated)	3091.59	High	3.00975	Medium	2.08024	1
	FKPITNLMPVMSLFFKAPLPR	1	1	1	GL50581_1886	N6(Deamidated)	2448.37	High	2.96641			1
	FKPITNLMPVMSLFFK	2	1	1	GL50581_1886	M8(Oxidation)	1929.03	High	2.96434			0
	FKSFLTDMLIGSGLR	1	1	1	GL50581_1886	M8(Oxidation)	1700.9	Medium	2.37444			1
	TADRSDVVNAFAAQRAAMEDFVR	1	1	1	GL50581_1886		2540.23			High	3.33667	2
	SFLTDMLIGSGLRVR	1	1	1	GL50581_1886		1664.92			Medium	2.22485	1
	ANGLTGSGGPAQTLVLWTASTERCCDDALIAK	1	1	1	GL50581_1886	Q12(Deamidated); C24(Carbamidomethyl); C25(Carbamidomethyl)	3334.63			Medium	2.1519	1
GL50581_4371	organism=Giardia_Assemblage_B_isolate_GS | product=Enolase | location=ACGJ01002927:54370-55707(-) | length=445 | sequence_SO=contig | SO=protein_coding	65.62	1	18	18	136	446.712	65.62	18	104	138.683	28.99	6	32	445	48.1351	5.78271
	Sequence	# PSMs	# Proteins	# Protein Groups	Protein Group Accessions	Modifications	MH+ [Da]	A2	XCorr A2	B2	XCorr B2	# Missed Cleavages
	RYPIVSFEDPFDEEDHATFASFLAALKQEGLPTQVVGDDLTVSQVSHIQK	1	1	1	GL50581_4371		5574.77	High	8.75557			2
	SGETEDVFIAHLAAALGCGQIK	26	1	1	GL50581_4371	C18(Carbamidomethyl)	2287.14	High	7.6816	High	7.37174	0
	LKDILKEEFGLAATAVGDEGGFAPNVADPEVPLK	7	1	1	GL50581_4371		3510.83	High	6.8267	High	5.9598	2
	RYPIVSFEDPFDEEDHATFASFLAALKQEGLPTQVVGDDLTVSQVSHIQK	2	1	1	GL50581_4371	Q28(Deamidated); Q34(Deamidated)	5576.79	High	6.3559			2
	YNELLRIEDSIKVPYGFDAWK	19	1	1	GL50581_4371		2556.32	High	5.50935	High	4.99905	2
	GTPTTEVELTTQLGVFR	15	1	1	GL50581_4371		1848.98	High	5.33565	High	4.62917	0
	TFSILGANAVLPVSMACCLAAAR	4	1	1	GL50581_4371	C17(Carbamidomethyl); C18(Carbamidomethyl)	2393.21	High	5.17138			0
	IEDSIKVPYGFDAWK	22	1	1	GL50581_4371		1767.89	High	5.10983	High	5.14219	1
	TFSILGANAVLPVSMACCLAAAREEHISLYQYLNR	2	1	1	GL50581_4371	M15(Oxidation); C17(Carbamidomethyl); C18(Carbamidomethyl)	3954.98	High	4.81995			1
	TFSILGANAVLPVSMACCLAAAREEHISLYQYLNR	4	1	1	GL50581_4371	N8(Deamidated); C17(Carbamidomethyl); C18(Carbamidomethyl)	3939.97	High	4.74504			1
	LKDILKEEFGLAATAVGDEGGFAPNVADPEVPLK	8	1	1	GL50581_4371	N25(Deamidated)	3511.83	High	4.60705	High	5.95942	2
	DILKEEFGLAATAVGDEGGFAPNVADPEVPLKYITK	1	1	1	GL50581_4371	N23(Deamidated)	3775.96	High	4.34685			2
	VSGAELANIYLGWCK	2	1	1	GL50581_4371	C14(Carbamidomethyl)	1680.84	High	4.22178			0
	TFSILGANAVLPVSMACCLAAAR	1	1	1	GL50581_4371	M15(Oxidation); C17(Carbamidomethyl); C18(Carbamidomethyl)	2409.22	High	4.11403			0
	NFMQAMQMGCEVYSK	5	1	1	GL50581_4371	C10(Carbamidomethyl)	1823.76	High	4.10852			0
	INQVGTITGAIDAANLAMSYGWSVMVSHR	2	1	1	GL50581_4371	N15(Deamidated); M18(Oxidation)	3079.51	High	4.04517			0
	TFSILGANAVLPVSMACCLAAAREEHISLYQYLNR	1	1	1	GL50581_4371	N8(Deamidated); C17(Carbamidomethyl); C18(Carbamidomethyl); N34(Deamidated)	3940.95	High	4.01824			1
	TFSILGANAVLPVSMACCLAAAREEHISLYQYLNR	1	1	1	GL50581_4371	N8(Deamidated); M15(Oxidation); C17(Carbamidomethyl); C18(Carbamidomethyl); N34(Deamidated)	3956.95	Medium	3.43901			1
	AIDEKLQELDGTAGKTFSILGANAVLPVSMACCLAAAR	2	1	1	GL50581_4371	Q7(Deamidated); N23(Deamidated); C32(Carbamidomethyl); C33(Carbamidomethyl)	3964.02	Medium	3.3942			2
	YNELLRIEDSIKVPYGFDAWK	1	1	1	GL50581_4371	N2(Deamidated)	2557.31	High	3.20962			2
	NFMQAMQMGCEVYSK	2	1	1	GL50581_4371	M3(Oxidation); M6(Oxidation); C10(Carbamidomethyl)	1855.75	High	2.85524			0
	EEHISLYQYLNR	1	1	1	GL50581_4371		1564.78	Medium	2.64992			0
	IITPALIGMPVR	1	1	1	GL50581_4371		1280.78	High	2.59886			0
	YNELLRIEDSIK	1	1	1	GL50581_4371		1492.8	Medium	2.45141			1
	GVEQALENIRK	1	1	1	GL50581_4371		1256.7	Medium	2.2901			1
	NFMQAMQMGCEVYSK	1	1	1	GL50581_4371	M3(Oxidation); M6(Oxidation); M8(Oxidation); C10(Carbamidomethyl)	1871.74	Medium	2.09327			0
	LGPQEYMIAPTK	1	1	1	GL50581_4371		1347.7	Medium	1.84038			0
	TFSILGANAVLPVSMACCLAAAREEHISLYQYLNR	2	1	1	GL50581_4371	C17(Carbamidomethyl); C18(Carbamidomethyl)	3938.97			Medium	2.92979	1
GL50581_2343	organism=Giardia_Assemblage_B_isolate_GS | product=Carbamate kinase | location=ACGJ01002301:7074-8024(-) | length=316 | sequence_SO=contig | SO=protein_coding	54.75	1	14	14	137	435.267	54.75	14	125	36.4545	25.63	5	12	316	33.8834	7.57666
	Sequence	# PSMs	# Proteins	# Protein Groups	Protein Group Accessions	Modifications	MH+ [Da]	A2	XCorr A2	B2	XCorr B2	# Missed Cleavages
	TLKSDYLMILTDVPNACINYQKADEK	5	1	1	GL50581_2343	C17(Carbamidomethyl)	3043.51	High	6.96491	Medium	3.16053	2
	ENNIISGVDAVIDKDLATSLLAK	20	1	1	GL50581_2343		2399.3	High	6.67108	High	5.61505	1
	TLKSDYLMILTDVPNACINYQK	7	1	1	GL50581_2343	C17(Carbamidomethyl)	2600.3	High	5.9276	High	4.82466	1
	TLKSDYLMILTDVPNACINYQKADEK	4	1	1	GL50581_2343	N15(Deamidated); C17(Carbamidomethyl)	3044.51	High	5.62921	Medium	3.22024	2
	TSIITSLNTAVDALNGK	21	1	1	GL50581_2343		1717.93	High	5.26711	High	4.53881	0
	TLIDNNVLVICTNGGGIPCKR	1	1	1	GL50581_2343	C11(Carbamidomethyl); C19(Carbamidomethyl)	2314.2	High	5.2039			1
	TSIITSLNTAVDALNGKCGTR	4	1	1	GL50581_2343	N15(Deamidated); C18(Carbamidomethyl)	2193.11	High	5.11627			1
	TLKSDYLMILTDVPNACINYQK	4	1	1	GL50581_2343	N15(Deamidated); C17(Carbamidomethyl)	2601.31	High	4.83405			1
	TSIITSLNTAVDALNGKCGTR	1	1	1	GL50581_2343	C18(Carbamidomethyl)	2192.13	High	4.71953			1
	TSIITSLNTAVDALNGK	37	1	1	GL50581_2343	N15(Deamidated)	1718.92	High	4.68122	High	3.13992	0
	FYTEQEAKELMAANPGK	1	1	1	GL50581_2343		1926.93	High	4.63121			1
	TSIITSLNTAVDALNGKCGTR	1	1	1	GL50581_2343	N8(Deamidated); N15(Deamidated); C18(Carbamidomethyl)	2194.12	High	4.60302			1
	TLIDNNVLVICTNGGGIPCKR	2	1	1	GL50581_2343	C11(Carbamidomethyl); N13(Deamidated); C19(Carbamidomethyl)	2315.19	High	4.52377			1
	ENNIISGVDAVIDKDLATSLLAK	8	1	1	GL50581_2343	N3(Deamidated)	2400.31	High	4.42259			1
	TVVIALGGNAMLQAK	4	1	1	GL50581_2343		1485.85	High	4.31927	High	2.23284	0
	FYTEQEAKELMAANPGKILR	1	1	1	GL50581_2343		2309.2	High	4.06138			2
	NVEIAASEIYKIHK	3	1	1	GL50581_2343		1614.89	High	3.93827			1
	KLEEIKLSEILALEK	1	1	1	GL50581_2343		1756.04	High	3.90411			2
	SDYLMILTDVPNACINYQKADEK	3	1	1	GL50581_2343	C14(Carbamidomethyl); Q18(Deamidated)	2702.27	High	3.64848			1
	VVVPSPRPLEIVEYGVIK	4	1	1	GL50581_2343		1994.17	High	3.41953			0
	TSIITSLNTAVDALNGK	2	1	1	GL50581_2343	N8(Deamidated); N15(Deamidated)	1719.92	High	3.18136			0
	TVVIALGGNAMLQAK	2	1	1	GL50581_2343	M11(Oxidation)	1501.84	High	3.11637			0
	NVEIAASEIYK	1	1	1	GL50581_2343		1236.65	Medium	1.83585			0
GL50581_661	organism=Giardia_Assemblage_B_isolate_GS | product=Hypothetical protein | location=ACGJ01000865:3309-3680(-) | length=123 | sequence_SO=contig | SO=protein_coding	54.47	1	7	7	92	369.248	54.47	7	70	84.5035	38.21	5	22	123	13.976	5.12256
	Sequence	# PSMs	# Proteins	# Protein Groups	Protein Group Accessions	Modifications	MH+ [Da]	A2	XCorr A2	B2	XCorr B2	# Missed Cleavages
	KINEAGELEFITFHGPWCKDCQYSIPVFNR	16	1	1	GL50581_661	C18(Carbamidomethyl); C21(Carbamidomethyl)	3655.75	High	9.4875	High	6.88949	2
	KINEAGELEFITFHGPWCK	11	1	1	GL50581_661	C18(Carbamidomethyl)	2276.12	High	8.39966	High	4.15367	1
	INEAGELEFITFHGPWCKDCQYSIPVFNR	16	1	1	GL50581_661	C17(Carbamidomethyl); C20(Carbamidomethyl)	3527.65	High	8.11271	High	7.22212	1
	INEAGELEFITFHGPWCK	20	1	1	GL50581_661	C17(Carbamidomethyl)	2148.02	High	6.2257	High	5.52905	0
	KINEAGELEFITFHGPWCK	3	1	1	GL50581_661	N3(Deamidated); C18(Carbamidomethyl)	2277.12	High	4.93608			1
	IIENFTTSFDEDVAAML	12	1	1	GL50581_661		1915.9	High	3.87627	High	3.57385	0
	INEAGELEFITFHGPWCKDCQYSIPVFNR	2	1	1	GL50581_661	N2(Deamidated); C17(Carbamidomethyl); C20(Carbamidomethyl)	3528.62	High	3.54944			1
	KINEAGELEFITFHGPWCKDCQYSIPVFNR	2	1	1	GL50581_661	C18(Carbamidomethyl); C21(Carbamidomethyl); Q22(Deamidated)	3656.74	High	3.31702			2
	VTVATVDKETR	2	1	1	GL50581_661		1218.67	High	2.89223			1
	INEAGELEFITFHGPWCK	2	1	1	GL50581_661	N2(Deamidated); C17(Carbamidomethyl)	2149.02	High	2.81932	High	2.68554	0
	KVPSWVILR	1	1	1	GL50581_661		1097.68	High	2.42396			1
	IIENFTTSFDEDVAAML	3	1	1	GL50581_661	M16(Oxidation)	1931.9			High	3.0954	0
	INEAGELEFITFHGPWCKDCQYSIPVFNR	2	1	1	GL50581_661	N2(Deamidated); C17(Carbamidomethyl); C20(Carbamidomethyl); N28(Deamidated)	3529.65			Medium	2.2791	1
GL50581_945	organism=Giardia_Assemblage_B_isolate_GS | product=2,3-bisphosphoglycerate-independent phosphoglycerate mutase | location=ACGJ01001190:3710-5479(-) | length=589 | sequence_SO=contig | SO=protein_coding	54.16	1	22	22	143	366.824	53.48	21	102	135.379	37.18	15	41	589	65.0014	6.7124
	Sequence	# PSMs	# Proteins	# Protein Groups	Protein Group Accessions	Modifications	MH+ [Da]	A2	XCorr A2	B2	XCorr B2	# Missed Cleavages
	FSEELDTYEEIPSDKDIEFSKAPWMK	8	1	1	GL50581_945		3134.46	High	7.39387	High	7.77219	2
	NYLVSPPNISDTLDDYLTSAGLSCYAISETQK	3	1	1	GL50581_945	C24(Carbamidomethyl)	3535.67	High	6.46113			0
	GYLAHIYGYSVHGNYYDSISSAYTALR	5	1	1	GL50581_945		3041.43	High	6.28978	High	5.71436	0
	FSEELDTYEEIPSDKDIEFSKAPWMK	4	1	1	GL50581_945	M25(Oxidation)	3150.45	High	6.2771	High	5.35323	2
	LHLLFDGRDVGETSGMTYIEKLNELLK	3	1	1	GL50581_945		3091.61	Medium	6.18822			2
	GAIDQNLEEFVINGTDGKPVGAVRDNDAFILYNFRGDR	1	1	1	GL50581_945		4196.08	Medium	6.18364			2
	NSTLHFLGLFSDGNVHSHINHLFSMLKR	1	1	1	GL50581_945		3221.65	Medium	6.12808			1
	SEKFSEELDTYEEIPSDKDIEFSK	4	1	1	GL50581_945		2865.32	High	5.92405	High	5.39863	2
	GYLAHIYGYSVHGNYYDSISSAYTALR	2	1	1	GL50581_945	N14(Deamidated)	3042.44	High	5.8311			0
	AICDVGGCMVIIADHGNSDEMYEVAK	2	1	1	GL50581_945	C3(Carbamidomethyl); C8(Carbamidomethyl)	2854.25	High	5.7809			0
	AIEISQAMDALASGDIASFK	6	1	1	GL50581_945		2038.02	High	5.75325	High	4.38559	0
	DVGETSGMTYIEKLNELLK	3	1	1	GL50581_945		2140.09	High	5.61975	Medium	2.12743	1
	GAIDQNLEEFVINGTDGKPVGAVR	4	1	1	GL50581_945		2499.29	High	5.59232	High	4.83144	0
	GAIDQNLEEFVINGTDGKPVGAVRDNDAFILYNFRGDR	5	1	1	GL50581_945	N13(Deamidated); N26(Deamidated)	4198.08	Medium	5.51845	Medium	5.05765	2
	FSEELDTYEEIPSDKDIEFSK	4	1	1	GL50581_945		2521.14	High	5.14074	High	3.23902	1
	SVFYVGMMLYDGDLHLPK	9	1	1	GL50581_945		2085.02	High	5.00216	High	3.27027	0
	MVTTMDRYFANWDIVER	12	1	1	GL50581_945		2147.01	High	4.71925	High	4.39728	1
	SVFYVGMMLYDGDLHLPK	14	1	1	GL50581_945	M7(Oxidation)	2101.02	High	4.6793	High	3.51209	0
	LVNMSLESGEMFKDGSSWKK	2	1	1	GL50581_945		2273.1	High	4.4526			2
	MVTTMDRYFANWDIVER	13	1	1	GL50581_945	M5(Oxidation)	2162.99	High	4.30544	High	4.17821	1
	AAYTPFLDMFHAK	15	1	1	GL50581_945		1511.73	High	3.87346	High	3.95796	0
	VAVECVDVCLGR	1	1	1	GL50581_945	C5(Carbamidomethyl); C9(Carbamidomethyl)	1376.67	High	3.5169			0
	GAIDQNLEEFVINGTDGKPVGAVRDNDAFILYNFRGDR	2	1	1	GL50581_945	N6(Deamidated)	4197.1	Medium	3.50346			2
	VKEADAVKAAYTPFLDMFHAK	5	1	1	GL50581_945		2352.21	Medium	3.45811	High	5.25785	2
	NYLVSPPNISDTLDDYLTSAGLSCYAISETQK	3	1	1	GL50581_945	N1(Deamidated); N8(Deamidated); C24(Carbamidomethyl)	3537.67	High	3.36709			0
	LHLLFDGRDVGETSGMTYIEK	1	1	1	GL50581_945		2381.18	Medium	3.13046			1
	DNDAFILYNFRGDR	3	1	1	GL50581_945		1715.81	High	2.99573	High	2.97019	1
	YFANWDIVER	5	1	1	GL50581_945		1312.63	High	2.82985	High	2.12032	0
	AICDVGGCMVIIADHGNSDEMYEVAK	1	1	1	GL50581_945	C3(Carbamidomethyl); C8(Carbamidomethyl); N17(Deamidated)	2855.25	Medium	2.75102			0
	DVGETSGMTYIEKLNELLK	1	1	1	GL50581_945	N15(Deamidated)	2141.09	Medium	2.413			1
	AICDVGGCMVIIADHGNSDEMYEVAKGAVK	1	1	1	GL50581_945	C3(Carbamidomethyl); C8(Carbamidomethyl)	3209.48			Medium	3.24755	1
GL50581_881	organism=Giardia_Assemblage_B_isolate_GS | product=Hypothetical protein | location=ACGJ01001055:13612-19326(+) | length=1904 | sequence_SO=contig | SO=protein_coding	22.74	1	28	28	96	353.212	22.74	28	96					1904	214.027	8.104
	Sequence	# PSMs	# Proteins	# Protein Groups	Protein Group Accessions	Modifications	MH+ [Da]	A2	XCorr A2	B2	XCorr B2	# Missed Cleavages
	TKVTPSYTPEDLASVIAGTASDSVIK	5	1	1	GL50581_881		2650.38	High	7.19586			1
	HLSTVATPLSTSQADSILLSVPLR	6	1	1	GL50581_881		2506.39	High	7.13725			0
	ATASCKEMHKVFMDEAHEAATYIR	2	1	1	GL50581_881	C5(Carbamidomethyl)	2796.29	Medium	5.61477			2
	YMAIIPTMLNPEIRPHGFVGDILPK	6	1	1	GL50581_881		2822.51	High	5.31737			0
	SDGLVESLETGAGDDSAETPQNEDLVVLPK	1	1	1	GL50581_881		3085.47	High	5.0807			0
	MAWFVNAVSHNYFGK	2	1	1	GL50581_881		1770.84	High	4.96246			0
	LGSVCAYYEKLYSLEGAR	2	1	1	GL50581_881	C5(Carbamidomethyl)	2079.02	High	4.83053			1
	AFLTILSDYSYPSVPFVK	3	1	1	GL50581_881		2047.08	High	4.82964			0
	FMQGRNPTEIGQSLDILTTCFTPLSR	4	1	1	GL50581_881	Q12(Deamidated); C20(Carbamidomethyl)	2983.49	High	4.79201			1
	NRLFAYLYHCLK	2	1	1	GL50581_881	C10(Carbamidomethyl)	1597.83	High	4.64825			1
	VTPSYTPEDLASVIAGTASDSVIK	6	1	1	GL50581_881		2421.24	High	4.49749			0
	LTEFLVDLPNPFKTGQVAEIK	3	1	1	GL50581_881		2359.3	High	4.42194			1
	ELVPFFSGDMIEIDKTLR	4	1	1	GL50581_881		2110.09	High	4.29447			1
	ALCLMIDDRNLEVVNQLSDEAKK	1	1	1	GL50581_881	C3(Carbamidomethyl)	2674.35	High	4.13652			2
	TLLLLGVLSEPSGAEAPR	7	1	1	GL50581_881		1823.02	High	4.13568			0
	MAWFVNAVSHNYFGK	2	1	1	GL50581_881	N6(Deamidated)	1771.84	High	4.10362			0
	SVMDTAFAFLDNYNGK	3	1	1	GL50581_881		1792.82	High	4.0782			0
	SYTSVYTPVVYSDAPLFTR	4	1	1	GL50581_881		2166.07	High	4.03153			0
	STGTIPPAPLPSFTSFTGDFNR	9	1	1	GL50581_881		2310.14	High	4.02332			0
	LTEFLVDLPNPFK	3	1	1	GL50581_881		1532.84	High	3.74458			0
	SVMDTAFAFLDNYNGKNLK	2	1	1	GL50581_881		2148.04	High	3.7091			1
	ALMSLPIIYKDLR	3	1	1	GL50581_881		1532.89	High	3.65248			1
	LFAYLYHCLK	2	1	1	GL50581_881	C8(Carbamidomethyl)	1327.69	High	3.3253			0
	SIPIDRFDSMGLFALAIVK	3	1	1	GL50581_881		2093.14	High	3.16106			1
	YMAIIPTMLNPEIRPHGFVGDILPK	1	1	1	GL50581_881	N10(Deamidated)	2823.51	High	3.12002			0
	ILQSLSYLLFR	3	1	1	GL50581_881		1352.79	High	2.94509			0
	ALMSLPIIYKDLR	1	1	1	GL50581_881	M3(Oxidation)	1548.88	High	2.8601			1
	ELVPFFSGDMIEIDK	2	1	1	GL50581_881		1739.85	High	2.76535			0
	LFMSDCEHIFYK	1	1	1	GL50581_881	C6(Carbamidomethyl)	1589.72	Medium	2.75551			0
	INISIFDMR	2	1	1	GL50581_881		1108.58	High	2.69217			0
	FNFKGTEEYYR	1	1	1	GL50581_881		1453.68	Medium	2.5578			1
GL50581_2060	organism=Giardia_Assemblage_B_isolate_GS | product=Alanyl dipeptidyl peptidase | location=ACGJ01002264:13759-16044(+) | length=761 | sequence_SO=contig | SO=protein_coding	38.76	1	16	16	148	327.433	38.76	16	91	199.64	28.65	12	57	761	86.7952	4.94482
	Sequence	# PSMs	# Proteins	# Protein Groups	Protein Group Accessions	Modifications	MH+ [Da]	A2	XCorr A2	B2	XCorr B2	# Missed Cleavages
	LGAYIANTDASIILLTYTEYTEGTNHGSSVLWR	1	1	1	GL50581_2060		3629.82	High	7.80843			0
	IDDPLEMGSPFDPNNVSLLNAER	13	1	1	GL50581_2060		2543.21	High	6.29788	High	6.09871	0
	DQQPAFSYDGDFLYYASMDEEQSESDLLR	1	1	1	GL50581_2060		3419.44	High	5.96378			0
	SIGQFIVPTDSSERYIYILAEDHAR	11	1	1	GL50581_2060		2880.45	High	5.73513	High	5.91587	1
	GNWYSYPLEDVMDAWSNIYTRPDKVYLSR	3	1	1	GL50581_2060		3538.67	High	5.46088	Medium	2.69458	1
	LGAYIANTDASIILLTYTEYTEGTNHGSSVLWR	2	1	1	GL50581_2060	N7(Deamidated)	3630.82	High	5.30156			0
	IDDPLEMGSPFDPNNVSLLNAER	6	1	1	GL50581_2060	N14(Deamidated)	2544.21	High	5.27233			0
	GYGVLATNFHGSSSFGEAFQK	2	1	1	GL50581_2060		2204.05	High	5.16345			0
	IQARPYKAFIYEQLYAR	12	1	1	GL50581_2060		2130.15	High	5.11715	High	5.42639	1
	LETCTQISFLPVSISNLK	9	1	1	GL50581_2060	C4(Carbamidomethyl)	2050.09	High	4.97101	High	4.39002	0
	IQVYHGIALFQALR	6	1	1	GL50581_2060		1628.94	High	4.92361	High	4.77531	0
	GYGVLATNFHGSSSFGEAFQK	1	1	1	GL50581_2060	N8(Deamidated)	2205.05	High	4.60444			0
	MTYDGTLGSLTYLR	17	1	1	GL50581_2060		1590.78	High	4.02717	High	4.12554	0
	HWDEDILPLQYR	21	1	1	GL50581_2060		1584.78	High	3.98904	High	3.76091	0
	MTYDGTLGSLTYLR	2	1	1	GL50581_2060	M1(Oxidation)	1606.78	High	3.74989			0
	ASLEDPLTFARDEFAR	14	1	1	GL50581_2060		1837.9	High	3.58256	High	3.43415	1
	YIYILAEDHAR	4	1	1	GL50581_2060		1363.7	High	3.48645			0
	AFIYEQLYAR	8	1	1	GL50581_2060		1273.66	High	3.23093	High	2.25153	0
	LETCTQISFLPVSISNLK	2	1	1	GL50581_2060	C4(Carbamidomethyl); Q6(Deamidated)	2051.09	High	3.09427	High	3.00431	0
	DQQPAFSYDGDFLYYASMDEEQSESDLLR	4	1	1	GL50581_2060	Q3(Deamidated)	3420.45	High	2.96102	High	3.34793	0
	SIGQFIVPTDSSERYIYILAEDHAR	1	1	1	GL50581_2060	Q4(Deamidated)	2881.44	High	2.81629			1
	SFPDQYVHSWYFAPAGLTDGR	3	1	1	GL50581_2060		2414.12	Medium	2.62643	Medium	2.28069	0
	EYPLILYVHGGPESPWANSWSYR	1	1	1	GL50581_2060	N18(Deamidated)	2722.31	Medium	2.46171			0
	IDDPLEMGSPFDPNNVSLLNAER	1	1	1	GL50581_2060	M7(Oxidation)	2559.2			High	3.39011	0
	GNWYSYPLEDVMDAWSNIYTRPDKVYLSR	1	1	1	GL50581_2060	N2(Deamidated)	3539.67			Medium	2.93029	1
	IDDPLEMGSPFDPNNVSLLNAER	1	1	1	GL50581_2060	N14(Deamidated); N15(Deamidated)	2545.2			High	2.38102	0
	DQQPAFSYDGDFLYYASMDEEQSESDLLR	1	1	1	GL50581_2060	Q2(Deamidated); Q3(Deamidated); M18(Oxidation)	3437.45			Medium	2.29428	0
GL50581_4057	organism=Giardia_Assemblage_B_isolate_GS | product=Tenascin precursor | location=ACGJ01002918:70344-71114(-) | length=256 | sequence_SO=contig | SO=protein_coding	73.05	1	12	12	106	269.539	73.05	9	62	158.785	65.63	8	44	256	27.7611	4.84326
	Sequence	# PSMs	# Proteins	# Protein Groups	Protein Group Accessions	Modifications	MH+ [Da]	A2	XCorr A2	B2	XCorr B2	# Missed Cleavages
	CIPNECVTGMFESGEAEICHTQGTCDIENKR	19	1	1	GL50581_4057	C1(Carbamidomethyl); C6(Carbamidomethyl); C19(Carbamidomethyl); C25(Carbamidomethyl)	3642.54	High	9.13046	High	9.50245	1
	CVCSYLYTGFHCNECSTNAEVLDGDKCVPYVCVHEDSSGNR	3	1	1	GL50581_4057	C1(Carbamidomethyl); C3(Carbamidomethyl); C12(Carbamidomethyl); C15(Carbamidomethyl); C27(Carbamidomethyl); C32(Carbamidomethyl)	4859	High	8.50795	High	8.48444	1
	CVCSYLYTGFHCNECSTNAEVLDGDKCVPYVCVHEDSSGNR	3	1	1	GL50581_4057	C1(Carbamidomethyl); C3(Carbamidomethyl); C12(Carbamidomethyl); N13(Deamidated); C15(Carbamidomethyl); N18(Deamidated); C27(Carbamidomethyl); C32(Carbamidomethyl)	4861.01	High	6.6875			1
	CTNGICLCNEGFVLEGTAK	2	1	1	GL50581_4057	C1(Carbamidomethyl); C6(Carbamidomethyl); C8(Carbamidomethyl)	2142.96	High	6.6596			0
	FVASSAPDDFVYLCDCDVGYTNIFGDGCVSDHCIDPK	14	1	1	GL50581_4057	C14(Carbamidomethyl); C16(Carbamidomethyl); C28(Carbamidomethyl); C33(Carbamidomethyl)	4215.79	High	6.63041	High	6.54059	0
	VHGVWGCTCNLYYTPSGGR	4	1	1	GL50581_4057	C7(Carbamidomethyl); C9(Carbamidomethyl)	2183.98	High	6.15796			0
	CTNGICLCNEGFVLEGTAK	8	1	1	GL50581_4057	C1(Carbamidomethyl); N3(Deamidated); C6(Carbamidomethyl); C8(Carbamidomethyl)	2143.95	High	5.90148			0
	FVASSAPDDFVYLCDCDVGYTNIFGDGCVSDHCIDPKYPTK	2	1	1	GL50581_4057	C14(Carbamidomethyl); C16(Carbamidomethyl); N22(Deamidated); C28(Carbamidomethyl); C33(Carbamidomethyl)	4706.04	High	5.76946	Medium	3.08209	1
	TCIGFNGLECTGYGK	2	1	1	GL50581_4057	C2(Carbamidomethyl); N6(Deamidated); C10(Carbamidomethyl)	1677.72	High	4.46707			0
	TCIGFNGLECTGYGK	5	1	1	GL50581_4057	C2(Carbamidomethyl); C10(Carbamidomethyl)	1676.74	High	4.14899			0
	CIPITCIVDGQMCPNGLCQR	5	1	1	GL50581_4057	C1(Carbamidomethyl); C6(Carbamidomethyl); C13(Carbamidomethyl); C18(Carbamidomethyl)	2392.07	High	3.88516	High	3.95782	0
	KTCIGFNGLECTGYGK	1	1	1	GL50581_4057	C3(Carbamidomethyl); C11(Carbamidomethyl)	1804.84	High	3.14686			1
	CIPNECVTGMFESGEAEICHTQGTCDIENKR	3	1	1	GL50581_4057	C1(Carbamidomethyl); N4(Deamidated); C6(Carbamidomethyl); C19(Carbamidomethyl); C25(Carbamidomethyl)	3643.54	High	3.13372	Medium	2.38366	1
	CIPITCIVDGQMCPNGLCQR	11	1	1	GL50581_4057	C1(Carbamidomethyl); C6(Carbamidomethyl); Q11(Deamidated); C13(Carbamidomethyl); C18(Carbamidomethyl)	2393.06	High	3.12177	High	4.0307	0
	FVASSAPDDFVYLCDCDVGYTNIFGDGCVSDHCIDPK	2	1	1	GL50581_4057	C14(Carbamidomethyl); C16(Carbamidomethyl); N22(Deamidated); C28(Carbamidomethyl); C33(Carbamidomethyl)	4216.73	Medium	2.4773	Medium	2.94559	0
	CIPNECVTGMFESGEAEICHTQGTCDIENKR	1	1	1	GL50581_4057	C1(Carbamidomethyl); C6(Carbamidomethyl); M10(Oxidation); C19(Carbamidomethyl); C25(Carbamidomethyl)	3658.51	Medium	2.44358			1
	CIPNECVTGMFESGEAEICHTQGTCDIENKR	5	1	1	GL50581_4057	C1(Carbamidomethyl); N4(Deamidated); C6(Carbamidomethyl); C19(Carbamidomethyl); C25(Carbamidomethyl); N29(Deamidated)	3644.53	Medium	2.29092	High	3.76568	1
	TCIGFNGLECTGYGKCTNGICLCNEGFVLEGTAK	4	1	1	GL50581_4057	C2(Carbamidomethyl); C10(Carbamidomethyl); C16(Carbamidomethyl); N18(Deamidated); C21(Carbamidomethyl); C23(Carbamidomethyl)	3801.67			High	6.69409	1
	FVASSAPDDFVYLCDCDVGYTNIFGDGCVSDHCIDPKYPTK	1	1	1	GL50581_4057	C14(Carbamidomethyl); C16(Carbamidomethyl); C28(Carbamidomethyl); C33(Carbamidomethyl)	4705.04			High	6.03734	1
	KTCIGFNGLECTGYGKCTNGICLCNEGFVLEGTAK	4	1	1	GL50581_4057	C3(Carbamidomethyl); C11(Carbamidomethyl); C17(Carbamidomethyl); N19(Deamidated); C22(Carbamidomethyl); C24(Carbamidomethyl)	3929.78			High	3.98463	2
	TCIGFNGLECTGYGKCTNGICLCNEGFVLEGTAK	2	1	1	GL50581_4057	C2(Carbamidomethyl); N6(Deamidated); C10(Carbamidomethyl); C16(Carbamidomethyl); N18(Deamidated); C21(Carbamidomethyl); C23(Carbamidomethyl)	3802.69			High	3.88457	1
	TCIGFNGLECTGYGKCTNGICLCNEGFVLEGTAK	2	1	1	GL50581_4057	C2(Carbamidomethyl); N6(Deamidated); C10(Carbamidomethyl); C16(Carbamidomethyl); N18(Deamidated); C21(Carbamidomethyl); C23(Carbamidomethyl); N24(Deamidated)	3803.66			High	2.92605	1
	CIPNECVTGMFESGEAEICHTQGTCDIENK	2	1	1	GL50581_4057	C1(Carbamidomethyl); N4(Deamidated); C6(Carbamidomethyl); C19(Carbamidomethyl); C25(Carbamidomethyl)	3487.44			Medium	2.41942	0
	CIPNECVTGMFESGEAEICHTQGTCDIENKR	1	1	1	GL50581_4057	C1(Carbamidomethyl); N4(Deamidated); C6(Carbamidomethyl); M10(Oxidation); C19(Carbamidomethyl); C25(Carbamidomethyl)	3659.51			Medium	2.40209	1
GL50581_2925	organism=Giardia_Assemblage_B_isolate_GS | product=14-3-3 protein | location=ACGJ01002453:18513-19259(-) | length=248 | sequence_SO=contig | SO=protein_coding	49.6	1	11	11	50	237.369	49.6	11	50					248	28.5584	5.17334
	Sequence	# PSMs	# Proteins	# Protein Groups	Protein Group Accessions	Modifications	MH+ [Da]	A2	XCorr A2	B2	XCorr B2	# Missed Cleavages
	IAGSALNAYNSAFEISQQLPPTHPIR	15	1	1	GL50581_2925		2795.45	High	9.15537			0
	YLAEYSSGEDKEKIAGSALNAYNSAFEISQQLPPTHPIR	5	1	1	GL50581_2925		4295.12	High	8.40372			2
	QKIEKELSDICNDILK	6	1	1	GL50581_2925	C11(Carbamidomethyl)	1946.03	High	5.85849			2
	IAGSALNAYNSAFEISQQLPPTHPIR	4	1	1	GL50581_2925	N10(Deamidated)	2796.45	High	5.83816			0
	YLAEYSSGEDKEKIAGSALNAYNSAFEISQQLPPTHPIR	2	1	1	GL50581_2925	N20(Deamidated); N23(Deamidated)	4297.12	High	5.08472			2
	NLLSVAYKNVIGPR	4	1	1	GL50581_2925		1543.9	High	4.76379			1
	EDYVFMAQLNENAERYDEMVETMR	1	1	1	GL50581_2925		2983.3	High	4.28522			1
	YLAEYSSGEDKEKIAGSALNAYNSAFEISQQLPPTHPIR	2	1	1	GL50581_2925	N20(Deamidated)	4296.13	High	4.16719			2
	QKIEKELSDICNDILK	2	1	1	GL50581_2925	Q1(Deamidated); C11(Carbamidomethyl)	1947.03	High	3.97664			2
	IEKELSDICNDILK	1	1	1	GL50581_2925	C9(Carbamidomethyl)	1689.87	High	3.90716			1
	MQGDYYRYLAEYSSGEDKEK	1	1	1	GL50581_2925		2432.07	High	3.73982			2
	ISGMEGELSDKERNLLSVAYK	1	1	1	GL50581_2925		2339.19	Medium	3.35105			2
	ISGMEGELSDKERNLLSVAYK	2	1	1	GL50581_2925	N14(Deamidated)	2340.19	High	3.11396			2
	YLAEYSSGEDKEKIAGSALNAYNSAFEISQQLPPTHPIR	1	1	1	GL50581_2925	N20(Deamidated); N23(Deamidated); Q30(Deamidated)	4298.1	Medium	2.97879			2
	ISGMEGELSDKER	1	1	1	GL50581_2925		1450.68	Medium	2.77465			1
	KISGMEGELSDKER	1	1	1	GL50581_2925		1578.78	Medium	2.6081			2
	LLQEQFVPR	1	1	1	GL50581_2925		1129.64	Medium	1.87042			0
GL50581_2946	organism=Giardia_Assemblage_B_isolate_GS | product=Cathepsin B precursor | location=ACGJ01002460:1624-2514(-) | length=296 | sequence_SO=contig | SO=protein_coding	57.77	1	10	11	87	219.488	48.31	10	53	117.243	41.89	7	34	296	32.1255	5.18604
	Sequence	# PSMs	# Proteins	# Protein Groups	Protein Group Accessions	Modifications	MH+ [Da]	A2	XCorr A2	B2	XCorr B2	# Missed Cleavages
	SGLDATGVSYSVQYVLDCDRK	11	1	1	GL50581_2946	C18(Carbamidomethyl)	2333.11	High	6.90878	High	6.4408	1
	AFDFLHSTGTVLTSCVDYTAGADNVVK	4	1	1	GL50581_2946	C15(Carbamidomethyl)	2888.37	High	6.58439	High	5.69984	0
	AFDFLHSTGTVLTSCVDYTAGADNVVKFCPK	2	1	1	GL50581_2946	C15(Carbamidomethyl); C29(Carbamidomethyl)	3420.63	High	6.543	High	6.23563	1
	CRSGLDATGVSYSVQYVLDCDRK	3	1	1	GL50581_2946	C1(Carbamidomethyl); C20(Carbamidomethyl)	2649.24	High	6.43582	Medium	2.91149	2
	SGLDATGVSYSVQYVLDCDRKDHGCNGGEPTK	1	1	1	GL50581_2946	C18(Carbamidomethyl); C25(Carbamidomethyl)	3485.57	Medium	6.14188			2
	SGLDATGVSYSVQYVLDCDRKDHGCNGGEPTK	1	1	1	GL50581_2946	C18(Carbamidomethyl); C25(Carbamidomethyl); N26(Deamidated)	3486.55	Medium	5.90533			2
	DHGCNGGEPTKAFDFLHSTGTVLTSCVDYTAGADNVVK	3	1	1	GL50581_2946	C4(Carbamidomethyl); C26(Carbamidomethyl)	4040.85	Medium	5.73462			1
	GSDECGIEQEGFHYADVE	5	1	1	GL50581_2946	C5(Carbamidomethyl)	2041.81	High	5.16446			0
	AFDFLHSTGTVLTSCVDYTAGADNVVKFCPK	3	1	1	GL50581_2946	C15(Carbamidomethyl); N24(Deamidated); C29(Carbamidomethyl)	3421.63	High	4.99261	Medium	3.02643	1
	SGLDATGVSYSVQYVLDCDRKDHGCNGGEPTK	1	1	1	GL50581_2946	Q13(Deamidated); C18(Carbamidomethyl); C25(Carbamidomethyl); N26(Deamidated)	3487.56	High	4.56665			2
	NSWGPDWGEDGYFR	28	2	2	GL50581_2946 ;GL50581_78		1685.7	High	4.26246	High	3.9283	0
	SGSAIDVLLSHGPVVATFNVAQDFMYYK	4	1	1	GL50581_2946	M25(Oxidation)	3045.49	High	3.81709	High	4.02395	0
	SGSAIDVLLSHGPVVATFNVAQDFMYYK	6	1	1	GL50581_2946	N19(Deamidated); M25(Oxidation)	3046.5	High	3.4755	High	3.12996	0
	NSWGPDWGEDGYFR	7	2	2	GL50581_2946 ;GL50581_78	N1(Deamidated)	1686.68	High	2.98381	High	2.80585	0
	TCDDGSAVENVFAASGSK	1	1	1	GL50581_2946	C2(Carbamidomethyl)	1814.79	High	2.80884			0
	GSDECGIEQEGFHYADVE	1	1	1	GL50581_2946	C5(Carbamidomethyl); Q9(Deamidated)	2042.81	High	2.7408			0
	SGSAIDVLLSHGPVVATFNVAQDFMYYK	1	1	1	GL50581_2946	N19(Deamidated); Q22(Deamidated); M25(Oxidation)	3047.48	Medium	2.55009			0
	WGVWLGGHAVEVVGYGVTDSGLDYWTVR	2	1	1	GL50581_2946		3078.51			High	5.27953	0
	SGLDATGVSYSVQYVLDCDRK	1	1	1	GL50581_2946	Q13(Deamidated); C18(Carbamidomethyl)	2334.1			High	3.60583	1
	CRSGLDATGVSYSVQYVLDCDRK	1	1	1	GL50581_2946	C1(Carbamidomethyl); Q15(Deamidated); C20(Carbamidomethyl)	2650.24			Medium	2.83204	2
	AFDFLHSTGTVLTSCVDYTAGADNVVK	1	1	1	GL50581_2946	C15(Carbamidomethyl); N24(Deamidated)	2889.38			High	2.72468	0
GL50581_1982	organism=Giardia_Assemblage_B_isolate_GS | product=Tenascin-like protein | location=ACGJ01002248:22668-24386(+) | length=572 | sequence_SO=contig | SO=protein_coding	48.6	1	20	20	64	211.154	48.43	19	50	66.493	18.18	4	14	572	61.1538	4.66553
	Sequence	# PSMs	# Proteins	# Protein Groups	Protein Group Accessions	Modifications	MH+ [Da]	A2	XCorr A2	B2	XCorr B2	# Missed Cleavages
	TDSCVCDSGYVLIGTAECTPAACLVDGEVCPHGECVISR	9	1	1	GL50581_1982	C4(Carbamidomethyl); C6(Carbamidomethyl); C18(Carbamidomethyl); C23(Carbamidomethyl); C30(Carbamidomethyl); C35(Carbamidomethyl)	4314.86	High	9.30591	High	7.85301	0
	EGCVSKDGHVCAEHGSCRTDSCVCDSGYVLIGTAECTPAACLVDGEVCPHGECVISR	1	1	1	GL50581_1982	C3(Carbamidomethyl); C11(Carbamidomethyl); C17(Carbamidomethyl); C22(Carbamidomethyl); C24(Carbamidomethyl); C36(Carbamidomethyl); C41(Carbamidomethyl); C48(Carbamidomethyl); C53(Carbamidomethyl)	6340.68	High	8.38838			2
	SGYTQLDTSTCVSEACLSDDIIFK	12	1	1	GL50581_1982	C11(Carbamidomethyl); C16(Carbamidomethyl)	2710.22	High	6.40021	High	6.04607	0
	DGHVCAEHGSCRTDSCVCDSGYVLIGTAECTPAACLVDGEVCPHGECVISR	1	1	1	GL50581_1982	C5(Carbamidomethyl); C11(Carbamidomethyl); C16(Carbamidomethyl); C18(Carbamidomethyl); C30(Carbamidomethyl); C35(Carbamidomethyl); C42(Carbamidomethyl); C47(Carbamidomethyl)	5680.41	Medium	6.03519			1
	GVCYALRGSSDPMDVGYICMCK	4	1	1	GL50581_1982	C3(Carbamidomethyl); C19(Carbamidomethyl); C21(Carbamidomethyl)	2539.09	High	5.90304			1
	CDKGFSGEFCEDYACPSGETYVLGWGCTPDECVTEYKDGK	2	1	1	GL50581_1982	C1(Carbamidomethyl); C10(Carbamidomethyl); C15(Carbamidomethyl); C27(Carbamidomethyl); C32(Carbamidomethyl)	4673.9	High	5.55415	High	8.60309	2
	CGEDAMTAEDGSCIALSCVSTGPDGEPVVCSGK	1	1	1	GL50581_1982	C1(Carbamidomethyl); C13(Carbamidomethyl); C18(Carbamidomethyl); C30(Carbamidomethyl)	3416.4	High	4.72962			0
	RLDCDDGYIYIEGQCVKEGCVSK	1	1	1	GL50581_1982	C4(Carbamidomethyl); C15(Carbamidomethyl); C20(Carbamidomethyl)	2764.23	High	4.36855			2
	GVCYALRGSSDPMDVGYICMCK	4	1	1	GL50581_1982	C3(Carbamidomethyl); M13(Oxidation); C19(Carbamidomethyl); C21(Carbamidomethyl)	2555.09	High	4.2362			1
	GSSDPMDVGYICMCK	2	1	1	GL50581_1982	C12(Carbamidomethyl); C14(Carbamidomethyl)	1719.68	High	4.17717			0
	RLDCDDGYIYIEGQCVK	5	1	1	GL50581_1982	C4(Carbamidomethyl); C15(Carbamidomethyl)	2103.95	High	4.02043			1
	LDCDDGYIYIEGQCVK	3	1	1	GL50581_1982	C3(Carbamidomethyl); C14(Carbamidomethyl)	1947.84	High	3.82825			0
	LTELGCYPTSCSDSR	2	1	1	GL50581_1982	C6(Carbamidomethyl); C11(Carbamidomethyl)	1745.75	High	3.48823			0
	ACQSGENGDVFCSDHGYCSMTRK	1	1	1	GL50581_1982	C2(Carbamidomethyl); C12(Carbamidomethyl); C18(Carbamidomethyl)	2666.05	Medium	3.47317			1
	TFDYGYPELCSNR	3	1	1	GL50581_1982	C10(Carbamidomethyl)	1621.69	High	3.44943			0
	SGYTQLDTSTCVSEACLSDDIIFK	5	1	1	GL50581_1982	Q5(Deamidated); C11(Carbamidomethyl); C16(Carbamidomethyl)	2711.22	High	3.2731	High	3.61085	0
	TDSCVCDSGYVLIGTAECTPAACLVDGEVCPHGECVISRGTAR	1	1	1	GL50581_1982	C4(Carbamidomethyl); C6(Carbamidomethyl); C18(Carbamidomethyl); C23(Carbamidomethyl); C30(Carbamidomethyl); C35(Carbamidomethyl)	4700.08	Medium	3.19703			1
	KCVCDDGYDGDVCQYK	1	1	1	GL50581_1982	C2(Carbamidomethyl); C4(Carbamidomethyl); C13(Carbamidomethyl)	1981.77	Medium	2.69721			1
	CVCDDGYDGDVCQYKR	1	1	1	GL50581_1982	C1(Carbamidomethyl); C3(Carbamidomethyl); C12(Carbamidomethyl)	2009.78	Medium	2.48159			1
	CICSPIYGGTYCQK	2	1	1	GL50581_1982	C1(Carbamidomethyl); C3(Carbamidomethyl); C12(Carbamidomethyl)	1706.74	Medium	2.384			0
	GSSDPMDVGYICMCK	1	1	1	GL50581_1982	C12(Carbamidomethyl); M13(Oxidation); C14(Carbamidomethyl)	1735.68	Medium	2.25558			0
	CVCDDGYDGDVCQYK	1	1	1	GL50581_1982	C1(Carbamidomethyl); C3(Carbamidomethyl); C12(Carbamidomethyl)	1853.68	Medium	1.95689			0
	GFSGEFCEDYACPSGETYVLGWGCTPDECVTEYKDGKR	1	1	1	GL50581_1982	C7(Carbamidomethyl); C12(Carbamidomethyl); C24(Carbamidomethyl); C29(Carbamidomethyl)	4426.84			Medium	3.03519	2
GL50581_31	organism=Giardia_Assemblage_B_isolate_GS | product=Neurogenic locus Notch protein precursor | location=ACGJ01000089:1002-2780(-) | length=592 | sequence_SO=contig | SO=protein_coding	27.36	1	7	7	69	208.14	27.36	7	48	116.039	19.26	3	21	592	63.2294	4.37354
	Sequence	# PSMs	# Proteins	# Protein Groups	Protein Group Accessions	Modifications	MH+ [Da]	A2	XCorr A2	B2	XCorr B2	# Missed Cleavages
	GTCVSETGSDPFDVFYSCVCDTGYRPIPGGICASAK	19	1	1	GL50581_31	C3(Carbamidomethyl); C18(Carbamidomethyl); C20(Carbamidomethyl); C32(Carbamidomethyl)	3930.71	High	9.46554	High	8.20573	0
	GSCIDGACHCDEGYSGTLCEWYDCPAGQTFVNNMCTPNECVTHYDDAKQTTSVCGNYGR	2	1	1	GL50581_31	C3(Carbamidomethyl); C8(Carbamidomethyl); C10(Carbamidomethyl); C19(Carbamidomethyl); C24(Carbamidomethyl); N32(Deamidated); N33(Deamidated); C35(Carbamidomethyl); N38(Deamidated); C40(Carbamidomethyl); C54(Carbamidomethyl)	6848.71	High	7.99026			1
	SCFSELIPGETLVCNGMGR	16	1	1	GL50581_31	C2(Carbamidomethyl); C14(Carbamidomethyl); N15(Deamidated)	2127.96	High	5.3583	High	3.42422	0
	SCFSELIPGETLVCNGMGR	10	1	1	GL50581_31	C2(Carbamidomethyl); C14(Carbamidomethyl)	2126.97	High	5.02471	High	4.80796	0
	CNGYFCICSVGYSGDTCK	2	1	1	GL50581_31	C1(Carbamidomethyl); C6(Carbamidomethyl); C8(Carbamidomethyl); C17(Carbamidomethyl)	2147.83	High	4.67236			0
	SCFSELIPGETLVCNGMGR	3	1	1	GL50581_31	C2(Carbamidomethyl); C14(Carbamidomethyl); N15(Deamidated); M17(Oxidation)	2143.95	High	4.63018			0
	CTECSSDATFINGECVHK	1	1	1	GL50581_31	C1(Carbamidomethyl); C4(Carbamidomethyl); C15(Carbamidomethyl)	2114.86	High	4.23711			0
	GSCIDGACHCDEGYSGTLCEWYDCPAGQTFVNNMCTPNECVTHYDDAK	1	1	1	GL50581_31	C3(Carbamidomethyl); C8(Carbamidomethyl); C10(Carbamidomethyl); C19(Carbamidomethyl); C24(Carbamidomethyl); C35(Carbamidomethyl); C40(Carbamidomethyl)	5622.16	High	4.1891			0
	SCFSELIPGETLVCNGMGR	4	1	1	GL50581_31	C2(Carbamidomethyl); C14(Carbamidomethyl); M17(Oxidation)	2142.95	High	3.85917			0
	CVTTSFIICNNR	4	1	1	GL50581_31	C1(Carbamidomethyl); C9(Carbamidomethyl)	1484.7	High	3.33175			0
	CVTTSFIICNNR	4	1	1	GL50581_31	C1(Carbamidomethyl); C9(Carbamidomethyl); N10(Deamidated)	1485.69	High	2.73922			0
	GSCIDGACHCDEGYSGTLCEWYDCPAGQTFVNNMCTPNECVTHYDDAKQTTSVCGNYGR	2	1	1	GL50581_31	C3(Carbamidomethyl); C8(Carbamidomethyl); C10(Carbamidomethyl); C19(Carbamidomethyl); C24(Carbamidomethyl); C35(Carbamidomethyl); C40(Carbamidomethyl); C54(Carbamidomethyl)	6845.69			High	9.91349	1
	GSCIDGACHCDEGYSGTLCEWYDCPAGQTFVNNMCTPNECVTHYDDAKQTTSVCGNYGR	1	1	1	GL50581_31	C3(Carbamidomethyl); C8(Carbamidomethyl); C10(Carbamidomethyl); C19(Carbamidomethyl); C24(Carbamidomethyl); N32(Deamidated); N33(Deamidated); M34(Oxidation); C35(Carbamidomethyl); N38(Deamidated); C40(Carbamidomethyl); C54(Carbamidomethyl)	6864.7			Medium	5.58251	1
GL50581_1227	organism=Giardia_Assemblage_B_isolate_GS | product=Tenascin-like protein | location=ACGJ01001662:11207-13024(+) | length=605 | sequence_SO=contig | SO=protein_coding	35.87	1	10	10	37	185.807	35.87	10	37					605	64.7226	4.58936
	Sequence	# PSMs	# Proteins	# Protein Groups	Protein Group Accessions	Modifications	MH+ [Da]	A2	XCorr A2	B2	XCorr B2	# Missed Cleavages
	IITCPEDETFLDGSCYPSACVIDNTLCSYFGQCVKDEVTGTAHCVCGK	2	1	1	GL50581_1227	C4(Carbamidomethyl); C15(Carbamidomethyl); C20(Carbamidomethyl); C27(Carbamidomethyl); C33(Carbamidomethyl); C44(Carbamidomethyl); C46(Carbamidomethyl)	5534.38	High	10.399			1
	CVHNECVIKDYRGVPSECGGLGYCSEKPVNSWGCVCMHNSVAAGR	5	1	1	GL50581_1227	C1(Carbamidomethyl); C6(Carbamidomethyl); C18(Carbamidomethyl); C24(Carbamidomethyl); C34(Carbamidomethyl); C36(Carbamidomethyl)	5156.24	High	9.19996			2
	IITCPEDETFLDGSCYPSACVIDNTLCSYFGQCVKDEVTGTAHCVCGK	1	1	1	GL50581_1227	C4(Carbamidomethyl); C15(Carbamidomethyl); C20(Carbamidomethyl); N24(Deamidated); C27(Carbamidomethyl); Q32(Deamidated); C33(Carbamidomethyl); C44(Carbamidomethyl); C46(Carbamidomethyl)	5536.36	High	7.98764			1
	GVPSECGGLGYCSEKPVNSWGCVCMHNSVAAGR	7	1	1	GL50581_1227	C6(Carbamidomethyl); C12(Carbamidomethyl); C22(Carbamidomethyl); C24(Carbamidomethyl)	3582.54	High	7.71847			0
	WACDCEKGYVSAGNTCAPSSCVSPDTGSVCGTHGYCTLSSETNTYTCR	1	1	1	GL50581_1227	C3(Carbamidomethyl); C5(Carbamidomethyl); N14(Deamidated); C16(Carbamidomethyl); C21(Carbamidomethyl); C30(Carbamidomethyl); C36(Carbamidomethyl); N43(Deamidated); C47(Carbamidomethyl)	5373.15	High	6.0023			1
	RIDEVCPDNMVAAEGYCVVEK	2	1	1	GL50581_1227	C6(Carbamidomethyl); C17(Carbamidomethyl)	2454.11	High	5.24969			1
	DYRGVPSECGGLGYCSEKPVNSWGCVCMHNSVAAGR	2	1	1	GL50581_1227	C9(Carbamidomethyl); C15(Carbamidomethyl); N21(Deamidated); C25(Carbamidomethyl); C27(Carbamidomethyl)	4017.7	High	5.11363			1
	GVPSECGGLGYCSEKPVNSWGCVCMHNSVAAGR	4	1	1	GL50581_1227	C6(Carbamidomethyl); C12(Carbamidomethyl); C22(Carbamidomethyl); C24(Carbamidomethyl); N27(Deamidated)	3583.53	High	4.77197			0
	RIDEVCPDNMVAAEGYCVVEK	1	1	1	GL50581_1227	C6(Carbamidomethyl); N9(Deamidated); C17(Carbamidomethyl)	2455.11	High	4.53395			1
	NIFGEYIICSGHGR	5	1	1	GL50581_1227	C9(Carbamidomethyl)	1622.77	High	4.18873			0
	HSGTYCEKRIDEVCPDNMVAAEGYCVVEK	1	1	1	GL50581_1227	C6(Carbamidomethyl); C14(Carbamidomethyl); N17(Deamidated); C25(Carbamidomethyl)	3417.5	High	4.10927			2
	GVPSECGGLGYCSEKPVNSWGCVCMHNSVAAGR	3	1	1	GL50581_1227	C6(Carbamidomethyl); C12(Carbamidomethyl); C22(Carbamidomethyl); C24(Carbamidomethyl); M25(Oxidation)	3598.54	High	4.0354			0
	CTCSDEAFPKDGNCYPTYCK	1	1	1	GL50581_1227	C1(Carbamidomethyl); C3(Carbamidomethyl); C14(Carbamidomethyl); C19(Carbamidomethyl)	2472.96	High	3.43039			1
	CEEGYSGVFCEYK	1	1	1	GL50581_1227	C1(Carbamidomethyl); C10(Carbamidomethyl)	1627.64	High	3.19292			0
	NIFGEYIICSGHGR	1	1	1	GL50581_1227	N1(Deamidated); C9(Carbamidomethyl)	1623.76	High	2.84441			0
GL50581_380	organism=Giardia_Assemblage_B_isolate_GS | product=Phospholipase B | location=ACGJ01000532:67734-69371(-) | length=545 | sequence_SO=contig | SO=protein_coding	32.11	1	12	12	56	183.851	32.11	12	44	43.6099	21.28	5	12	545	62.8211	4.86865
	Sequence	# PSMs	# Proteins	# Protein Groups	Protein Group Accessions	Modifications	MH+ [Da]	A2	XCorr A2	B2	XCorr B2	# Missed Cleavages
	SATSGDVWHQIISQYNSGTYNNQWIVVDLKK	3	1	1	GL50581_380		3551.75	High	7.72364	Medium	3.00148	1
	RGLKDGPYQYDWQELHLPVYWHSDM	6	1	1	GL50581_380		3133.47	High	7.00022	High	3.55688	2
	KMVAYFISGPTTDDQEPWDFSTSNLYCPR	7	1	1	GL50581_380	C27(Carbamidomethyl)	3425.54	High	6.58408	High	4.25854	1
	NNLVWVSEQMPGYIVADDVAHDMAYGNR	2	1	1	GL50581_380		3164.45	High	5.55679			0
	SATSGDVWHQIISQYNSGTYNNQWIVVDLKK	4	1	1	GL50581_380	N16(Deamidated)	3552.76	High	5.35199			1
	QVAYTLDHFDGLVEAYR	7	1	1	GL50581_380		1996.98	High	5.27459	High	5.13706	0
	TSAYKYAEVDSFWR	7	1	1	GL50581_380		1722.81	High	5.0408	High	4.24638	1
	MVAYFISGPTTDDQEPWDFSTSNLYCPR	2	1	1	GL50581_380	C26(Carbamidomethyl)	3297.45	High	4.44558			0
	DGPYQYDWQELHLPVYWHSDM	3	1	1	GL50581_380		2679.16	High	4.26806			0
	KMVAYFISGPTTDDQEPWDFSTSNLYCPR	3	1	1	GL50581_380	M2(Oxidation); C27(Carbamidomethyl)	3441.55	High	4.12041			1
	MTREEISDYLALR	3	1	1	GL50581_380		1596.81	High	4.03015			1
	GLKDGPYQYDWQELHLPVYWHSDM	1	1	1	GL50581_380		2977.36	High	3.63162			1
	RGLKDGPYQYDWQELHLPVYWHSDM	2	1	1	GL50581_380	M25(Oxidation)	3149.46	High	3.59459	High	5.05719	2
	HCLYYENDSFTLVPLEDK	1	1	1	GL50581_380	C2(Carbamidomethyl)	2243.04	High	3.57452			0
	YAEVDSFWR	3	1	1	GL50581_380		1172.54	High	2.8334			0
	RGLKDGPYQYDWQELHLPVYWHSDM	2	1	1	GL50581_380	Q13(Deamidated); M25(Oxidation)	3150.46			High	3.65926	2
GL50581_3133	organism=Giardia_Assemblage_B_isolate_GS | product=Hypothetical protein | location=ACGJ01002568:32375-32719(-) | length=114 | sequence_SO=contig | SO=protein_coding	52.63	1	4	4	55	176.938	52.63	4	38	68.7982	52.63	4	17	114	12.7908	6.78564
	Sequence	# PSMs	# Proteins	# Protein Groups	Protein Group Accessions	Modifications	MH+ [Da]	A2	XCorr A2	B2	XCorr B2	# Missed Cleavages
	AMEAVIQEAEALPTPPEKELEAAR	14	1	1	GL50581_3133		2593.32	High	7.51768	High	6.7998	1
	SENAEEGRLNIQANVIKDVEASIPANLTR	9	1	1	GL50581_3133		3151.64	High	7.09302	High	7.40387	2
	LNIQANVIKDVEASIPANLTR	4	1	1	GL50581_3133		2279.27	High	6.49086	High	4.99862	1
	SENAEEGRLNIQANVIKDVEASIPANLTR	8	1	1	GL50581_3133	N14(Deamidated)	3152.64	High	5.5873	High	3.29815	2
	AMEAVIQEAEALPTPPEKELEAAREAINLAK	15	1	1	GL50581_3133		3332.74	High	5.35318	High	5.75189	2
	AMEAVIQEAEALPTPPEKELEAAREAINLAK	3	1	1	GL50581_3133	N28(Deamidated)	3333.72	High	4.20781	Medium	2.85606	2
	AMEAVIQEAEALPTPPEKELEAAREAINLAK	1	1	1	GL50581_3133	Q7(Deamidated); N28(Deamidated)	3334.72	High	2.84898			2
	AMEAVIQEAEALPTPPEKELEAAREAINLAK	1	1	1	GL50581_3133	M2(Oxidation)	3348.73			High	3.31873	2
GL50581_821	organism=Giardia_Assemblage_B_isolate_GS | product=Leucine-rich repeat protein 1 virus receptor protein | location=ACGJ01001022:71703-73952(+) | length=749 | sequence_SO=contig | SO=protein_coding	22.16	1	10	10	56	174.905	18.29	9	44	33.7277	15.75	5	12	749	85.2036	5.45264
	Sequence	# PSMs	# Proteins	# Protein Groups	Protein Group Accessions	Modifications	MH+ [Da]	A2	XCorr A2	B2	XCorr B2	# Missed Cleavages
	LSLAGMDLSEYIMSNVAKDQMK	5	1	1	GL50581_821		2444.19	High	7.64896			1
	LSLAGMDLSEYIMSNVAKDQMK	11	1	1	GL50581_821	M6(Oxidation)	2460.19	High	6.56788	High	2.76461	1
	LGTVILPLFEKYPEITEIAQFK	14	1	1	GL50581_821		2549.42	High	6.16907	High	5.54596	1
	MVCHGDMAYCVTTDADSFAQQICQAFIR	4	1	1	GL50581_821	C3(Carbamidomethyl); C10(Carbamidomethyl); C23(Carbamidomethyl)	3295.41	High	6.05454			0
	YLSLELNSLFCDFKEHR	4	1	1	GL50581_821	C11(Carbamidomethyl)	2171.06	High	5.16056	High	3.8312	1
	TFVGILYDGHLISTR	1	1	1	GL50581_821		1691.92	High	4.92029			0
	MVCHGDMAYCVTTDADSFAQQICQAFIR	4	1	1	GL50581_821	C3(Carbamidomethyl); M7(Oxidation); C10(Carbamidomethyl); C23(Carbamidomethyl)	3311.4	High	4.35392	High	4.10422	0
	LGTVILPLFEKYPEITEIAQFK	2	1	1	GL50581_821	Q20(Deamidated)	2550.43	High	3.9281	High	3.85367	1
	LSLAGMDLSEYIMSNVAK	2	1	1	GL50581_821		1941.97	High	3.31297			0
	IQNIETYNYIHAR	1	1	1	GL50581_821		1634.83	High	3.21262			0
	LSLAGMDLSEYIMSNVAKDQMK	1	1	1	GL50581_821	M6(Oxidation); M13(Oxidation); M21(Oxidation)	2492.17	Medium	2.653			1
	VLDVSGTWVK	1	1	1	GL50581_821		1103.61	High	2.34427			0
	IAVDTYAMSR	1	1	1	GL50581_821		1126.56	Medium	1.89673			0
	HGYEEVKGDIQLLCTQEYVDTVTFYDLLR	1	1	1	GL50581_821	C14(Carbamidomethyl)	3504.7			High	3.33512	1
	LSLAGMDLSEYIMSNVAKDQMK	2	1	1	GL50581_821	N15(Deamidated)	2445.19			High	2.87991	1
	MVCHGDMAYCVTTDADSFAQQICQAFIR	2	1	1	GL50581_821	C3(Carbamidomethyl); C10(Carbamidomethyl); Q20(Deamidated); C23(Carbamidomethyl)	3296.41			High	2.86912	0
GL50581_4017	organism=Giardia_Assemblage_B_isolate_GS | product=Translation initiation inhibitor | location=ACGJ01002917:136045-136407(-) | length=120 | sequence_SO=contig | SO=protein_coding	60	1	6	6	55	172.554	60	6	36	69.1516	60	5	19	120	12.8545	4.88135
	Sequence	# PSMs	# Proteins	# Protein Groups	Protein Group Accessions	Modifications	MH+ [Da]	A2	XCorr A2	B2	XCorr B2	# Missed Cleavages
	NMDDFAKVNEVYAEFFAESKPAR	21	1	1	GL50581_4017		2678.25	High	8.61672	High	7.21224	1
	NMDDFAKVNEVYAEFFAESKPAR	5	1	1	GL50581_4017	M2(Oxidation)	2694.25	High	6.86074	High	5.53364	1
	NMDDFAKVNEVYAEFFAESKPAR	4	1	1	GL50581_4017	N9(Deamidated)	2679.26	High	6.59797	High	4.64553	1
	TGNLVFVSGQLGIKDGELADGVQAQTR	8	1	1	GL50581_4017		2773.44	High	6.54313	High	5.37098	1
	ICVEVSRLPKDALVEIDAIAEQ	2	1	1	GL50581_4017	C2(Carbamidomethyl)	2468.31	High	4.21692	High	3.55177	2
	VNEVYAEFFAESKPAR	2	1	1	GL50581_4017		1856.91	High	4.13069	Medium	2.11932	0
	TGNLVFVSGQLGIKDGELADGVQAQTR	9	1	1	GL50581_4017	Q10(Deamidated)	2774.45	High	3.69118	High	4.18286	1
	LPKDALVEIDAIAEQ	3	1	1	GL50581_4017		1624.88	High	3.25774	High	2.94014	1
	DALVEIDAIAEQ	1	1	1	GL50581_4017		1286.65	High	3.04297			0
GL50581_521	organism=Giardia_Assemblage_B_isolate_GS | product=Glyceraldehyde 3-phosphate dehydrogenase | location=ACGJ01000668:23054-24064(-) | length=336 | sequence_SO=contig | SO=protein_coding	55.06	1	10	10	60	167.046	54.76	9	41	56.2922	41.37	7	19	336	36.3021	7.45947
	Sequence	# PSMs	# Proteins	# Protein Groups	Protein Group Accessions	Modifications	MH+ [Da]	A2	XCorr A2	B2	XCorr B2	# Missed Cleavages
	VPVPDVSVVDLTCTLEKDATYDEICAEIKR	6	1	1	GL50581_521	C13(Carbamidomethyl); C25(Carbamidomethyl)	3435.7	High	9.05898	High	5.86761	2
	FKGTISHCDDSITVDGNKISVFK	3	1	1	GL50581_521	C8(Carbamidomethyl)	2568.28	High	6.24332			2
	LVAWYDNEFGYANKLVELAK	9	1	1	GL50581_521		2343.2	High	5.7735	High	6.29141	1
	VIISAPSADAPMFVCGCNLETYDPSTMK	5	1	1	GL50581_521	C15(Carbamidomethyl); C17(Carbamidomethyl)	3074.39	High	5.49701	Medium	2.28993	0
	FGIKEGLMTTVHAVTATQLPVDGPSK	3	1	1	GL50581_521		2697.43	High	5.13873			1
	ASENELKGIMTYTNEDVVSSDFLSTTSTCNFDSK	4	1	1	GL50581_521	N4(Deamidated); N14(Deamidated); C29(Carbamidomethyl)	3792.7	High	4.62373			1
	ASENELKGIMTYTNEDVVSSDFLSTTSTCNFDSK	8	1	1	GL50581_521	N14(Deamidated); C29(Carbamidomethyl)	3791.7	High	4.23624	High	4.31776	1
	LVAWYDNEFGYANK	10	1	1	GL50581_521		1689.79	High	4.20097	High	3.89509	0
	SMKPEEIPWGKSQVDIVLECTGR	1	1	1	GL50581_521	C20(Carbamidomethyl)	2659.32	Medium	3.50635			1
	SQVDIVLECTGR	3	1	1	GL50581_521	C9(Carbamidomethyl)	1376.68	High	3.48155			0
	VIISAPSADAPMFVCGCNLETYDPSTMK	1	1	1	GL50581_521	C15(Carbamidomethyl); C17(Carbamidomethyl); N18(Deamidated)	3075.39	Medium	3.3914			0
	ASENELKGIMTYTNEDVVSSDFLSTTSTCNFDSK	2	1	1	GL50581_521	M10(Oxidation); N14(Deamidated); C29(Carbamidomethyl)	3807.69	Medium	2.56178			1
	FGIKEGLMTTVHAVTATQLPVDGPSK	1	1	1	GL50581_521	Q18(Deamidated)	2698.43			High	4.16375	1
	LVAWYDNEFGYANKLVELAK	2	1	1	GL50581_521	N7(Deamidated)	2344.2			High	2.67432	1
	RVIISAPSADAPMFVCGCNLETYDPSTMK	1	1	1	GL50581_521	C16(Carbamidomethyl); C18(Carbamidomethyl); N19(Deamidated)	3231.51			Medium	2.40537	1
	VIISAPSADAPMFVCGCNLETYDPSTMK	1	1	1	GL50581_521	M12(Oxidation); C15(Carbamidomethyl); C17(Carbamidomethyl); N18(Deamidated)	3091.4			Medium	2.3452	0
GL50581_1568	organism=Giardia_Assemblage_B_isolate_GS | product=Acetyl-CoA synthetase | location=ACGJ01002166:35333-37480(+) | length=715 | sequence_SO=contig | SO=protein_coding	41.68	1	15	15	57	165.823	41.68	14	42	52.5993	28.25	9	15	715	76.6343	7.34229
	Sequence	# PSMs	# Proteins	# Protein Groups	Protein Group Accessions	Modifications	MH+ [Da]	A2	XCorr A2	B2	XCorr B2	# Missed Cleavages
	VGNTVVTNIKESGYTGKVFPINPTAPEILGYK	2	1	1	GL50581_1568		3406.85	High	6.45685	High	3.92422	2
	LNIKTEAEATAAYKEIMANAAK	3	1	1	GL50581_1568		2351.23	High	6.41092			2
	LAQLVNDFPEITELDMNPLLVFEEQKDGKNPGIAAVDVK	5	1	1	GL50581_1568	Q25(Deamidated)	4311.23	High	5.8531			2
	TVLLSHETSEIFTLYGVNAPK	20	1	1	GL50581_1568		2319.22	High	5.531	High	5.621	0
	GDNFVIITNAGGPGIVTTDAFETYHVGLSALSDKTK	3	1	1	GL50581_1568		3708.88	High	5.39846	Medium	2.94569	1
	MPVFPFPEPAIHATGAVLK	2	1	1	GL50581_1568		2022.08	High	5.35595	Medium	2.35995	0
	SGISAAGAAAASSHTGALAGNDIAFDLAFEK	2	1	1	GL50581_1568		2891.42	High	4.77646	High	3.35505	0
	VGNTVVTNIKESGYTGKVFPINPTAPEILGYK	2	1	1	GL50581_1568	N8(Deamidated)	3407.82	High	4.63957			2
	YSDRLIVSAFMGGLTMQEPSKILNDAK	1	1	1	GL50581_1568		2984.53	High	4.20308			2
	GAVLKGVEIQQMVDFSK	1	1	1	GL50581_1568		1848.99	High	4.06105			1
	SDISGLLDTMVK	7	1	1	GL50581_1568		1278.66	High	3.66038	High	3.33809	0
	LIVSAFMGGLTMQEPSKILNDAK	1	1	1	GL50581_1568		2463.3	High	3.65488			1
	SDISGLLDTMVK	1	1	1	GL50581_1568	M10(Oxidation)	1294.65	High	3.16119			0
	ADGRTVLLSHETSEIFTLYGVNAPK	2	1	1	GL50581_1568		2718.41	Medium	2.94801	Medium	3.22501	1
	SILEVPENVDVAVVVIPSKAVLAAAK	2	1	1	GL50581_1568		2631.55	High	2.86001	Medium	2.1664	1
	AATMSDLFDLGR	2	1	1	GL50581_1568		1296.62	High	2.84638			0
	YSDRLIVSAFMGGLTMQEPSK	1	1	1	GL50581_1568	Q17(Deamidated)	2331.15			High	2.60978	1
GL50581_235	organism=Giardia_Assemblage_B_isolate_GS | product=Variant-specific surface protein | location=ACGJ01000384:25053-26465(+) | length=470 | sequence_SO=contig | SO=protein_coding	31.06	1	9	9	48	162.182	31.06	9	32	81.8888	6.6	4	16	470	50.5797	4.86865
	Sequence	# PSMs	# Proteins	# Protein Groups	Protein Group Accessions	Modifications	MH+ [Da]	A2	XCorr A2	B2	XCorr B2	# Missed Cleavages
	VGEEPGNFICKPEDVFYVDGTALCRK	12	1	1	GL50581_235	C10(Carbamidomethyl); C24(Carbamidomethyl)	3000.43	High	8.4217	High	7.22319	1
	GFFAGFMGPSGQCFSCDKGGDGYTGVPHCQTCLPPHPNTPDLAAFCTECADGFYLLVSDDRTQTR	2	1	1	GL50581_235	Q12(Deamidated); C13(Carbamidomethyl); C16(Carbamidomethyl); C29(Carbamidomethyl); C32(Carbamidomethyl); N38(Deamidated); C46(Carbamidomethyl); C49(Carbamidomethyl)	7250.12	High	7.9371			2
	VGEEPGNFICKPEDVFYVDGTALCR	12	1	1	GL50581_235	C10(Carbamidomethyl); C24(Carbamidomethyl)	2872.33	High	7.18327	High	6.45542	0
	GGCYRVGEEPGNFICKPEDVFYVDGTALCRK	5	1	1	GL50581_235	C3(Carbamidomethyl); C15(Carbamidomethyl); C29(Carbamidomethyl)	3593.66	High	6.60843	High	7.3731	2
	VGEEPGNFICKPEDVFYVDGTALCRK	2	1	1	GL50581_235	N7(Deamidated); C10(Carbamidomethyl); C24(Carbamidomethyl)	3001.4	High	5.70782			1
	GGCYRVGEEPGNFICKPEDVFYVDGTALCR	4	1	1	GL50581_235	C3(Carbamidomethyl); C15(Carbamidomethyl); C29(Carbamidomethyl)	3465.56	High	5.6692	High	6.02755	1
	CGTKGYEGTCESCGTGYFYHNGGCYLK	3	1	1	GL50581_235	C1(Carbamidomethyl); C10(Carbamidomethyl); C13(Carbamidomethyl); N21(Deamidated); C24(Carbamidomethyl)	3127.23	High	4.23145			1
	CGTKGYEGTCESCGTGYFYHNGGCYLK	2	1	1	GL50581_235	C1(Carbamidomethyl); C10(Carbamidomethyl); C13(Carbamidomethyl); C24(Carbamidomethyl)	3126.25	High	3.81739			1
	GFFAGFMGPSGQCFSCDK	1	1	1	GL50581_235	C13(Carbamidomethyl); C16(Carbamidomethyl)	1999.81	High	3.7514			0
	TCNGDTSVCTMCLVR	1	1	1	GL50581_235	C2(Carbamidomethyl); N3(Deamidated); C9(Carbamidomethyl); C12(Carbamidomethyl)	1774.72	Medium	2.2115			0
	WEYISPGR	2	1	1	GL50581_235		1007.49	Medium	2.14942			0
	GGCYRVGEEPGNFICKPEDVFYVDGTALCR	2	1	1	GL50581_235	C3(Carbamidomethyl); N12(Deamidated); C15(Carbamidomethyl); C29(Carbamidomethyl)	3466.56			Medium	2.96452	1
GL50581_353	organism=Giardia_Assemblage_B_isolate_GS | product=High cysteine membrane protein Group 1 | location=ACGJ01000532:14969-19837(+) | length=1622 | sequence_SO=contig | SO=protein_coding	19.11	1	13	13	42	155.497	19.11	13	42					1622	170.343	4.84326
	Sequence	# PSMs	# Proteins	# Protein Groups	Protein Group Accessions	Modifications	MH+ [Da]	A2	XCorr A2	B2	XCorr B2	# Missed Cleavages
	QSESSLACSDIGACVSGGEDPTEASTYYCQCPMSYSSGDYCETCDNQR	1	1	1	GL50581_353	C8(Carbamidomethyl); C14(Carbamidomethyl); C29(Carbamidomethyl); C31(Carbamidomethyl); C41(Carbamidomethyl); C44(Carbamidomethyl)	5440.07	High	7.82743			0
	SCYDRDDTEPCQGRGECVMNVQLHPLTGEYTTGYICR	2	1	1	GL50581_353	C2(Carbamidomethyl); C11(Carbamidomethyl); C17(Carbamidomethyl); C36(Carbamidomethyl)	4437.91	High	7.73547			2
	SPDLCMSCKDNYFTSFSFAGQTSGPCRPCSDTR	1	1	1	GL50581_353	C5(Carbamidomethyl); C8(Carbamidomethyl); C26(Carbamidomethyl); C29(Carbamidomethyl)	3836.58	High	6.15436			1
	GFASLGENCVSPNCIEDGIECGGRGTCLYVR	2	1	1	GL50581_353	C9(Carbamidomethyl); C14(Carbamidomethyl); C21(Carbamidomethyl); C27(Carbamidomethyl)	3447.51	High	6.07045			1
	YSNGVCLACADGYFLHDGGCYETTKLPGR	1	1	1	GL50581_353	C6(Carbamidomethyl); C9(Carbamidomethyl); C20(Carbamidomethyl)	3281.43	High	5.73331			1
	YSNGVCLACADGYFLHDGGCYETTKLPGR	1	1	1	GL50581_353	N3(Deamidated); C6(Carbamidomethyl); C9(Carbamidomethyl); C20(Carbamidomethyl)	3282.44	High	5.66337			1
	SCVIDNTVCSGNGDCVAEGLFAFK	5	1	1	GL50581_353	C2(Carbamidomethyl); C9(Carbamidomethyl); C15(Carbamidomethyl)	2620.14	High	5.51516			0
	CLTGFVQLTDGHCTAPTCR	2	1	1	GL50581_353	C1(Carbamidomethyl); C13(Carbamidomethyl); C18(Carbamidomethyl)	2193.99	High	5.05369			0
	GFASLGENCVSPNCIEDGIECGGR	3	1	1	GL50581_353	C9(Carbamidomethyl); C14(Carbamidomethyl); C21(Carbamidomethyl)	2598.1	High	4.97911			0
	SCVIDNTVCSGNGDCVAEGLFAFK	12	1	1	GL50581_353	C2(Carbamidomethyl); C9(Carbamidomethyl); N12(Deamidated); C15(Carbamidomethyl)	2621.15	High	4.95633			0
	SCVIDNTVCSGNGDCVAEGLFAFK	2	1	1	GL50581_353	C2(Carbamidomethyl); N6(Deamidated); C9(Carbamidomethyl); N12(Deamidated); C15(Carbamidomethyl)	2622.13	High	4.90953			0
	SKDTWECGSCPTGFYQYSGR	3	1	1	GL50581_353	C7(Carbamidomethyl); C10(Carbamidomethyl)	2385.99	High	4.43453			1
	GFASLGENCVSPNCIEDGIECGGR	2	1	1	GL50581_353	N8(Deamidated); C9(Carbamidomethyl); C14(Carbamidomethyl); C21(Carbamidomethyl)	2599.11	High	3.63321			0
	CVHRDCIDTLDGEQIECSGFGK	1	1	1	GL50581_353	C1(Carbamidomethyl); C6(Carbamidomethyl); C17(Carbamidomethyl)	2596.13	High	3.52746			1
	CFSFACLSSINGQNYECGGHGK	2	1	1	GL50581_353	C1(Carbamidomethyl); C6(Carbamidomethyl); N11(Deamidated); C17(Carbamidomethyl)	2494.04	Medium	2.55179			0
	GVCTFEGSLEADR	1	1	1	GL50581_353	C3(Carbamidomethyl)	1440.64	High	2.427			0
	CGYPYMLVGTAK	1	1	1	GL50581_353	C1(Carbamidomethyl)	1359.64	High	2.35479			0
GL50581_2728	organism=Giardia_Assemblage_B_isolate_GS | product=Alcohol dehydrogenase 3 lateral transfer candidate | location=ACGJ01002387:5529-6755(-) | length=408 | sequence_SO=contig | SO=protein_coding	37.99	1	6	9	41	154.613	37.99	9	33	34.8852	16.42	3	8	408	45.2178	6.12549
	Sequence	# PSMs	# Proteins	# Protein Groups	Protein Group Accessions	Modifications	MH+ [Da]	A2	XCorr A2	B2	XCorr B2	# Missed Cleavages
	KIEHLHYSGINTNPTVEQIDEAVSLFGAK	11	1	1	GL50581_2728		3210.64	High	9.13807	High	6.96079	1
	FGEILDDLKPSCVGFVSSPTAYQK	13	1	1	GL50581_2728	C12(Carbamidomethyl)	2658.31	High	7.45829	High	7.03082	0
	KIEHLHYSGINTNPTVEQIDEAVSLFGAK	2	1	1	GL50581_2728	Q18(Deamidated)	3211.65	High	5.19589			1
	FTTIDALNHVMEASTTR	1	1	1	GL50581_2728		1906.93	High	4.67697			0
	LVLINLTHGTGTECDRYSVASILTGESYPIK	1	1	1	GL50581_2728	C14(Carbamidomethyl)	3407.75	High	4.50564			1
	VCGYLNDLFRPILGDLKGTPDEAEQAFRR	1	2	2	GL50581_2728 ;GL50581_1580	C2(Carbamidomethyl); N6(Deamidated)	3351.69	High	4.16455			2
	VCGYLNDLFRPILGDLK	3	2	2	GL50581_2728 ;GL50581_1580	C2(Carbamidomethyl)	1993.06	High	4.01025			0
	FGEILDDLKPSCVGFVSSPTAYQK	1	1	1	GL50581_2728	C12(Carbamidomethyl); Q23(Deamidated)	2659.3	High	3.84205			0
	VCGYLNDLFRPILGDLKGTPDEAEQAFRR	2	2	2	GL50581_2728 ;GL50581_1580	C2(Carbamidomethyl)	3350.7	High	3.83741			2
	SDLHRIFTESFYSA	3	1	1	GL50581_2728		1672.8	High	3.80416	Medium	2.26639	1
	VCGYLNDLFRPILGDLKGTPDEAEQAFR	1	2	2	GL50581_2728 ;GL50581_1580	C2(Carbamidomethyl)	3194.59	Medium	3.46607			1
	GLFFGPGAIAK	1	1	1	GL50581_2728		1077.61	Medium	1.84332			0
	KIEHLHYSGINTNPTVEQIDEAVSLFGAK	1	1	1	GL50581_2728	N11(Deamidated); N13(Deamidated); Q18(Deamidated)	3213.62			High	3.74928	1
GL50581_3181	organism=Giardia_Assemblage_B_isolate_GS | product=Serine peptidase, putative | location=ACGJ01002611:11754-13163(-) | length=469 | sequence_SO=contig | SO=protein_coding	51.39	1	14	14	36	136.966	51.39	14	36					469	53.3227	5.50342
	Sequence	# PSMs	# Proteins	# Protein Groups	Protein Group Accessions	Modifications	MH+ [Da]	A2	XCorr A2	B2	XCorr B2	# Missed Cleavages
	YEIPEFDTHTLMVPGAPCSDALYQAQHEATR	2	1	1	GL50581_3181	M12(Oxidation); C18(Carbamidomethyl)	3563.63	High	6.40113			0
	YEIPEFDTHTLMVPGAPCSDALYQAQHEATR	2	1	1	GL50581_3181	C18(Carbamidomethyl)	3547.62	High	6.01967			0
	IGPSTQLFIENRVDHFNPFNQEVFR	2	1	1	GL50581_3181		3004.51	High	5.79946			1
	VAILEIGGEGEINSAPGGTKTNPDILGR	3	1	1	GL50581_3181		2778.47	High	5.6596			1
	AWQEHGDIMGALVDYLSTSSFDSYDSANLASDTAR	1	1	1	GL50581_3181		3793.68	High	5.46613			0
	VAILEIGGEGEINSAPGGTK	4	1	1	GL50581_3181		1912	High	5.44405			0
	IFDGLDMGDPTLDTNEFYGGESVK	1	1	1	GL50581_3181		2620.18	High	4.9839			0
	IFDGLDMGDPTLDTNEFYGGESVK	1	1	1	GL50581_3181	N15(Deamidated)	2621.19	High	4.45247			0
	IADNYGAHIFILEHR	4	1	1	GL50581_3181		1768.91	High	4.31046			0
	TDADKSDIHYFIADTMLMCFQYGK	2	1	1	GL50581_3181	M18(Oxidation); C19(Carbamidomethyl)	2886.28	High	4.14172			1
	IYSFIVGRVDSILSRGE	2	1	1	GL50581_3181		1911.03	High	3.60463			2
	AWQEHGDIMGALVDYLSTSSFDSYDSANLASDTAR	3	1	1	GL50581_3181	Q3(Deamidated)	3794.68	High	3.5868			0
	QIEAGENNIIYER	2	1	1	GL50581_3181		1548.77	High	3.22348			0
	AWQEHGDIMGALVDYLSTSSFDSYDSANLASDTAR	1	1	1	GL50581_3181	Q3(Deamidated); N28(Deamidated)	3795.69	Medium	2.95227			0
	IGPSTQLFIENRVDHFNPFNQEVFR	2	1	1	GL50581_3181	N17(Deamidated)	3005.51	High	2.92677			1
	HPSLFAAGLSSSGVVNAR	1	1	1	GL50581_3181		1769.93	High	2.91702			0
	IYSFIVGRVDSILSR	1	1	1	GL50581_3181		1724.97	Medium	2.52729			1
	ITTQWHLDMCK	1	1	1	GL50581_3181	C10(Carbamidomethyl)	1432.67	Medium	2.40652			0
	IYSFIVGR	1	1	1	GL50581_3181		954.539	High	2.29614			0
GL50581_4331	organism=Giardia_Assemblage_B_isolate_GS | product=Cathepsin L precursor | location=ACGJ01002925:101778-103505(-) | length=575 | sequence_SO=contig | SO=protein_coding	19.65	1	11	11	42	134.976	19.65	11	35	19.6504	7.13	4	7	575	64.6041	5.13525
	Sequence	# PSMs	# Proteins	# Protein Groups	Protein Group Accessions	Modifications	MH+ [Da]	A2	XCorr A2	B2	XCorr B2	# Missed Cleavages
	EGKLIDQVIINYDHYYNLR	4	1	1	GL50581_4331	Q7(Deamidated)	2367.22	High	5.70539	High	3.68666	1
	VAFESEYPYLGQNDLCKEALFER	4	1	1	GL50581_4331	C16(Carbamidomethyl)	2778.31	High	5.5611			1
	EALFEREASYFITGYSAVK	3	1	1	GL50581_4331		2181.09	High	5.32699			1
	DNICGILTDASYAVVSKK	2	1	1	GL50581_4331	C4(Carbamidomethyl)	1954	High	5.11928			1
	AFQQDFYCYMDDSVCIPVR	6	1	1	GL50581_4331	C8(Carbamidomethyl); C15(Carbamidomethyl)	2414.02	High	5.03833	Medium	2.43889	0
	VAFESEYPYLGQNDLCK	3	1	1	GL50581_4331	C16(Carbamidomethyl)	2032.93	High	4.74973			0
	EGKLIDQVIINYDHYYNLR	3	1	1	GL50581_4331		2366.22	High	4.48341			1
	VAFESEYPYLGQNDLCKEALFEREASYFITGYSAVK	1	1	1	GL50581_4331	C16(Carbamidomethyl)	4195.01	High	4.45421			2
	LIDQVIINYDHYYNLR	7	1	1	GL50581_4331		2052.06	High	4.43419	High	4.4524	0
	LNGIDEAHSDLHTYISTR	3	1	1	GL50581_4331		2041.99	High	4.20521			0
	AFQQDFYCYMDDSVCIPVR	2	1	1	GL50581_4331	Q4(Deamidated); C8(Carbamidomethyl); C15(Carbamidomethyl)	2415.03	High	3.56312			0
	LIDQVIINYDHYYNLRTER	2	1	1	GL50581_4331		2438.25	Medium	3.46653	Medium	2.73398	1
	EASYFITGYSAVK	2	1	1	GL50581_4331		1435.71	High	2.89663			0
GL50581_2893	organism=Giardia_Assemblage_B_isolate_GS | product=Aspartate aminotransferase, cytoplasmic | location=ACGJ01002435:2792-4075(-) | length=427 | sequence_SO=contig | SO=protein_coding	38.17	1	11	11	46	129.21	34.19	9	27	74.9119	36.07	9	19	427	47.6141	8.25049
	Sequence	# PSMs	# Proteins	# Protein Groups	Protein Group Accessions	Modifications	MH+ [Da]	A2	XCorr A2	B2	XCorr B2	# Missed Cleavages
	MSMCGLTESNCDYVAEAIHDAVTKFPFKK	6	1	1	GL50581_2893	C4(Carbamidomethyl); C11(Carbamidomethyl)	3349.54	High	8.16945	High	6.55546	2
	SIFLFHACAHNPSGIDFTEAQWR	8	1	1	GL50581_2893	C8(Carbamidomethyl)	2704.27	High	7.9234	High	5.32968	0
	KHIAFFDSAYQGFATGSFEADAFAVR	6	1	1	GL50581_2893		2853.36	High	7.39922	High	5.48152	1
	HIAFFDSAYQGFATGSFEADAFAVR	3	1	1	GL50581_2893		2725.27	High	6.8923	High	6.92598	0
	HIAFFDSAYQGFATGSFEADAFAVR	3	1	1	GL50581_2893	Q10(Deamidated)	2726.27	High	6.36548	High	3.63946	0
	AEFYMPSTTWPNHYGIYDKVFNK	4	1	1	GL50581_2893		2808.3	High	5.81224	High	4.51867	1
	MSMCGLTESNCDYVAEAIHDAVTKFPFKK	2	1	1	GL50581_2893	C4(Carbamidomethyl); N10(Deamidated); C11(Carbamidomethyl)	3350.52	High	5.07656	Medium	3.16531	2
	SIFLFHACAHNPSGIDFTEAQWR	4	1	1	GL50581_2893	C8(Carbamidomethyl); N11(Deamidated)	2705.26	High	4.98278	High	3.97523	0
	TWSMSAIHGAYIVQTIVHDKR	2	1	1	GL50581_2893		2413.24	High	3.78218	High	3.62485	1
	LLQMFYDNVKEMSAR	3	1	1	GL50581_2893		1844.91	High	3.57611	High	2.74163	1
	AEFYMPSTTWPNHYGIYDKVFNKLR	1	1	1	GL50581_2893		3077.49	Medium	3.4998			2
	SIFLFHACAHNPSGIDFTEAQWRELLPIMK	2	1	1	GL50581_2893	C8(Carbamidomethyl); N11(Deamidated)	3529.76	Medium	3.42249			1
	AEFYMPSTTWPNHYGIYDK	1	1	1	GL50581_2893		2320.03			High	2.48442	0
	MFVDAGVEILVAQSFSK	1	1	1	GL50581_2893	M1(Oxidation)	1856.94			Medium	1.80573	0
GL50581_1523	organism=Giardia_Assemblage_B_isolate_GS | product=UPL-1 | location=ACGJ01002162:73558-74490(-) | length=310 | sequence_SO=contig | SO=protein_coding	42.9	1	7	7	50	126.961	42.9	7	38	47.0825	25.48	3	12	310	34.3633	7.29834
	Sequence	# PSMs	# Proteins	# Protein Groups	Protein Group Accessions	Modifications	MH+ [Da]	A2	XCorr A2	B2	XCorr B2	# Missed Cleavages
	MHAGSCLSCCSFYSSQGRQDQNFQDQNVELVDHYIK	3	1	1	GL50581_1523	C6(Carbamidomethyl); C9(Carbamidomethyl); C10(Carbamidomethyl)	4308.84	High	7.87365	High	7.48806	1
	TVPGFSMMEMESAHFCDLAR	11	1	1	GL50581_1523	C16(Carbamidomethyl)	2315.99	High	6.72291	High	6.11635	0
	MHAGSCLSCCSFYSSQGRQDQNFQDQNVELVDHYIK	6	1	1	GL50581_1523	C6(Carbamidomethyl); C9(Carbamidomethyl); C10(Carbamidomethyl); Q24(Deamidated); Q26(Deamidated)	4310.85	High	6.61494			1
	QDQNFQDQNVELVDHYIK	2	1	1	GL50581_1523		2233.06	High	6.52056			0
	IGTCGTPLEDAKVGDIIVPDVYR	6	1	1	GL50581_1523	C4(Carbamidomethyl)	2488.27	High	6.29954	High	6.46487	1
	IPGEVTTVANSVWTHTGEPLGDWNEFKVEFK	1	1	1	GL50581_1523		3487.72	High	5.35317			1
	TVPGFSMMEMESAHFCDLAR	14	1	1	GL50581_1523	M7(Oxidation); C16(Carbamidomethyl)	2331.98	High	4.26693	High	4.2949	0
	TVPGFSMMEMESAHFCDLAR	2	1	1	GL50581_1523	M7(Oxidation); M8(Oxidation); C16(Carbamidomethyl)	2347.97	Medium	2.6723			0
	AILDALVEFK	3	1	1	GL50581_1523		1118.65	High	2.5062			0
	TVLRNPDAFVPGK	1	1	1	GL50581_1523		1413.79	Medium	2.31277			1
	MHAGSCLSCCSFYSSQGRQDQNFQDQNVELVDHYIK	1	1	1	GL50581_1523	C6(Carbamidomethyl); C9(Carbamidomethyl); C10(Carbamidomethyl); Q21(Deamidated)	4309.85			Medium	2.74558	1
GL50581_2786	organism=Giardia_Assemblage_B_isolate_GS | product=VSP | location=ACGJ01002406:4484-5032(-) | length=182 | sequence_SO=contig | SO=protein_coding	58.79	1	5	5	51	125.791	48.35	4	26	96.8836	51.1	3	25	182	18.3853	7.13721
	Sequence	# PSMs	# Proteins	# Protein Groups	Protein Group Accessions	Modifications	MH+ [Da]	A2	XCorr A2	B2	XCorr B2	# Missed Cleavages
	SEASIIGVSDCASCAPPASGTGSVLCYFMNSDVIDPDNK	21	1	1	GL50581_2786	C11(Carbamidomethyl); C14(Carbamidomethyl); C26(Carbamidomethyl)	4091.79	High	6.85668	High	5.75064	0
	CIACSKSEASIIGVSDCASCAPPASGTGSVLCYFMNSDVIDPDNK	8	1	1	GL50581_2786	C1(Carbamidomethyl); C4(Carbamidomethyl); C17(Carbamidomethyl); C20(Carbamidomethyl); C32(Carbamidomethyl)	4811.11	High	6.78951	High	6.87628	1
	SDCIQCAAGCATCAGTAATCDICTDGYYK	2	1	1	GL50581_2786	C3(Carbamidomethyl); C6(Carbamidomethyl); C10(Carbamidomethyl); C13(Carbamidomethyl); C20(Carbamidomethyl); C23(Carbamidomethyl)	3221.24	High	6.37684			0
	SEASIIGVSDCASCAPPASGTGSVLCYFMNSDVIDPDNK	10	1	1	GL50581_2786	C11(Carbamidomethyl); C14(Carbamidomethyl); C26(Carbamidomethyl); M29(Oxidation)	4107.79	High	4.86749	High	4.14481	0
	MNGGCYEMAKYPGK	1	1	1	GL50581_2786	C5(Carbamidomethyl)	1605.68	High	2.97934			1
	SEASIIGVSDCASCAPPASGTGSVLCYFMNSDVIDPDNK	4	1	1	GL50581_2786	C11(Carbamidomethyl); C14(Carbamidomethyl); C26(Carbamidomethyl); M29(Oxidation); N30(Deamidated)	4108.81	High	2.86709	High	3.54386	0
	CIACSKSEASIIGVSDCASCAPPASGTGSVLCYFMNSDVIDPDNK	2	1	1	GL50581_2786	C1(Carbamidomethyl); C4(Carbamidomethyl); C17(Carbamidomethyl); C20(Carbamidomethyl); C32(Carbamidomethyl); N36(Deamidated)	4812.1			High	3.11396	1
	VCNNDGACTTCMPGYVVSKSDCIQCAAGCATCAGTAATCDICTDGYYK	2	1	1	GL50581_2786	C2(Carbamidomethyl); N3(Deamidated); N4(Deamidated); C8(Carbamidomethyl); C11(Carbamidomethyl); C22(Carbamidomethyl); C25(Carbamidomethyl); C29(Carbamidomethyl); C32(Carbamidomethyl); C39(Carbamidomethyl); C42(Carbamidomethyl)	5337.11			Medium	2.86208	1
	SEASIIGVSDCASCAPPASGTGSVLCYFMNSDVIDPDNK	1	1	1	GL50581_2786	C11(Carbamidomethyl); C14(Carbamidomethyl); C26(Carbamidomethyl); N30(Deamidated)	4092.79			High	2.62536	0
GL50581_1626	organism=Giardia_Assemblage_B_isolate_GS | product=A-type flavoprotein lateral transfer candidate | location=ACGJ01002175:642-1886(-) | length=414 | sequence_SO=contig | SO=protein_coding	28.99	1	8	8	36	120.205	28.99	8	29	28.8161	13.53	3	7	414	46.42	7.03467
	Sequence	# PSMs	# Proteins	# Protein Groups	Protein Group Accessions	Modifications	MH+ [Da]	A2	XCorr A2	B2	XCorr B2	# Missed Cleavages
	FNYTEALLEQAYNAGVDLGKR	11	1	1	GL50581_1626		2372.18	High	7.88157	High	6.7729	1
	ILYGMENATWLIVDDKYTLK	5	1	1	GL50581_1626		2386.24	High	5.86076			1
	FNYTEALLEQAYNAGVDLGKR	2	1	1	GL50581_1626	N2(Deamidated)	2373.19	High	5.4607			1
	STGCETVLLEMTSSDITK	2	1	1	GL50581_1626	C4(Carbamidomethyl)	1971.92	High	4.54443			0
	GKPAFAFGAFGWSNR	6	1	1	GL50581_1626		1612.8	High	4.48945	High	3.50901	0
	FIPVPLLHWPDSTFTYCPEDK	3	1	1	GL50581_1626	C17(Carbamidomethyl)	2562.24	High	3.49186			0
	VTVVLDSMYGTTHR	1	1	1	GL50581_1626		1578.79	High	2.99973			0
	YPFAEEWLSR	2	1	1	GL50581_1626		1297.62	High	2.60066			0
	ILYGMENATWLIVDDKYTLK	3	1	1	GL50581_1626	N7(Deamidated)	2387.24	Medium	2.52603	High	3.33755	1
	KVTVVLDSMYGTTHR	1	1	1	GL50581_1626		1706.89	Medium	2.35673			1
GL50581_770	organism=Giardia_Assemblage_B_isolate_GS | product=Transketolase | location=ACGJ01000950:11205-13364(+) | length=719 | sequence_SO=contig | SO=protein_coding	33.1	1	14	14	42	119.762	29.9	13	31	40.3451	12.66	4	11	719	77.4003	6.94678
	Sequence	# PSMs	# Proteins	# Protein Groups	Protein Group Accessions	Modifications	MH+ [Da]	A2	XCorr A2	B2	XCorr B2	# Missed Cleavages
	GIEITTGALGQGIGSAVGMALASK	15	1	1	GL50581_770		2202.18	High	6.90306	High	5.78832	0
	QFKEVIGVNPDLEFHVSDEVRNNFESIIAK	1	1	1	GL50581_770		3473.75	High	6.29937			2
	VVSMPSYSLFNSQPLSEQNATLPCLTTAGVPCLSVEPYTYFGIK	2	1	1	GL50581_770	Q13(Deamidated); Q18(Deamidated); C24(Carbamidomethyl); C32(Carbamidomethyl)	4868.38	High	4.54137			0
	VICVVGDGCLQEGVSAEASSLAGR	1	1	1	GL50581_770	C3(Carbamidomethyl); C9(Carbamidomethyl)	2434.18	High	4.53631			0
	EVIGVNPDLEFHVSDEVRNNFESIIAK	3	1	1	GL50581_770		3070.55	High	4.46129	High	4.7599	1
	AYTSLLSCPTLVIIK	2	1	1	GL50581_770	C8(Carbamidomethyl)	1678.94	High	4.44257			0
	CLSVDQVNAANSGHPGTPIGFAPAAYILFK	1	1	1	GL50581_770	C1(Carbamidomethyl)	3115.56	High	4.26891			0
	RYQAYGWQVLEVK	1	1	1	GL50581_770		1639.86	High	4.20728			1
	QFKEVIGVNPDLEFHVSDEVR	1	1	1	GL50581_770		2457.24	High	4.12674			1
	GIEITTGALGQGIGSAVGMALASK	1	1	1	GL50581_770	Q11(Deamidated)	2203.18	High	4.09378			0
	CISIEDFSFSGKPDDLAR	1	1	1	GL50581_770	C1(Carbamidomethyl)	2056.97	High	4.09132			0
	EVIGVNPDLEFHVSDEVRNNFESIIAK	2	1	1	GL50581_770	N20(Deamidated)	3071.53	High	4.00597			1
	GIEITTGALGQGIGSAVGMALASK	6	1	1	GL50581_770	M19(Oxidation)	2218.19	High	3.30435	High	2.48045	0
	YQAYGWQVLEVK	1	1	1	GL50581_770		1483.75	High	2.71191			0
	EFLQFDPSDPLWINRDR	2	1	1	GL50581_770		2148.06	Medium	2.37417	Medium	2.1111	1
	EFLQFDPSDPLWINR	1	1	1	GL50581_770		1876.92	Medium	1.99508			0
	VSAFTAVADGFSKGSNYVNYGVR	1	1	1	GL50581_770		2409.19			High	4.38443	1
GL50581_1192	organism=Giardia_Assemblage_B_isolate_GS | product=Pyrophosphate-fructose 6-phosphate 1-phosphotransferase alpha subunit | location=ACGJ01001640:8877-10511(-) | length=544 | sequence_SO=contig | SO=protein_coding	25.74	1	9	9	44	119.158	25.74	9	29	54.6078	19.85	6	15	544	59.6155	7.69385
	Sequence	# PSMs	# Proteins	# Protein Groups	Protein Group Accessions	Modifications	MH+ [Da]	A2	XCorr A2	B2	XCorr B2	# Missed Cleavages
	GLMTNKYVEITDDFLKPFR	5	1	1	GL50581_1192		2287.18	High	7.34321	High	4.07477	1
	TAKDNNLDIVCIIGGDDSNTNACLLAEDFLKR	5	1	1	GL50581_1192	C11(Carbamidomethyl); C23(Carbamidomethyl)	3565.71	High	6.711	High	4.99461	2
	WTGELTADAVAAKLPDPLKATFMAIPAGIR	1	1	1	GL50581_1192		3124.68	High	6.66996			2
	NRDAWLMNDDYQNPGPIQQIATESAEGTAVCARPTITLIEEAKK	1	1	1	GL50581_1192	C31(Carbamidomethyl)	4915.38	High	6.5224			2
	LPDPLKATFMAIPAGIR	2	1	1	GL50581_1192		1811.03	High	4.93824			1
	VKFTPLYHFFGYEGR	11	1	1	GL50581_1192		1860.94	High	4.73944	High	4.5023	1
	DAWLMNDDYQNPGPIQQIATESAEGTAVCARPTITLIEEAKK	5	1	1	GL50581_1192	Q10(Deamidated); Q16(Deamidated); C29(Carbamidomethyl)	4647.24	High	4.27215	Medium	2.78893	1
	YVEITDDFLKPFR	6	1	1	GL50581_1192		1642.84	High	4.1569	High	3.6928	0
	FTPLYHFFGYEGR	6	1	1	GL50581_1192		1633.78	High	3.52078	High	3.35066	0
	GLMTNKYVEITDDFLKPFR	2	1	1	GL50581_1192	M3(Oxidation)	2303.18	Medium	2.59315	High	3.63743	1
GL50581_4231	organism=Giardia_Assemblage_B_isolate_GS | product=Malic enzyme | location=ACGJ01002923:105911-107584(+) | length=557 | sequence_SO=contig | SO=protein_coding	27.65	1	11	11	41	117.689	27.65	11	32	24.4273	11.85	4	9	557	61.3243	7.1958
	Sequence	# PSMs	# Proteins	# Protein Groups	Protein Group Accessions	Modifications	MH+ [Da]	A2	XCorr A2	B2	XCorr B2	# Missed Cleavages
	LLRGELLPDLDDIRSISCQCALGLIR	5	1	1	GL50581_4231	C18(Carbamidomethyl); C20(Carbamidomethyl)	2996.61	High	6.07085	High	3.46953	2
	NAGPVFNDDIQGTGCIAAATVAAGLR	5	1	1	GL50581_4231	C15(Carbamidomethyl)	2559.26	High	6.06442			0
	VLPSSDTDLLAQLKEIQWSPKY	9	1	1	GL50581_4231		2531.34	High	4.69982	High	4.77078	2
	LQEVNETLFSGFCLK	2	1	1	GL50581_4231	C13(Carbamidomethyl)	1784.88	High	4.60151			0
	YLKEVLPIVYTPTVGTGCSNYSLLWQGCPR	2	1	1	GL50581_4231	C18(Carbamidomethyl); N20(Deamidated); C28(Carbamidomethyl)	3472.76	High	4.52572			1
	RVLPSSDTDLLAQLKEIQWSPK	1	1	1	GL50581_4231		2524.38	High	4.52425			2
	NAGPVFNDDIQGTGCIAAATVAAGLR	5	1	1	GL50581_4231	Q11(Deamidated); C15(Carbamidomethyl)	2560.26	High	4.52068			0
	VLPSSDTDLLAQLKEIQWSPK	1	1	1	GL50581_4231		2368.27	High	4.37273			1
	LLRGELLPDLDDIRSISCQCALGLIR	1	1	1	GL50581_4231	C18(Carbamidomethyl); Q19(Deamidated); C20(Carbamidomethyl)	2997.61	High	3.91819			2
	KITDEMIIGVSSALAK	1	1	1	GL50581_4231		1675.93	High	3.61369			1
	LLRGELLPDLDDIR	2	1	1	GL50581_4231		1637.92	High	3.47643	Medium	2.42556	1
	TQFDALTTPVEKWLYLTR	1	1	1	GL50581_4231		2182.15	High	3.34968			1
	ITDEMIIGVSSALAK	1	1	1	GL50581_4231		1547.83	High	3.1759			0
	VLPSSDTDLLAQLKEIQWSPKY	3	1	1	GL50581_4231	Q12(Deamidated)	2532.34	High	2.99486	High	2.61644	2
	TQFDALTTPVEKWLYLTR	2	1	1	GL50581_4231	Q2(Deamidated)	2183.16			High	2.78737	1
GL50581_2353	organism=Giardia_Assemblage_B_isolate_GS | product=Cytosolic HSP70 | location=ACGJ01002302:281-2275(-) | length=664 | sequence_SO=contig | SO=protein_coding	22.59	1	12	12	55	112.852	18.67	10	35	55.6771	16.57	7	20	664	71.6485	5.38916
	Sequence	# PSMs	# Proteins	# Protein Groups	Protein Group Accessions	Modifications	MH+ [Da]	A2	XCorr A2	B2	XCorr B2	# Missed Cleavages
	ARNELESLVFSVK	10	1	1	GL50581_2353		1491.82	High	4.39076	High	4.86746	1
	IFEGERPLTKDNNLLGTFDLGGIPPAPR	9	1	1	GL50581_2353		3037.61	High	4.37184	Medium	3.29502	1
	MKDIASDYLGNKVTEAIVTVPAYFSDAQR	3	1	1	GL50581_2353		3202.6	High	4.10752	High	3.74489	2
	TFSPEEISSMVLTK	9	1	1	GL50581_2353		1568.79	High	4.05213	High	2.00612	0
	AKFEDLCIDLFRK	1	1	1	GL50581_2353	C7(Carbamidomethyl)	1654.86	High	4.02442			2
	MKDIASDYLGNKVTEAIVTVPAYFSDAQR	1	1	1	GL50581_2353	N11(Deamidated)	3203.6	High	3.54064			2
	AKFEDLCIDLFR	2	1	1	GL50581_2353	C7(Carbamidomethyl)	1526.77	High	3.19248			1
	KETFTTYADNQTTVTIR	2	1	1	GL50581_2353		1988.99	High	3.03418			1
	VVNYFIAEFK	3	1	1	GL50581_2353		1229.66	High	3.0148			0
	NELESLVFSVK	12	1	1	GL50581_2353		1264.68	High	2.85367	High	3.05077	0
	ETFTTYADNQTTVTIR	1	1	1	GL50581_2353		1860.9	High	2.613			0
	EGQKARNELESLVFSVK	1	1	1	GL50581_2353		1934.03			High	2.63254	2
	GTPKIEVTYDVSADGVLTVTAK	1	1	1	GL50581_2353		2264.21			Medium	2.43747	1
GL50581_438	organism=Giardia_Assemblage_B_isolate_GS | product=Cathepsin B precursor | location=ACGJ01000614:50878-51795(-) | length=305 | sequence_SO=contig | SO=protein_coding	38.69	1	6	6	45	110.346	38.69	6	26	78.9885	13.77	2	19	305	34.0443	5.35107
	Sequence	# PSMs	# Proteins	# Protein Groups	Protein Group Accessions	Modifications	MH+ [Da]	A2	XCorr A2	B2	XCorr B2	# Missed Cleavages
	TYGSSIGGHAVLIVGYGSMNNHDYWIVR	10	1	1	GL50581_438		3066.49	High	8.82893	High	8.83106	0
	TYGSSIGGHAVLIVGYGSMNNHDYWIVR	3	1	1	GL50581_438	M19(Oxidation)	3082.48	High	7.74442	High	4.67355	0
	NSWGSDWGENGYFR	16	1	1	GL50581_438		1674.69	High	4.62258	High	4.27911	0
	ILRGTNECGIENNAWQVAVK	1	1	1	GL50581_438	C8(Carbamidomethyl)	2272.15	High	4.59795			1
	NSWGSDWGENGYFR	4	1	1	GL50581_438	N10(Deamidated)	1675.68	High	3.94454			0
	YYAADLTEDDLYPPADSPDRLDYR	2	1	1	GL50581_438		2834.27	High	3.92154			1
	QTHPECFFEPEDQSDCSCCYAFATLGALSTRR	1	1	1	GL50581_438	Q1(Deamidated); C6(Carbamidomethyl); Q13(Deamidated); C16(Carbamidomethyl); C18(Carbamidomethyl); C19(Carbamidomethyl)	3842.62	High	3.89516			1
	ILRGTNECGIENNAWQVAVK	2	1	1	GL50581_438	C8(Carbamidomethyl); N12(Deamidated)	2273.15	High	3.80221			1
	GTNECGIENNAWQVAVK	1	1	1	GL50581_438	C5(Carbamidomethyl)	1889.88	Medium	2.46315			0
	TYGSSIGGHAVLIVGYGSMNNHDYWIVR	2	1	1	GL50581_438	M19(Oxidation); N20(Deamidated)	3083.48			High	4.04209	0
	TYGSSIGGHAVLIVGYGSMNNHDYWIVR	2	1	1	GL50581_438	N20(Deamidated)	3067.47			Medium	3.07945	0
	TYGSSIGGHAVLIVGYGSMNNHDYWIVR	1	1	1	GL50581_438	M19(Oxidation); N20(Deamidated); N21(Deamidated)	3084.47			Medium	2.79639	0
GL50581_3442	organism=Giardia_Assemblage_B_isolate_GS | product=Malate dehydrogenase | location=ACGJ01002889:9094-10089(-) | length=331 | sequence_SO=contig | SO=protein_coding	29.61	1	4	4	32	109.836	29.61	4	25	32.6669	14.8	2	7	331	35.6262	7.35693
	Sequence	# PSMs	# Proteins	# Protein Groups	Protein Group Accessions	Modifications	MH+ [Da]	A2	XCorr A2	B2	XCorr B2	# Missed Cleavages
	IAAGDMLGYDQPVHIVMLEVPAALK	8	1	1	GL50581_3442		2651.39	High	7.00983	High	6.5669	0
	ILVIGNPANTNALVLSTQLTNIPK	14	1	1	GL50581_3442		2504.45	High	6.83268	High	7.09146	0
	ILVIGNPANTNALVLSTQLTNIPK	4	1	1	GL50581_3442	N9(Deamidated)	2505.45	High	5.78079			0
	IAAGDMLGYDQPVHIVMLEVPAALK	3	1	1	GL50581_3442	Q11(Deamidated)	2652.39	High	4.72587	Medium	2.33923	0
	ISNVWVAGNHSNTMVPIVECGVIYDEDLK	2	1	1	GL50581_3442	N9(Deamidated); N12(Deamidated); C20(Carbamidomethyl)	3261.58	High	3.50075			0
	LDLPKEVLDEMKASEAELMK	1	1	1	GL50581_3442		2289.16	High	2.95508			2
GL50581_4499	organism=Giardia_Assemblage_B_isolate_GS | product=Hypothetical protein | location=ACGJ01002929:65253-66098(-) | length=281 | sequence_SO=contig | SO=protein_coding	40.57	1	7	7	33	104.843	40.57	7	26	19.9367	21.71	3	7	281	29.9829	6.55127
	Sequence	# PSMs	# Proteins	# Protein Groups	Protein Group Accessions	Modifications	MH+ [Da]	A2	XCorr A2	B2	XCorr B2	# Missed Cleavages
	VGSKYDFEQSLVITIADMDEGTSTR	3	1	1	GL50581_4499		2762.33	High	5.80531	High	3.10384	1
	GNACDEVMFFYIGDRCPVEK	4	1	1	GL50581_4499	C4(Carbamidomethyl); C16(Carbamidomethyl)	2407.05	High	5.7565	High	3.71958	1
	CIFPEDVPAGAEMTLIPAGGSISGTVNTLK	3	1	1	GL50581_4499	C1(Carbamidomethyl)	3045.51	High	5.32507			0
	MIRGNACDEVMFFYIGDRCPVEK	1	1	1	GL50581_4499	C7(Carbamidomethyl); C19(Carbamidomethyl)	2807.27	High	5.27847			2
	VGSKYDFEQSLVITIADMDEGTSTR	1	1	1	GL50581_4499	M18(Oxidation)	2778.32	High	5.01834			1
	VGSKYDFEQSLVITIADMDEGTSTR	2	1	1	GL50581_4499	Q9(Deamidated)	2763.32	High	4.82768			1
	TYLFGGTESDGVLVFK	14	1	1	GL50581_4499		1732.88	High	4.41285	High	3.50765	0
	GKTYLFGGTESDGVLVFK	2	1	1	GL50581_4499		1918	High	4.32101			1
	VGSKYDFEQSLVITIADMDEGTSTR	2	1	1	GL50581_4499	Q9(Deamidated); M18(Oxidation)	2779.31	High	4.15843	High	2.51784	1
	LLAVPYGWDSATKSPFTK	1	1	1	GL50581_4499		1981.05	Medium	2.58766			1
GL50581_2704	organism=Giardia_Assemblage_B_isolate_GS | product=Thymus-specific serine protease precursor | location=ACGJ01002376:415-1980(-) | length=521 | sequence_SO=contig | SO=protein_coding	32.05	1	11	11	31	97.1621	32.05	11	27	8.96646	6.53	2	4	521	58.1972	5.70654
	Sequence	# PSMs	# Proteins	# Protein Groups	Protein Group Accessions	Modifications	MH+ [Da]	A2	XCorr A2	B2	XCorr B2	# Missed Cleavages
	SDQALADIATFLAYLKK	1	1	1	GL50581_2704		1868.02	High	6.31617			1
	SQSDDVVNKAVQFTNVYYGAR	4	1	1	GL50581_2704		2361.14	High	5.79636	High	3.21537	1
	SIEAYYDAYDSGESYQQLK	4	1	1	GL50581_2704		2229.98	High	5.3802			0
	SQSDDVVNKAVQFTNVYYGAR	8	1	1	GL50581_2704	N8(Deamidated)	2362.15	High	4.97474	High	3.18141	1
	STKVVAVGGSYSGNLAAWAR	1	1	1	GL50581_2704		1994.05	High	4.81722			1
	VVAVGGSYSGNLAAWAR	1	1	1	GL50581_2704		1677.87	High	4.4121			0
	FYGASFPSTDSSDLSLLR	4	1	1	GL50581_2704		1962.94	High	4.02053			0
	DVGDYFSIDYFAK	4	1	1	GL50581_2704		1539.7	High	3.34624	High	2.56968	0
	ALQDTSIDSEFAVDR	1	1	1	GL50581_2704		1666.79	High	3.17016			0
	IQFPFVIDAAISSSGPYLAQTDYPEYLQHIDAQIRK	1	1	1	GL50581_2704	Q2(Deamidated); Q20(Deamidated)	4097.07	Medium	3.12483			1
	AVQFTNVYYGAR	1	1	1	GL50581_2704		1388.7	Medium	2.17155			0
	ATQLEFLK	1	1	1	GL50581_2704		949.535	Medium	1.87795			0
GL50581_1561	organism=Giardia_Assemblage_B_isolate_GS | product=4-alpha-glucanotransferase, amylo-alpha-1,6-glucosidase | location=ACGJ01002166:21747-26954(-) | length=1735 | sequence_SO=contig | SO=protein_coding	16.31	1	16	16	29	95.7272	16.31	16	29					1735	196.031	6.50732
	Sequence	# PSMs	# Proteins	# Protein Groups	Protein Group Accessions	Modifications	MH+ [Da]	A2	XCorr A2	B2	XCorr B2	# Missed Cleavages
	FCANDANTDDETREAMSSVLMALHR	2	1	1	GL50581_1561	C2(Carbamidomethyl)	2854.25	High	6.13729			1
	KIEVTNPNNYNALCSDGLIDMDRGFGLINAR	1	1	1	GL50581_1561	C14(Carbamidomethyl)	3480.7	High	5.98917			2
	KIEVTNPNNYNALCSDGLIDMDRGFGLINAR	3	1	1	GL50581_1561	N8(Deamidated); C14(Carbamidomethyl)	3481.71	High	5.23148			2
	FCANDANTDDETREAMSSVLMALHR	2	1	1	GL50581_1561	C2(Carbamidomethyl); N7(Deamidated)	2855.25	High	4.56813			1
	CASQISFEAIEKWR	2	1	1	GL50581_1561	C1(Carbamidomethyl)	1724.84	High	4.26515			1
	YGDWLIDYICDRDQKYYER	2	1	1	GL50581_1561	C10(Carbamidomethyl)	2571.16	High	4.02892			2
	TLWEPLTVGSCPDSLVSSR	2	1	1	GL50581_1561	C11(Carbamidomethyl)	2104.04	High	3.98562			0
	NGVLAMYDVVLNHVAPTAR	1	1	1	GL50581_1561		2040.08	High	3.87319			0
	NGWSSVGTGVFGDETSLTPETMK	1	1	1	GL50581_1561		2400.11	High	3.85166			0
	DAYYDLQFLLSEHEKK	1	1	1	GL50581_1561		1998.98	High	3.70694			1
	YGDWLIDYICDRDQK	2	1	1	GL50581_1561	C10(Carbamidomethyl)	1959.88	High	3.67363			1
	TIDDLQPDRLPFGINSEENRFMMSFNDSNFPK	1	1	1	GL50581_1561		3774.77	Medium	3.45348			2
	MLRDTITPDFLQAFK	1	1	1	GL50581_1561		1795.94	High	3.26229			1
	TIDDLQPDRLPFGINSEENRFMMSFNDSNFPK	1	1	1	GL50581_1561	N15(Deamidated); N19(Deamidated)	3776.75	Medium	3.15283			2
	GGMATTFLMGIGYPK	1	1	1	GL50581_1561		1543.76	High	3.05855			0
	YIATIKELMIEIISR	1	1	1	GL50581_1561		1793.02	High	2.96925			1
	MNPATGESYIFVLRPAFK	1	1	1	GL50581_1561	N2(Deamidated)	2042.04	High	2.95062			0
	QILVTSLSLLR	2	1	1	GL50581_1561		1242.78	High	2.75531			0
	MNPATGESYIFVLRPAFK	1	1	1	GL50581_1561		2041.06	Medium	2.43429			0
	DVVPWYMIGMR	1	1	1	GL50581_1561		1366.67	Medium	1.85804			0
GL50581_2957	organism=Giardia_Assemblage_B_isolate_GS | product=Alanine aminotransferase, putative | location=ACGJ01002471:3355-4920(-) | length=521 | sequence_SO=contig | SO=protein_coding	14.4	1	5	5	23	94.4579	14.4	5	23					521	58.3036	7.84033
	Sequence	# PSMs	# Proteins	# Protein Groups	Protein Group Accessions	Modifications	MH+ [Da]	A2	XCorr A2	B2	XCorr B2	# Missed Cleavages
	KAQMLTEGLNKVPYMSCEVVSGAMYAFPR	6	1	1	GL50581_2957	C17(Carbamidomethyl)	3277.58	High	6.72322			2
	NLIALVTAPHILSKPDVEIR	1	1	1	GL50581_2957		2199.28	High	5.3229			0
	ITILEDEKFFREFVEK	12	1	1	GL50581_2957		2043.08	High	4.69636			2
	AQMLTEGLNKVPYMSCEVVSGAMYAFPR	2	1	1	GL50581_2957	N9(Deamidated); C16(Carbamidomethyl)	3150.49	High	3.8714			1
	KAQMLTEGLNKVPYMSCEVVSGAMYAFPR	1	1	1	GL50581_2957	Q3(Deamidated); N10(Deamidated); C17(Carbamidomethyl)	3279.59	High	3.83558			2
	MAADTLYCLR	1	1	1	GL50581_2957	C8(Carbamidomethyl)	1213.57	High	2.70913			0
GL50581_2473	organism=Giardia_Assemblage_B_isolate_GS | product=Alpha-11 giardin | location=ACGJ01002319:19558-20481(-) | length=307 | sequence_SO=contig | SO=protein_coding	22.15	1	4	4	36	92.8345	22.15	4	21	61.4153	13.03	2	15	307	34.9727	6.15088
	Sequence	# PSMs	# Proteins	# Protein Groups	Protein Group Accessions	Modifications	MH+ [Da]	A2	XCorr A2	B2	XCorr B2	# Missed Cleavages
	LLITSTADEYKEINHRFEVLTGK	18	1	1	GL50581_2473		2677.41	High	5.81639	High	5.80776	2
	TQFQDATGLEFIAFLKK	13	1	1	GL50581_2473		1957.05	High	5.806	High	5.34457	1
	AILEAKNEEEFVTFTSR	2	1	1	GL50581_2473		1984.01	High	5.08972			1
	LLITSTADEYKEINHRFEVLTGK	2	1	1	GL50581_2473	N14(Deamidated)	2678.4	High	4.02373			2
	AVAYAFYSAVR	1	1	1	GL50581_2473		1217.63	Medium	1.96381			0
GL50581_1580	organism=Giardia_Assemblage_B_isolate_GS | product=Alcohol dehydrogenase lateral transfer candidate | location=ACGJ01002166:84851-86074(-) | length=407 | sequence_SO=contig | SO=protein_coding	33.91	1	7	10	21	88.8984	33.91	10	21					407	45.2777	6.46826
	Sequence	# PSMs	# Proteins	# Protein Groups	Protein Group Accessions	Modifications	MH+ [Da]	A2	XCorr A2	B2	XCorr B2	# Missed Cleavages
	CGLWNTILAELEKR	6	1	1	GL50581_1580	C1(Carbamidomethyl)	1702.89	High	6.31993			1
	FTTIDALNHVMEGSTTTITTPYSCTLAR	2	1	1	GL50581_1580	C24(Carbamidomethyl)	3101.49	High	6.23473			0
	AFHNKVGFSGTMVDIGFSK	2	1	1	GL50581_1580		2042.02	High	4.89775			1
	VGFSGTMVDIGFSK	1	1	1	GL50581_1580		1444.71	High	4.43328			0
	VCGYLNDLFRPILGDLKGTPDEAEQAFRR	1	2	2	GL50581_2728 ;GL50581_1580	C2(Carbamidomethyl); N6(Deamidated)	3351.69	High	4.16455			2
	VCGYLNDLFRPILGDLK	3	2	2	GL50581_2728 ;GL50581_1580	C2(Carbamidomethyl)	1993.06	High	4.01025			0
	VCGYLNDLFRPILGDLKGTPDEAEQAFRR	2	2	2	GL50581_2728 ;GL50581_1580	C2(Carbamidomethyl)	3350.7	High	3.83741			2
	SDVEKLVEATWACPGMEGLIALSPIPCER	1	1	1	GL50581_1580	C13(Carbamidomethyl); C27(Carbamidomethyl)	3228.59	High	3.75706			1
	VCGYLNDLFRPILGDLKGTPDEAEQAFR	1	2	2	GL50581_2728 ;GL50581_1580	C2(Carbamidomethyl)	3194.59	Medium	3.46607			1
	GLYLGYGAIAK	1	1	1	GL50581_1580		1125.63	High	2.44738			0
	EVVFLIAR	1	1	1	GL50581_1580		946.57	Medium	2.00145			0
GL50581_2834	organism=Giardia_Assemblage_B_isolate_GS | product=Dynein light chain | location=ACGJ01002422:28615-28884(+) | length=89 | sequence_SO=contig | SO=protein_coding	39.33	1	3	3	37	85.6961	39.33	3	28	28.9393	39.33	3	9	89	10.4412	7.50342
	Sequence	# PSMs	# Proteins	# Protein Groups	Protein Group Accessions	Modifications	MH+ [Da]	A2	XCorr A2	B2	XCorr B2	# Missed Cleavages
	NADMPEDMQQDAIDCAIQSMER	7	1	1	GL50581_2834	C15(Carbamidomethyl)	2568.05	High	5.80281	High	5.10805	0
	FNIEKDIAAYIKK	9	1	1	GL50581_2834		1552.87	High	5.66432	High	4.9621	2
	NADMPEDMQQDAIDCAIQSMER	9	1	1	GL50581_2834	Q9(Deamidated); C15(Carbamidomethyl)	2569.05	High	5.3079	Medium	2.33033	0
	FNIEKDIAAYIK	6	1	1	GL50581_2834		1424.78	High	4.67864	High	3.78976	1
	NADMPEDMQQDAIDCAIQSMER	2	1	1	GL50581_2834	M8(Oxidation); C15(Carbamidomethyl)	2584.04	High	4.48162			0
	NADMPEDMQQDAIDCAIQSMER	1	1	1	GL50581_2834	M4(Oxidation); M8(Oxidation); C15(Carbamidomethyl); M20(Oxidation)	2616.03	High	3.60592			0
	NADMPEDMQQDAIDCAIQSMER	3	1	1	GL50581_2834	M8(Oxidation); Q10(Deamidated); C15(Carbamidomethyl)	2585.05	High	2.90735			0
GL50581_4496	organism=Giardia_Assemblage_B_isolate_GS | product=NADP-specific glutamate dehydrogenase | location=ACGJ01002929:46571-47920(-) | length=449 | sequence_SO=contig | SO=protein_coding	38.08	1	9	9	22	84.624	38.08	9	22					449	49.6451	7.88428
	Sequence	# PSMs	# Proteins	# Protein Groups	Protein Group Accessions	Modifications	MH+ [Da]	A2	XCorr A2	B2	XCorr B2	# Missed Cleavages
	VLTFSDSNGTIVDKDGFNEEKLAHLMHLK	1	1	1	GL50581_4496		3258.65	High	7.05437			2
	WGGSLIRPEATGYGAVYFLEEMCKDNNTVIR	1	1	1	GL50581_4496	C23(Carbamidomethyl)	3546.71	High	5.71439			1
	QAVEEVIDSLKVIFEREPK	5	1	1	GL50581_4496		2229.21	High	5.51365			2
	WGGSLIRPEATGYGAVYFLEEMCKDNNTVIR	2	1	1	GL50581_4496	C23(Carbamidomethyl); N26(Deamidated)	3547.73	High	5.09126			1
	HVGADTDVPAGDIGVGGREIGYLFGQYKR	3	1	1	GL50581_4496		3047.53	High	5.0011			2
	NYQMGANIAGFLK	4	1	1	GL50581_4496		1426.72	High	3.29733			0
	MPAQTVEELLAVINKR	2	1	1	GL50581_4496		1812.01	High	3.08413			1
	EIGYLFGQYKR	1	1	1	GL50581_4496		1373.72	Medium	2.77451			1
	VIMFRVPWMDDAGR	1	1	1	GL50581_4496		1692.83	Medium	2.7183			1
	AANAGGVSVSGLEMSQNSVR	1	1	1	GL50581_4496		1933.94	Medium	2.68128			0
	NYQMGANIAGFLK	1	1	1	GL50581_4496	M4(Oxidation)	1442.71	High	2.64769			0
GL50581_832	organism=Giardia_Assemblage_B_isolate_GS | product=Thioredoxin reductase | location=ACGJ01001022:101335-102279(-) | length=314 | sequence_SO=contig | SO=protein_coding	32.17	1	6	6	25	83.587	32.17	6	21	16.5134	14.33	3	4	314	33.855	6.60986
	Sequence	# PSMs	# Proteins	# Protein Groups	Protein Group Accessions	Modifications	MH+ [Da]	A2	XCorr A2	B2	XCorr B2	# Missed Cleavages
	IVHGYENETTLADALIIATGATAR	6	1	1	GL50581_832		2500.3	High	6.03392			0
	NIDAGALYWAVGHDPQTAFLKK	9	1	1	GL50581_832		2415.25	High	5.53929	High	5.31605	1
	NIDAGALYWAVGHDPQTAFLK	2	1	1	GL50581_832		2287.15	High	4.31891	High	4.92115	0
	IGIIGGGPAGLTAGIYAAR	2	1	1	GL50581_832		1727.98	High	4.31036			0
	IVHGYENETTLADALIIATGATAR	2	1	1	GL50581_832	N7(Deamidated)	2501.31	High	4.29072			0
	VMNEKQIEIIYDSAIDEIKGDGK	2	1	1	GL50581_832	Q6(Deamidated)	2609.32	High	3.67728			2
	AALDAERWLAMQE	1	1	1	GL50581_832		1503.72	High	2.31786			1
	VMNEKQIEIIYDSAIDEIKGDGK	1	1	1	GL50581_832		2608.32			Medium	3.20343	2
GL50581_2036	organism=Giardia_Assemblage_B_isolate_GS | product=Cathepsin B precursor | location=ACGJ01002261:260-1180(+) | length=306 | sequence_SO=contig | SO=protein_coding	22.55	1	3	3	44	82.9082	22.55	3	21	110.777	22.55	3	23	306	33.0055	4.60205
	Sequence	# PSMs	# Proteins	# Protein Groups	Protein Group Accessions	Modifications	MH+ [Da]	A2	XCorr A2	B2	XCorr B2	# Missed Cleavages
	HVYGSQISSHAVEIIGYGAADDEDSTPYWIVK	8	1	1	GL50581_2036		3507.67	High	8.02185	High	8.05342	0
	HVYGSQISSHAVEIIGYGAADDEDSTPYWIVK	4	1	1	GL50581_2036	Q6(Deamidated)	3508.67	High	5.23582	High	3.8092	0
	NSLGSGWGEEGYFNIVR	19	1	1	GL50581_2036		1884.89	High	5.22233	High	6.1246	0
	GSNECDIESAVYSGLFLSSE	7	1	1	GL50581_2036	C5(Carbamidomethyl)	2163.94	High	3.95273	High	4.93933	0
	NSLGSGWGEEGYFNIVR	6	1	1	GL50581_2036	N1(Deamidated)	1885.87	High	3.15434	High	4.19144	0
GL50581_4332	organism=Giardia_Assemblage_B_isolate_GS | product=Cathepsin L precursor | location=ACGJ01002925:103569-105200(-) | length=543 | sequence_SO=contig | SO=protein_coding	25.97	1	11	11	32	80.4426	25.97	11	23	46.2394	4.6	2	9	543	61.8947	5.021
	Sequence	# PSMs	# Proteins	# Protein Groups	Protein Group Accessions	Modifications	MH+ [Da]	A2	XCorr A2	B2	XCorr B2	# Missed Cleavages
	ETQYFYEDIPEHSDTWYYSEENQKR	9	1	1	GL50581_4332		3257.4	High	6.18728	High	6.81121	1
	TDHQDFYCLPLNSVDGKLYCQPR	1	1	1	GL50581_4332	C8(Carbamidomethyl); C20(Carbamidomethyl)	2826.29	High	6.11704			1
	GHFDVVFGSVSQPLEVKTDASTHR	1	1	1	GL50581_4332		2613.31	Medium	6.05977			1
	GVITPVKDQAACGSCWSFGAAGTIEGR	1	1	1	GL50581_4332	Q9(Deamidated); C12(Carbamidomethyl); C15(Carbamidomethyl)	2796.33	High	4.73387			1
	ETQYFYEDIPEHSDTWYYSEENQK	2	1	1	GL50581_4332	Q3(Deamidated)	3102.3	High	4.67759			0
	GHFDVVFGSVSQPLEVK	1	1	1	GL50581_4332		1844.95	High	4.5741			0
	QVISFYDGLHSTLVR	1	1	1	GL50581_4332		1734.92	High	3.91704			0
	TDHQDFYCLPLNSVDGK	1	1	1	GL50581_4332	C8(Carbamidomethyl)	2008.91	High	3.35144			0
	NNVCGVLTCADYVMIE	5	1	1	GL50581_4332	C4(Carbamidomethyl); C9(Carbamidomethyl)	1857.82	High	3.22363			0
	ETQYFYEDIPEHSDTWYYSEENQK	3	1	1	GL50581_4332		3101.3	High	3.07083	High	6.20374	0
	DTFYAYVYTRK	1	1	1	GL50581_4332		1426.7	High	2.80904			1
	DTFYAYVYTR	6	1	1	GL50581_4332		1298.61	Medium	2.69598			0
GL50581_413	organism=Giardia_Assemblage_B_isolate_GS | product=Elongation factor 1-alpha | location=ACGJ01000565:87-1415(-) | length=442 | sequence_SO=contig | SO=protein_coding	24.89	1	7	7	34	79.0643	23.76	6	18	64.4235	17.19	6	16	442	49.1283	8.39697
	Sequence	# PSMs	# Proteins	# Protein Groups	Protein Group Accessions	Modifications	MH+ [Da]	A2	XCorr A2	B2	XCorr B2	# Missed Cleavages
	KIQPGYTPVIDCHTAHIACQFQLFLQK	3	1	1	GL50581_413	C12(Carbamidomethyl); C19(Carbamidomethyl)	3213.62	High	6.92823	High	3.6208	1
	KAEEFDYIPTSGWTGDNIMER	6	1	1	GL50581_413		2459.12	High	6.21584	High	6.76203	1
	SDKMPWYEGPCLIDAIDGLKAPK	3	1	1	GL50581_413	M4(Oxidation); C11(Carbamidomethyl)	2620.28	High	6.09645	High	6.35833	2
	SDKMPWYEGPCLIDAIDGLKAPK	2	1	1	GL50581_413	C11(Carbamidomethyl)	2604.29	High	5.84093	High	6.77031	2
	KIQPGYTPVIDCHTAHIACQFQLFLQK	1	1	1	GL50581_413	Q3(Deamidated); C12(Carbamidomethyl); C19(Carbamidomethyl)	3214.63	Medium	5.62187			1
	SDKMPWYEGPCLIDAIDGLK	5	1	1	GL50581_413	C11(Carbamidomethyl)	2308.1	High	4.72315	High	4.78716	1
	AEEFDYIPTSGWTGDNIMER	4	1	1	GL50581_413		2331.02	High	4.18967	High	2.9033	0
	KAEEFDYIPTSGWTGDNIMER	3	1	1	GL50581_413	M19(Oxidation)	2475.11	High	3.77441	High	4.62235	1
	NMITGTSQADVAILVVAAGQGEFEAGISKDGQTR	2	1	1	GL50581_413	Q8(Deamidated)	3435.73	Medium	3.34386			1
	KAEEFDYIPTSGWTGDNIMER	1	1	1	GL50581_413	N17(Deamidated)	2460.12	High	2.6102			1
	NIGWKKAEEFDYIPTSGWTGDNIMER	1	1	1	GL50581_413		3057.44			High	3.38206	2
	SDKMPWYEGPCLIDAIDGLK	2	1	1	GL50581_413	M4(Oxidation); C11(Carbamidomethyl)	2324.1			High	3.07446	1
	AEEFDYIPTSGWTGDNIMER	1	1	1	GL50581_413	N16(Deamidated)	2332.03			High	2.1314	0
GL50581_943	organism=Giardia_Assemblage_B_isolate_GS | product=Glucokinase | location=ACGJ01001190:1638-2669(-) | length=343 | sequence_SO=contig | SO=protein_coding	38.19	1	6	6	24	75.9961	37.61	5	16	29.4026	12.83	3	8	343	37.4077	5.77002
	Sequence	# PSMs	# Proteins	# Protein Groups	Protein Group Accessions	Modifications	MH+ [Da]	A2	XCorr A2	B2	XCorr B2	# Missed Cleavages
	VCITNLDWHESVEELQNVTGVGK	12	1	1	GL50581_943	C2(Carbamidomethyl)	2627.28	High	8.15469	High	7.06621	0
	NGTVSTPTVVPDNSTGIVSFAGAGTGFGVGFIANGLAHSAEGGHTTFSPIEAEDHALAK	1	1	1	GL50581_943	N13(Deamidated); N34(Deamidated)	5740.79	High	6.90615			0
	CFLAIHDLDALKDDAR	1	1	1	GL50581_943	C1(Carbamidomethyl)	1872.93	High	5.61103			1
	NMHDFFWGSLGGLAGPALR	7	1	1	GL50581_943		2046	High	4.65835	High	3.79728	0
	LGIVGAAYLCTR	1	1	1	GL50581_943	C10(Carbamidomethyl)	1293.7	High	2.87074			0
	VCITNLDWHESVEELQNVTGVGKIK	1	1	1	GL50581_943	C2(Carbamidomethyl)	2868.46			Medium	2.73546	1
	NMHDFFWGSLGGLAGPALR	1	1	1	GL50581_943	M2(Oxidation)	2061.99			Medium	2.34414	0
GL50581_1765	organism=Giardia_Assemblage_B_isolate_GS | product=Elongation factor 2 | location=ACGJ01002198:10520-13216(+) | length=898 | sequence_SO=contig | SO=protein_coding	21.94	1	12	12	28	74.8207	19.27	10	19	25.3337	8.69	4	9	898	99.5994	6.62451
	Sequence	# PSMs	# Proteins	# Protein Groups	Protein Group Accessions	Modifications	MH+ [Da]	A2	XCorr A2	B2	XCorr B2	# Missed Cleavages
	LYFEAEPISEEVIEAIKNGEITNEQDSKVR	6	1	1	GL50581_1765		3450.73	High	5.60127	High	6.2796	2
	TIGEVNQLIATYQDKTLFSDKR	3	1	1	GL50581_1765		2540.34	High	5.2801			2
	IEQIDDVPCGNTVGLVGIDQYLVK	2	1	1	GL50581_1765	C9(Carbamidomethyl)	2645.35	High	5.03354			0
	LYFEAEPISEEVIEAIKNGEITNEQDSK	2	1	1	GL50581_1765		3195.57	High	4.49692			1
	LSGEDAFLMFEK	1	1	1	GL50581_1765		1386.66	High	4.40358			0
	AHLPVAESFGFDADLR	1	1	1	GL50581_1765		1744.87	High	4.151			0
	NGVLAGEELVGTCFK	2	1	1	GL50581_1765	N1(Deamidated); C13(Carbamidomethyl)	1594.78	High	3.87152			0
	ILTDKYGWDSDEAKQIWSFGPVGASSGHMTNLILEATK	2	1	1	GL50581_1765	N31(Deamidated)	4167.07	Medium	3.23456			2
	GMKEIVPDVSEYEDKL	1	1	1	GL50581_1765		1851.92	High	3.10524			2
	LYFEAEPISEEVIEAIKNGEITNEQDSKVR	1	1	1	GL50581_1765	N18(Deamidated); N23(Deamidated)	3452.72	Medium	2.94605			2
	EIVPDVSEYEDKL	1	1	1	GL50581_1765		1535.75	High	2.74527			1
	LYFEAEPISEEVIEAIKNGEITNEQDSKVR	2	1	1	GL50581_1765	N18(Deamidated)	3451.72			High	5.04813	2
	IEQIDDVPCGNTVGLVGIDQYLVK	2	1	1	GL50581_1765	C9(Carbamidomethyl); N11(Deamidated)	2646.36			High	3.36881	0
	STGVSLYYEWTDENKVVMEEAAKK	1	1	1	GL50581_1765		2777.32			Medium	3.16761	2
	STGVSLYYEWTDENKVVMEEAAK	1	1	1	GL50581_1765		2649.25			Medium	2.42574	1
GL50581_4262	organism=Giardia_Assemblage_B_isolate_GS | product=Leucine-rich repeat protein | location=ACGJ01002924:57805-60243(-) | length=812 | sequence_SO=contig | SO=protein_coding	9.61	1	4	4	41	74.472	7.14	3	18	84.8857	9.61	4	23	812	87.9089	4.81787
	Sequence	# PSMs	# Proteins	# Protein Groups	Protein Group Accessions	Modifications	MH+ [Da]	A2	XCorr A2	B2	XCorr B2	# Missed Cleavages
	AYVGAIDDVASIPPGVVTAFWK	22	1	1	GL50581_4262		2276.19	High	5.81968	High	5.83253	0
	FGTAISIIDISNNALVGVAPR	11	1	1	GL50581_4262		2128.17	High	3.97664	High	5.11213	0
	GLLNGVVELETLLPK	6	1	1	GL50581_4262		1594.95	High	3.04198	High	1.9206	0
	RYFSVSFTSTVEPYQYNTLK	1	1	1	GL50581_4262		2430.19			High	4.30601	1
	GLLNGVVELETLLPK	1	1	1	GL50581_4262	N4(Deamidated)	1595.94			High	1.94105	0
GL50581_314	organism=Giardia_Assemblage_B_isolate_GS | product=IgE-dependent histamine-releasing factor, putative | location=ACGJ01000480:4663-5118(-) | length=151 | sequence_SO=contig | SO=protein_coding	23.18	1	3	3	15	73.9326	23.18	3	15					151	17.3546	4.70361
	Sequence	# PSMs	# Proteins	# Protein Groups	Protein Group Accessions	Modifications	MH+ [Da]	A2	XCorr A2	B2	XCorr B2	# Missed Cleavages
	MVVADGDEDDEDAEKVIDVVFR	10	1	1	GL50581_314		2466.13	High	6.28106			1
	GKMVVADGDEDDEDAEKVIDVVFR	1	1	1	GL50581_314		2651.25	High	6.02811			2
	GKMVVADGDEDDEDAEKVIDVVFR	1	1	1	GL50581_314	M3(Oxidation)	2667.25	High	5.97539			2
	MVVADGDEDDEDAEKVIDVVFR	2	1	1	GL50581_314	M1(Oxidation)	2482.13	High	4.2361			1
	VNAWVTGLLEK	1	1	1	GL50581_314		1229.69	High	2.68004			0
GL50581_4335	organism=Giardia_Assemblage_B_isolate_GS | product=Ribokinase | location=ACGJ01002926:2307-3341(+) | length=344 | sequence_SO=contig | SO=protein_coding	20.93	1	4	4	17	72.7546	20.93	4	17					344	36.3475	6.03662
	Sequence	# PSMs	# Proteins	# Protein Groups	Protein Group Accessions	Modifications	MH+ [Da]	A2	XCorr A2	B2	XCorr B2	# Missed Cleavages
	LMELAEESTGGSSALDSIDSIAEAAR	10	1	1	GL50581_4335		2623.24	High	6.64072			0
	AIDTSGAGDCFIGSFCVR	2	1	1	GL50581_4335	C10(Carbamidomethyl); C16(Carbamidomethyl)	1932.86	High	5.20926			0
	FVFNPAPYRADYDFSK	1	1	1	GL50581_4335		1936.92	High	3.43916			1
	FASVAAGISVTR	3	1	1	GL50581_4335		1178.65	High	3.33193			0
	FVFNPAPYRADYDFSK	1	1	1	GL50581_4335	N4(Deamidated)	1937.92	High	3.31452			1
GL50581_4316	organism=Giardia_Assemblage_B_isolate_GS | product=Tenascin precursor | location=ACGJ01002925:61128-62630(+) | length=500 | sequence_SO=contig | SO=protein_coding	8.8	1	2	2	30	67.1687	8.8	2	20	42.1932	8.8	2	10	500	53.4835	4.52588
	Sequence	# PSMs	# Proteins	# Protein Groups	Protein Group Accessions	Modifications	MH+ [Da]	A2	XCorr A2	B2	XCorr B2	# Missed Cleavages
	CDPFDSITLGPFTCVSNDCVSDNLSEGVCSR	10	1	1	GL50581_4316	C1(Carbamidomethyl); C14(Carbamidomethyl); C19(Carbamidomethyl); C29(Carbamidomethyl)	3508.47	High	5.84971	High	5.49979	0
	CDPFDSITLGPFTCVSNDCVSDNLSEGVCSR	2	1	1	GL50581_4316	C1(Carbamidomethyl); C14(Carbamidomethyl); N17(Deamidated); C19(Carbamidomethyl); C29(Carbamidomethyl)	3509.48	High	4.30324			0
	GYGLLDTLTCVSR	18	1	1	GL50581_4316	C10(Carbamidomethyl)	1454.73	High	3.63709	High	3.71774	0
GL50581_4509	organism=Giardia_Assemblage_B_isolate_GS | product=CXC-rich protein | location=ACGJ01002929:80912-87409(-) | length=2165 | sequence_SO=contig | SO=protein_coding	4.53	1	6	6	25	63.8414	4.53	6	19	19.6995	1.62	3	6	2165	222.54	5.2749
	Sequence	# PSMs	# Proteins	# Protein Groups	Protein Group Accessions	Modifications	MH+ [Da]	A2	XCorr A2	B2	XCorr B2	# Missed Cleavages
	SPGEFPFLNSLPALVPVDNK	5	1	1	GL50581_4509		2141.13	High	5.26858	High	3.60742	0
	VSVGGIAAVLAEGASASDCQFSGYITR	4	1	1	GL50581_4509	C19(Carbamidomethyl)	2686.31	High	5.22457			0
	SPGEFPFLNSLPALVPVDNK	4	1	1	GL50581_4509	N9(Deamidated)	2142.12	High	4.24864			0
	WTADVWEIGQSMR	4	1	1	GL50581_4509		1578.74	High	3.73889	High	2.99187	0
	VSVGGIAAVLAEGASASDCQFSGYITR	1	1	1	GL50581_4509	C19(Carbamidomethyl); Q20(Deamidated)	2687.32	High	3.47445			0
	AKWTADVWEIGQSMR	5	1	1	GL50581_4509		1777.87	High	3.27797	High	3.86277	1
	MSTYSGFDIGTTGSK	1	1	1	GL50581_4509		1551.7	High	2.9911			0
	GANPPSMTTSQYYIGLFNGAK	1	1	1	GL50581_4509		2217.06	Medium	2.30006			0
GL50581_3386	organism=Giardia_Assemblage_B_isolate_GS | product=Protein disulfide isomerase PDI5 | location=ACGJ01002882:9588-9938(+) | length=116 | sequence_SO=contig | SO=protein_coding	49.14	1	2	2	15	63.1777	49.14	2	11	19.4704	49.14	2	4	116	12.6343	5.52881
	Sequence	# PSMs	# Proteins	# Protein Groups	Protein Group Accessions	Modifications	MH+ [Da]	A2	XCorr A2	B2	XCorr B2	# Missed Cleavages
	YVDLSDDAPEGVVIAEVDCTKANELCGSEGVEGYPTVK	5	1	1	GL50581_3386	C19(Carbamidomethyl); C26(Carbamidomethyl)	4085.88	High	9.45557	High	7.2073	1
	YVDLSDDAPEGVVIAEVDCTKANELCGSEGVEGYPTVK	5	1	1	GL50581_3386	C19(Carbamidomethyl); N23(Deamidated); C26(Carbamidomethyl)	4086.9	High	6.00925	High	4.83425	1
	FVEEYSGPREVVAMKEWIK	5	1	1	GL50581_3386		2297.16	High	5.00405	High	3.54906	2
GL50581_2467	organism=Giardia_Assemblage_B_isolate_GS | product=20S proteasome alpha subunit 4 | location=ACGJ01002319:10996-11640(+) | length=214 | sequence_SO=contig | SO=protein_coding	34.58	1	6	6	14	62.8303	34.58	6	14					214	23.266	6.63916
	Sequence	# PSMs	# Proteins	# Protein Groups	Protein Group Accessions	Modifications	MH+ [Da]	A2	XCorr A2	B2	XCorr B2	# Missed Cleavages
	SALSELIDVNDETLQYKVLKA	2	1	1	GL50581_2467		2349.25	High	6.07173			2
	ASQKIFDVDDHIIATFAGLTADAR	3	1	1	GL50581_2467		2575.31	High	5.92516			1
	SALSELIDVNDETLQYK	5	1	1	GL50581_2467		1937.98	High	5.33469			0
	IFDVDDHIIATFAGLTADAR	1	1	1	GL50581_2467		2161.09	High	5.13464			0
	SAAGVVLAIER	2	1	1	GL50581_2467		1085.63	High	3.14878			0
	ALAIGNQCVTIIEFLEKK	1	1	1	GL50581_2467	C8(Carbamidomethyl)	2047.13	High	2.90344			1
GL50581_3278	organism=Giardia_Assemblage_B_isolate_GS | product=Protein 21.1 | location=ACGJ01002726:123268-125628(-) | length=786 | sequence_SO=contig | SO=protein_coding	19.34	1	9	9	24	62.5688	17.18	8	16	31.7038	6.87	3	8	786	87.2215	5.89697
	Sequence	# PSMs	# Proteins	# Protein Groups	Protein Group Accessions	Modifications	MH+ [Da]	A2	XCorr A2	B2	XCorr B2	# Missed Cleavages
	QEATLTNPDNLTALMIAAQSDHPR	2	1	1	GL50581_3278	N7(Deamidated)	2608.28	High	6.90881			0
	QEATLTNPDNLTALMIAAQSDHPR	2	1	1	GL50581_3278		2607.29	High	6.32825			0
	TALSLAAEAGHDECVMILAK	1	1	1	GL50581_3278	C14(Carbamidomethyl)	2100.05	High	5.48849			0
	AGEYVSKSEIEWLTDPAMQK	2	1	1	GL50581_3278		2282.1	High	5.01074	High	3.93343	1
	FSDLATYEKELDMALTK	8	1	1	GL50581_3278		1974.97	High	4.41864	High	5.74057	1
	VVEVLAPLEYSIFLPNGR	2	1	1	GL50581_3278		2016.12	High	4.21127			0
	EGGLSTNELHEEGAGFTALMLAAK	1	1	1	GL50581_3278	N7(Deamidated)	2447.18	High	4.20949			0
	EGGLSTNELHEEGAGFTALMLAAK	1	1	1	GL50581_3278		2446.18	High	4.02775			0
	VVEVLAPLEYSIFLPNGR	1	1	1	GL50581_3278	N16(Deamidated)	2017.1	High	3.23009			0
	SAEVKNLLSLFN	1	1	1	GL50581_3278		1334.73	Medium	2.18546			1
	NLLSLFN	1	1	1	GL50581_3278		820.458	High	2.10051			0
	FSDLATYEKELDMALTK	1	1	1	GL50581_3278	M13(Oxidation)	1990.97			High	4.07052	1
	SQDLAIEIAKLSDNVAR	1	1	1	GL50581_3278		1842.99			High	2.75736	1
GL50581_3909	organism=Giardia_Assemblage_B_isolate_GS | product=Hypothetical protein | location=ACGJ01002914:16360-16665(+) | length=101 | sequence_SO=contig | SO=protein_coding	46.53	1	3	3	28	60.6933	46.53	3	20	24.5146	46.53	3	8	101	11.3358	5.0083
	Sequence	# PSMs	# Proteins	# Protein Groups	Protein Group Accessions	Modifications	MH+ [Da]	A2	XCorr A2	B2	XCorr B2	# Missed Cleavages
	VTPKDGESTLLKDVQLVSINDTQLVITGTDQGNNTLR	3	1	1	GL50581_3909		3983.09	High	7.73842	High	6.20702	2
	DGESTLLKDVQLVSINDTQLVITGTDQGNNTLR	4	1	1	GL50581_3909		3557.82	High	7.05021	High	4.1807	1
	VTPKDGESTLLKDVQLVSINDTQLVITGTDQGNNTLR	7	1	1	GL50581_3909	Q23(Deamidated)	3984.1	High	4.66994			2
	DGESTLLKDVQLVSINDTQLVITGTDQGNNTLR	1	1	1	GL50581_3909	Q11(Deamidated); Q19(Deamidated)	3559.83	High	3.6102			1
	TDPIKALEMI	7	1	1	GL50581_3909		1130.61	High	2.58655	High	2.36888	1
	DGESTLLKDVQLVSINDTQLVITGTDQGNNTLR	6	1	1	GL50581_3909	Q19(Deamidated)	3558.81	Medium	2.41293	High	6.16124	1
GL50581_1032	organism=Giardia_Assemblage_B_isolate_GS | product=Protein 21.1 | location=ACGJ01001410:15370-17241(-) | length=623 | sequence_SO=contig | SO=protein_coding	18.14	1	7	7	16	60.5033	18.14	7	16					623	66.2897	6.65381
	Sequence	# PSMs	# Proteins	# Protein Groups	Protein Group Accessions	Modifications	MH+ [Da]	A2	XCorr A2	B2	XCorr B2	# Missed Cleavages
	NLFPESIPFLVHYLKDKPDGR	2	1	1	GL50581_1032		2485.33	Medium	5.51707			1
	HVAQLLYSTEYDIKDSMGK	1	1	1	GL50581_1032		2198.08	High	5.34631			1
	VLLDHEHGMQSLDGTTALILAVK	3	1	1	GL50581_1032		2461.31	High	4.67703			0
	YGVGWTPLQLER	2	1	1	GL50581_1032		1418.74	High	4.18926			0
	ESGMSDYEGMTALMYGASYGLR	1	1	1	GL50581_1032		2389.02	High	4.06782			0
	ALDSVPVLAQFEAFYR	4	1	1	GL50581_1032		1825.95	High	3.69614			0
	NLFPESIPFLVHYLK	3	1	1	GL50581_1032		1817	High	3.26324			0
GL50581_2606	organism=Giardia_Assemblage_B_isolate_GS | product=Hypothetical protein, similar to AMMECR1 | location=ACGJ01002346:3157-3744(+) | length=195 | sequence_SO=contig | SO=protein_coding	50.77	1	4	4	14	58.2102	50.77	4	14					195	21.5938	6.25244
	Sequence	# PSMs	# Proteins	# Protein Groups	Protein Group Accessions	Modifications	MH+ [Da]	A2	XCorr A2	B2	XCorr B2	# Missed Cleavages
	SSVFLPCVAEEQGWDQPTTLLHLLHK	5	1	1	GL50581_2606	C7(Carbamidomethyl)	3005.52	High	6.172			0
	DTAHLIPDTECPLFVTWHTASHTGEPDLR	2	1	1	GL50581_2606	C11(Carbamidomethyl)	3316.58	Medium	5.70797			0
	FTPCDPLDWEVGKHGITIVYK	5	1	1	GL50581_2606	C4(Carbamidomethyl)	2475.23	High	4.35214			1
	SSVFLPCVAEEQGWDQPTTLLHLLHK	1	1	1	GL50581_2606	C7(Carbamidomethyl); Q12(Deamidated)	3006.52	Medium	3.37221			0
	FSPVTAKEFDEGNLLVDVSLLVR	1	1	1	GL50581_2606		2548.38	Medium	2.30939			1
GL50581_1019	organism=Giardia_Assemblage_B_isolate_GS | product=Peptidyl-prolyl cis-trans isomerase B precursor | location=ACGJ01001336:2793-3299(+) | length=168 | sequence_SO=contig | SO=protein_coding	81.55	1	8	8	32	57.5945	52.98	7	20	30.4241	35.71	2	12	168	18.0181	8.26514
	Sequence	# PSMs	# Proteins	# Protein Groups	Protein Group Accessions	Modifications	MH+ [Da]	A2	XCorr A2	B2	XCorr B2	# Missed Cleavages
	ITMGLFGSIVPK	16	1	1	GL50581_1019		1262.72	High	3.79404	High	3.99093	0
	ITMGLFGSIVPK	6	1	1	GL50581_1019	M3(Oxidation)	1278.71	High	3.54932	High	2.66475	0
	LCTGEMGFGYKGSTFHR	1	1	1	GL50581_1019	C2(Carbamidomethyl)	1947.88	Medium	3.14189			1
	VFFDITVGGKPLGR	1	1	1	GL50581_1019		1505.85	High	3.05747			0
	TGANDKPVEKVVIADCGVLQ	2	1	1	GL50581_1019	C16(Carbamidomethyl)	2113.1	High	2.95165			1
	FMIQGGDFTNHNGTGGK	1	1	1	GL50581_1019		1780.81	Medium	2.50332			0
	VLDGMDVVK	1	1	1	GL50581_1019		975.517	Medium	2.13446			0
	LCTGEMGFGYK	1	1	1	GL50581_1019	C2(Carbamidomethyl)	1262.55	Medium	2.03076			0
	FPDENFEIKHFVGCLSMANAGPNTNGSQFFLTVADTAWLDGKHVVFGR	3	1	1	GL50581_1019	C14(Carbamidomethyl); N25(Deamidated); Q28(Deamidated)	5343.55			High	6.2075	2
GL50581_4001	organism=Giardia_Assemblage_B_isolate_GS | product=20S proteasome alpha subunit 7 | location=ACGJ01002917:101887-102705(+) | length=272 | sequence_SO=contig | SO=protein_coding	21.69	1	5	5	12	51.0982	21.69	5	12					272	29.4826	5.43994
	Sequence	# PSMs	# Proteins	# Protein Groups	Protein Group Accessions	Modifications	MH+ [Da]	A2	XCorr A2	B2	XCorr B2	# Missed Cleavages
	YSLYLLQPSGDITDCFATAAGR	6	1	1	GL50581_4001	C15(Carbamidomethyl)	2419.16	High	5.45887			0
	TKYSLYLLQPSGDITDCFATAAGR	2	1	1	GL50581_4001	C17(Carbamidomethyl)	2648.3	High	5.03545			1
	IFQIDYALKAVEQHGLCVGIR	1	1	1	GL50581_4001	C17(Carbamidomethyl)	2430.3	High	4.49071			1
	FAFISDGGIVVYGK	2	1	1	GL50581_4001		1472.78	High	3.95922			0
	IFQIDYALK	1	1	1	GL50581_4001		1110.62	High	2.36923			0
GL50581_4133	organism=Giardia_Assemblage_B_isolate_GS | product=Hypothetical protein | location=ACGJ01002921:2726-3121(-) | length=131 | sequence_SO=contig | SO=protein_coding	60.31	1	5	5	22	50.064	53.44	4	18	9.24303	41.98	2	4	131	14.4765	6.11279
	Sequence	# PSMs	# Proteins	# Protein Groups	Protein Group Accessions	Modifications	MH+ [Da]	A2	XCorr A2	B2	XCorr B2	# Missed Cleavages
	HIATIAYLNEKGYPDSEPTTVLYSK	1	1	1	GL50581_4133		2810.42	High	5.69304			1
	IIPQGQEPQAFADVWCDQISK	8	1	1	GL50581_4133	C16(Carbamidomethyl)	2430.18	High	4.80169	Medium	2.37088	0
	IIPQGQEPQAFADVWCDQISK	9	1	1	GL50581_4133	Q9(Deamidated); C16(Carbamidomethyl)	2431.18	High	3.8011	High	2.77198	0
	YFKGGASDPDMVLLVAEIEDVAWR	1	1	1	GL50581_4133		2681.34	High	3.41508			1
	IIPQGQEPQAFADVWCDQISKYFK	2	1	1	GL50581_4133	Q4(Deamidated); C16(Carbamidomethyl)	2869.41	High	2.90025			1
	LIELNEGAKHIATIAYLNEKGYPDSEPTTVLYSK	1	1	1	GL50581_4133		3777.97			High	4.10017	2
GL50581_3484	organism=Giardia_Assemblage_B_isolate_GS | product=Cyclin-dependent kinases regulatory subunit | location=ACGJ01002892:6418-6675(+) | length=85 | sequence_SO=contig | SO=protein_coding	16.47	1	2	2	20	47.4432	16.47	2	13	22.7035	16.47	2	7	85	10.3508	6.25244
	Sequence	# PSMs	# Proteins	# Protein Groups	Protein Group Accessions	Modifications	MH+ [Da]	A2	XCorr A2	B2	XCorr B2	# Missed Cleavages
	KYNFDHLLSEQEWR	14	1	1	GL50581_3484		1864.9	High	4.36554	High	4.32327	1
	YNFDHLLSEQEWR	6	1	1	GL50581_3484		1736.79	High	4.28162	High	3.71098	0
GL50581_2252	organism=Giardia_Assemblage_B_isolate_GS | product=Glycerol-3-phosphate dehydrogenase | location=ACGJ01002286:5783-9118(+) | length=1111 | sequence_SO=contig | SO=protein_coding	11.25	1	5	5	14	45.4354	11.25	5	11	9.86442	4.41	2	3	1111	118.962	7.47412
	Sequence	# PSMs	# Proteins	# Protein Groups	Protein Group Accessions	Modifications	MH+ [Da]	A2	XCorr A2	B2	XCorr B2	# Missed Cleavages
	LRYPSHWANSIAKPPEGWFWYPITSR	1	1	1	GL50581_2252		3159.6	High	6.81336			1
	ELNAIPAIQVEAPISVEQIVLR	2	1	1	GL50581_2252	Q9(Deamidated)	2403.37	High	5.69553			0
	ELNAIPAIQVEAPISVEQIVLR	6	1	1	GL50581_2252		2402.35	High	5.60756	High	4.3009	0
	TVINATGTDAGSVTGFLKDATPISITK	2	1	1	GL50581_2252		2678.43	High	5.0875			1
	SCAALDLECSLWGSAR	1	1	1	GL50581_2252	C2(Carbamidomethyl); C9(Carbamidomethyl)	1795.81	High	3.80011			0
	LVQCMHAFDLVILGAGPAGLGAALAAHGANPSAR	1	1	1	GL50581_2252	Q3(Deamidated); C4(Carbamidomethyl)	3327.74	Medium	3.28015			0
	TVINATGTDAGSVTGFLKDATPISITK	1	1	1	GL50581_2252	N4(Deamidated)	2679.43			High	2.61231	1
GL50581_1929	organism=Giardia_Assemblage_B_isolate_GS | product=Heat-shock protein, putative | location=ACGJ01002227:32243-34780(+) | length=845 | sequence_SO=contig | SO=protein_coding	13.85	1	6	6	13	45.1623	13.85	6	13					845	94.6791	6.16357
	Sequence	# PSMs	# Proteins	# Protein Groups	Protein Group Accessions	Modifications	MH+ [Da]	A2	XCorr A2	B2	XCorr B2	# Missed Cleavages
	WTEEIEAQEVEKEKAAETQYTSEVAQHEAK	1	1	1	GL50581_1929		3491.64	High	6.50389			2
	ACFFNLPMLLNEDFGSHAVQR	2	1	1	GL50581_1929	C2(Carbamidomethyl)	2466.16	High	4.71202			0
	ACFFNLPMLLNEDFGSHAVQR	2	1	1	GL50581_1929	C2(Carbamidomethyl); N5(Deamidated)	2467.18	High	4.5786			0
	WTEEIEAQEVEKEKAAETQYTSEVAQHEAK	2	1	1	GL50581_1929	Q8(Deamidated)	3492.64	High	4.52599			2
	SGLMNKLEAMITK	3	1	1	GL50581_1929		1435.76	High	4.33476			1
	VVSLGAEFVLTEDPSTHK	1	1	1	GL50581_1929		1929	High	3.29226			0
	MTCDTEGFFHFTQLR	1	1	1	GL50581_1929	C3(Carbamidomethyl)	1889.83	Medium	2.65996			0
	LVDVSTGTTHEESVITVAPR	1	1	1	GL50581_1929		2111.1	Medium	2.52538			0
GL50581_60	organism=Giardia_Assemblage_B_isolate_GS | product=Proteasome subunit beta type 4 precursor | location=ACGJ01000089:65014-65667(+) | length=217 | sequence_SO=contig | SO=protein_coding	44.24	1	5	5	11	44.1431	44.24	5	11					217	23.7186	5.73193
	Sequence	# PSMs	# Proteins	# Protein Groups	Protein Group Accessions	Modifications	MH+ [Da]	A2	XCorr A2	B2	XCorr B2	# Missed Cleavages
	QDISRDEAVALLLESLK	3	1	1	GL50581_60		1900.04	High	4.95352			1
	GTQFTASFFATGMGR	3	1	1	GL50581_60		1578.74	High	4.3026			0
	IVPIGVHTLIGFTGDEADFKDSIYTLESMHR	1	1	1	GL50581_60		3461.75	High	4.15888			1
	EGWRQDISRDEAVALLLESLK	3	1	1	GL50581_60		2428.28	High	4.04327			2
	LEMDPIYNGYIVGGYEPGDGPYIGVVDIR	1	1	1	GL50581_60		3171.53	High	3.98927			0
GL50581_1446	organism=Giardia_Assemblage_B_isolate_GS | product=CAMP-dependent protein kinase regulatory chain | location=ACGJ01002106:7678-9060(-) | length=460 | sequence_SO=contig | SO=protein_coding	27.17	1	6	6	11	43.8789	27.17	6	11					460	50.5567	5.17334
	Sequence	# PSMs	# Proteins	# Protein Groups	Protein Group Accessions	Modifications	MH+ [Da]	A2	XCorr A2	B2	XCorr B2	# Missed Cleavages
	AATVITTVESSFWAIHGTDFR	3	1	1	GL50581_1446		2309.16	High	5.82894			0
	AAIAAPAEDREIDLPVIEKTPEEAALILK	1	1	1	GL50581_1446		3086.69	High	4.83616			2
	VAELGSNSYFGEAALLNNAPR	1	1	1	GL50581_1446		2193.09	High	4.18637			0
	LGPQVNEVSPGVGVGDLALLYGAPR	1	1	1	GL50581_1446		2478.33	High	4.16142			0
	VAALDRESFDNLLGPLK	2	1	1	GL50581_1446		1858.01	High	3.97786			1
	QGDPGDYFYIMK	1	1	1	GL50581_1446		1433.64	High	3.40465			0
	LGPQVNEVSPGVGVGDLALLYGAPR	2	1	1	GL50581_1446	N6(Deamidated)	2479.34	High	3.29431			0
GL50581_1709	organism=Giardia_Assemblage_B_isolate_GS | product=Hypothetical protein | location=ACGJ01002193:23904-24719(-) | length=271 | sequence_SO=contig | SO=protein_coding	44.65	1	4	4	9	42.5682	44.65	4	9					271	30.0063	4.52588
	Sequence	# PSMs	# Proteins	# Protein Groups	Protein Group Accessions	Modifications	MH+ [Da]	A2	XCorr A2	B2	XCorr B2	# Missed Cleavages
	TFKEEETTLSGEHGFMFICDGATHNTDEAVPEDTVVWLKGDR	2	1	1	GL50581_1709	C19(Carbamidomethyl)	4769.17	High	8.43196			2
	IPLGERGEALLQDLKNDEK	2	1	1	GL50581_1709		2138.14	High	5.64463			2
	VKEEDQYAEEMSIVRELVESSGR	3	1	1	GL50581_1709		2683.29	High	5.14338			2
	VSMDNILGTNVYSGPALTGTWNFLIDDNDDGDARVCR	2	1	1	GL50581_1709	N22(Deamidated); C36(Carbamidomethyl)	4072.86	High	3.88119			1
GL50581_1587	organism=Giardia_Assemblage_B_isolate_GS | product=Giardia trophozoite antigen GTA-1 | location=ACGJ01002166:98995-99540(+) | length=181 | sequence_SO=contig | SO=protein_coding	18.23	1	2	2	11	40.6313	18.23	2	11					181	20.7204	5.19873
	Sequence	# PSMs	# Proteins	# Protein Groups	Protein Group Accessions	Modifications	MH+ [Da]	A2	XCorr A2	B2	XCorr B2	# Missed Cleavages
	SLMLLTEDDLKQMGIDSLGDRK	3	1	1	GL50581_1587		2478.26	High	6.1711			2
	SLMLLTEDDLKQMGIDSLGDRK	3	1	1	GL50581_1587	M3(Oxidation)	2494.23	High	4.80692			2
	SLMLLTEDDLKQMGIDSLGDRK	1	1	1	GL50581_1587	Q12(Deamidated)	2479.27	High	4.32997			2
	RLDRWDGFLWR	4	1	1	GL50581_1587		1519.79	High	2.92904			2
GL50581_4180	organism=Giardia_Assemblage_B_isolate_GS | product=Tenascin precursor | location=ACGJ01002923:8022-9746(+) | length=574 | sequence_SO=contig | SO=protein_coding	18.29	1	5	5	9	40.2767	18.29	5	9					574	60.6264	4.36084
	Sequence	# PSMs	# Proteins	# Protein Groups	Protein Group Accessions	Modifications	MH+ [Da]	A2	XCorr A2	B2	XCorr B2	# Missed Cleavages
	ECPEGETAVMAWGCVPDACVTEYSDGVKR	1	1	1	GL50581_4180	C2(Carbamidomethyl); M10(Oxidation); C14(Carbamidomethyl); C19(Carbamidomethyl)	3289.4	High	6.34839			1
	ECPEGETAVMAWGCVPDACVTEYSDGVKR	2	1	1	GL50581_4180	C2(Carbamidomethyl); C14(Carbamidomethyl); C19(Carbamidomethyl)	3273.4	High	6.1374			1
	IGIVSCICYPSTVLDNYQCVPFTCASQPEDR	3	1	1	GL50581_4180	C6(Carbamidomethyl); C8(Carbamidomethyl); C19(Carbamidomethyl); C24(Carbamidomethyl)	3649.64	High	5.43648			0
	RCTCLSNYAGTYCQK	1	1	1	GL50581_4180	C2(Carbamidomethyl); C4(Carbamidomethyl); C13(Carbamidomethyl)	1881.8	Medium	2.75304			1
	DGMSWACACRAEYELYNGK	1	1	1	GL50581_4180	C7(Carbamidomethyl); C9(Carbamidomethyl)	2280.96	Medium	2.68389			1
	CSEEALLLNDR	1	1	1	GL50581_4180	C1(Carbamidomethyl)	1319.63	High	2.55653			0
GL50581_1047	organism=Giardia_Assemblage_B_isolate_GS | product=Pyruvate-flavodoxin oxidoreductase | location=ACGJ01001410:43449-47048(+) | length=1199 | sequence_SO=contig | SO=protein_coding	10.76	1	6	6	11	38.8472	10.76	6	11					1199	131.62	6.93213
	Sequence	# PSMs	# Proteins	# Protein Groups	Protein Group Accessions	Modifications	MH+ [Da]	A2	XCorr A2	B2	XCorr B2	# Missed Cleavages
	KVELIDYEQLRPHVPYDEIEAFRQK	1	1	1	GL50581_1047		3115.62	Medium	5.5469			2
	IISAAPEFVKDVMLPATTGRGDELR	2	1	1	GL50581_1047		2686.43	High	4.37664			2
	CKPGSLLLLNTSASNVEEVTAAIPR	1	1	1	GL50581_1047	C1(Carbamidomethyl)	2640.41	High	4.33424			0
	TDDWTLDESEKAYQYR	3	1	1	GL50581_1047		2019.89	High	4.31787			1
	FNQILGERPEEAEALRTGLQDFVNNR	2	1	1	GL50581_1047	Q3(Deamidated)	3017.52	High	4.06122			1
	KVELIDYEQLRPHVPYDEIEAFRQK	1	1	1	GL50581_1047	Q9(Deamidated)	3116.61	Medium	3.13013			2
	NWASIEEGSFVK	1	1	1	GL50581_1047		1366.66	High	2.99085			0
GL50581_1320	organism=Giardia_Assemblage_B_isolate_GS | product=Wos2 protein | location=ACGJ01001902:27522-28079(-) | length=185 | sequence_SO=contig | SO=protein_coding	34.59	1	3	3	13	38.7022	34.59	3	13					185	20.7796	4.50049
	Sequence	# PSMs	# Proteins	# Protein Groups	Protein Group Accessions	Modifications	MH+ [Da]	A2	XCorr A2	B2	XCorr B2	# Missed Cleavages
	IDWDRWVDEGEDENAAGSLPNPGDMDFANMMK	3	1	1	GL50581_1320		3625.53	High	5.97332			1
	IDWDRWVDEGEDENAAGSLPNPGDMDFANMMK	3	1	1	GL50581_1320	N14(Deamidated)	3626.53	High	4.75733			1
	IDWDRWVDEGEDENAAGSLPNPGDMDFANMMK	5	1	1	GL50581_1320	M25(Oxidation)	3641.52	High	4.65539			1
	EASDEFWASLTK	1	1	1	GL50581_1320		1383.64	High	3.91246			0
	NMGGGMPGLDGMNFDPSNFK	1	1	1	GL50581_1320		2085.89	High	3.41351			0
GL50581_1780	organism=Giardia_Assemblage_B_isolate_GS | product=Kinase, CMGC MAPK | location=ACGJ01002198:44010-45167(+) | length=385 | sequence_SO=contig | SO=protein_coding	10.13	1	2	2	11	36.9093	10.13	2	11					385	43.9007	6.02393
	Sequence	# PSMs	# Proteins	# Protein Groups	Protein Group Accessions	Modifications	MH+ [Da]	A2	XCorr A2	B2	XCorr B2	# Missed Cleavages
	KFPMLDETGIDLLTR	8	1	1	GL50581_1780		1748.93	High	4.73527			1
	DLKPSNLLLNSDCALEICDLGLAR	2	1	1	GL50581_1780	N10(Deamidated); C13(Carbamidomethyl); C18(Carbamidomethyl)	2701.36	High	3.84917			0
	KFPMLDETGIDLLTR	1	1	1	GL50581_1780	M4(Oxidation)	1764.92	Medium	2.36511			1
GL50581_3575	organism=Giardia_Assemblage_B_isolate_GS | product=Tenascin-37 | location=ACGJ01002895:16369-18117(-) | length=582 | sequence_SO=contig | SO=protein_coding	27.32	1	6	6	18	36.7579	27.32	6	9	43.2161	21.82	4	9	582	61.9738	5.09717
	Sequence	# PSMs	# Proteins	# Protein Groups	Protein Group Accessions	Modifications	MH+ [Da]	A2	XCorr A2	B2	XCorr B2	# Missed Cleavages
	STLIGSHCKPNECVSDIMGELTSCGGHGVCIPATK	4	1	1	GL50581_3575	C8(Carbamidomethyl); C13(Carbamidomethyl); C24(Carbamidomethyl); C30(Carbamidomethyl)	3772.72	High	7.58146	High	4.69399	0
	NKLLTDEYIDYCTCDDDYALLDTSK	5	1	1	GL50581_3575	C12(Carbamidomethyl); C14(Carbamidomethyl)	3044.34	High	6.93112	High	6.1348	1
	GTCIYGPDEKPYCQCLETYAGELCEECSAK	3	1	1	GL50581_3575	C3(Carbamidomethyl); C13(Carbamidomethyl); C15(Carbamidomethyl); C24(Carbamidomethyl); C27(Carbamidomethyl)	3588.48	High	5.75892	High	6.56071	0
	SCITSYSPIGAPVLCSDHGTCDYLTGICNCNYQYSGK	2	1	1	GL50581_3575	C2(Carbamidomethyl); C15(Carbamidomethyl); C21(Carbamidomethyl); C28(Carbamidomethyl); N29(Deamidated); C30(Carbamidomethyl)	4219.77	High	3.96961			0
	MCLTGEEGNYSVCTGHGTCK	1	1	1	GL50581_3575	C2(Carbamidomethyl); C13(Carbamidomethyl); C19(Carbamidomethyl)	2260.91	Medium	2.41058			0
	IYVSYNGYCIPK	1	1	1	GL50581_3575	C9(Carbamidomethyl)	1476.72	Medium	1.86666			0
	IYVSYNGYCIPK	1	1	1	GL50581_3575	N6(Deamidated); C9(Carbamidomethyl)	1477.7	Medium	1.83959			0
	SCITSYSPIGAPVLCSDHGTCDYLTGICNCNYQYSGK	1	1	1	GL50581_3575	C2(Carbamidomethyl); C15(Carbamidomethyl); C21(Carbamidomethyl); C28(Carbamidomethyl); C30(Carbamidomethyl)	4218.78			High	3.33402	0
GL50581_730	organism=Giardia_Assemblage_B_isolate_GS | product=Peroxiredoxin 1 | location=ACGJ01000930:3955-4560(-) | length=201 | sequence_SO=contig | SO=protein_coding	8.46	1	2	2	11	36.6825	8.46	2	11					201	22.5364	6.88818
	Sequence	# PSMs	# Proteins	# Protein Groups	Protein Group Accessions	Modifications	MH+ [Da]	A2	XCorr A2	B2	XCorr B2	# Missed Cleavages
	DFGVLIEDAGIALR	10	1	1	GL50581_730		1488.81	High	3.60502			0
	MSRDFGVLIEDAGIALR	1	1	1	GL50581_730		1862.98	High	3.22868			1
GL50581_3192	organism=Giardia_Assemblage_B_isolate_GS | product=Hypothetical protein | location=ACGJ01002621:2122-2892(-) | length=256 | sequence_SO=contig | SO=protein_coding	11.72	1	2	2	10	36.4395	11.72	2	10					256	28.6015	5.61768
	Sequence	# PSMs	# Proteins	# Protein Groups	Protein Group Accessions	Modifications	MH+ [Da]	A2	XCorr A2	B2	XCorr B2	# Missed Cleavages
	AQVEIFGEHMQDFWK	8	1	1	GL50581_3192		1864.87	High	4.87233			0
	VFPFLGAVNEFLESR	1	1	1	GL50581_3192		1724.89	High	2.82682			0
	AQVEIFGEHMQDFWK	1	1	1	GL50581_3192	M10(Oxidation)	1880.87	Medium	2.33911			0
GL50581_275	organism=Giardia_Assemblage_B_isolate_GS | product=1,4-alpha-glucan branching enzyme | location=ACGJ01000415:11464-13821(-) | length=785 | sequence_SO=contig | SO=protein_coding	11.72	1	6	6	10	36.325	11.72	6	10					785	91.6362	6.20166
	Sequence	# PSMs	# Proteins	# Protein Groups	Protein Group Accessions	Modifications	MH+ [Da]	A2	XCorr A2	B2	XCorr B2	# Missed Cleavages
	ELLQVDPLLQDYADVVEAR	4	1	1	GL50581_275		2186.14	High	4.9214			0
	MSGRELLQVDPLLQDYADVVEAR	1	1	1	GL50581_275		2617.35	High	4.6619			1
	NGFDMGLNDFESIDVKK	1	1	1	GL50581_275		1928.91	High	4.45238			1
	NLLFVCSLHPFNSDYEAIIPVR	2	1	1	GL50581_275	C6(Carbamidomethyl)	2604.33	High	3.46015			0
	RQWNLDYWGVDGQTTR	1	1	1	GL50581_275		1994.95	High	3.20598			1
	FQMAVPDLWITMMK	1	1	1	GL50581_275		1710.84	High	2.79482			0
GL50581_2414	organism=Giardia_Assemblage_B_isolate_GS | product=20S proteasome alpha subunit 3 | location=ACGJ01002311:35826-36560(+) | length=244 | sequence_SO=contig | SO=protein_coding	34.84	1	4	4	8	35.9482	34.84	4	8					244	26.7368	5.90967
	Sequence	# PSMs	# Proteins	# Protein Groups	Protein Group Accessions	Modifications	MH+ [Da]	A2	XCorr A2	B2	XCorr B2	# Missed Cleavages
	VSSDKMEILTVVKTESGDILAK	2	1	1	GL50581_2414		2363.28	High	6.17615			2
	IDSHIVCAVSGLTSDANILIDEAR	1	1	1	GL50581_2414	C7(Carbamidomethyl)	2569.29	High	5.49342			0
	IDSHIVCAVSGLTSDANILIDEAR	1	1	1	GL50581_2414	C7(Carbamidomethyl); N17(Deamidated)	2570.29	High	4.90639			0
	AVTIAAPCLAILAQDGIVFVAQK	1	1	1	GL50581_2414	C8(Carbamidomethyl)	2369.34	High	4.3321			0
	ILLKEAQQYAVSALIK	3	1	1	GL50581_2414		1788.06	High	3.68307			1
GL50581_2531	organism=Giardia_Assemblage_B_isolate_GS | product=FKBP-type peptidyl-prolyl cis-trans isomerase | location=ACGJ01002331:24337-24666(+) | length=109 | sequence_SO=contig | SO=protein_coding	39.45	1	2	2	11	35.5299	39.45	2	11					109	11.8492	9.27588
	Sequence	# PSMs	# Proteins	# Protein Groups	Protein Group Accessions	Modifications	MH+ [Da]	A2	XCorr A2	B2	XCorr B2	# Missed Cleavages
	GKPFQFTLGAGEVIKGWDQGVATMTLGEK	1	1	1	GL50581_2531		3065.58	High	6.38483			1
	GKPFQFTLGAGEVIKGWDQGVATMTLGEK	1	1	1	GL50581_2531	Q5(Deamidated); Q19(Deamidated)	3067.56	High	4.39384			1
	ALFTIPYQLAYGER	9	1	1	GL50581_2531		1641.87	High	3.32593			0
GL50581_3367	organism=Giardia_Assemblage_B_isolate_GS | product=Axoneme-associated protein GASP-180 | location=ACGJ01002869:5478-10133(+) | length=1551 | sequence_SO=contig | SO=protein_coding	7.99	1	6	6	8	35.0612	7.99	6	8					1551	172.646	4.50049
	Sequence	# PSMs	# Proteins	# Protein Groups	Protein Group Accessions	Modifications	MH+ [Da]	A2	XCorr A2	B2	XCorr B2	# Missed Cleavages
	ASAENTERLSELLDEVESYKAK	2	1	1	GL50581_3367		2482.23	High	6.01307			2
	IKILENEIADLKNTVAAR	1	1	1	GL50581_3367		2011.16	High	5.12688			2
	LKEEIDTLKEEIQVLNDELGSMHGQNR	1	1	1	GL50581_3367		3138.6	High	4.83198			2
	LASLHDESSIVIGQNVSLHNQVK	2	1	1	GL50581_3367		2488.32	High	4.46203			0
	DLTEQPGQDELAALRQEACDLR	1	1	1	GL50581_3367	C19(Carbamidomethyl)	2528.2	High	3.99356			1
	VASLENEVAELR	1	1	1	GL50581_3367		1329.7	High	2.87086			0
GL50581_2286	organism=Giardia_Assemblage_B_isolate_GS | product=Aminoacyl-histidine dipeptidase | location=ACGJ01002289:186-1715(+) | length=509 | sequence_SO=contig | SO=protein_coding	17.68	1	6	6	11	34.5172	17.68	6	11					509	55.2033	5.78271
	Sequence	# PSMs	# Proteins	# Protein Groups	Protein Group Accessions	Modifications	MH+ [Da]	A2	XCorr A2	B2	XCorr B2	# Missed Cleavages
	SLVDFLLTCPSQVIR	5	1	1	GL50581_2286	C9(Carbamidomethyl)	1747.94	High	3.85756			0
	IRFSAENLPESYIVTLSR	1	1	1	GL50581_2286		2095.12	High	3.82213			1
	FSAENLPESYIVTLSR	2	1	1	GL50581_2286		1825.92	High	3.68557			0
	SSVNSYLDANDRMIAGLAR	1	1	1	GL50581_2286		2053.01	High	3.66344			1
	LAEDLKTEYKTTDSDATIVIHEK	1	1	1	GL50581_2286		2620.33	Medium	3.21566			2
	TIDCDSCDCLSIEVK	1	1	1	GL50581_2286	C4(Carbamidomethyl); C7(Carbamidomethyl); C9(Carbamidomethyl)	1814.76	Medium	1.90407			0
GL50581_4003	organism=Giardia_Assemblage_B_isolate_GS | product=Phosphoglycerate kinase | location=ACGJ01002917:104301-105530(+) | length=409 | sequence_SO=contig | SO=protein_coding	28.12	1	5	5	16	34.0039	22.49	4	9	23.5254	24.69	4	7	409	43.4304	7.34229
	Sequence	# PSMs	# Proteins	# Protein Groups	Protein Group Accessions	Modifications	MH+ [Da]	A2	XCorr A2	B2	XCorr B2	# Missed Cleavages
	VVTCEEGIPEGWMGLDCGPASNELFAK	7	1	1	GL50581_4003	C4(Carbamidomethyl); C17(Carbamidomethyl)	2966.34	High	6.01854	High	4.85616	0
	ALEGLLGKPVTLLKDCCGPEVEAACANPTPGSIFLLENLR	1	1	1	GL50581_4003	C16(Carbamidomethyl); C17(Carbamidomethyl); C25(Carbamidomethyl); N27(Deamidated)	4324.21	Medium	5.80961			1
	GMNIANSLYDSEGAETVDALMEIAK	2	1	1	GL50581_4003		2642.23	High	3.55142			0
	VVTCEEGIPEGWMGLDCGPASNELFAK	1	1	1	GL50581_4003	C4(Carbamidomethyl); C17(Carbamidomethyl); N22(Deamidated)	2967.34	High	3.13518			0
	DCCGPEVEAACANPTPGSIFLLENLR	1	1	1	GL50581_4003	C2(Carbamidomethyl); C3(Carbamidomethyl); C11(Carbamidomethyl)	2890.32	High	2.87352			0
	GMNIANSLYDSEGAETVDALMEIAK	2	1	1	GL50581_4003	N6(Deamidated)	2643.23			High	3.57223	0
	AHNVEVILPIDCVAASEFDDGAK	1	1	1	GL50581_4003	C12(Carbamidomethyl)	2470.19			High	2.88734	0
	DCCGPEVEAACANPTPGSIFLLENLR	1	1	1	GL50581_4003	C2(Carbamidomethyl); C3(Carbamidomethyl); C11(Carbamidomethyl); N13(Deamidated)	2891.32			High	2.88288	0
GL50581_1484	organism=Giardia_Assemblage_B_isolate_GS | product=L-asparaginase | location=ACGJ01002149:3372-4514(+) | length=380 | sequence_SO=contig | SO=protein_coding	20.53	1	3	3	9	32.6451	20.53	3	9					380	40.945	4.79248
	Sequence	# PSMs	# Proteins	# Protein Groups	Protein Group Accessions	Modifications	MH+ [Da]	A2	XCorr A2	B2	XCorr B2	# Missed Cleavages
	EYDVLMDSSNMKPEDWLVIAR	4	1	1	GL50581_1484		2511.19	High	5.31915			0
	KVEAAQKPVVQNAVSSAVGIVHLYPGFSGSDLLSAAMGK	2	1	1	GL50581_1484	Q11(Deamidated)	3927.08	High	4.46352			1
	RAGVISAYTMTPEAAYTK	1	1	1	GL50581_1484		1929.97	High	3.49876			1
	EYDVLMDSSNMKPEDWLVIAR	2	1	1	GL50581_1484	N10(Deamidated)	2512.19	High	3.49793			0
GL50581_395	organism=Giardia_Assemblage_B_isolate_GS | product=High cysteine membrane protein Group 2 | location=ACGJ01000532:87305-89470(+) | length=721 | sequence_SO=contig | SO=protein_coding	11.65	1	4	4	10	32.4875	11.65	4	10					721	75.0782	5.94775
	Sequence	# PSMs	# Proteins	# Protein Groups	Protein Group Accessions	Modifications	MH+ [Da]	A2	XCorr A2	B2	XCorr B2	# Missed Cleavages
	CGAGFLQYASTCLLANGDYATK	3	1	1	GL50581_395	C1(Carbamidomethyl); C12(Carbamidomethyl)	2381.09	High	5.27468			0
	CDSVDSNSLITGISNCIK	1	1	1	GL50581_395	C1(Carbamidomethyl); C16(Carbamidomethyl)	1982.91	High	4.04045			0
	CGAGFLQYASTCLLANGDYATK	4	1	1	GL50581_395	C1(Carbamidomethyl); C12(Carbamidomethyl); N16(Deamidated)	2382.09	High	3.87595			0
	CVPIGGVEDSISGCVHYSSSGYTSCSR	1	1	1	GL50581_395	C1(Carbamidomethyl); C14(Carbamidomethyl); C25(Carbamidomethyl)	2921.26	High	3.70575			0
	ICETSNQIHVADTICCK	1	1	1	GL50581_395	C2(Carbamidomethyl); C15(Carbamidomethyl); C16(Carbamidomethyl)	2048.92	High	2.77904			0
GL50581_1555	organism=Giardia_Assemblage_B_isolate_GS | product=20S proteasome alpha subunit 1 | location=ACGJ01002166:12844-13587(+) | length=247 | sequence_SO=contig | SO=protein_coding	55.47	1	6	6	10	31.9943	55.47	6	10					247	27.2347	5.13525
	Sequence	# PSMs	# Proteins	# Protein Groups	Protein Group Accessions	Modifications	MH+ [Da]	A2	XCorr A2	B2	XCorr B2	# Missed Cleavages
	TDPAGTNTGHFAIAAGIKEVELTDALTAHIK	1	1	1	GL50581_1555		3162.65	High	4.68984			1
	IFQNVISTGLTGDDVEVAIYTK	1	1	1	GL50581_1555		2383.24	High	3.86467			0
	TWNYQPTADILCTR	4	1	1	GL50581_1555	C12(Carbamidomethyl)	1738.82	High	3.83656			0
	LADINQVYTQEAWQRPFGNIAVFAGWDPEQDRSLLFK	2	1	1	GL50581_1555	Q10(Deamidated); Q14(Deamidated)	4325.16	Medium	3.4583			1
	LVDTANNTFIHEINELSACMICGR	1	1	1	GL50581_1555	C19(Carbamidomethyl); C22(Carbamidomethyl)	2778.31	High	3.02248			0
	LFQVEYAFR	1	1	1	GL50581_1555		1172.61	High	2.58106			0
GL50581_3084	organism=Giardia_Assemblage_B_isolate_GS | product=Peptide methionine sulfoxide reductase msrB | location=ACGJ01002540:6324-6800(-) | length=158 | sequence_SO=contig | SO=protein_coding	22.15	1	2	2	11	30.0678	22.15	2	8	10.1367	22.15	2	3	158	17.7785	6.52197
	Sequence	# PSMs	# Proteins	# Protein Groups	Protein Group Accessions	Modifications	MH+ [Da]	A2	XCorr A2	B2	XCorr B2	# Missed Cleavages
	SEDKFDSGTGWPSFTTPIDYR	9	1	1	GL50581_3084		2406.09	High	5.07034	High	3.94216	1
	MITDDLIANLSKWR	1	1	1	GL50581_3084		1675.88	Medium	2.48521			1
	MITDDLIANLSKWR	1	1	1	GL50581_3084	M1(Oxidation)	1691.88			Medium	2.40131	1
GL50581_4147	organism=Giardia_Assemblage_B_isolate_GS | product=Pyruvate-flavodoxin oxidoreductase | location=ACGJ01002922:15004-18765(+) | length=1253 | sequence_SO=contig | SO=protein_coding	9.98	1	6	6	7	28.916	9.98	6	7					1253	138.833	6.91748
	Sequence	# PSMs	# Proteins	# Protein Groups	Protein Group Accessions	Modifications	MH+ [Da]	A2	XCorr A2	B2	XCorr B2	# Missed Cleavages
	VSHQFETIQVFKDDADIKDFLCEDQLAK	1	1	1	GL50581_4147	C22(Carbamidomethyl)	3339.63	Medium	5.81189			2
	RDPARFEEMAAALQSDVEEHWK	2	1	1	GL50581_4147		2615.23	High	5.03712			2
	VVVALDRAPELLSAGGTLYR	1	1	1	GL50581_4147		2100.2	High	4.47521			1
	TTVQGWLDTFDDRKASIR	1	1	1	GL50581_4147		2109.08	High	4.03426			2
	GLLPEGTTECILWGLGSDGTIGACR	1	1	1	GL50581_4147	C10(Carbamidomethyl); C24(Carbamidomethyl)	2633.27	Medium	2.6533			0
	LAVETGVWPVFR	1	1	1	GL50581_4147		1373.76	Medium	2.17799			0
GL50581_670	organism=Giardia_Assemblage_B_isolate_GS | product=High cysteine membrane protein Group 2 | location=ACGJ01000870:10283-13105(+) | length=940 | sequence_SO=contig | SO=protein_coding	8.19	1	3	3	12	28.3232	8.19	3	12					940	98.8712	4.37354
	Sequence	# PSMs	# Proteins	# Protein Groups	Protein Group Accessions	Modifications	MH+ [Da]	A2	XCorr A2	B2	XCorr B2	# Missed Cleavages
	ICVPNIPGDNVCGGPEAGACYFNEYIK	4	1	1	GL50581_670	C2(Carbamidomethyl); C12(Carbamidomethyl); C20(Carbamidomethyl)	3014.36	High	5.44759			0
	ICVPNIPGDNVCGGPEAGACYFNEYIK	4	1	1	GL50581_670	C2(Carbamidomethyl); N5(Deamidated); C12(Carbamidomethyl); C20(Carbamidomethyl)	3015.35	High	3.64886			0
	GCVVTACYSEVLDIICNNGECQQVDGVYK	3	1	1	GL50581_670	C2(Carbamidomethyl); C7(Carbamidomethyl); C16(Carbamidomethyl); C21(Carbamidomethyl); Q22(Deamidated)	3351.48	High	3.02826			0
	CMTQIPGGSAELCGGCGTCTR	1	1	1	GL50581_670	C1(Carbamidomethyl); C13(Carbamidomethyl); C16(Carbamidomethyl); C19(Carbamidomethyl)	2272.93	Medium	2.51787			0
GL50581_1380	organism=Giardia_Assemblage_B_isolate_GS | product=Alpha-tubulin | location=ACGJ01002000:31275-32639(+) | length=454 | sequence_SO=contig | SO=protein_coding	11.45	1	4	4	25	27.1252	11.45	4	8	62.2459	4.41	2	17	454	50.5196	5.10986
	Sequence	# PSMs	# Proteins	# Protein Groups	Protein Group Accessions	Modifications	MH+ [Da]	A2	XCorr A2	B2	XCorr B2	# Missed Cleavages
	LSVAELTNSVFEPANMMVK	1	1	1	GL50581_1380		2080.05	High	4.35164			0
	AVFVDLEPTVVDEVR	17	1	1	GL50581_1380		1687.89	High	4.26264	High	4.3011	0
	AVFVDLEPTVVDEVRAGSYR	4	1	1	GL50581_1380		2222.15	High	4.24541	High	4.32711	1
	LSVAELTNSVFEPANMMVK	2	1	1	GL50581_1380	N8(Deamidated)	2081.05	High	3.97606			0
	TIQFVDWCPTGFK	1	1	1	GL50581_1380	C8(Carbamidomethyl)	1598.77	High	2.90125			0
GL50581_969	organism=Giardia_Assemblage_B_isolate_GS | product=20S proteasome alpha subunit 6 | location=ACGJ01001242:22239-23006(+) | length=255 | sequence_SO=contig | SO=protein_coding	15.29	1	2	2	5	27.0119	15.29	2	5					255	28.2904	5.66846
	Sequence	# PSMs	# Proteins	# Protein Groups	Protein Group Accessions	Modifications	MH+ [Da]	A2	XCorr A2	B2	XCorr B2	# Missed Cleavages
	TQFWGYRPYGASLLIGGIDTR	3	1	1	GL50581_969		2371.22	High	6.11225			0
	KTPCLYVLSPNAVFKEYR	2	1	1	GL50581_969	C4(Carbamidomethyl)	2185.15	High	5.78884			2
GL50581_1228	organism=Giardia_Assemblage_B_isolate_GS | product=Cytidine deaminase | location=ACGJ01001662:13107-13511(+) | length=134 | sequence_SO=contig | SO=protein_coding	54.48	1	4	4	11	26.1238	54.48	4	9	6.13444	24.63	2	2	134	14.4863	6.52197
	Sequence	# PSMs	# Proteins	# Protein Groups	Protein Group Accessions	Modifications	MH+ [Da]	A2	XCorr A2	B2	XCorr B2	# Missed Cleavages
	YKVGAAILTESGEIFKGCNVENASYPIGVCAER	1	1	1	GL50581_1228	C18(Carbamidomethyl); C30(Carbamidomethyl)	3602.76	High	4.85242			2
	VGAAILTESGEIFKGCNVENASYPIGVCAER	1	1	1	GL50581_1228	C16(Carbamidomethyl); C28(Carbamidomethyl)	3311.58	High	4.46749			1
	YKVGAAILTESGEIFKGCNVENASYPIGVCAER	2	1	1	GL50581_1228	C18(Carbamidomethyl); N22(Deamidated); C30(Carbamidomethyl)	3603.77	High	3.70569			2
	VGAAILTESGEIFKGCNVENASYPIGVCAER	3	1	1	GL50581_1228	C16(Carbamidomethyl); N17(Deamidated); N20(Deamidated); C28(Carbamidomethyl)	3313.59	High	3.57518	High	2.68741	1
	AAIEASEYAYIPYSK	1	1	1	GL50581_1228		1675.82	High	3.46979			0
	LDGEIMHEMPLNELLPLGFGPENLL	2	1	1	GL50581_1228	M9(Oxidation)	2807.41	High	2.91049			0
	YKVGAAILTESGEIFKGCNVENASYPIGVCAER	1	1	1	GL50581_1228	C18(Carbamidomethyl); N19(Deamidated); N22(Deamidated); C30(Carbamidomethyl)	3604.76			High	3.44704	2
GL50581_2225	organism=Giardia_Assemblage_B_isolate_GS | product=20S proteasome alpha subunit 2 | location=ACGJ01002282:17035-17787(-) | length=250 | sequence_SO=contig | SO=protein_coding	16	1	3	3	11	25.6227	16	3	11					250	27.5215	5.2876
	Sequence	# PSMs	# Proteins	# Protein Groups	Protein Group Accessions	Modifications	MH+ [Da]	A2	XCorr A2	B2	XCorr B2	# Missed Cleavages
	KSYEQYWNEFQEPMPVNMIAR	2	1	1	GL50581_2225	Q11(Deamidated)	2661.23	High	4.80074			1
	TNPYILYQVDSSGSYYTWK	1	1	1	GL50581_2225		2285.07	High	4.4591			0
	KSYEQYWNEFQEPMPVNMIAR	2	1	1	GL50581_2225		2660.21	High	4.34415			1
	SYEQYWNEFQEPMPVNMIAR	3	1	1	GL50581_2225	N7(Deamidated)	2533.14	High	3.16099			0
	TNPYILYQVDSSGSYYTWK	2	1	1	GL50581_2225	Q8(Deamidated)	2286.07	High	2.56821			0
	SYEQYWNEFQEPMPVNMIAR	1	1	1	GL50581_2225		2532.14	Medium	2.39823			0
GL50581_2563	organism=Giardia_Assemblage_B_isolate_GS | product=Coiled-coil protein | location=ACGJ01002336:2398-6357(+) | length=1319 | sequence_SO=contig | SO=protein_coding	8.64	1	6	6	12	25.6104	7.05	4	6	19.7278	3.03	3	6	1319	149.174	4.88135
	Sequence	# PSMs	# Proteins	# Protein Groups	Protein Group Accessions	Modifications	MH+ [Da]	A2	XCorr A2	B2	XCorr B2	# Missed Cleavages
	LQDALHAACDAAEADALRTENESLR	2	1	1	GL50581_2563	C9(Carbamidomethyl)	2740.3	High	7.31467			1
	LREQHKEAEAELSDLELEMTPEER	1	1	1	GL50581_2563		2882.38	High	4.99565			2
	VAESDSAEDALREELDRLR	5	1	1	GL50581_2563		2174.07	High	4.26734	High	4.56177	2
	TGDAAEAPAAAAMYGADIQDINVLK	1	1	1	GL50581_2563		2476.19	Medium	2.59549			0
	QQLSATEEELNELKEELFKTK	1	1	1	GL50581_2563		2507.29			High	3.66736	2
	QQLSATEEELNELKEELFK	2	1	1	GL50581_2563		2278.15			High	3.4098	1
GL50581_2504	organism=Giardia_Assemblage_B_isolate_GS | product=Coiled-coil protein | location=ACGJ01002330:2395-5970(+) | length=1191 | sequence_SO=contig | SO=protein_coding	6.8	1	4	4	6	25.2603	6.8	4	6					1191	133.388	4.91943
	Sequence	# PSMs	# Proteins	# Protein Groups	Protein Group Accessions	Modifications	MH+ [Da]	A2	XCorr A2	B2	XCorr B2	# Missed Cleavages
	QLSVANSEIAALKLEISDLGINLKR	1	1	1	GL50581_2504		2695.53	High	5.25503			2
	ADFSSLQADLAAKEETLQFLTGGNDAAK	3	1	1	GL50581_2504		2911.43	High	4.968			1
	YNMEELIAELQKK	1	1	1	GL50581_2504		1608.83	High	3.64343			1
	NAQIKELEDAIKSYK	1	1	1	GL50581_2504		1749.94	High	3.5424			2
GL50581_1444	organism=Giardia_Assemblage_B_isolate_GS | product=Glucose-6-phosphate isomerase | location=ACGJ01002106:4453-6207(+) | length=584 | sequence_SO=contig | SO=protein_coding	12.84	1	6	6	12	25.1336	8.73	2	6	15.8587	7.88	5	6	584	64.0291	7.23975
	Sequence	# PSMs	# Proteins	# Protein Groups	Protein Group Accessions	Modifications	MH+ [Da]	A2	XCorr A2	B2	XCorr B2	# Missed Cleavages
	EALPLKTGLTILGGTGTGEQHAFMQQIQK	2	1	1	GL50581_1444		3067.63	High	4.87123			1
	SGGTAETATNCATFLTLLKDLR	5	1	1	GL50581_1444	C11(Carbamidomethyl)	2340.19	High	4.78777	High	4.69254	1
	GYKLYDDQNAFTLEFGGFRGFNAR	1	1	1	GL50581_1444		2786.33			High	3.44193	2
	LYDDQNAFTLEFGGFRGFNAR	1	1	1	GL50581_1444		2438.16			High	3.11549	1
	GYKLYDDQNAFTLEFGGFR	1	1	1	GL50581_1444		2241.06			Medium	2.44813	1
	LYDDQNAFTLEFGGFR	2	1	1	GL50581_1444	Q5(Deamidated)	1893.85			High	2.16061	0
GL50581_4194	organism=Giardia_Assemblage_B_isolate_GS | product=FixW protein, putative | location=ACGJ01002923:42477-42878(+) | length=133 | sequence_SO=contig | SO=protein_coding	43.61	1	2	2	5	23.4397	43.61	2	5					133	14.9512	5.84619
	Sequence	# PSMs	# Proteins	# Protein Groups	Protein Group Accessions	Modifications	MH+ [Da]	A2	XCorr A2	B2	XCorr B2	# Missed Cleavages
	IPTKYPNVYLVSVSEEDVATVEGFASR	4	1	1	GL50581_4194		2970.51	High	5.8582			1
	GIPAAFLFNKDGEMVWSGHPASGECEEYLSK	1	1	1	GL50581_4194	N9(Deamidated); C25(Carbamidomethyl)	3427.56	High	3.55258			1
GL50581_614	organism=Giardia_Assemblage_B_isolate_GS | product=70 kDa peptidylprolyl isomerase, putative | location=ACGJ01000820:9354-10370(+) | length=338 | sequence_SO=contig | SO=protein_coding	20.12	1	4	4	7	22.6787	20.12	4	7					338	37.6628	5.30029
	Sequence	# PSMs	# Proteins	# Protein Groups	Protein Group Accessions	Modifications	MH+ [Da]	A2	XCorr A2	B2	XCorr B2	# Missed Cleavages
	ATLFGNWALCNLR	3	1	1	GL50581_614	C10(Carbamidomethyl)	1535.78	High	3.74259			0
	YDKGTQLLEYFIDSTPEIEEERCVLR	1	1	1	GL50581_614	C23(Carbamidomethyl)	3203.56	Medium	3.4255			2
	ALFTIVSDYAYGSK	2	1	1	GL50581_614		1534.78	High	3.37354			0
	GQPFNFDIGNMSVIR	1	1	1	GL50581_614		1694.83	High	2.56943			0
GL50581_422	organism=Giardia_Assemblage_B_isolate_GS | product=Axoneme-associated protein GASP-180 | location=ACGJ01000614:5046-8165(-) | length=1039 | sequence_SO=contig | SO=protein_coding	7.7	1	4	4	7	21.033	7.7	4	7					1039	115.586	4.70361
	Sequence	# PSMs	# Proteins	# Protein Groups	Protein Group Accessions	Modifications	MH+ [Da]	A2	XCorr A2	B2	XCorr B2	# Missed Cleavages
	DAEDIQQALDKVTTDYAK	1	1	1	GL50581_422		2023.99	High	4.97902			1
	ALPPLSPYIDNALSADFEQLR	1	1	1	GL50581_422		2330.21	High	3.46156			0
	IAQMLEQLEDAATR	3	1	1	GL50581_422		1588.81	High	3.41102			0
	CAGQTNENGLTALMIAALENKGEMCSR	2	1	1	GL50581_422	C1(Carbamidomethyl); N6(Deamidated); C25(Carbamidomethyl)	2940.33	High	3.22184			1
GL50581_3514	organism=Giardia_Assemblage_B_isolate_GS | product=High cysteine membrane protein Group 1 | location=ACGJ01002893:19506-23513(+) | length=1335 | sequence_SO=contig | SO=protein_coding	7.64	1	4	4	4	20.9193	7.64	4	4					1335	139.284	5.35107
	Sequence	# PSMs	# Proteins	# Protein Groups	Protein Group Accessions	Modifications	MH+ [Da]	A2	XCorr A2	B2	XCorr B2	# Missed Cleavages
	CADGYFAATDYETFDPSHCVMCSDEEGRDGYVGKK	1	1	1	GL50581_3514	C1(Carbamidomethyl); C19(Carbamidomethyl); C22(Carbamidomethyl)	4037.62	High	6.57187			2
	CGSCASGYILFKDGCYDLSGK	1	1	1	GL50581_3514	C1(Carbamidomethyl); C4(Carbamidomethyl); C15(Carbamidomethyl)	2358.02	High	5.55601			1
	YAPLICTAENRYVLGGVTYCSR	1	1	1	GL50581_3514	C6(Carbamidomethyl); C20(Carbamidomethyl)	2563.24	High	4.68517			1
	CSDQYCLACASDATVCTSCQHGFR	1	1	1	GL50581_3514	C1(Carbamidomethyl); C6(Carbamidomethyl); C9(Carbamidomethyl); C16(Carbamidomethyl); C19(Carbamidomethyl)	2854.1	High	4.10629			0
GL50581_2256	organism=Giardia_Assemblage_B_isolate_GS | product=Heat shock protein HSP 90-alpha | location=ACGJ01002286:15877-16995(-) | length=372 | sequence_SO=contig | SO=protein_coding	8.87	1	2	2	6	20.4719	8.87	2	6					372	42.8077	5.26221
	Sequence	# PSMs	# Proteins	# Protein Groups	Protein Group Accessions	Modifications	MH+ [Da]	A2	XCorr A2	B2	XCorr B2	# Missed Cleavages
	DTGVGMTKADLINCLGTIAK	1	1	1	GL50581_2256	C14(Carbamidomethyl)	2078.06	High	4.56278			1
	HSMFIGYPIYLYK	2	1	1	GL50581_2256	M3(Oxidation)	1647.83	High	3.58433			0
	HSMFIGYPIYLYK	3	1	1	GL50581_2256		1631.83	High	3.39946			0
GL50581_461	organism=Giardia_Assemblage_B_isolate_GS | product=Hypothetical protein | location=ACGJ01000635:43261-43620(-) | length=119 | sequence_SO=contig | SO=protein_coding	36.13	1	2	2	6	20.4542	36.13	2	6					119	12.9044	6.52197
	Sequence	# PSMs	# Proteins	# Protein Groups	Protein Group Accessions	Modifications	MH+ [Da]	A2	XCorr A2	B2	XCorr B2	# Missed Cleavages
	DVDFGQDGGVLNGSIHVPVNTIDANPDTVSQFKDAPACFVYCR	1	1	1	GL50581_461	C38(Carbamidomethyl); C42(Carbamidomethyl)	4695.19	High	6.98449			1
	DVDFGQDGGVLNGSIHVPVNTIDANPDTVSQFKDAPACFVYCR	2	1	1	GL50581_461	N12(Deamidated); N20(Deamidated); N25(Deamidated); C38(Carbamidomethyl); C42(Carbamidomethyl)	4698.18	High	5.75631			1
	DVDFGQDGGVLNGSIHVPVNTIDANPDTVSQFKDAPACFVYCR	2	1	1	GL50581_461	N12(Deamidated); N20(Deamidated); C38(Carbamidomethyl); C42(Carbamidomethyl)	4697.19	High	5.22669			1
	DVDFGQDGGVLNGSIHVPVNTIDANPDTVSQFK	1	1	1	GL50581_461	N20(Deamidated)	3456.68	Medium	2.48667			0
GL50581_937	organism=Giardia_Assemblage_B_isolate_GS | product=Deoxyribose-phosphate aldolase | location=ACGJ01001179:14099-14884(-) | length=261 | sequence_SO=contig | SO=protein_coding	8.81	1	2	2	10	20.3732	8.81	2	6	16.1035	8.81	2	4	261	27.6769	6.7417
	Sequence	# PSMs	# Proteins	# Protein Groups	Protein Group Accessions	Modifications	MH+ [Da]	A2	XCorr A2	B2	XCorr B2	# Missed Cleavages
	ARYLEELLGVPVHPNVNTGALPR	4	1	1	GL50581_937		2515.38	High	4.70263	High	5.50615	1
	YLEELLGVPVHPNVNTGALPR	4	1	1	GL50581_937		2288.24	High	4.40963	High	3.98474	0
	YLEELLGVPVHPNVNTGALPR	2	1	1	GL50581_937	N13(Deamidated)	2289.24	High	3.21709			0
GL50581_1508	organism=Giardia_Assemblage_B_isolate_GS | product=Elongation factor 1-gamma | location=ACGJ01002162:36427-37632(+) | length=401 | sequence_SO=contig | SO=protein_coding	16.46	1	4	4	6	20.1788	16.46	4	6					401	45.2376	6.25244
	Sequence	# PSMs	# Proteins	# Protein Groups	Protein Group Accessions	Modifications	MH+ [Da]	A2	XCorr A2	B2	XCorr B2	# Missed Cleavages
	CTYYDPSKLEEDWKVK	1	1	1	GL50581_1508	C1(Carbamidomethyl)	2060.96	High	5.40437			2
	SSAFCGEAPEDEARVDQFVAAAAR	1	1	1	GL50581_1508	C5(Carbamidomethyl)	2554.16	High	4.57998			1
	WLNTVQALPGVSSVVPK	1	1	1	GL50581_1508		1795.01	High	2.96554			0
	NLITVWLQR	3	1	1	GL50581_1508		1142.67	High	2.72509			0
GL50581_418	organism=Giardia_Assemblage_B_isolate_GS | product=Coiled-coil protein | location=ACGJ01000604:11-2017(+) | length=668 | sequence_SO=contig | SO=protein_coding	7.34	1	3	3	7	19.7063	7.34	3	7					668	73.7846	4.64014
	Sequence	# PSMs	# Proteins	# Protein Groups	Protein Group Accessions	Modifications	MH+ [Da]	A2	XCorr A2	B2	XCorr B2	# Missed Cleavages
	KLQEELDDRENTITELQGLLDEQEGSNADLGAK	1	1	1	GL50581_418		3671.76	High	4.9089			2
	LQEELDDRENTITELQGLLDEQEGSNADLGAK	2	1	1	GL50581_418	N10(Deamidated)	3544.7	High	4.51087			1
	AGIVVLDDNLSALDLQ	4	1	1	GL50581_418		1655.89	High	3.41143			0
GL50581_1672	organism=Giardia_Assemblage_B_isolate_GS | product=Alpha-2 giardin | location=ACGJ01002184:27954-28841(+) | length=295 | sequence_SO=contig | SO=protein_coding	15.25	1	3	3	17	19.147	15.25	2	5	44.3391	15.25	3	12	295	33.8777	6.93213
	Sequence	# PSMs	# Proteins	# Protein Groups	Protein Group Accessions	Modifications	MH+ [Da]	A2	XCorr A2	B2	XCorr B2	# Missed Cleavages
	ALKGGSEESLLMDLFSDRHEVR	8	1	1	GL50581_1672		2489.25	High	4.66399	Medium	4.88833	2
	QAIDAKDEGQIAFIASEYSADAR	3	1	1	GL50581_1672	Q10(Deamidated)	2470.19	Medium	2.424	High	2.78219	1
	QAIDAKDEGQIAFIASEYSADAR	2	1	1	GL50581_1672		2469.19			High	5.47347	1
	ALKGGSEESLLMDLFSDRHEVR	2	1	1	GL50581_1672	M12(Oxidation)	2505.24			High	4.65949	2
	GGSEESLLMDLFSDRHEVR	2	1	1	GL50581_1672		2177.03			High	4.19655	1
GL50581_654	organism=Giardia_Assemblage_B_isolate_GS | product=Proteasome subunit beta type 1 | location=ACGJ01000857:16328-16990(-) | length=220 | sequence_SO=contig | SO=protein_coding	18.64	1	3	3	5	18.3744	18.64	3	5					220	24.4863	5.32568
	Sequence	# PSMs	# Proteins	# Protein Groups	Protein Group Accessions	Modifications	MH+ [Da]	A2	XCorr A2	B2	XCorr B2	# Missed Cleavages
	SDAEITREFAFELIQSAFK	1	1	1	GL50581_654		2202.11	High	5.70747			1
	YGSAGTGNAMICPILDEAILPK	2	1	1	GL50581_654	C12(Carbamidomethyl)	2291.15	High	3.88173			0
	YGSAGTGNAMICPILDEAILPK	1	1	1	GL50581_654	N8(Deamidated); C12(Carbamidomethyl)	2292.14	High	3.68352			0
	EFAFELIQSAFK	1	1	1	GL50581_654		1429.74	High	3.16735			0
GL50581_1199	organism=Giardia_Assemblage_B_isolate_GS | product=Translation elongation factor | location=ACGJ01001651:1265-1936(+) | length=223 | sequence_SO=contig | SO=protein_coding	22.42	1	2	2	8	18.1949	22.42	2	8					223	24.9831	4.94482
	Sequence	# PSMs	# Proteins	# Protein Groups	Protein Group Accessions	Modifications	MH+ [Da]	A2	XCorr A2	B2	XCorr B2	# Missed Cleavages
	MVTMDGLNWGESEFQPLCYGLK	2	1	1	GL50581_1199	C18(Carbamidomethyl)	2575.16	High	4.06565			0
	MVTMDGLNWGESEFQPLCYGLK	4	1	1	GL50581_1199	N8(Deamidated); C18(Carbamidomethyl)	2576.17	High	3.94684			0
	AEMSMVVLEIKPIDDESDMEYVQNNLTK	2	1	1	GL50581_1199	Q23(Deamidated)	3242.55	High	3.4155			0
GL50581_1369	organism=Giardia_Assemblage_B_isolate_GS | product=Triosephosphate isomerase, cytosolic | location=ACGJ01002000:344-1117(-) | length=257 | sequence_SO=contig | SO=protein_coding	21.4	1	2	2	4	17.1616	21.4	2	4					257	27.8332	7.40088
	Sequence	# PSMs	# Proteins	# Protein Groups	Protein Group Accessions	Modifications	MH+ [Da]	A2	XCorr A2	B2	XCorr B2	# Missed Cleavages
	ALDKGMTVIFCTGETLDER	3	1	1	GL50581_1369	C11(Carbamidomethyl)	2156.03	High	5.02705			1
	SHVASIASYKIPESVDVVVAPSFVHLSTAIAANTSK	1	1	1	GL50581_1369	N33(Deamidated)	3696.94	Medium	3.06309			1
GL50581_2741	organism=Giardia_Assemblage_B_isolate_GS | product=Beta-giardin | location=ACGJ01002392:6297-7115(-) | length=272 | sequence_SO=contig | SO=protein_coding	32.35	1	4	4	5	17.1038	32.35	4	5					272	30.8577	5.35107
	Sequence	# PSMs	# Proteins	# Protein Groups	Protein Group Accessions	Modifications	MH+ [Da]	A2	XCorr A2	B2	XCorr B2	# Missed Cleavages
	SADNMYLTIKEEIDTMAANFRK	1	1	1	GL50581_2741		2561.24	High	5.93329			2
	SLAEMGDTLNNVETNLQNQIAIHNDAIAALRK	2	1	1	GL50581_2741	N10(Deamidated)	3478.78	High	4.26149			1
	MIKDAIAHLDRLIQTESR	1	1	1	GL50581_2741		2110.14	High	3.52665			2
	EAEDKIVNTLEDVVSK	1	1	1	GL50581_2741		1788.92	High	3.38234			1
GL50581_159	organism=Giardia_Assemblage_B_isolate_GS | product=Cathepsin B precursor | location=ACGJ01000208:2313-3224(-) | length=303 | sequence_SO=contig | SO=protein_coding	10.23	2	1	2	5	16.9793	10.23	2	5					303	33.2189	5.13525
	Sequence	# PSMs	# Proteins	# Protein Groups	Protein Group Accessions	Modifications	MH+ [Da]	A2	XCorr A2	B2	XCorr B2	# Missed Cleavages
	NSWGSDWGEDGYFR	3	2	1	GL50581_159		1675.68	High	3.94454			0
	GVNECRIEDEIYAAYFE	2	2	1	GL50581_159	C5(Carbamidomethyl)	2077.93	High	3.84008			1
GL50581_3080	organism=Giardia_Assemblage_B_isolate_GS | product=Aminoacyl-histidine dipeptidase | location=ACGJ01002529:6246-7766(-) | length=506 | sequence_SO=contig | SO=protein_coding	17.98	1	5	5	6	16.3443	17.98	5	6					506	54.6448	6.43018
	Sequence	# PSMs	# Proteins	# Protein Groups	Protein Group Accessions	Modifications	MH+ [Da]	A2	XCorr A2	B2	XCorr B2	# Missed Cleavages
	FSPTVENFVETSFAATIVK	1	1	1	GL50581_3080		2087.07	High	3.4319			0
	SDVTPAYISNIWDDIYTAYKPTDPHASLSVEK	1	1	1	GL50581_3080	N10(Deamidated)	3597.74	Medium	3.29877			0
	SSIESELDGVYESLK	1	1	1	GL50581_3080		1655.8	High	2.90701			0
	EAESAWETFFK	2	1	1	GL50581_3080		1344.61	High	2.64097			0
	YPGWPANMESVFLK	1	1	1	GL50581_3080		1638.8	Medium	2.00626			0
GL50581_4460	organism=Giardia_Assemblage_B_isolate_GS | product=Xaa-Pro dipeptidase | location=ACGJ01002928:102774-104108(+) | length=444 | sequence_SO=contig | SO=protein_coding	12.16	1	3	3	5	16.0237	12.16	3	5					444	49.7976	5.30029
	Sequence	# PSMs	# Proteins	# Protein Groups	Protein Group Accessions	Modifications	MH+ [Da]	A2	XCorr A2	B2	XCorr B2	# Missed Cleavages
	NIHIVDGLPNIEFPEGALILKDLGPAIAEAR	1	1	1	GL50581_4460		3295.81	High	6.19237			1
	YNVFMLFVPR	2	1	1	GL50581_4460		1285.68	High	2.75092			0
	YNVFMLFVPR	1	1	1	GL50581_4460	M5(Oxidation)	1301.67	High	2.32963			0
	VMGAFPDDIIVLK	1	1	1	GL50581_4460		1417.78	Medium	2.15777			0
GL50581_1475	organism=Giardia_Assemblage_B_isolate_GS | product=Tenascin-X | location=ACGJ01002141:15327-16823(-) | length=498 | sequence_SO=contig | SO=protein_coding	13.05	1	3	3	11	13.4774	13.05	3	3	19.8358	10.04	2	8	498	53.031	4.76709
	Sequence	# PSMs	# Proteins	# Protein Groups	Protein Group Accessions	Modifications	MH+ [Da]	A2	XCorr A2	B2	XCorr B2	# Missed Cleavages
	SCPSGHEYVLGYCVPDVCVTTYSDGQK	3	1	1	GL50581_1475	C2(Carbamidomethyl); C13(Carbamidomethyl); C18(Carbamidomethyl)	3078.33	High	5.68178	High	5.89122	0
	GTCVNDACQCDDDFYGEYCEFSR	2	1	1	GL50581_1475	C3(Carbamidomethyl); C8(Carbamidomethyl); C10(Carbamidomethyl); C19(Carbamidomethyl)	2868.01	High	4.01028	High	2.6613	0
	FTCLAYSCLANDLTK	1	1	1	GL50581_1475	C3(Carbamidomethyl); C8(Carbamidomethyl)	1776.83	High	3.78537			0
	GTCVNDACQCDDDFYGEYCEFSR	4	1	1	GL50581_1475	C3(Carbamidomethyl); C8(Carbamidomethyl); Q9(Deamidated); C10(Carbamidomethyl); C19(Carbamidomethyl)	2869.02			High	3.04443	0
	SCPSGHEYVLGYCVPDVCVTTYSDGQK	1	1	1	GL50581_1475	C2(Carbamidomethyl); C13(Carbamidomethyl); C18(Carbamidomethyl); Q26(Deamidated)	3079.33			High	2.54156	0
GL50581_2622	organism=Giardia_Assemblage_B_isolate_GS | product=Variant-specific surface protein | location=ACGJ01002349:17692-18936(-) | length=414 | sequence_SO=contig | SO=protein_coding	7	1	3	3	10	13.4773	6.28	2	4	19.4458	7	3	6	414	43.6505	5.77002
	Sequence	# PSMs	# Proteins	# Protein Groups	Protein Group Accessions	Modifications	MH+ [Da]	A2	XCorr A2	B2	XCorr B2	# Missed Cleavages
	CMNLFGKEYCTTCINDYFVLDGACVK	3	1	1	GL50581_2622	C1(Carbamidomethyl); C10(Carbamidomethyl); C13(Carbamidomethyl); C24(Carbamidomethyl)	3178.39	High	4.25223	High	5.29756	1
	EYCTTCINDYFVLDGACVK	5	1	1	GL50581_2622	C3(Carbamidomethyl); C6(Carbamidomethyl); C17(Carbamidomethyl)	2328	High	3.18843	High	2.4937	0
	CMNLFGKEYCTTCINDYFVLDGACVK	1	1	1	GL50581_2622	C1(Carbamidomethyl); C10(Carbamidomethyl); C13(Carbamidomethyl); N15(Deamidated); C24(Carbamidomethyl)	3179.38			High	2.84329	1
	EYCTTCINDYFVLDGACVKYYK	1	1	1	GL50581_2622	C3(Carbamidomethyl); C6(Carbamidomethyl); N8(Deamidated); C17(Carbamidomethyl)	2783.22			Medium	2.18087	1
GL50581_4095	organism=Giardia_Assemblage_B_isolate_GS | product=Hypothetical protein | location=ACGJ01002920:12159-12446(-) | length=95 | sequence_SO=contig | SO=protein_coding	58.95	1	2	2	3	13.2808	58.95	2	3					95	10.2455	6.52197
	Sequence	# PSMs	# Proteins	# Protein Groups	Protein Group Accessions	Modifications	MH+ [Da]	A2	XCorr A2	B2	XCorr B2	# Missed Cleavages
	SNHEMLVTHPVDFAEVVDYVATK	2	1	1	GL50581_4095		2601.27	High	4.94226			0
	HGSIFAGPQSNLAPGIIALINDQDVTILPKDTK	1	1	1	GL50581_4095		3443.86	High	4.27421			1
GL50581_3032	organism=Giardia_Assemblage_B_isolate_GS | product=Kinase, NEK | location=ACGJ01002496:781-3129(+) | length=782 | sequence_SO=contig | SO=protein_coding	4.73	1	3	3	3	12.2124	4.73	3	3					782	85.7012	4.48779
	Sequence	# PSMs	# Proteins	# Protein Groups	Protein Group Accessions	Modifications	MH+ [Da]	A2	XCorr A2	B2	XCorr B2	# Missed Cleavages
	SVWVSTNYESIVTEVGHGK	1	1	1	GL50581_3032		2092.04	High	4.95376			0
	AQRLPGEYSDELDSFIGK	1	1	1	GL50581_3032		2024.99	High	4.35379			1
	LPGEYSDELDSFIGK	1	1	1	GL50581_3032		1669.81	High	2.90488			0
GL50581_1841	organism=Giardia_Assemblage_B_isolate_GS | product=Protein 21.1 | location=ACGJ01002210:40168-43395(+) | length=1075 | sequence_SO=contig | SO=protein_coding	8.56	1	5	5	7	12.0483	6.98	3	3	11.272	3.91	3	4	1075	118.408	5.93506
	Sequence	# PSMs	# Proteins	# Protein Groups	Protein Group Accessions	Modifications	MH+ [Da]	A2	XCorr A2	B2	XCorr B2	# Missed Cleavages
	FLNYQAGLQDEEGKTALMYAAQK	1	1	1	GL50581_1841		2589.27	High	4.94778			1
	AQVDIESLNALVSNQQAQIEELETK	3	1	1	GL50581_1841		2770.41	High	4.0168	High	3.39907	0
	EFPVERDPSGYTALDYSVISNNIACTR	1	1	1	GL50581_1841	C25(Carbamidomethyl)	3074.45	High	3.08372			1
	DFAKTDEIRNLLDAFQG	1	1	1	GL50581_1841		1952.97			High	2.53058	2
	TDEIRNLLDAFQG	1	1	1	GL50581_1841		1491.74			High	2.26401	1
GL50581_1609	organism=Giardia_Assemblage_B_isolate_GS | product=Hypothetical protein | location=ACGJ01002173:19178-19582(-) | length=134 | sequence_SO=contig | SO=protein_coding	42.54	1	2	2	2	11.9644	42.54	2	2					134	14.8834	5.52881
	Sequence	# PSMs	# Proteins	# Protein Groups	Protein Group Accessions	Modifications	MH+ [Da]	A2	XCorr A2	B2	XCorr B2	# Missed Cleavages
	GMIPHLAELPTKYPNVYLVAVTEEEQDKVEAFSQK	1	1	1	GL50581_1609		3974.04	High	8.17807			2
	LVWHGVPSSPECDEWLGKLNSA	1	1	1	GL50581_1609	C12(Carbamidomethyl)	2481.19	High	3.7863			1
GL50581_954	organism=Giardia_Assemblage_B_isolate_GS | product=Aldose reductase | location=ACGJ01001222:1068-1979(-) | length=303 | sequence_SO=contig | SO=protein_coding	18.15	1	3	3	3	11.8722	18.15	3	3					303	34.8665	6.44287
	Sequence	# PSMs	# Proteins	# Protein Groups	Protein Group Accessions	Modifications	MH+ [Da]	A2	XCorr A2	B2	XCorr B2	# Missed Cleavages
	MLDRPPCVGFGTYLVEDPQAIKDAVK	1	1	1	GL50581_954	C7(Carbamidomethyl)	2919.48	High	5.54786			1
	LKLTPEQMDVFAELGR	1	1	1	GL50581_954		1846.97	High	3.81671			1
	TCIASFASLPLFD	1	1	1	GL50581_954	C2(Carbamidomethyl)	1441.7	High	2.50761			0
GL50581_2747	organism=Giardia_Assemblage_B_isolate_GS | product=GTP-binding nuclear protein RAN/TC4 | location=ACGJ01002394:732-1412(-) | length=226 | sequence_SO=contig | SO=protein_coding	17.26	1	2	2	3	11.8636	17.26	2	3					226	25.433	5.71924
	Sequence	# PSMs	# Proteins	# Protein Groups	Protein Group Accessions	Modifications	MH+ [Da]	A2	XCorr A2	B2	XCorr B2	# Missed Cleavages
	TLLNDPTIQFSQAPALLPADIGMDAATR	2	1	1	GL50581_2747		2940.53	High	5.17295			0
	NVESWYRDVFR	1	1	1	GL50581_2747		1470.71	Medium	2.5741			1
GL50581_184	organism=Giardia_Assemblage_B_isolate_GS | product=Ser/Thr protein kinase | location=ACGJ01000252:6444-7211(+) | length=255 | sequence_SO=contig | SO=protein_coding	15.69	1	2	2	2	11.8466	15.69	2	2					255	28.1968	4.86865
	Sequence	# PSMs	# Proteins	# Protein Groups	Protein Group Accessions	Modifications	MH+ [Da]	A2	XCorr A2	B2	XCorr B2	# Missed Cleavages
	LTTLVNPDEGVTELMVAAR	1	1	1	GL50581_184		2029.07	High	6.19682			0
	RGDEEVVMALIDEQACQVDAR	1	1	1	GL50581_184	C16(Carbamidomethyl)	2404.12	High	5.64979			1
GL50581_4388	organism=Giardia_Assemblage_B_isolate_GS | product=Axoneme-associated protein GASP-180 | location=ACGJ01002927:88499-94858(+) | length=2119 | sequence_SO=contig | SO=protein_coding	4.58	1	3	3	3	11.468	4.58	3	3					2119	236.907	4.90674
	Sequence	# PSMs	# Proteins	# Protein Groups	Protein Group Accessions	Modifications	MH+ [Da]	A2	XCorr A2	B2	XCorr B2	# Missed Cleavages
	NRVEELENALQSLGR	1	1	1	GL50581_4388		1727.91	High	4.63802			1
	DAEELADRVAELEAQAK	1	1	1	GL50581_4388		1857.92	High	3.49282			1
	DQLAAAEDRVSALTENLGAMNDAK	1	1	1	GL50581_4388		2503.2	High	3.33711			1
GL50581_3697	organism=Giardia_Assemblage_B_isolate_GS | product=AAA family ATPase | location=ACGJ01002904:8939-11551(-) | length=870 | sequence_SO=contig | SO=protein_coding	5.29	1	3	3	3	9.85172	5.29	3	3					870	96.3018	5.70654
	Sequence	# PSMs	# Proteins	# Protein Groups	Protein Group Accessions	Modifications	MH+ [Da]	A2	XCorr A2	B2	XCorr B2	# Missed Cleavages
	QAAPCVLFFDEIESITQHR	1	1	1	GL50581_3697	C5(Carbamidomethyl)	2261.1	High	4.05676			0
	ELIELIQYPIR	1	1	1	GL50581_3697		1386.8	High	2.99381			0
	MLNQILTELDGVGVRK	1	1	1	GL50581_3697		1785.98	High	2.80116			1
GL50581_1272	organism=Giardia_Assemblage_B_isolate_GS | product=Protein 21.1 | location=ACGJ01001794:8164-11262(-) | length=1032 | sequence_SO=contig | SO=protein_coding	3	1	2	2	2	8.99746	3	2	2					1032	112.627	6.1001
	Sequence	# PSMs	# Proteins	# Protein Groups	Protein Group Accessions	Modifications	MH+ [Da]	A2	XCorr A2	B2	XCorr B2	# Missed Cleavages
	VMEDFVSNIDELAFEREK	1	1	1	GL50581_1272		2171.05	High	4.96326			1
	VMEDFVSNIDELAFEREKEKPPSEEELLAAK	1	1	1	GL50581_1272		3592.78	High	4.03419			2
GL50581_2028	organism=Giardia_Assemblage_B_isolate_GS | product=Stress-induced-phosphoprotein 1 | location=ACGJ01002259:4159-5925(-) | length=588 | sequence_SO=contig | SO=protein_coding	6.63	1	2	2	3	8.98997	6.63	2	3					588	65.6511	5.59229
	Sequence	# PSMs	# Proteins	# Protein Groups	Protein Group Accessions	Modifications	MH+ [Da]	A2	XCorr A2	B2	XCorr B2	# Missed Cleavages
	LGQMNLSYDDADHIVSLIKDTTNTK	1	1	1	GL50581_2028	N5(Deamidated)	2793.38	Medium	3.23051			1
	SILFLNNISTALLK	2	1	1	GL50581_2028		1546.92	High	2.92349			0
GL50581_4414	organism=Giardia_Assemblage_B_isolate_GS | product=Polyadenylate-binding protein, putative | location=ACGJ01002928:17184-18341(-) | length=385 | sequence_SO=contig | SO=protein_coding	7.53	1	2	2	3	8.88713	7.53	2	3					385	43.8126	9.15869
	Sequence	# PSMs	# Proteins	# Protein Groups	Protein Group Accessions	Modifications	MH+ [Da]	A2	XCorr A2	B2	XCorr B2	# Missed Cleavages
	KDLLKDFIVEDVFEAK	1	1	1	GL50581_4414		1909.04	Medium	3.40874			2
	SVFNTFGTVLSVK	2	1	1	GL50581_4414		1398.77	High	3.09229			0
GL50581_396	organism=Giardia_Assemblage_B_isolate_GS | product=Alcohol dehydrogenase lateral transfer candidate | location=ACGJ01000532:89570-90787(+) | length=405 | sequence_SO=contig | SO=protein_coding	4.44	1	2	2	3	8.53392	4.44	2	3					405	44.5346	5.88428
	Sequence	# PSMs	# Proteins	# Protein Groups	Protein Group Accessions	Modifications	MH+ [Da]	A2	XCorr A2	B2	XCorr B2	# Missed Cleavages
	NKMHPWPITVPEVVGIIR	1	1	1	GL50581_396		2086.16	Medium	3.37763			1
	MHPWPITVPEVVGIIR	2	1	1	GL50581_396		1844.02	Medium	2.76892			0
GL50581_2793	organism=Giardia_Assemblage_B_isolate_GS | product=Calmodulin | location=ACGJ01002407:4950-5411(-) | length=153 | sequence_SO=contig | SO=protein_coding	41.83	1	2	2	3	8.41082	41.83	2	3					153	17.2644	4.43701
	Sequence	# PSMs	# Proteins	# Protein Groups	Protein Group Accessions	Modifications	MH+ [Da]	A2	XCorr A2	B2	XCorr B2	# Missed Cleavages
	HVLTHIGEKLDEDEVDDLLREADIDGEGQIK	1	1	1	GL50581_2793		3501.7	Medium	5.66024			2
	SLGQNPTEADLADMINSIDTDGNGVISFVEFVR	2	1	1	GL50581_2793	M14(Oxidation); N16(Deamidated); N23(Deamidated)	3542.67	Medium	2.75058			0
GL50581_2426	organism=Giardia_Assemblage_B_isolate_GS | product=Leucine-rich repeat protein | location=ACGJ01002314:7246-8937(-) | length=563 | sequence_SO=contig | SO=protein_coding	7.64	1	3	3	4	8.28931	7.64	3	4					563	62.9344	6.354
	Sequence	# PSMs	# Proteins	# Protein Groups	Protein Group Accessions	Modifications	MH+ [Da]	A2	XCorr A2	B2	XCorr B2	# Missed Cleavages
	SKQFGILYAVNNNLYLDNEAK	2	1	1	GL50581_2426	N11(Deamidated)	2415.24	High	4.01912			1
	ITAYLSTDTVYK	1	1	1	GL50581_2426		1374.72	High	2.38507			0
	ILVEFYGISK	1	1	1	GL50581_2426		1168.66	Medium	1.88513			0
GL50581_1977	organism=Giardia_Assemblage_B_isolate_GS | product=Eukaryotic translation initiation factor 5A | location=ACGJ01002248:14859-15308(-) | length=149 | sequence_SO=contig | SO=protein_coding	21.48	1	2	2	2	7.99246	21.48	2	2					149	16.6261	5.35107
	Sequence	# PSMs	# Proteins	# Protein Groups	Protein Group Accessions	Modifications	MH+ [Da]	A2	XCorr A2	B2	XCorr B2	# Missed Cleavages
	AAFDAGDKTIMINIQR	1	1	1	GL50581_1977		1763.91	High	5.18949			1
	AMNTEGIVAFKTEANK	1	1	1	GL50581_1977		1723.87	High	2.80297			1
GL50581_449	organism=Giardia_Assemblage_B_isolate_GS | product=Kinase, NEK | location=ACGJ01000635:18157-19287(+) | length=376 | sequence_SO=contig | SO=protein_coding	9.84	1	2	2	5	7.58147	9.84	2	2	9.0396	9.84	2	3	376	42.3918	8.52881
	Sequence	# PSMs	# Proteins	# Protein Groups	Protein Group Accessions	Modifications	MH+ [Da]	A2	XCorr A2	B2	XCorr B2	# Missed Cleavages
	EAVLANWEEAISEKETNLKER	1	1	1	GL50581_449	N6(Deamidated)	2460.24	High	3.86754			2
	YTDGDLDAWEDRLKER	3	1	1	GL50581_449		1981.92	High	3.71393	High	4.02104	2
	EAVLANWEEAISEKETNLKER	1	1	1	GL50581_449		2459.24			Medium	2.81836	2
GL50581_321	organism=Giardia_Assemblage_B_isolate_GS | product=Ubiquitin-conjugating enzyme E1 | location=ACGJ01000480:13161-16439(+) | length=1092 | sequence_SO=contig | SO=protein_coding	2.84	1	2	2	2	7.54447	2.84	2	2					1092	120.91	5.59229
	Sequence	# PSMs	# Proteins	# Protein Groups	Protein Group Accessions	Modifications	MH+ [Da]	A2	XCorr A2	B2	XCorr B2	# Missed Cleavages
	MQQATFLIIGADGLAQEIAK	1	1	1	GL50581_321		2118.12	High	5.60016			0
	ITPWDNIELPK	1	1	1	GL50581_321		1325.71	Medium	1.94431			0
GL50581_432	organism=Giardia_Assemblage_B_isolate_GS | product=Metallo-beta-lactamase superfamily protein | location=ACGJ01000614:24150-25091(+) | length=313 | sequence_SO=contig | SO=protein_coding	11.82	1	1	2	2	6.5655	11.82	2	2					313	34.6605	6.03662
	Sequence	# PSMs	# Proteins	# Protein Groups	Protein Group Accessions	Modifications	MH+ [Da]	A2	XCorr A2	B2	XCorr B2	# Missed Cleavages
	TLDIDYLIATHFECAEK	1	1	1	GL50581_432	C14(Carbamidomethyl)	2038.96	High	3.41536			0
	RWDCILHQLDDYETLIAASK	1	1	1	GL50581_432	C4(Carbamidomethyl)	2447.21	Medium	3.15013			1
GL50581_3943	organism=Giardia_Assemblage_B_isolate_GS | product=Translation initiation factor eIF-4A, putative | location=ACGJ01002916:7357-8532(-) | length=391 | sequence_SO=contig | SO=protein_coding	5.88	1	2	2	2	5.27386	5.88	2	2					391	43.3136	5.51611
	Sequence	# PSMs	# Proteins	# Protein Groups	Protein Group Accessions	Modifications	MH+ [Da]	A2	XCorr A2	B2	XCorr B2	# Missed Cleavages
	MVILDEADEMLSR	1	1	1	GL50581_3943		1521.73	High	3.0509			0
	ILIATNIIAR	1	1	1	GL50581_3943		1097.71	Medium	2.22296			0
GL50581_3283	organism=Giardia_Assemblage_B_isolate_GS | product=Bip | location=ACGJ01002726:140925-142958(-) | length=677 | sequence_SO=contig | SO=protein_coding	6.35	1	2	2	5					13.0841	6.35	2	5	677	74.3757	5.18604
	Sequence	# PSMs	# Proteins	# Protein Groups	Protein Group Accessions	Modifications	MH+ [Da]	A2	XCorr A2	B2	XCorr B2	# Missed Cleavages
	SMVKDNNLLGNFDLNDIPPAPR	2	1	1	GL50581_3283		2440.23			High	3.63378	1
	SMVKDNNLLGNFDLNDIPPAPR	2	1	1	GL50581_3283	N11(Deamidated)	2441.22			High	3.62052	1
	VTPSYVAFTADGERLVGDAAK	1	1	1	GL50581_3283		2167.09			High	3.46606	1
GL50581_4229	organism=Giardia_Assemblage_B_isolate_GS | product=Centrin | location=ACGJ01002923:104037-104522(-) | length=161 | sequence_SO=contig | SO=protein_coding	22.36	1	2	2	4					7.04292	22.36	2	4	161	18.6753	4.77979
	Sequence	# PSMs	# Proteins	# Protein Groups	Protein Group Accessions	Modifications	MH+ [Da]	A2	XCorr A2	B2	XCorr B2	# Missed Cleavages
	VAKELGENLTDEEIQEMIDEADRDGDGEINEEEFLR	2	1	1	GL50581_4229	N8(Deamidated)	4151.89			High	4.51373	2
	ELGENLTDEEIQEMIDEADRDGDGEINEEEFLR	2	1	1	GL50581_4229	N5(Deamidated); N27(Deamidated)	3854.67			High	2.52919	1
GL50581_3871	organism=Giardia_Assemblage_B_isolate_GS | product=Coiled-coil protein | location=ACGJ01002913:14594-18664(-) | length=1356 | sequence_SO=contig | SO=protein_coding	3.24	1	2	2	2					4.46575	3.24	2	2	1356	148.628	7.18115
	Sequence	# PSMs	# Proteins	# Protein Groups	Protein Group Accessions	Modifications	MH+ [Da]	A2	XCorr A2	B2	XCorr B2	# Missed Cleavages
	ELQGLVEEMENEIPAGNAGTLVDVSR	1	1	1	GL50581_3871	N11(Deamidated)	2771.32			Medium	2.23462	0
	TSADWFEYALAGNAASIK	1	1	1	GL50581_3871		1914.92			Medium	2.23114	0
GL50581_411	organism=Giardia_Assemblage_B_isolate_GS | product=High cysteine membrane protein Group 2 | location=ACGJ01000532:122001-124505(+) | length=834 | sequence_SO=contig | SO=protein_coding	6	1	2	2	5					16.6445	6	2	5	834	88.751	4.77979
	Sequence	# PSMs	# Proteins	# Protein Groups	Protein Group Accessions	Modifications	MH+ [Da]	A2	XCorr A2	B2	XCorr B2	# Missed Cleavages
	ECNDDYKLDVYDQAIIDDVLVNLGK	2	1	1	GL50581_411	C2(Carbamidomethyl)	2927.39			High	4.26228	1
	TCDNGYGPKYPDLSACYDCVTELGK	1	1	1	GL50581_411	C2(Carbamidomethyl); N4(Deamidated); C16(Carbamidomethyl); C19(Carbamidomethyl)	2884.22			High	3.38889	1
	TCDNGYGPKYPDLSACYDCVTELGK	2	1	1	GL50581_411	C2(Carbamidomethyl); C16(Carbamidomethyl); C19(Carbamidomethyl)	2883.22			High	2.72046	1
GL50581_1838	organism=Giardia_Assemblage_B_isolate_GS | product=Hypothetical protein | location=ACGJ01002210:36346-36633(-) | length=95 | sequence_SO=contig | SO=protein_coding	26.32	1	2	2	8					30.9018	26.32	2	8	95	10.3613	5.0083
	Sequence	# PSMs	# Proteins	# Protein Groups	Protein Group Accessions	Modifications	MH+ [Da]	A2	XCorr A2	B2	XCorr B2	# Missed Cleavages
	MFVGGWTELAPADVTGQVR	4	1	1	GL50581_1838		2034.02			High	4.81803	0
	MFVGGWTELAPADVTGQVREAAAAK	1	1	1	GL50581_1838		2575.3			High	4.52135	1
	MFVGGWTELAPADVTGQVR	3	1	1	GL50581_1838	M1(Oxidation)	2050.01			High	3.23977	0
GL50581_2564	organism=Giardia_Assemblage_B_isolate_GS | product=Hypothetical protein | location=ACGJ01002336:6433-7593(+) | length=386 | sequence_SO=contig | SO=protein_coding	3.63	1	2	2	3					8.51608	3.63	2	3	386	43.6017	4.99561
	Sequence	# PSMs	# Proteins	# Protein Groups	Protein Group Accessions	Modifications	MH+ [Da]	A2	XCorr A2	B2	XCorr B2	# Missed Cleavages
	SRIYELEEETQILR	2	1	1	GL50581_2564		1778.93			High	3.08959	1
	IYELEEETQILR	1	1	1	GL50581_2564		1535.79			High	2.92982	0
GL50581_3177	organism=Giardia_Assemblage_B_isolate_GS | product=Hypothetical protein | location=ACGJ01002611:7920-8186(-) | length=88 | sequence_SO=contig | SO=protein_coding	26.14	1	2	2	10					37.2173	26.14	2	10	88	10.0554	10.0522
	Sequence	# PSMs	# Proteins	# Protein Groups	Protein Group Accessions	Modifications	MH+ [Da]	A2	XCorr A2	B2	XCorr B2	# Missed Cleavages
	EKVDYPTLFADEAAMNEALK	5	1	1	GL50581_3177		2255.09			High	5.08698	1
	AVKEKVDYPTLFADEAAMNEALK	5	1	1	GL50581_3177		2553.29			High	4.95133	2
GL50581_3387	organism=Giardia_Assemblage_B_isolate_GS | product=Hypothetical protein | location=ACGJ01002883:72-551(+) | length=159 | sequence_SO=contig | SO=protein_coding	43.4	1	2	2	4					12.9767	43.4	2	4	159	17.4812	8.32373
	Sequence	# PSMs	# Proteins	# Protein Groups	Protein Group Accessions	Modifications	MH+ [Da]	A2	XCorr A2	B2	XCorr B2	# Missed Cleavages
	TNLANAQLDGAPLNVTFLDEEAGGSSQQTGEKKGFNQIIER	1	1	1	GL50581_3387		4361.17			High	7.23812	2
	TNLANAQLDGAPLNVTFLDEEAGGSSQQTGEKKGFNQIIER	2	1	1	GL50581_3387	N14(Deamidated); N36(Deamidated)	4363.17			Medium	2.86981	2
	FKEFLQQQSSITEILNVEVLSPGDGKPR	1	1	1	GL50581_3387		3159.66			Medium	2.86879	1
GL50581_680	organism=Giardia_Assemblage_B_isolate_GS | product=Lysosomal acid phosphatase precursor | location=ACGJ01000911:14230-15441(+) | length=403 | sequence_SO=contig | SO=protein_coding	17.37	1	3	3	5					21.1762	17.37	3	5	403	45.8677	5.96045
	Sequence	# PSMs	# Proteins	# Protein Groups	Protein Group Accessions	Modifications	MH+ [Da]	A2	XCorr A2	B2	XCorr B2	# Missed Cleavages
	VMPVIHIAEADDWLDLSDCPSLDKAR	2	1	1	GL50581_680	C19(Carbamidomethyl)	2966.44			High	5.91348	1
	LSELAGFDSTVSWGVIRDNLAAR	1	1	1	GL50581_680		2477.28			High	4.58105	1
	TKQSAMSFLIGLYPELGKDSR	2	1	1	GL50581_680		2341.21			High	3.62389	2
GL50581_2480	organism=Giardia_Assemblage_B_isolate_GS | product=NADPH oxidoreductase, putative | location=ACGJ01002319:30138-30632(-) | length=164 | sequence_SO=contig | SO=protein_coding	7.32	1	2	2	2					5.26451	7.32	2	2	164	18.5363	7.73779
	Sequence	# PSMs	# Proteins	# Protein Groups	Protein Group Accessions	Modifications	MH+ [Da]	A2	XCorr A2	B2	XCorr B2	# Missed Cleavages
	VRWLDELYPSLK	1	1	1	GL50581_2480		1518.83			High	3.07754	1
	WLDELYPSLK	1	1	1	GL50581_2480		1263.66			High	2.18697	0
GL50581_150	organism=Giardia_Assemblage_B_isolate_GS | product=Protein 21.1 | location=ACGJ01000166:46158-48935(-) | length=925 | sequence_SO=contig | SO=protein_coding	4.65	1	2	2	3					9.17126	4.65	2	3	925	102.677	5.49072
	Sequence	# PSMs	# Proteins	# Protein Groups	Protein Group Accessions	Modifications	MH+ [Da]	A2	XCorr A2	B2	XCorr B2	# Missed Cleavages
	VGQAHGISPLDPNQEELLNQLGPVLK	2	1	1	GL50581_150		2766.48			High	3.44309	0
	NNELEIETSKLMDEVTK	1	1	1	GL50581_150		1992.98			High	2.49759	1
GL50581_2695	organism=Giardia_Assemblage_B_isolate_GS | product=Protein 21.1 | location=ACGJ01002370:1826-4963(+) | length=1045 | sequence_SO=contig | SO=protein_coding	2.3	1	2	2	4					10.2213	2.3	2	4	1045	115.039	5.30029
	Sequence	# PSMs	# Proteins	# Protein Groups	Protein Group Accessions	Modifications	MH+ [Da]	A2	XCorr A2	B2	XCorr B2	# Missed Cleavages
	ALVDTTAKLEEQIDDLAEENAK	2	1	1	GL50581_2695	Q12(Deamidated)	2417.21			High	4.0946	1
	ALVDTTAKLEEQIDDLAEENAKLK	1	1	1	GL50581_2695		2657.39			High	3.72748	2
	ALVDTTAKLEEQIDDLAEENAK	1	1	1	GL50581_2695		2416.21			Medium	2.39925	1
GL50581_3924	organism=Giardia_Assemblage_B_isolate_GS | product=Serine-pyruvate aminotransferase | location=ACGJ01002915:14552-15691(+) | length=379 | sequence_SO=contig | SO=protein_coding	10.29	1	2	2	2					5.85697	10.29	2	2	379	41.3722	6.97607
	Sequence	# PSMs	# Proteins	# Protein Groups	Protein Group Accessions	Modifications	MH+ [Da]	A2	XCorr A2	B2	XCorr B2	# Missed Cleavages
	RTPIPSYYCNLLLFR	1	1	1	GL50581_3924	C9(Carbamidomethyl)	1913.01			High	3.54371	1
	ALSCPSGLSMLAISDKAWNTMQSR	1	1	1	GL50581_3924	C4(Carbamidomethyl)	2624.26			Medium	2.31326	1
GL50581_3194	organism=Giardia_Assemblage_B_isolate_GS | product=VSP | location=ACGJ01002639:123-491(+) | length=122 | sequence_SO=contig | SO=protein_coding	29.51	1	2	2	3					10.7191	29.51	2	3	122	12.2836	7.32764
	Sequence	# PSMs	# Proteins	# Protein Groups	Protein Group Accessions	Modifications	MH+ [Da]	A2	XCorr A2	B2	XCorr B2	# Missed Cleavages
	CIACDRSDGSITGVSDCLSCAAPSSNTGPVLCYLMK	1	1	1	GL50581_3194	C1(Carbamidomethyl); C4(Carbamidomethyl); C17(Carbamidomethyl); C20(Carbamidomethyl); C32(Carbamidomethyl)	3922.75			High	5.5407	1
	SDGSITGVSDCLSCAAPSSNTGPVLCYLMK	1	1	1	GL50581_3194	C11(Carbamidomethyl); C14(Carbamidomethyl); C26(Carbamidomethyl)	3147.41			High	2.67492	0
	CIACDRSDGSITGVSDCLSCAAPSSNTGPVLCYLMK	1	1	1	GL50581_3194	C1(Carbamidomethyl); C4(Carbamidomethyl); C17(Carbamidomethyl); C20(Carbamidomethyl); N26(Deamidated); C32(Carbamidomethyl)	3923.7			High	2.50351	1
