# Supplementary material for: Characterization of the Giardia intestinalis secretome during interaction with human intestinal epithelial cells: The impact on host cells
Source: PLoS Negl Trop Dis. 2017 Dec 11;11(12):e0006120. doi: 10.1371/journal.pntd.0006120 (PMC5739509; doi:10.1371/journal.pntd.0006120)
Supplement: S3 Table — Open reading frames together with the protein names are presented in columns based on their annotation in the Giardia Database. (XLSX) [file pntd.0006120.s006.xlsx]

## Sheet: S3 Table
S3 Table. Common and isolate-specific proteins identified in the secretome of Giardia intestinalis WB and GS isolates. Open reading frames together with the protein names are presented in columns based on their annotation in the Giardia Database.
Proteins detected in both isolates			Proteins detected only in WB isolate		Proteins detected only in GS isolate
Protein (WB isolate)	Protein (GS isolate)	Gene Name	Protein (WB isolate)	Protein Name	Protein (GS isolate)	Protein Name
GL50803_17163	GL50581_1019	Peptidyl-prolyl cis-trans isomerase B precursor	GL50803_102101	Kinesin-3	GL50581_1032	Protein 21.1
GL50803_17063	GL50581_1047	Pyruvate-flavodoxin oxidoreductase	GL50803_10238	Glycosaminoglycan polysaccharide lyase	GL50581_1199	Translation elongation factor
GL50803_14993	GL50581_1192	Pyrophosphate-fructose 6-phosphate 1-phosphotransferase alpha subunit	GL50803_103454	High cysteine membrane protein Group 1	GL50581_1228	Cytidine deaminase
GL50803_16833	GL50581_1227	Tenascin-like protein	GL50803_103709	hypothetical protein	GL50581_1272	Protein 21.1
GL50803_10429	GL50581_1320	Wos2 protein	GL50803_103992	Variant-Specific Surface Protein 20.1 (VSP-20.1)	GL50581_1561	4-alpha-glucanotransferase, amylo-alpha-1,6-glucosidase
GL50803_93938	GL50581_1369	Triosephosphate isomerase, cytosolic	GL50803_10423	hypothetical protein	GL50581_1580	Alcohol dehydrogenase lateral transfer candidate
GL50803_103676	GL50581_1380	Alpha-tubulin	GL50803_10623	Phosphoenolpyruvate carboxykinase	GL50581_1609	Hypothetical protein
GL50803_9115	GL50581_1444	Glucose-6-phosphate isomerase	GL50803_11129	hypothetical protein	GL50581_1780	Kinase, CMGC MAPK
GL50803_9117	GL50581_1446	CAMP-dependent protein kinase regulatory chain	GL50803_113304	Variant-Specific Surface Protein 114 (VSP-114)	GL50581_1838	Hypothetical protein
GL50803_14573 + GL50803_8687*	GL50581_1475	Tenascin-X	GL50803_113357	Variant-Specific Surface Protein 122 (VSP-122)	GL50581_1977	Eukaryotic translation initiation factor 5A
GL50803_14547	GL50581_1484	L-asparaginase	GL50803_113553	Kinase, NEK	GL50581_2414	20S proteasome alpha subunit 3
GL50803_6148	GL50581_1499	Alanyl dipeptidyl peptidase	GL50803_113797	Variant-Specific Surface Protein 5 (VSP-5)	GL50581_2480	NADPH oxidoreductase, putative
GL50803_14859	GL50581_150	Protein 21.1	GL50803_114246	GTP-binding protein, putative	GL50581_2531	FKBP-type peptidyl-prolyl cis-trans isomerase
GL50803_12102	GL50581_1508	Elongation factor 1-gamma	GL50803_11470	Variant-Specific Surface Protein 53.1 (VSP-53.1)	GL50581_2564	Hypothetical protein
GL50803_9779	GL50581_1523	UPL-1	GL50803_114787	Alpha-7.3 giardin	GL50581_2695	Protein 21.1
GL50803_16924	GL50581_1555	20S proteasome alpha subunit 1	GL50803_115066	High cysteine membrane protein VSP-like	GL50581_2704	Thymus-specific serine protease precursor
GL50803_13608	GL50581_1568	Acetyl-CoA synthetase	GL50803_115202	VSP	GL50581_2728	Alcohol dehydrogenase 3 lateral transfer candidate
GL50803_112103	GL50581_1575	Arginine deiminase	GL50803_11521	Variant-Specific Surface Protein 126.1 (VSP-126.1)	GL50581_2741	Beta-giardin
GL50803_17090	GL50581_1587	Giardia trophozoite antigen GTA-1	GL50803_115742	Variant-Specific Surface Protein 31 (VSP-31)	GL50581_275	1,4-alpha-glucan branching enzyme
GL50803_10217	GL50581_159	Cathepsin B precursor	GL50803_115830	Variant-Specific Surface Protein 1.1 (VSP-1.1)	GL50581_2786	VSP
GL50803_10358	GL50581_1626	A-type flavoprotein lateral transfer candidate	GL50803_11599	Lysophosphatidic acid phosphatase	GL50581_3032	Kinase, NEK
GL50803_7796 +GL50803_11654****	GL50581_1672	Alpha-2 giardin	GL50803_116477	Variant-Specific Surface Protein 149 (VSP-149)	GL50581_3084	Peptide methionine sulfoxide reductase msrB
GL50803_6330	GL50581_1709	Hypothetical protein	GL50803_13194	Variant-Specific Surface Protein 38 (VSP-38)	GL50581_314	IgE-dependent histamine-releasing factor, putative
GL50803_17570	GL50581_1765	Elongation factor 2	GL50803_13390	Variant-Specific Surface Protein 127 (VSP-127)	GL50581_3181	Serine peptidase, putative
GL50803_15410	GL50581_184	Ser/Thr protein kinase	GL50803_136021	Beta tubulin	GL50581_3192	Hypothetical protein
GL50803_17551	GL50581_1841	Protein 21.1	GL50803_137612	Variant-Specific Surface Protein 160 (VSP-160)	GL50581_3194	VSP
GL50803_17579	GL50581_1886	Inositol-3-phosphate synthase	GL50803_137617	Variant-Specific Surface Protein 77 (VSP-77)	GL50581_321	Ubiquitin-conjugating enzyme E1
GL50803_16412	GL50581_1929	Heat-shock protein, putative	GL50803_137620	Variant-Specific Surface Protein 123 (VSP-123)	GL50581_3871	Coiled-coil protein
GL50803_95162	GL50581_1982	Tenascin-like protein	GL50803_137707	Variant-Specific Surface Protein 48.1 (VSP-48.1)	GL50581_3943	Translation initiation factor eIF-4A, putative
GL50803_27310	GL50581_2028	Stress-induced-phosphoprotein 1	GL50803_137716	Axoneme-associated protein GASP-180	GL50581_396	Alcohol dehydrogenase lateral transfer candidate
GL50803_15564	GL50581_2036	Cathepsin B precursor	GL50803_137721	Variant-Specific Surface Protein 24 (VSP-24)	GL50581_411	High cysteine membrane protein Group 2
GL50803_15574 + GL50803_6148*	GL50581_2060	Alanyl dipeptidyl peptidase	GL50803_13922	hypothetical protein	GL50581_418	Coiled-coil protein
GL50803_11434	GL50581_2225	20S proteasome alpha subunit 2	GL50803_14546	Phosphoglycolate phosphatase	GL50581_4194	FixW protein, putative
GL50803_16125	GL50581_2252	Glycerol-3-phosphate dehydrogenase	GL50803_14551	Alpha-6 giardin	GL50581_432	Metallo-beta-lactamase superfamily protein
GL50803_98054	GL50581_2256	Heat shock protein HSP 90-alpha	GL50803_14586	Variant-Specific Surface Protein 186 (VSP-186)	GL50581_4414	Polyadenylate-binding protein, putative
GL50803_15832	GL50581_2286	Aminoacyl-histidine dipeptidase	GL50803_15409	Kinase, NEK	GL50581_449	Kinase, NEK
GL50803_16453	GL50581_2343	Carbamate kinase	GL50803_15591	Coiled-coil protein	GL50581_4496	NADP-specific glutamate dehydrogenase
GL50803_9276	GL50581_235	Variant-specific surface protein	GL50803_16235	Kinase, CAMK CAMKL	GL50581_654	Proteasome subunit beta type 1
GL50803_88765	GL50581_2353	Cytosolic HSP70	GL50803_16376	ATP-dependent RNA helicase p47, putative	GL50581_730	Peroxiredoxin 1
GL50803_4039	GL50581_2426	Leucine-rich repeat protein	GL50803_16501	Variant-Specific Surface Protein 42 (VSP-42)	GL50581_937	Deoxyribose-phosphate aldolase
GL50803_15099	GL50581_2467	20S proteasome alpha subunit 4	GL50803_16522	hypothetical protein
GL50803_17153	GL50581_2473	Alpha-11 giardin	GL50803_16588	hypothetical protein
GL50803_10167	GL50581_2504	Coiled-coil protein	GL50803_16716	High cysteine membrane protein Group 5
GL50803_41212 **	GL50581_2563	Coiled-coil protein	GL50803_16795	Topoisomerase II (VPS4b)
GL50803_9349	GL50581_2606	Hypothetical protein, similar to AMMECR1	GL50803_17000	Peptidyl-prolyl cis-trans isomerase B precursor
GL50803_12063	GL50581_2622	Variant-specific surface protein	GL50803_17198	Leucine-rich repeat protein
GL50803_15869	GL50581_2747	GTP-binding nuclear protein RAN/TC4	GL50803_17249	Coiled-coil protein
GL50803_5333	GL50581_2793	Calmodulin	GL50803_17516	Cathepsin B precursor
GL50803_9848	GL50581_2834	Dynein light chain	GL50803_2107	hypothetical protein
GL50803_91056	GL50581_2893	Aspartate aminotransferase, cytoplasmic	GL50803_21201	hypothetical protein
GL50803_6430	GL50581_2925	14-3-3 protein	GL50803_21943	hypothetical protein
GL50803_16160 + GL50803_14019*	GL50581_2946	Cathepsin B precursor	GL50803_22677	Nitroreductase Fd-NR2
GL50803_12150	GL50581_2957	Alanine aminotransferase, putative	GL50803_24321	Kinase, NEK
GL50803_16322	GL50581_31	Neurogenic locus Notch protein precursor	GL50803_27059	Proteasome subunit beta type 7 precursor
GL50803_1649	GL50581_3133	Hypothetical protein	GL50803_27717	High cysteine membrane protein Group 3
GL50803_13268	GL50581_3177	Hypothetical protein	GL50803_2834	putative GAP
GL50803_27925	GL50581_3278	Protein 21.1	GL50803_2980	20S proteasome alpha subunit 5
GL50803_17121	GL50581_3283	Bip	GL50803_3042	Hybrid cluster protein lateral transfer candidate
GL50803_113677	GL50581_3367	Axoneme-associated protein GASP-180	GL50803_36069	Ribosomal protein L34
GL50803_8250	GL50581_3387	Hypothetical protein	GL50803_40591	Variant-Specific Surface Protein 43 (VSP-43)
GL50803_3331	GL50581_3442	Malate dehydrogenase	GL50803_41472	Variant-Specific Surface Protein 49 (VSP-49)
GL50803_13272	GL50581_3472	Inosine-uridine nucleoside N-ribohydrolase	GL50803_4239	hypothetical protein
GL50803_2661	GL50581_3484	Cyclin-dependent kinases regulatory subunit	GL50803_4946	Peptide methionine sulfoxide reductase msrA
GL50803_113416	GL50581_3514	High cysteine membrane protein Group 1	GL50803_5258	hypothetical protein
GL50803_113213 + GL50803_15317 +GL50803_16318+ GL50803_16936 **	GL50581_353	High cysteine membrane protein Group 1	GL50803_5800	hypothetical protein
GL50803_16477	GL50581_3575	Tenascin-37	GL50803_5845	Ribosomal protein S8
GL50803_17254	GL50581_3654	Phosphomannomutase-2	GL50803_6184	Branched-chain amino acid aminotransferase lateral transfer candidate
GL50803_16867	GL50581_3697	AAA family ATPase	GL50803_6633	Farnesyl diphosphate synthase
GL50803_17277 + GL50803_93548*	GL50581_380	Phospholipase B	GL50803_7789	ADP-ribosylation factor (ARF1)
GL50803_1875	GL50581_3909	Hypothetical protein	GL50803_8528	hypothetical protein
GL50803_3313	GL50581_3924	Serine-pyruvate aminotransferase	GL50803_86511	Acyl-CoA synthetase
GL50803_16842	GL50581_395	High cysteine membrane protein Group 2	GL50803_8903	Copine I
GL50803_11486	GL50581_4001	20S proteasome alpha subunit 7	GL50803_94582	Ornithine decarboxylase
GL50803_90872	GL50581_4003	Phosphoglycerate kinase	GL50803_9916	hypothetical protein
GL50803_480	GL50581_4017	Translation initiation inhibitor
GL50803_10330	GL50581_4057	Tenascin precursor
GL50803_11884	GL50581_4095	Hypothetical protein
GL50803_11043	GL50581_4115	Fructose-bisphosphate aldolase
GL50803_112304	GL50581_413	Elongation factor 1-alpha
GL50803_5810	GL50581_4133	Hypothetical protein
GL50803_114815 + GL50803_113038**	GL50581_4180	Tenascin precursor
GL50803_16745	GL50581_422	Axoneme-associated protein GASP-180
GL50803_6744	GL50581_4229	Centrin
GL50803_14285	GL50581_4231	Malic enzyme
GL50803_11684	GL50581_4262	Leucine-rich repeat protein
GL50803_8687	GL50581_4316	Tenascin precursor
GL50803_14983	GL50581_4331	Cathepsin L precursor
GL50803_16380	GL50581_4332	Cathepsin L precursor
GL50803_15297	GL50581_4335	Ribokinase
GL50803_11118	GL50581_4371	Enolase
GL50803_16468	GL50581_438	Cathepsin B precursor
GL50803_13475	GL50581_4388	Axoneme-associated protein GASP-180
GL50803_17327	GL50581_4460	Xaa-Pro dipeptidase
GL50803_11354	GL50581_4499	Hypothetical protein
GL50803_17476	GL50581_4509	CXC-rich protein
GL50803_6752	GL50581_461	Hypothetical protein
GL50803_6687	GL50581_521	Glyceraldehyde 3-phosphate dehydrogenase
GL50803_1995	GL50581_60	Proteasome subunit beta type 4 precursor
GL50803_3643	GL50581_614	70 kDa peptidylprolyl isomerase, putative
GL50803_104250 + GL50803_3910 *	GL50581_661	Hypothetical protein
GL50803_10311	GL50581_668	Ornithine carbamoyltransferase
GL50803_24880	GL50581_670	High cysteine membrane protein Group 2
GL50803_7556	GL50581_680	Lysosomal acid phosphatase precursor
GL50803_9704	GL50581_770	Transketolase
GL50803_16779 + GL50803_14019*	GL50581_78	Cathepsin B precursor
GL50803_5795	GL50581_821	Leucine-rich repeat protein 1 virus receptor protein
GL50803_9827	GL50581_832	Thioredoxin reductase
GL50803_9183	GL50581_881	Hypothetical protein
GL50803_8826	GL50581_943	Glucokinase
GL50803_8822	GL50581_945	2,3-bisphosphoglycerate-independent phosphoglycerate mutase
GL50803_7260	GL50581_954	Aldose reductase
GL50803_7962	GL50581_969	20S proteasome alpha subunit 6
GL50803_15832	GL50581_3080	Aminoacyl-histidine dipeptidase
GL50803_14670 ***	GL50581_3386	Protein disulfide isomerase PDI5
GL50803_17063	GL50581_4147	Pyruvate-flavodoxin oxidoreductase
* orthologous genes
** annotated as hypothetical protein
*** PDI3 - Protein disulfide isomerase in WB isolate
**** Alpha-1 giardin in WB isolate
