# Supplementary material for: Characterization of the Giardia intestinalis secretome during interaction with human intestinal epithelial cells: The impact on host cells
Source: PLoS Negl Trop Dis. 2017 Dec 11;11(12):e0006120. doi: 10.1371/journal.pntd.0006120 (PMC5739509; doi:10.1371/journal.pntd.0006120)
Supplement: S4 Table — Proteins are compared between the two time points, 2h and 6h, which are indicated by colours (orange, 2h) and (blue, 6h). Identification criterion is two peptides per protein. Click on the (+) sign in each row to see the tryptic peptides identified. (XLSX) [file pntd.0006120.s007.xlsx]

## Sheet: S4 Table
S4 Table. All secreted proteins identified in in the serum-free medium of the differentiated human colon carcinoma cell line, Caco-2, incubated with Giardia intestinalis WB isolate. Proteins are compared between the two time points, 2h and 6h, which are indicated by colours (orange, 2h) and (blue, 6h). Identification criterion is two peptides per protein. Click on the (+) sign in each row to see …
Accession	Description	ΣCoverage	Σ# Proteins	Σ# Unique Peptides	Σ# Peptides	Σ# PSMs	Score A2	Coverage A2	# Peptides A2	# PSM A2	Score B2	Coverage B2	# Peptides B2	# PSM B2	# AAs	MW [kDa]	calc. pI
P14174	Macrophage migration inhibitory factor OS=Homo sapiens GN=MIF PE=1 SV=4 - [MIF_HUMAN]	83.48	1	5	5	17	26.049	35.65	4	8	19.2871	70.43	2	9	115	12.4682	7.88428
	Sequence	# PSMs	# Proteins	# Protein Groups	Protein Group Accessions	Modifications	MH+ [Da]	A2	XCorr A2	B2	XCorr B2	# Missed Cleavages
	LRISPDRVYINYYDMNAANVGWNNSTFA	2	1	1	P14174	N19(Deamidated)	3265.55	High	5.92787			2
	SYSKLLCGLLAER	2	1	1	P14174	C7(Carbamidomethyl)	1509.81	High	4.48007			1
	ISPDRVYINYYDMNAANVGWNNSTFA	7	1	1	P14174	N21(Deamidated)	2996.37	High	4.24653	High	3.31429	1
	ISPDRVYINYYDMNAANVGWNNSTFA	1	1	1	P14174		2995.38	High	4.13741			1
	SYSKLLCGLLAERLR	1	1	1	P14174	C7(Carbamidomethyl)	1778.99	Medium	3.67777			2
	ASVPDGFLSELTQQLAQATGKPPQYIAVHVVPDQLMAFGGSSEPCALCSLHSIGK	1	1	1	P14174	C45(Carbamidomethyl); C48(Carbamidomethyl)	5807.88			High	7.68508	0
	ASVPDGFLSELTQQLAQATGKPPQYIAVHVVPDQLMAFGGSSEPCALCSLHSIGK	3	1	1	P14174	Q17(Deamidated); Q24(Deamidated); C45(Carbamidomethyl); C48(Carbamidomethyl)	5809.87			Medium	5.25289	0
GL50803_480	organism=Giardia_Assemblage_A_isolate_WB | product=Translation initiation inhibitor | location=GLCHR02:137561-137923(+) | length=120 | sequence_SO=chromosome | SO=protein_coding	83.33	1	9	9	105	188.675	83.33	7	35	360.744	78.33	8	70	120	12.8846	4.88135
	Sequence	# PSMs	# Proteins	# Protein Groups	Protein Group Accessions	Modifications	MH+ [Da]	A2	XCorr A2	B2	XCorr B2	# Missed Cleavages
	CQVYLKNMDDFAKVNEVYAEFFTESKPAR	1	1	1	GL50803_480	C1(Carbamidomethyl)	3499.68	High	8.11021			2
	NMDDFAKVNEVYAEFFTESKPAR	25	1	1	GL50803_480		2708.27	High	7.51954	High	9.57275	1
	TGNLVFVSGQLGIKDGELADGVQAQTR	25	1	1	GL50803_480		2773.45	High	7.11753	High	7.12948	1
	LCLENLKGVLEAAGTTMKNVVK	4	1	1	GL50803_480	C2(Carbamidomethyl)	2388.3	High	6.91966	High	7.58391	2
	ICVEVARLPKDALVEIDAIAEQ	7	1	1	GL50803_480	C2(Carbamidomethyl)	2452.31	High	6.42634	High	5.82083	2
	VNEVYAEFFTESKPAR	7	1	1	GL50803_480		1886.93	High	5.66526	High	5.95278	0
	NMDDFAKVNEVYAEFFTESKPAR	4	1	1	GL50803_480	N9(Deamidated)	2709.25	High	5.58859	High	5.43482	1
	LCLENLKGVLEAAGTTMK	11	1	1	GL50803_480	C2(Carbamidomethyl)	1948.03	High	5.5452	High	6.5834	1
	NMDDFAKVNEVYAEFFTESKPAR	4	1	1	GL50803_480	M2(Oxidation)	2724.28	High	5.41598	High	6.2374	1
	LCLENLKGVLEAAGTTMKNVVK	1	1	1	GL50803_480	C2(Carbamidomethyl); M17(Oxidation)	2404.3	High	4.17994			2
	TGNLVFVSGQLGIKDGELADGVQAQTR	11	1	1	GL50803_480	Q10(Deamidated)	2774.44	Medium	1.80369	High	5.11912	1
	LPKDALVEIDAIAEQ	1	1	1	GL50803_480		1624.88			High	4.58692	1
	LCLENLKGVLEAAGTTMKNVVK	1	1	1	GL50803_480	C2(Carbamidomethyl); N5(Deamidated)	2389.3			High	4.24216	2
	DALVEIDAIAEQ	3	1	1	GL50803_480		1286.65			High	2.45845	0
P06733	Alpha-enolase OS=Homo sapiens GN=ENO1 PE=1 SV=2 - [ENOA_HUMAN]	80.88	1	28	33	520	717.016	74.42	28	171	1411.42	76.73	27	349	434	47.1393	7.38623
	Sequence	# PSMs	# Proteins	# Protein Groups	Protein Group Accessions	Modifications	MH+ [Da]	A2	XCorr A2	B2	XCorr B2	# Missed Cleavages
	HIADLAGNSEVILPVPAFNVINGGSHAGNKLAMQEFMILPVGAANFR	8	1	1	P06733		4900.53	High	9.33778	High	8.68156	1
	YGKDATNVGDEGGFAPNILENKEGLELLK	18	1	1	P06733		3091.57	High	9.09437	High	9.47238	2
	HIADLAGNSEVILPVPAFNVINGGSHAGNKLAMQEFMILPVGAANFR	26	1	1	P06733	N19(Deamidated); N22(Deamidated); N29(Deamidated)	4903.53	High	8.51065	High	8.41687	1
	HIADLAGNSEVILPVPAFNVINGGSHAGNKLAMQEFMILPVGAANFR	22	1	1	P06733	N29(Deamidated)	4901.49	High	8.49532	High	8.99838	1
	EIFDSRGNPTVEVDLFTSKGLFR	5	1	1	P06733		2627.36	High	7.93516	High	4.4906	2
	SGETEDTFIADLVVGLCTGQIKTGAPCRSER	2	2	2	P06733;P09104	C17(Carbamidomethyl); C27(Carbamidomethyl)	3367.63	High	7.80395	High	4.48674	2
	HIADLAGNSEVILPVPAFNVINGGSHAGNK	6	1	1	P06733		3011.57	High	7.58668	High	8.57434	0
	SFIKDYPVVSIEDPFDQDDWGAWQK	20	1	1	P06733		2985.39	High	6.94966	High	7.06435	1
	AGYTDKVVIGMDVAASEFFR	86	1	1	P06733		2176.08	High	6.63307	High	6.8174	1
	DATNVGDEGGFAPNILENKEGLELLK	9	1	1	P06733		2743.37	High	6.49892	High	6.11976	1
	VNQIGSVTESLQACKLAQANGWGVMVSHR	9	1	1	P06733	C14(Carbamidomethyl); N20(Deamidated)	3141.55	High	6.40431	High	6.47765	1
	HIADLAGNSEVILPVPAFNVINGGSHAGNK	11	1	1	P06733	N19(Deamidated); N22(Deamidated)	3013.54	High	6.17597	High	6.75037	0
	SGETEDTFIADLVVGLCTGQIK	16	2	2	P06733;P09104	C17(Carbamidomethyl)	2353.16	High	6.07726	High	5.43123	0
	TAIGKAGYTDKVVIGMDVAASEFFR	3	1	1	P06733		2646.36	High	5.86422			2
	FTASAGIQVVGDDLTVTNPKR	14	1	1	P06733		2189.16	High	5.83575	High	6.96242	1
	AAVPSGASTGIYEALELR	17	2	2	P06733;P09104		1804.95	High	5.76997	High	5.45118	0
	SPDDPSRYISPDQLADLYK	3	1	1	P06733		2180.05	High	5.45944	High	6.22047	1
	FGANAILGVSLAVCKAGAVEKGVPLYR	1	1	1	P06733	C14(Carbamidomethyl)	2760.5	High	5.32621			2
	FTASAGIQVVGDDLTVTNPK	7	1	1	P06733		2033.05	High	5.2506	High	5.87529	0
	SGETEDTFIADLVVGLCTGQIKTGAPCRSER	2	2	2	P06733;P09104	C17(Carbamidomethyl); Q20(Deamidated); C27(Carbamidomethyl)	3368.63	High	5.05447			2
	AAVPSGASTGIYEALELRDNDKTR	11	1	1	P06733		2534.28	High	5.05126	High	5.65822	2
	VNQIGSVTESLQACKLAQANGWGVMVSHR	4	1	1	P06733	C14(Carbamidomethyl)	3140.58	High	5.01681	High	7.60526	1
	DATNVGDEGGFAPNILENKEGLELLKTAIGK	3	1	1	P06733		3213.67	High	4.93197	High	4.79107	2
	FGANAILGVSLAVCKAGAVEKGVPLYR	1	1	1	P06733	N4(Deamidated); C14(Carbamidomethyl)	2761.53	High	4.91409			2
	LAKYNQLLRIEEELGSK	10	1	1	P06733		2004.11	High	4.7827	High	4.01244	2
	AGYTDKVVIGMDVAASEFFR	6	1	1	P06733	M11(Oxidation)	2192.07	High	4.70874	High	5.27791	1
	EIFDSRGNPTVEVDLFTSK	12	1	1	P06733		2154.07	High	4.61327	High	5.60852	1
	YGKDATNVGDEGGFAPNILENKEGLELLK	10	1	1	P06733	N17(Deamidated)	3092.56	High	4.38853	High	5.33504	2
	SFIKDYPVVSIEDPFDQDDWGAWQKFTASAGIQVVGDDLTVTNPK	1	1	1	P06733	Q17(Deamidated); Q24(Deamidated); Q33(Deamidated)	5002.43	High	4.38313			2
	LAMQEFMILPVGAANFR	30	1	1	P06733		1908	High	4.37865	High	4.78061	0
	YNQLLRIEEELGSK	16	1	1	P06733		1691.9	High	4.20832	High	4.48534	1
	LAMQEFMILPVGAANFR	16	1	1	P06733	M7(Oxidation)	1923.98	High	3.97937	High	4.07248	0
	SFIKDYPVVSIEDPFDQDDWGAWQK	9	1	1	P06733	Q17(Deamidated)	2986.39	High	3.94197	High	5.46333	1
	VVIGMDVAASEFFR	1	1	1	P06733		1540.78	High	3.93863			0
	SFIKDYPVVSIEDPFDQDDWGAWQKFTASAGIQVVGDDLTVTNPK	2	1	1	P06733	Q17(Deamidated); Q24(Deamidated)	5001.43	High	3.86859			2
	SPDDPSRYISPDQLADLYK	1	1	1	P06733	Q13(Deamidated)	2181.04	High	3.83319			1
	EIFDSRGNPTVEVDLFTSK	3	1	1	P06733	N8(Deamidated)	2155.05	High	3.80185	High	3.22795	1
	YISPDQLADLYK	8	1	1	P06733		1425.73	High	3.63242	High	3.2338	0
	DATNVGDEGGFAPNILENKEGLELLK	4	1	1	P06733	N4(Deamidated)	2744.38	High	3.41963	High	4.38377	1
	YNQLLRIEEELGSKAK	1	1	1	P06733		1891.03	Medium	3.23483			2
	LAMQEFMILPVGAANFR	2	1	1	P06733	Q4(Deamidated); M7(Oxidation)	1924.98	Medium	2.59207			0
	LAMQEFMILPVGAANFREAMR	1	1	1	P06733	N15(Deamidated); M20(Oxidation)	2412.2	Medium	2.5792			1
	FGANAILGVSLAVCK	6	2	2	P06733;P09104	C14(Carbamidomethyl)	1519.83	High	2.52415	High	4.2798	0
	SGETEDTFIADLVVGLCTGQIK	2	2	2	P06733;P09104	C17(Carbamidomethyl); Q20(Deamidated)	2354.15	Medium	1.90416	High	3.67165	0
	HIADLAGNSEVILPVPAFNVINGGSHAGNK	12	1	1	P06733	N22(Deamidated)	3012.57			High	8.02409	0
	HIADLAGNSEVILPVPAFNVINGGSHAGNKLAMQEFMILPVGAANFR	4	1	1	P06733	M33(Oxidation)	4916.51			High	7.97319	1
	HIADLAGNSEVILPVPAFNVINGGSHAGNKLAMQEFMILPVGAANFR	14	1	1	P06733	N19(Deamidated); N22(Deamidated)	4902.55			High	7.5812	1
	HIADLAGNSEVILPVPAFNVINGGSHAGNKLAMQEFMILPVGAANFR	7	1	1	P06733	N29(Deamidated); M33(Oxidation)	4917.54			High	7.0648	1
	HIADLAGNSEVILPVPAFNVINGGSHAGNKLAMQEFMILPVGAANFR	10	1	1	P06733	N19(Deamidated); N22(Deamidated); M33(Oxidation)	4918.53			High	6.62253	1
	HIADLAGNSEVILPVPAFNVINGGSHAGNKLAMQEFMILPVGAANFR	12	1	1	P06733	N19(Deamidated); N22(Deamidated); N29(Deamidated); M33(Oxidation)	4919.52			High	6.58494	1
	LNVTEQEKIDKLMIEMDGTENK	1	1	1	P06733		2578.27			High	5.19477	2
	FTASAGIQVVGDDLTVTNPK	2	1	1	P06733	Q8(Deamidated)	2034.05			High	4.80334	0
	VNQIGSVTESLQACKLAQANGWGVMVSHR	3	1	1	P06733	Q12(Deamidated); C14(Carbamidomethyl); Q18(Deamidated)	3142.53			High	4.43747	1
	IHAREIFDSRGNPTVEVDLFTSK	1	1	1	P06733		2631.35			High	4.43506	2
	FTASAGIQVVGDDLTVTNPKR	3	1	1	P06733	Q8(Deamidated)	2190.16			High	4.07529	1
	SKFGANAILGVSLAVCK	1	2	2	P06733;P09104	C16(Carbamidomethyl)	1734.96			High	3.79686	1
	DATNVGDEGGFAPNILENKEGLELLKTAIGK	1	1	1	P06733	N14(Deamidated)	3214.67			Medium	3.45242	2
	YISPDQLADLYKSFIK	1	1	1	P06733		1901			High	3.1636	1
	LAMQEFMILPVGAANFR	2	1	1	P06733	N15(Deamidated)	1908.98			High	3.075	0
	GNPTVEVDLFTSK	1	1	1	P06733		1406.71			High	3.04643	0
P07148	Fatty acid-binding protein, liver OS=Homo sapiens GN=FABP1 PE=1 SV=1 - [FABPL_HUMAN]	78.74	1	9	9	258	350.558	55.91	7	83	728.584	78.74	8	175	127	14.1994	7.18115
	Sequence	# PSMs	# Proteins	# Protein Groups	Protein Group Accessions	Modifications	MH+ [Da]	A2	XCorr A2	B2	XCorr B2	# Missed Cleavages
	VIQNEFTVGEECELETMTGEKVK	10	1	1	P07148	C12(Carbamidomethyl)	2670.26	High	7.63353	High	7.93688	1
	SVTELNGDIITNTMTLGDIVFKR	51	1	1	P07148	M14(Oxidation)	2553.32	High	7.10451	High	7.09505	1
	SVTELNGDIITNTMTLGDIVFKR	23	1	1	P07148		2537.33	High	6.87078	High	7.5558	1
	SVTELNGDIITNTMTLGDIVFKR	50	1	1	P07148	N6(Deamidated); M14(Oxidation)	2554.31	High	6.75919	High	6.80323	1
	NIKSVTELNGDIITNTMTLGDIVFKR	7	1	1	P07148	M17(Oxidation)	2908.54	High	6.65732	High	6.53501	2
	SVTELNGDIITNTMTLGDIVFKR	34	1	1	P07148	N6(Deamidated)	2538.32	High	5.78203	High	6.3528	1
	NIKSVTELNGDIITNTMTLGDIVFKR	6	1	1	P07148	N15(Deamidated)	2893.55	High	5.77567	High	5.30732	2
	NIKSVTELNGDIITNTMTLGDIVFKR	6	1	1	P07148		2892.53	High	5.53911	High	7.36826	2
	SVTELNGDIITNTMTLGDIVFK	6	1	1	P07148		2381.23	High	5.32327	High	5.92431	0
	FTITAGSKVIQNEFTVGEECELETMTGEKVK	1	1	1	P07148	Q11(Deamidated); N12(Deamidated); C20(Carbamidomethyl)	3477.69	High	4.87001			2
	SVTELNGDIITNTMTLGDIVFKR	2	1	1	P07148	N6(Deamidated); N12(Deamidated); M14(Oxidation)	2555.31	High	4.78906			1
	VIQNEFTVGEECELETMTGEK	10	1	1	P07148	C12(Carbamidomethyl)	2443.1	High	4.6774	High	5.76853	0
	YQLQSQENFEAFMK	17	1	1	P07148		1762.81	High	4.29755	High	4.4639	0
	SVTELNGDIITNTMTLGDIVFKR	3	1	1	P07148	N6(Deamidated); N12(Deamidated)	2539.3	High	4.27981	High	5.8199	1
	NIKSVTELNGDIITNTMTLGDIVFKR	4	1	1	P07148	N9(Deamidated); M17(Oxidation)	2909.56	High	4.10886	High	5.17262	2
	SVTELNGDIITNTMTLGDIVFK	4	1	1	P07148	N6(Deamidated); M14(Oxidation)	2398.22	High	3.54579	High	5.08434	0
	SVTELNGDIITNTMTLGDIVFK	3	1	1	P07148	M14(Oxidation)	2397.22	Medium	2.74978	High	4.64586	0
	YQLQSQENFEAFMK	4	1	1	P07148	M13(Oxidation)	1778.81	Medium	1.80872	High	3.16629	0
	SVTELNGDIITNTMTLGDIVFK	3	1	1	P07148	N12(Deamidated)	2382.23			High	5.15897	0
	VIQNEFTVGEECELETMTGEK	2	1	1	P07148	N4(Deamidated); C12(Carbamidomethyl)	2444.11			High	4.7334	0
	TVVQLEGDNKLVTTFK	1	1	1	P07148		1791.98			High	4.13388	1
	VIQNEFTVGEECELETMTGEKVK	4	1	1	P07148	Q3(Deamidated); C12(Carbamidomethyl)	2671.26			High	4.0101	1
	GVSEIVQNGKHFKFTITAGSK	1	1	1	P07148		2248.21			Medium	3.85769	2
	VIQNEFTVGEECELETMTGEKVK	4	1	1	P07148	C12(Carbamidomethyl); M17(Oxidation)	2686.26			High	3.67794	1
	SVTELNGDIITNTMTLGDIVFK	1	1	1	P07148	N6(Deamidated); N12(Deamidated); M14(Oxidation)	2399.21			High	3.53122	0
	YQLQSQENFEAFMK	1	1	1	P07148	Q4(Deamidated)	1763.8			High	2.11349	0
GL50803_11043	organism=Giardia_Assemblage_A_isolate_WB | product=Fructose-bisphosphate aldolase | location=GLCHR03:1152763-1153734(+) | length=323 | sequence_SO=chromosome | SO=protein_coding	78.02	1	22	22	265	443.247	59.44	15	87	1011.15	78.02	22	178	323	35.1911	6.66846
	Sequence	# PSMs	# Proteins	# Protein Groups	Protein Group Accessions	Modifications	MH+ [Da]	A2	XCorr A2	B2	XCorr B2	# Missed Cleavages
	GVSVEAELGTLGGIEEDVQNTVQLTEPQDAKK	10	1	1	GL50803_11043		3354.69	High	9.39094	High	9.07972	1
	KFVELTGVDALAVAIGTSHGAYK	19	1	1	GL50803_11043		2347.26	High	8.80029	High	8.83896	1
	MAIDLGFSSVMIDASHHPFDENVR	14	1	1	GL50803_11043		2688.25	High	8.41995	High	8.38762	0
	MPDAVGVPIESIVHAIGEGVCK	18	1	1	GL50803_11043	C21(Carbamidomethyl)	2278.16	High	7.86824	High	7.94243	0
	FVELTGVDALAVAIGTSHGAYK	17	1	1	GL50803_11043		2219.17	High	7.47392	High	8.07485	0
	YGGKMPDAVGVPIESIVHAIGEGVCKINVDSDSR	7	1	1	GL50803_11043	C25(Carbamidomethyl)	3569.78	High	7.41725	High	9.35261	2
	MAIDLGFSSVMIDASHHPFDENVR	14	1	1	GL50803_11043	M11(Oxidation)	2704.25	High	7.32208	High	8.78794	0
	YGGKMPDAVGVPIESIVHAIGEGVCK	28	1	1	GL50803_11043	C25(Carbamidomethyl)	2683.36	High	7.06317	High	8.2013	1
	YGVGAFNVNNMEQIQGIMK	19	1	1	GL50803_11043		2113.02	High	6.48174	High	6.52176	0
	TISDLTGIPLVMHGSSSVPKDVKDMINK	8	1	1	GL50803_11043		2982.57	Medium	6.4067	High	7.09667	2
	MPDAVGVPIESIVHAIGEGVCK	5	1	1	GL50803_11043	M1(Oxidation); C21(Carbamidomethyl)	2294.15	High	6.14496	High	6.07907	0
	GVSVEAELGTLGGIEEDVQNTVQLTEPQDAKK	10	1	1	GL50803_11043	Q19(Deamidated)	3355.69	High	5.65355	High	6.62268	1
	DMINKYGGKMPDAVGVPIESIVHAIGEGVCK	2	1	1	GL50803_11043	N4(Deamidated); C30(Carbamidomethyl)	3285.65	High	5.63854	High	6.47106	2
	MAIDLGFSSVMIDASHHPFDENVR	1	1	1	GL50803_11043	N22(Deamidated)	2689.26	High	5.04852			0
	GVSVEAELGTLGGIEEDVQNTVQLTEPQDAK	6	1	1	GL50803_11043		3226.6	High	5.02715	High	8.18479	0
	DYLGPGRDAITEMLIPK	24	1	1	GL50803_11043		1888.99	High	4.51501	High	4.66644	1
	GVSVEAELGTLGGIEEDVQNTVQLTEPQDAK	16	1	1	GL50803_11043	Q19(Deamidated)	3227.61	High	4.4272	High	4.94924	0
	MPDAVGVPIESIVHAIGEGVCKINVDSDSR	8	1	1	GL50803_11043	C21(Carbamidomethyl)	3164.57	High	3.88435	High	8.58656	1
	MAIDLGFSSVMIDASHHPFDENVR	1	1	1	GL50803_11043	M1(Oxidation); N22(Deamidated)	2705.25	Medium	3.79904			0
	FDPRDYLGPGRDAITEMLIPK	3	1	1	GL50803_11043		2404.23	Medium	3.72152	Medium	3.90293	2
	GALKYSDMIYLK	2	1	1	GL50803_11043		1401.74	Medium	2.66846	High	3.76355	1
	GVSVEAELGTLGGIEEDVQNTVQLTEPQDAKK	2	1	1	GL50803_11043	Q19(Deamidated); N20(Deamidated)	3356.69	Medium	2.60305			1
	DMINKYGGKMPDAVGVPIESIVHAIGEGVCK	3	1	1	GL50803_11043	C30(Carbamidomethyl)	3284.65			High	8.10419	2
	KFVELTGVDALAVAIGTSHGAYKFK	3	1	1	GL50803_11043		2622.42			High	7.93316	2
	AFGSAGHAGDYKVVSLEEAKAWYK	3	1	1	GL50803_11043		2584.28			High	7.46446	2
	FVELTGVDALAVAIGTSHGAYKFK	4	1	1	GL50803_11043		2494.34			High	7.34992	1
	LCEAALEKHPDIPICIHLDHGDTLESVK	1	1	1	GL50803_11043	C2(Carbamidomethyl); C15(Carbamidomethyl)	3210.59			High	6.32217	1
	KHKYGVGAFNVNNMEQIQGIMK	2	1	1	GL50803_11043		2506.27			High	6.25959	2
	YGGKMPDAVGVPIESIVHAIGEGVCK	2	1	1	GL50803_11043	M5(Oxidation); C25(Carbamidomethyl)	2699.36			High	6.09736	1
	MAIDLGFSSVMIDASHHPFDENVRITK	1	1	1	GL50803_11043		3030.48			High	5.91576	1
	YGGKMPDAVGVPIESIVHAIGEGVCKINVDSDSR	2	1	1	GL50803_11043	C25(Carbamidomethyl); N28(Deamidated)	3570.78			Medium	5.33383	2
	YGVGAFNVNNMEQIQGIMK	5	1	1	GL50803_11043	N9(Deamidated)	2114.01			High	4.87707	0
	MPDAVGVPIESIVHAIGEGVCKINVDSDSR	3	1	1	GL50803_11043	C21(Carbamidomethyl); N24(Deamidated)	3165.56			High	4.49428	1
	HKYGVGAFNVNNMEQIQGIMK	1	1	1	GL50803_11043		2378.17			High	4.36616	1
	TISDLTGIPLVMHGSSSVPKDVKDMINK	1	1	1	GL50803_11043	M12(Oxidation)	2998.56			Medium	3.53838	2
GL50803_10330	organism=Giardia_Assemblage_A_isolate_WB | product=Tenascin precursor | location=GLCHR03:1012375-1013148(-) | length=257 | sequence_SO=chromosome | SO=protein_coding	77.43	1	9	9	243	374.899	71.6	8	82	826.298	77.43	9	161	257	28.0701	4.86865
	Sequence	# PSMs	# Proteins	# Protein Groups	Protein Group Accessions	Modifications	MH+ [Da]	A2	XCorr A2	B2	XCorr B2	# Missed Cleavages
	VCTCSYLYAGFHCNVCSADAEVLDGDTCAPSICVHEDKSGHR	8	1	1	GL50803_10330	C2(Carbamidomethyl); C4(Carbamidomethyl); C13(Carbamidomethyl); C16(Carbamidomethyl); C28(Carbamidomethyl); C33(Carbamidomethyl)	4818.03	High	9.70785	High	10.4829	1
	GVCDIENKVCTCSYLYAGFHCNVCSADAEVLDGDTCAPSICVHEDKSGHR	20	1	1	GL50803_10330	C3(Carbamidomethyl); C10(Carbamidomethyl); C12(Carbamidomethyl); C21(Carbamidomethyl); C24(Carbamidomethyl); C36(Carbamidomethyl); C41(Carbamidomethyl)	5733.44	High	9.30507	High	10.7488	2
	GVCDIENKVCTCSYLYAGFHCNVCSADAEVLDGDTCAPSICVHEDK	4	1	1	GL50803_10330	C3(Carbamidomethyl); N7(Deamidated); C10(Carbamidomethyl); C12(Carbamidomethyl); C21(Carbamidomethyl); N22(Deamidated); C24(Carbamidomethyl); C36(Carbamidomethyl); C41(Carbamidomethyl)	5298.23	High	8.56324	High	8.32576	1
	GVCDIENKVCTCSYLYAGFHCNVCSADAEVLDGDTCAPSICVHEDK	6	1	1	GL50803_10330	C3(Carbamidomethyl); C10(Carbamidomethyl); C12(Carbamidomethyl); C21(Carbamidomethyl); N22(Deamidated); C24(Carbamidomethyl); C36(Carbamidomethyl); C41(Carbamidomethyl)	5297.21	High	8.18531	High	7.96278	1
	YDVSPYPDDFIYMCECDVGYTNILADNCVNDHCVDPEHPSKECSGHGECKDNR	7	1	1	GL50803_10330	C14(Carbamidomethyl); C16(Carbamidomethyl); C28(Carbamidomethyl); C33(Carbamidomethyl); C43(Carbamidomethyl); C49(Carbamidomethyl)	6353.59	High	7.24938	High	10.3013	2
	CIPNECVTGMFESGEAEICHTR	34	1	1	GL50803_10330	C1(Carbamidomethyl); C6(Carbamidomethyl); C19(Carbamidomethyl)	2597.08	High	6.73302	High	6.76498	0
	CIPNECVTGMFESGEAEICHTR	18	1	1	GL50803_10330	C1(Carbamidomethyl); N4(Deamidated); C6(Carbamidomethyl); C19(Carbamidomethyl)	2598.08	High	6.45215	High	6.74804	0
	CIPITCIVDGKMCPNGLCQQNVSGNWYCGCNTNYTPSGGR	1	1	1	GL50803_10330	C1(Carbamidomethyl); C6(Carbamidomethyl); C13(Carbamidomethyl); C18(Carbamidomethyl); C28(Carbamidomethyl); C30(Carbamidomethyl)	4608.98	High	5.96217			1
	CMNGICLCDDGFVLQGTFK	20	1	1	GL50803_10330	C1(Carbamidomethyl); C6(Carbamidomethyl); C8(Carbamidomethyl)	2234.97	High	5.59316	High	5.51039	0
	CMNGICLCDDGFVLQGTFK	62	1	1	GL50803_10330	C1(Carbamidomethyl); N3(Deamidated); C6(Carbamidomethyl); C8(Carbamidomethyl)	2235.95	High	5.46229	High	5.07251	0
	CMNGICLCDDGFVLQGTFK	10	1	1	GL50803_10330	C1(Carbamidomethyl); M2(Oxidation); C6(Carbamidomethyl); C8(Carbamidomethyl)	2250.97	High	5.15378	High	5.13506	0
	CIPITCIVDGKMCPNGLCQQNVSGNWYCGCNTNYTPSGGR	4	1	1	GL50803_10330	C1(Carbamidomethyl); C6(Carbamidomethyl); C13(Carbamidomethyl); N15(Deamidated); C18(Carbamidomethyl); C28(Carbamidomethyl); C30(Carbamidomethyl)	4609.95	High	5.08652			1
	CMNGICLCDDGFVLQGTFK	13	1	1	GL50803_10330	C1(Carbamidomethyl); M2(Oxidation); N3(Deamidated); C6(Carbamidomethyl); C8(Carbamidomethyl)	2251.95	High	4.71533	High	5.50704	0
	VCTCSYLYAGFHCNVCSADAEVLDGDTCAPSICVHEDK	1	1	1	GL50803_10330	C2(Carbamidomethyl); C4(Carbamidomethyl); C13(Carbamidomethyl); N14(Deamidated); C16(Carbamidomethyl); C28(Carbamidomethyl); C33(Carbamidomethyl)	4381.83	Medium	3.75185			0
	CIPNECVTGMFESGEAEICHTR	8	1	1	GL50803_10330	C1(Carbamidomethyl); C6(Carbamidomethyl); M10(Oxidation); C19(Carbamidomethyl)	2613.08	High	3.29637	High	5.04153	0
	CMNGICLCDDGFVLQGTFK	3	1	1	GL50803_10330	C1(Carbamidomethyl); N3(Deamidated); C6(Carbamidomethyl); C8(Carbamidomethyl); Q15(Deamidated)	2236.95	High	2.65811	High	2.28236	0
	GVCDIENKVCTCSYLYAGFHCNVCSADAEVLDGDTCAPSICVHEDK	2	1	1	GL50803_10330	C3(Carbamidomethyl); C10(Carbamidomethyl); C12(Carbamidomethyl); C21(Carbamidomethyl); C24(Carbamidomethyl); C36(Carbamidomethyl); C41(Carbamidomethyl)	5296.23			High	13.8321	1
	VCTCSYLYAGFHCNVCSADAEVLDGDTCAPSICVHEDK	1	1	1	GL50803_10330	C2(Carbamidomethyl); C4(Carbamidomethyl); C13(Carbamidomethyl); C16(Carbamidomethyl); C28(Carbamidomethyl); C33(Carbamidomethyl)	4380.81			High	8.87381	0
	YDVSPYPDDFIYMCECDVGYTNILADNCVNDHCVDPEHPSKECSGHGECKDNR	2	1	1	GL50803_10330	M13(Oxidation); C14(Carbamidomethyl); C16(Carbamidomethyl); N22(Deamidated); N27(Deamidated); C28(Carbamidomethyl); N30(Deamidated); C33(Carbamidomethyl); C43(Carbamidomethyl); C49(Carbamidomethyl)	6372.57			High	8.20733	2
	GVCDIENKVCTCSYLYAGFHCNVCSADAEVLDGDTCAPSICVHEDKSGHR	4	1	1	GL50803_10330	C3(Carbamidomethyl); C10(Carbamidomethyl); C12(Carbamidomethyl); C21(Carbamidomethyl); N22(Deamidated); C24(Carbamidomethyl); C36(Carbamidomethyl); C41(Carbamidomethyl)	5734.44			High	7.35955	2
	YDVSPYPDDFIYMCECDVGYTNILADNCVNDHCVDPEHPSKECSGHGECKDNR	2	1	1	GL50803_10330	C14(Carbamidomethyl); C16(Carbamidomethyl); N22(Deamidated); N27(Deamidated); C28(Carbamidomethyl); C33(Carbamidomethyl); C43(Carbamidomethyl); C49(Carbamidomethyl)	6355.57			High	7.26415	2
	GVCDIENKVCTCSYLYAGFHCNVCSADAEVLDGDTCAPSICVHEDKSGHR	3	1	1	GL50803_10330	C3(Carbamidomethyl); N7(Deamidated); C10(Carbamidomethyl); C12(Carbamidomethyl); C21(Carbamidomethyl); N22(Deamidated); C24(Carbamidomethyl); C36(Carbamidomethyl); C41(Carbamidomethyl)	5735.4			High	6.77889	2
	YDVSPYPDDFIYMCECDVGYTNILADNCVNDHCVDPEHPSKECSGHGECKDNR	3	1	1	GL50803_10330	M13(Oxidation); C14(Carbamidomethyl); C16(Carbamidomethyl); N22(Deamidated); N27(Deamidated); C28(Carbamidomethyl); C33(Carbamidomethyl); C43(Carbamidomethyl); C49(Carbamidomethyl)	6371.57			High	6.70225	2
	VCTCSYLYAGFHCNVCSADAEVLDGDTCAPSICVHEDKSGHR	2	1	1	GL50803_10330	C2(Carbamidomethyl); C4(Carbamidomethyl); C13(Carbamidomethyl); N14(Deamidated); C16(Carbamidomethyl); C28(Carbamidomethyl); C33(Carbamidomethyl)	4819.03			High	6.69492	1
	TCVGFNQLECMGYGK	1	1	1	GL50803_10330	C2(Carbamidomethyl); C10(Carbamidomethyl)	1763.75			High	3.99605	0
	CIPITCIVDGKMCPNGLCQQNVSGNWYCGCNTNYTPSGGR	2	1	1	GL50803_10330	C1(Carbamidomethyl); C6(Carbamidomethyl); C13(Carbamidomethyl); C18(Carbamidomethyl); N21(Deamidated); N25(Deamidated); C28(Carbamidomethyl); C30(Carbamidomethyl)	4610.93			Medium	3.80889	1
	CIPITCIVDGKMCPNGLCQQNVSGNWYCGCNTNYTPSGGR	1	1	1	GL50803_10330	C1(Carbamidomethyl); C6(Carbamidomethyl); C13(Carbamidomethyl); N15(Deamidated); C18(Carbamidomethyl); N21(Deamidated); N25(Deamidated); C28(Carbamidomethyl); C30(Carbamidomethyl)	4611.95			Medium	3.4745	1
	CMNGICLCDDGFVLQGTFK	1	1	1	GL50803_10330	C1(Carbamidomethyl); M2(Oxidation); N3(Deamidated); C6(Carbamidomethyl); C8(Carbamidomethyl); Q15(Deamidated)	2252.95			Medium	1.94164	0
GL50803_112103	organism=Giardia_Assemblage_A_isolate_WB | product=Arginine deiminase | location=GLCHR03:1755615-1757357(-) | length=580 | sequence_SO=chromosome | SO=protein_coding	77.07	1	42	42	1051	1547.4	70.86	34	402	2598.33	77.07	39	649	580	64.0904	6.53662
	Sequence	# PSMs	# Proteins	# Protein Groups	Protein Group Accessions	Modifications	MH+ [Da]	A2	XCorr A2	B2	XCorr B2	# Missed Cleavages
	LAQATQGGENERAEIVVVHLPQGTSFLTSLNPEGNLLEEPICPDELRR	22	1	1	GL50803_112103	C42(Carbamidomethyl)	5297.7	High	10.1804	High	10.2773	2
	IPHEYQLAYGCNNLNLGNNCVLSVHQPTVDFIKADPAYISYCK	12	1	1	GL50803_112103	C11(Carbamidomethyl); C20(Carbamidomethyl); C42(Carbamidomethyl)	4996.39	High	9.29942	High	11.131	1
	LAQATQGGENERAEIVVVHLPQGTSFLTSLNPEGNLLEEPICPDELRR	10	1	1	GL50803_112103	Q6(Deamidated); Q22(Deamidated); C42(Carbamidomethyl)	5299.7	High	8.45981	High	6.70956	2
	IPHEYQLAYGCNNLNLGNNCVLSVHQPTVDFIKADPAYISYCK	19	1	1	GL50803_112103	Q6(Deamidated); C11(Carbamidomethyl); N19(Deamidated); C20(Carbamidomethyl); Q26(Deamidated); C42(Carbamidomethyl)	4999.38	High	8.20875	High	6.84381	1
	VYMPYDVLSEASPAEREVLMDQAMASLKYELHATGAR	40	1	1	GL50803_112103	M3(Oxidation)	4158	High	8.03631	High	7.65286	2
	VYMPYDVLSEASPAEREVLMDQAMASLKYELHATGAR	24	1	1	GL50803_112103		4142	High	7.78941	High	8.07292	2
	EGGPHCMLEGGDFVPVSPGLAMMGVGLR	27	1	1	GL50803_112103	C6(Carbamidomethyl)	2870.34	High	7.61462	High	7.40731	0
	EGGPHCMLEGGDFVPVSPGLAMMGVGLR	19	1	1	GL50803_112103	C6(Carbamidomethyl); M7(Oxidation)	2886.35	High	7.56832	High	5.41489	0
	IPHEYQLAYGCNNLNLGNNCVLSVHQPTVDFIKADPAYISYCK	16	1	1	GL50803_112103	C11(Carbamidomethyl); N12(Deamidated); N13(Deamidated); C20(Carbamidomethyl); C42(Carbamidomethyl)	4998.38	High	7.47943	High	6.77173	1
	AGSLKAVLDKIPQLTPFTPK	44	1	1	GL50803_112103		2124.25	High	7.14277	High	7.40554	2
	IPHEYQLAYGCNNLNLGNNCVLSVHQPTVDFIK	20	1	1	GL50803_112103	C11(Carbamidomethyl); N19(Deamidated); C20(Carbamidomethyl)	3828.86	High	7.13312	High	7.37791	0
	VVGDCREGGPHCMLEGGDFVPVSPGLAMMGVGLR	8	1	1	GL50803_112103	C5(Carbamidomethyl); C12(Carbamidomethyl)	3556.66	High	7.06949	High	7.82509	1
	NTALVTNSVEIHDSNNMVFMR	13	1	1	GL50803_112103		2392.14	High	6.97025	High	6.64928	0
	LAQATQGGENERAEIVVVHLPQGTSFLTSLNPEGNLLEEPICPDELRR	11	1	1	GL50803_112103	Q6(Deamidated); C42(Carbamidomethyl)	5298.71	Medium	6.93805			2
	EVLMDQAMASLKYELHATGAR	23	1	1	GL50803_112103		2334.16	High	6.91526	High	7.4316	1
	INLRDDAAPSREIIADAYGLYQK	20	1	1	GL50803_112103		2592.35	High	6.85856	High	6.99729	2
	IPHEYQLAYGCNNLNLGNNCVLSVHQPTVDFIK	8	1	1	GL50803_112103	C11(Carbamidomethyl); C20(Carbamidomethyl)	3827.87	High	6.78809	High	8.22756	0
	NLVDVILSEPVIHLAPGVR	66	1	1	GL50803_112103		2041.18	High	6.57811	High	6.5369	0
	ANVEFQQWLSENGYTIVR	47	1	1	GL50803_112103		2154.06	High	6.06406	High	5.95617	0
	DDAAPSREIIADAYGLYQK	10	1	1	GL50803_112103		2096.03	High	5.92601	High	6.17876	1
	REQVLALIFWKR	9	1	1	GL50803_112103		1558.92	High	5.85772	High	6.32767	2
	MHLDCTFSVLHDKLVVLDDYICSGMGLR	14	1	1	GL50803_112103	C5(Carbamidomethyl); C22(Carbamidomethyl)	3294.58	Medium	5.70475	High	6.26892	1
	EVLMDQAMASLKYELHATGAR	3	1	1	GL50803_112103	Q6(Deamidated)	2335.16	High	5.68628	High	5.51679	1
	ANVEFQQWLSENGYTIVR	60	1	1	GL50803_112103	N12(Deamidated)	2155.05	High	5.64	High	6.43569	0
	SNNLPNGLDLVYVPFR	33	1	1	GL50803_112103		1817.95	High	5.56367	High	5.64712	0
	VYMPYDVLSEASPAEREVLMDQAMASLK	12	1	1	GL50803_112103		3143.5	High	5.46553	High	6.89119	1
	SNNLPNGLDLVYVPFR	116	1	1	GL50803_112103	N6(Deamidated)	1818.94	High	5.35385	High	5.53891	0
	NTALVTNSVEIHDSNNMVFMRDQQITTR	6	1	1	GL50803_112103		3234.56	High	5.27041	High	6.30469	1
	NTALVTNSVEIHDSNNMVFMR	6	1	1	GL50803_112103	N7(Deamidated)	2393.12	High	5.19555	High	6.00955	0
	NLVDVILSEPVIHLAPGVR	16	1	1	GL50803_112103	N1(Deamidated)	2042.17	High	5.13317	High	6.14421	0
	NGEPVDAAGKKFDCVIYIPSSVDDLIDGLK	6	1	1	GL50803_112103	C14(Carbamidomethyl)	3235.61	High	5.13026	High	5.84397	2
	VYMPYDVLSEASPAEREVLMDQAMASLK	16	1	1	GL50803_112103	M3(Oxidation)	3159.5	High	5.10651	High	5.59377	1
	KFDCVIYIPSSVDDLIDGLK	3	1	1	GL50803_112103	C4(Carbamidomethyl)	2297.18	High	4.71726	High	4.52601	1
	VYMPYDVLSEASPAEREVLMDQAMASLK	2	1	1	GL50803_112103	Q22(Deamidated)	3144.51	High	4.60094	High	3.72071	1
	YVDEWIDVGADAVKK	10	1	1	GL50803_112103		1707.86	High	4.55824	High	5.34121	1
	VYMPYDVLSEASPAEREVLMDQAMASLKYELHATGAR	4	1	1	GL50803_112103	Q22(Deamidated)	4143	High	4.34897	High	6.26856	2
	VYMPYDVLSEASPAEREVLMDQAMASLKYELHATGAR	12	1	1	GL50803_112103	M3(Oxidation); Q22(Deamidated)	4158.99	High	4.30374	High	4.99783	2
	VLSALSTRNLVDVILSEPVIHLAPGVR	1	1	1	GL50803_112103		2868.67	High	4.2978			1
	RREQVLALIFWK	16	1	1	GL50803_112103		1558.92	High	4.20171	High	4.34344	2
	LVVLDDYICSGMGLR	12	1	1	GL50803_112103	C9(Carbamidomethyl)	1710.85	High	4.17727	High	3.97468	0
	LAQATQGGENERAEIVVVHLPQGTSFLTSLNPEGNLLEEPICPDELR	7	1	1	GL50803_112103	Q22(Deamidated); C42(Carbamidomethyl)	5142.6	High	4.17316	High	6.37188	1
	YLGLEQADICVDIK	13	1	1	GL50803_112103	C10(Carbamidomethyl)	1636.83	High	4.06667	High	4.98176	0
	YVDEWIDVGADAVK	19	1	1	GL50803_112103		1579.77	High	4.05617	High	4.02785	0
	EQVLALIFWKR	28	1	1	GL50803_112103		1402.82	High	4.04019	High	3.79743	1
	SNNLPNGLDLVYVPFRGITR	16	1	1	GL50803_112103		2245.22	High	4.01986	High	3.78429	1
	SNNLPNGLDLVYVPFR	6	1	1	GL50803_112103	N3(Deamidated); N6(Deamidated)	1819.93	High	4.01621	High	4.67874	0
	AGSLKAVLDKIPQLTPFTPK	3	1	1	GL50803_112103	Q13(Deamidated)	2125.24	High	3.97907	High	3.56411	2
	ANVEFQQWLSENGYTIVR	10	1	1	GL50803_112103	Q6(Deamidated); N12(Deamidated)	2156.03	High	3.70265	High	4.33946	0
	SNNLPNGLDLVYVPFRGITR	18	1	1	GL50803_112103	N6(Deamidated)	2246.2	High	3.59341	High	4.05731	1
	EIIADAYGLYQKLVSEGRVPYITWR	1	1	1	GL50803_112103		2940.56	Medium	3.54279			2
	VVGDCREGGPHCMLEGGDFVPVSPGLAMMGVGLR	8	1	1	GL50803_112103	C5(Carbamidomethyl); C12(Carbamidomethyl); M13(Oxidation)	3572.64	Medium	3.5178	High	6.44032	1
	NGEPVDAAGKKFDCVIYIPSSVDDLIDGLK	4	1	1	GL50803_112103	N1(Deamidated); C14(Carbamidomethyl)	3236.61	High	3.25584	High	4.60899	2
	NTALVTNSVEIHDSNNMVFMR	6	1	1	GL50803_112103	M20(Oxidation)	2408.13	High	3.05978	High	4.98634	0
	EQVLALIFWK	23	1	1	GL50803_112103		1246.72	High	3.03708	High	3.07795	0
	REQVLALIFWK	7	1	1	GL50803_112103		1402.82	High	3.02948	High	3.87071	1
	EIIADAYGLYQK	3	1	1	GL50803_112103		1383.72	High	2.77096	High	3.1967	0
	VYMPYDVLSEASPAER	1	1	1	GL50803_112103		1826.85	Medium	2.63287			0
	VYMPYDVLSEASPAEREVLMDQAMASLK	4	1	1	GL50803_112103	Q22(Deamidated); M24(Oxidation)	3160.52	Medium	2.55546	Medium	2.97014	1
	IPHEYQLAYGCNNLNLGNNCVLSVHQPTVDFIKADPAYISYCK	10	1	1	GL50803_112103	C11(Carbamidomethyl); N19(Deamidated); C20(Carbamidomethyl); C42(Carbamidomethyl)	4997.37			High	10.0063	1
	LAQATQGGENERAEIVVVHLPQGTSFLTSLNPEGNLLEEPICPDELRR	2	1	1	GL50803_112103	N10(Deamidated); N31(Deamidated); N35(Deamidated); C42(Carbamidomethyl)	5300.68			High	7.75796	2
	IPHEYQLAYGCNNLNLGNNCVLSVHQPTVDFIK	4	1	1	GL50803_112103	Q6(Deamidated); C11(Carbamidomethyl); N19(Deamidated); C20(Carbamidomethyl)	3829.87			High	7.39592	0
	NTALVTNSVEIHDSNNMVFMRDQQITTRR	3	1	1	GL50803_112103		3390.67			High	6.06392	2
	IPHEYQLAYGCNNLNLGNNCVLSVHQPTVDFIK	2	1	1	GL50803_112103	Q6(Deamidated); C11(Carbamidomethyl); N18(Deamidated); N19(Deamidated); C20(Carbamidomethyl)	3830.85			High	5.98662	0
	MHLDCTFSVLHDKLVVLDDYICSGMGLR	3	1	1	GL50803_112103	C5(Carbamidomethyl); C22(Carbamidomethyl); M25(Oxidation)	3310.58			High	5.87307	1
	AEIVVVHLPQGTSFLTSLNPEGNLLEEPICPDELRRDHEGFQAVLK	2	1	1	GL50803_112103	Q10(Deamidated); C30(Carbamidomethyl); Q42(Deamidated)	5169.67			High	5.82879	2
	LAQATQGGENERAEIVVVHLPQGTSFLTSLNPEGNLLEEPICPDELR	1	1	1	GL50803_112103	C42(Carbamidomethyl)	5141.59			High	5.82801	1
	FAVVKDCFDQHQDRMHLDCTFSVLHDK	3	1	1	GL50803_112103	C7(Carbamidomethyl); C19(Carbamidomethyl)	3348.54			High	5.75574	2
	AEIVVVHLPQGTSFLTSLNPEGNLLEEPICPDELRR	2	1	1	GL50803_112103	Q10(Deamidated); N23(Deamidated); C30(Carbamidomethyl)	4045.1			High	5.53991	1
	KVLSALSTRNLVDVILSEPVIHLAPGVR	1	1	1	GL50803_112103		2996.76			High	5.11681	2
	LAQATQGGENERAEIVVVHLPQGTSFLTSLNPEGNLLEEPICPDELR	1	1	1	GL50803_112103	Q6(Deamidated); Q22(Deamidated); C42(Carbamidomethyl)	5143.6			Medium	4.80198	1
	NTALVTNSVEIHDSNNMVFMRDQQITTR	4	1	1	GL50803_112103	M20(Oxidation)	3250.57			High	4.6832	1
	LVSEGRVPYITWRMPSMPVVSLK	4	1	1	GL50803_112103	M14(Oxidation)	2661.43			High	4.24376	2
	NTALVTNSVEIHDSNNMVFMRDQQITTR	9	1	1	GL50803_112103	N7(Deamidated)	3235.56			High	4.1934	1
	EVLMDQAMASLKYELHATGAR	1	1	1	GL50803_112103	M8(Oxidation)	2350.16			Medium	3.73235	1
	AEIVVVHLPQGTSFLTSLNPEGNLLEEPICPDELRR	1	1	1	GL50803_112103	C30(Carbamidomethyl)	4043.12			High	3.72859	1
	FDCVIYIPSSVDDLIDGLK	1	1	1	GL50803_112103	C3(Carbamidomethyl)	2169.07			High	3.38132	0
	SNNLPNGLDLVYVPFRGITR	1	1	1	GL50803_112103	N3(Deamidated); N6(Deamidated)	2247.18			Medium	2.89395	1
	LVSEGRVPYITWR	1	1	1	GL50803_112103		1575.86			Medium	2.79083	1
	NTALVTNSVEIHDSNNMVFMR	1	1	1	GL50803_112103	M17(Oxidation); M20(Oxidation)	2424.13			Medium	2.6225	0
	DDAAPSREIIADAYGLYQK	1	1	1	GL50803_112103	Q18(Deamidated)	2097.03			High	2.1073	1
P02766	Transthyretin OS=Homo sapiens GN=TTR PE=1 SV=1 - [TTHY_HUMAN]	76.19	1	17	17	595	895.382	76.19	16	156	2521.38	76.19	14	439	147	15.877	5.75732
	Sequence	# PSMs	# Proteins	# Protein Groups	Protein Group Accessions	Modifications	MH+ [Da]	A2	XCorr A2	B2	XCorr B2	# Missed Cleavages
	TSESGELHGLTTEEEFVEGIYKVEIDTKSYWK	17	1	1	P02766		3704.79	High	11.5278	High	8.31486	2
	AADDTWEPFASGKTSESGELHGLTTEEEFVEGIYKVEIDTK	20	1	1	P02766		4516.11	High	9.17456	High	9.01377	2
	TSESGELHGLTTEEEFVEGIYKVEIDTK	201	1	1	P02766		3140.52	High	9.15984	High	9.76227	1
	TSESGELHGLTTEEEFVEGIYK	12	1	1	P02766		2455.16	High	7.88588	High	7.97276	0
	RYTIAALLSPYSYSTTAVVTNPKE	65	1	1	P02766		2645.38	High	7.87109	High	7.96963	2
	RYTIAALLSPYSYSTTAVVTNPK	9	1	1	P02766		2516.35	High	7.33712	High	7.11575	1
	YTIAALLSPYSYSTTAVVTNPKE	79	1	1	P02766		2489.29	High	6.50215	High	6.31548	1
	SYWKALGISPFHEHAEVVFTANDSGPRR	1	1	1	P02766		3171.57	Medium	6.34485			2
	ALGISPFHEHAEVVFTANDSGPR	48	1	1	P02766		2451.21	High	6.18478	High	7.39414	0
	KAADDTWEPFASGKTSESGELHGLTTEEEFVEGIYK	1	1	1	P02766		3958.84	Medium	5.60902			2
	VLDAVRGSPAINVAVHVFR	18	1	1	P02766		2020.15	High	5.58228	High	6.86313	1
	ALGISPFHEHAEVVFTANDSGPRR	46	1	1	P02766		2607.31	High	5.02914	High	6.04306	1
	GSPAINVAVHVFRKAADDTWEPFASGK	1	1	1	P02766	N6(Deamidated)	2871.44	High	5.00976			2
	YTIAALLSPYSYSTTAVVTNPK	8	1	1	P02766		2360.24	High	4.95105	High	4.99344	0
	VLDAVRGSPAINVAVHVFRK	16	1	1	P02766		2148.24	High	4.67022	High	5.89593	2
	RYTIAALLSPYSYSTTAVVTNPKE	8	1	1	P02766	N21(Deamidated)	2646.38	High	4.07747	High	4.26754	2
	ALGISPFHEHAEVVFTANDSGPR	5	1	1	P02766	N18(Deamidated)	2452.2	High	4.0037	High	6.41591	0
	GSPAINVAVHVFR	24	1	1	P02766		1366.76	High	3.33134	High	4.65996	0
	YTIAALLSPYSYSTTAVVTNPK	1	1	1	P02766	N20(Deamidated)	2361.25	High	2.5816			0
	ALGISPFHEHAEVVFTANDSGPRR	7	1	1	P02766	N18(Deamidated)	2608.3			High	5.67	1
	GSPAINVAVHVFRK	6	1	1	P02766		1494.85			High	3.81152	1
	YTIAALLSPYSYSTTAVVTNPKE	2	1	1	P02766	N20(Deamidated)	2490.27			High	2.82786	1
GL50803_17153	organism=Giardia_Assemblage_A_isolate_WB | product=Alpha-11 giardin | location=GLCHR05:1207222-1208145(-) | length=307 | sequence_SO=chromosome | SO=protein_coding	71.99	1	15	15	119	169.284	35.18	6	34	388.168	71.99	15	85	307	34.9886	6.1001
	Sequence	# PSMs	# Proteins	# Protein Groups	Protein Group Accessions	Modifications	MH+ [Da]	A2	XCorr A2	B2	XCorr B2	# Missed Cleavages
	LIITSTADEYKEINHRFEVLTGK	34	1	1	GL50803_17153		2677.43	High	6.92641	High	6.64561	2
	TQFQDTTGLEFIAFLKK	30	1	1	GL50803_17153		1987.05	High	6.56284	High	6.44175	1
	AVAYAFHSAVETQNDDMAYEQAAR	5	1	1	GL50803_17153		2658.19	High	4.80805	High	5.99475	0
	AILEAKNEEELVTFTSR	7	1	1	GL50803_17153		1950.02	High	4.67769	High	5.87011	1
	NGPYEDVMALGWDCNISAR	7	1	1	GL50803_17153	C14(Carbamidomethyl)	2167.94	High	4.34852	High	5.24524	0
	LIITSTADEYKEINHRFEVLTGK	5	1	1	GL50803_17153	N14(Deamidated)	2678.41	High	4.14018	High	5.64837	2
	DACLMFWK	3	1	1	GL50803_17153	C3(Carbamidomethyl); M5(Oxidation)	1086.47	Medium	1.95916	High	2.22667	0
	DACLMFWK	2	1	1	GL50803_17153	C3(Carbamidomethyl)	1070.48	Medium	1.78308	High	2.53207	0
	LAQAYKEKTGNDLLQDFVDQIPLTSAASYLCHLAIR	1	1	1	GL50803_17153	C31(Carbamidomethyl)	4063.09			High	9.12642	2
	LAQAYKEKTGNDLLQDFVDQIPLTSAASYLCHLAIR	2	1	1	GL50803_17153	Q20(Deamidated); C31(Carbamidomethyl)	4064.09			High	7.95915	2
	TGNDLLQDFVDQIPLTSAASYLCHLAIR	2	1	1	GL50803_17153	Q7(Deamidated); Q12(Deamidated); C23(Carbamidomethyl)	3133.57			High	6.26467	0
	TGNDLLQDFVDQIPLTSAASYLCHLAIRENRTPR	1	1	1	GL50803_17153	C23(Carbamidomethyl)	3884.95			High	5.98729	2
	LAQAYKEKTGNDLLQDFVDQIPLTSAASYLCHLAIR	1	1	1	GL50803_17153	Q15(Deamidated); Q20(Deamidated); C31(Carbamidomethyl)	4065.09			High	5.96128	2
	CIKNGPYEDVMALGWDCNISAR	2	1	1	GL50803_17153	C1(Carbamidomethyl); C17(Carbamidomethyl)	2569.16			High	5.91671	1
	LAQAYKEKTGNDLLQDFVDQIPLTSAASYLCHLAIR	4	1	1	GL50803_17153	Q3(Deamidated); Q15(Deamidated); Q20(Deamidated); C31(Carbamidomethyl)	4066.09			High	5.03185	2
	GSVASDAEVLKHNLIDADEPDHEAVVR	1	1	1	GL50803_17153	N13(Deamidated)	2887.43			High	4.86575	1
	FAWVHYACWGVMRDDILSR	3	1	1	GL50803_17153	C8(Carbamidomethyl)	2382.13			High	4.50405	1
	NGPYEDVMALGWDCNISAR	2	1	1	GL50803_17153	N1(Deamidated); C14(Carbamidomethyl)	2168.95			High	4.11116	0
	TGNDLLQDFVDQIPLTSAASYLCHLAIRENRTPR	2	1	1	GL50803_17153	C23(Carbamidomethyl); N30(Deamidated)	3885.96			High	3.99614	2
	EANKVNFRDACLMFWK	2	1	1	GL50803_17153	C11(Carbamidomethyl)	2028.98			High	3.75179	2
	EKTGNDLLQDFVDQIPLTSAASYLCHLAIRENR	1	1	1	GL50803_17153	Q14(Deamidated); C25(Carbamidomethyl)	3788.92			Medium	3.63094	2
	TGNDLLQDFVDQIPLTSAASYLCHLAIRENRTPR	1	1	1	GL50803_17153	Q7(Deamidated); Q12(Deamidated); C23(Carbamidomethyl)	3886.98			Medium	3.43556	2
	GLCIAHYYNLAPAR	1	1	1	GL50803_17153	C3(Carbamidomethyl)	1618.82			High	3.21635	0
GL50803_8826	organism=Giardia_Assemblage_A_isolate_WB | product=Glucokinase | location=GLCHR05:1550601-1551632(+) | length=343 | sequence_SO=chromosome | SO=protein_coding	71.72	1	19	19	201	402.965	42.86	14	77	629.772	69.39	17	124	343	37.6887	6.0874
	Sequence	# PSMs	# Proteins	# Protein Groups	Protein Group Accessions	Modifications	MH+ [Da]	A2	XCorr A2	B2	XCorr B2	# Missed Cleavages
	AAPLLEHELLCKDYQSTGDLINDFLKR	29	1	1	GL50803_8826	C11(Carbamidomethyl)	3159.62	High	10.6939	High	9.53065	2
	AAPLLEHELLCKDYQSTGDLINDFLK	21	1	1	GL50803_8826	C11(Carbamidomethyl)	3003.52	High	9.6668	High	8.5712	1
	VCITNLDWNESEEELQNTTGVGK	26	1	1	GL50803_8826	C2(Carbamidomethyl)	2636.21	High	7.91862	High	7.49113	0
	VCITNLDWNESEEELQNTTGVGKMK	2	1	1	GL50803_8826	C2(Carbamidomethyl)	2895.34	High	7.18374			1
	NLSGLASPVLREHVLSRDHDIDMGFLAK	17	1	1	GL50803_8826		3090.61	Medium	6.58133	High	6.7235	2
	VCITNLDWNESEEELQNTTGVGK	6	1	1	GL50803_8826	C2(Carbamidomethyl); N9(Deamidated)	2637.22	High	5.98364			0
	AAPLLEHELLCKDYQSTGDLINDFLK	9	1	1	GL50803_8826	C11(Carbamidomethyl); N22(Deamidated)	3004.5	High	5.8606	High	5.28433	1
	AAPLLEHELLCKDYQSTGDLINDFLKR	11	1	1	GL50803_8826	C11(Carbamidomethyl); Q15(Deamidated)	3160.62	Medium	5.58896	High	7.02171	2
	DYQSTGDLINDFLKR	11	1	1	GL50803_8826		1784.88	High	5.39333	High	5.01865	1
	CFLAIHDLDVLK	6	1	1	GL50803_8826	C1(Carbamidomethyl)	1443.76	High	4.95166	High	4.81647	0
	MKLINDFAAIGYGLLAIRPDDYLDFDAR	4	1	1	GL50803_8826	M1(Oxidation); N5(Deamidated)	3203.62	High	4.67564	High	4.86683	1
	LINDFAAIGYGLLAIRPDDYLDFDAR	6	1	1	GL50803_8826		2927.48	High	4.62535	High	4.87164	0
	MKLINDFAAIGYGLLAIRPDDYLDFDAR	2	1	1	GL50803_8826	M1(Oxidation)	3202.63	High	4.18073	Medium	3.50065	1
	LINDFAAIGYGLLAIRPDDYLDFDAR	3	1	1	GL50803_8826	N3(Deamidated)	2928.48	High	4.13318	High	4.03749	0
	AAPLLEHELLCKDYQSTGDLINDFLK	2	1	1	GL50803_8826	C11(Carbamidomethyl); Q15(Deamidated); N22(Deamidated)	3005.5	High	3.78714	High	4.99818	1
	NMHDFFWKNLSGLASPVLR	2	1	1	GL50803_8826		2232.14	High	3.7807	High	3.98497	1
	DYQSTGDLINDFLK	6	1	1	GL50803_8826		1628.78	High	3.65354	High	3.87217	0
	VVSGLGLRNMHDFFWK	1	1	1	GL50803_8826		1905.98	Medium	3.40465			1
	LGIVGAAYFCTK	7	1	1	GL50803_8826	C10(Carbamidomethyl)	1299.68	High	3.12872	High	3.45474	0
	LGIVGAAYFCTKM	6	1	1	GL50803_8826	C10(Carbamidomethyl)	1430.72	High	2.86735	High	3.84351	1
	NGSVSTPTVVPDNSTGIVSYAGAGTGFGVGFVADGVAYAAEGGHTTFSPMEAEDHALAQFIKEK	1	1	1	GL50803_8826		6387.05			High	10.3055	1
	NGSVSTPTVVPDNSTGIVSYAGAGTGFGVGFVADGVAYAAEGGHTTFSPMEAEDHALAQFIKEKYNTDHVSFER	2	1	1	GL50803_8826	N13(Deamidated); N66(Deamidated)	7637.6			High	10.0735	2
	NGSVSTPTVVPDNSTGIVSYAGAGTGFGVGFVADGVAYAAEGGHTTFSPMEAEDHALAQFIKEK	4	1	1	GL50803_8826	N1(Deamidated); N13(Deamidated); Q59(Deamidated)	6390.06			High	7.77941	1
	WDRETPIVGCLGVAGPVTNGRVCITNLDWNESEEELQNTTGVGK	3	1	1	GL50803_8826	C10(Carbamidomethyl); N19(Deamidated); C23(Carbamidomethyl); N26(Deamidated); N30(Deamidated)	4874.32			High	7.71954	2
	NLSGLASPVLREHVLSRDHDIDMGFLAK	1	1	1	GL50803_8826	N1(Deamidated)	3091.61			Medium	5.84608	2
	NGSVSTPTVVPDNSTGIVSYAGAGTGFGVGFVADGVAYAAEGGHTTFSPMEAEDHALAQFIK	2	1	1	GL50803_8826	N1(Deamidated); N13(Deamidated); Q59(Deamidated)	6132.91			High	5.28	0
	MKLINDFAAIGYGLLAIRPDDYLDFDAR	2	1	1	GL50803_8826		3186.63			High	4.84901	1
	DYQSTGDLINDFLKR	2	1	1	GL50803_8826	Q3(Deamidated)	1785.88			High	4.18427	1
	NGSVSTPTVVPDNSTGIVSYAGAGTGFGVGFVADGVAYAAEGGHTTFSPMEAEDHALAQFIK	1	1	1	GL50803_8826	N13(Deamidated); Q59(Deamidated)	6131.89			High	4.09103	0
	NMHDFFWKNLSGLASPVLR	2	1	1	GL50803_8826	N9(Deamidated)	2233.14			High	3.98555	1
	MKLINDFAAIGYGLLAIRPDDYLDFDAR	1	1	1	GL50803_8826	N5(Deamidated)	3187.63			High	3.85219	1
	LGIVGAAYFCTKM	1	1	1	GL50803_8826	C10(Carbamidomethyl); M13(Oxidation)	1446.72			High	3.43181	1
	CFLAIHDLDVLKTDPR	2	1	1	GL50803_8826	C1(Carbamidomethyl)	1913			High	3.3729	1
GL50803_10311	organism=Giardia_Assemblage_A_isolate_WB | product=Ornithine carbamoyltransferase | location=GLCHR03:1022938-1023921(+) | length=327 | sequence_SO=chromosome | SO=protein_coding	70.95	1	22	22	407	794.21	70.95	20	167	1293.85	66.06	20	240	327	36.4128	7.02002
	Sequence	# PSMs	# Proteins	# Protein Groups	Protein Group Accessions	Modifications	MH+ [Da]	A2	XCorr A2	B2	XCorr B2	# Missed Cleavages
	EMAQHASVPCINALDDFGHPLQMVCDFMTIKEK	12	1	1	GL50803_10311	C10(Carbamidomethyl); C25(Carbamidomethyl)	3832.76	High	10.7098	High	9.58579	1
	LGGHAIYYELGANSNVGGKETVQDTAEVFSR	10	1	1	GL50803_10311		3282.61	High	10.4565	High	11.0724	1
	SVCYDEAGNRLHSAMAVLDFFLHDCKME	33	1	1	GL50803_10311	C3(Carbamidomethyl); C25(Carbamidomethyl)	3315.48	High	10.3202	High	9.91586	2
	KGCEGVDVVYTDSWMSYHITK	18	1	1	GL50803_10311	C3(Carbamidomethyl)	2475.13	High	8.61912	High	8.48592	1
	IFHDCKKGCEGVDVVYTDSWMSYHITK	15	1	1	GL50803_10311	C5(Carbamidomethyl); C9(Carbamidomethyl)	3275.5	High	8.59404	High	10.3876	2
	EMAQHASVPCINALDDFGHPLQMVCDFMTIK	13	1	1	GL50803_10311	C10(Carbamidomethyl); C25(Carbamidomethyl)	3575.63	High	7.34739	High	8.81699	0
	EMAQHASVPCINALDDFGHPLQMVCDFMTIKEK	2	1	1	GL50803_10311	Q4(Deamidated); C10(Carbamidomethyl); N12(Deamidated); Q22(Deamidated); C25(Carbamidomethyl)	3835.75	High	7.05828			1
	LKVLTPFQVDDAVMAVTSKR	19	1	1	GL50803_10311		2218.23	High	7.00196	High	7.45693	2
	LKVLTPFQVDDAVMAVTSK	12	1	1	GL50803_10311		2062.13	High	6.99773	High	7.51812	1
	SVCYDEAGNRLHSAMAVLDFFLHDCKME	17	1	1	GL50803_10311	C3(Carbamidomethyl); C25(Carbamidomethyl); M27(Oxidation)	3331.47	High	6.99541	High	8.63557	2
	EMAQHASVPCINALDDFGHPLQMVCDFMTIKEK	14	1	1	GL50803_10311	M2(Oxidation); C10(Carbamidomethyl); C25(Carbamidomethyl)	3848.76	High	6.88057	High	9.30272	1
	LHSAMAVLDFFLHDCKME	29	1	1	GL50803_10311	C15(Carbamidomethyl)	2164	High	6.83323	High	7.32284	1
	HLLTISALCPKELAYLIDR	11	1	1	GL50803_10311	C9(Carbamidomethyl)	2226.24	High	6.54506	High	6.5003	1
	EMAQHASVPCINALDDFGHPLQMVCDFMTIK	19	1	1	GL50803_10311	M2(Oxidation); C10(Carbamidomethyl); C25(Carbamidomethyl)	3591.61	High	6.36596	High	7.94396	0
	LGGHAIYYELGANSNVGGKETVQDTAEVFSR	18	1	1	GL50803_10311	N13(Deamidated)	3283.61	High	6.14879	High	7.74708	1
	GCALLGMECHVCCPDHKDFKPIKEVIDECEEIIAK	12	1	1	GL50803_10311	C2(Carbamidomethyl); C9(Carbamidomethyl); C12(Carbamidomethyl); C13(Carbamidomethyl); C29(Carbamidomethyl)	4200.94	High	6.06305	High	7.31232	2
	GCEGVDVVYTDSWMSYHITKEQK	4	1	1	GL50803_10311	C2(Carbamidomethyl)	2732.24	High	5.82947	High	5.54272	1
	VLTPFQVDDAVMAVTSKR	5	1	1	GL50803_10311		1977.05	High	5.73427	High	5.81819	1
	SVCYDEAGNRLHSAMAVLDFFLHDCKME	3	1	1	GL50803_10311	C3(Carbamidomethyl); N9(Deamidated); C25(Carbamidomethyl)	3316.46	Medium	5.61971	High	5.47628	2
	EMAQHASVPCINALDDFGHPLQMVCDFMTIK	6	1	1	GL50803_10311	M2(Oxidation); C10(Carbamidomethyl); N12(Deamidated); C25(Carbamidomethyl)	3592.62	High	5.55498	High	5.22896	0
	EMAQHASVPCINALDDFGHPLQMVCDFMTIKEK	13	1	1	GL50803_10311	Q4(Deamidated); C10(Carbamidomethyl); Q22(Deamidated); C25(Carbamidomethyl)	3834.74	High	5.3641	Medium	5.48755	1
	FAYCGDSMNNVTYDLMR	24	1	1	GL50803_10311	C4(Carbamidomethyl)	2056.86	High	5.27826	High	5.35785	0
	SVCYDEAGNRLHSAMAVLDFFLHDCKME	5	1	1	GL50803_10311	C3(Carbamidomethyl); N9(Deamidated); C25(Carbamidomethyl); M27(Oxidation)	3332.46	High	5.13906	High	6.16756	2
	GCEGVDVVYTDSWMSYHITK	11	1	1	GL50803_10311	C2(Carbamidomethyl)	2347.04	High	5.06538	High	6.6406	0
	LGGHAIYYELGANSNVGGKETVQDTAEVFSR	8	1	1	GL50803_10311	N13(Deamidated); N15(Deamidated)	3284.6	High	4.7974	High	6.74679	1
	EMAQHASVPCINALDDFGHPLQMVCDFMTIK	8	1	1	GL50803_10311	C10(Carbamidomethyl); N12(Deamidated); C25(Carbamidomethyl)	3576.63	High	4.48763	High	6.92555	0
	VLTPFQVDDAVMAVTSK	6	1	1	GL50803_10311		1820.95	High	4.28091	High	3.96991	0
	AANKTLLAFFAKPSLR	1	1	1	GL50803_10311		1748.02	High	3.99539			1
	FAYCGDSMNNVTYDLMR	6	1	1	GL50803_10311	C4(Carbamidomethyl); M16(Oxidation)	2072.85	High	3.78334	High	3.70753	0
	LHSAMAVLDFFLHDCKME	11	1	1	GL50803_10311	C15(Carbamidomethyl); M17(Oxidation)	2180	Medium	3.77082	High	5.24046	1
	DFKPIKEVIDECEEIIAK	4	1	1	GL50803_10311	C12(Carbamidomethyl)	2176.12	High	3.73663	High	6.28738	1
	LKVLTPFQVDDAVMAVTSKR	2	1	1	GL50803_10311	M14(Oxidation)	2234.22	Medium	3.67291			2
	EMAQHASVPCINALDDFGHPLQMVCDFMTIKEK	3	1	1	GL50803_10311	M2(Oxidation); Q4(Deamidated); C10(Carbamidomethyl); N12(Deamidated); C25(Carbamidomethyl)	3850.76	Medium	3.27811	Medium	3.90829	1
	GIKFAYCGDSMNNVTYDLMR	5	1	1	GL50803_10311	C7(Carbamidomethyl)	2355.05	High	3.26086	High	4.29174	1
	FAYCGDSMNNVTYDLMR	4	1	1	GL50803_10311	C4(Carbamidomethyl); N9(Deamidated)	2057.84	High	3.19693	High	4.81991	0
	TLLAFFAKPSLR	1	1	1	GL50803_10311		1363.81	High	3.06995			0
	FAYCGDSMNNVTYDLMR	2	1	1	GL50803_10311	C4(Carbamidomethyl); M8(Oxidation); N9(Deamidated)	2073.84	High	2.90576			0
	GCEGVDVVYTDSWMSYHITKEQK	1	1	1	GL50803_10311	C2(Carbamidomethyl); Q22(Deamidated)	2733.23	Medium	2.81476			1
	EMAQHASVPCINALDDFGHPLQMVCDFMTIKEK	2	1	1	GL50803_10311	C10(Carbamidomethyl); N12(Deamidated); C25(Carbamidomethyl); M28(Oxidation)	3849.77			High	8.00744	1
	KGCEGVDVVYTDSWMSYHITKEQK	1	1	1	GL50803_10311	C3(Carbamidomethyl)	2860.33			High	6.47979	2
	EMAQHASVPCINALDDFGHPLQMVCDFMTIKEK	4	1	1	GL50803_10311	C10(Carbamidomethyl); N12(Deamidated); C25(Carbamidomethyl)	3833.76			High	6.00832	1
	LKVLTPFQVDDAVMAVTSKR	1	1	1	GL50803_10311	Q8(Deamidated); M14(Oxidation)	2235.22			High	5.5109	2
	SVCYDEAGNRLHSAMAVLDFFLHDCK	2	1	1	GL50803_10311	C3(Carbamidomethyl); N9(Deamidated); C25(Carbamidomethyl)	3056.4			High	4.97807	1
	GCEGVDVVYTDSWMSYHITK	4	1	1	GL50803_10311	C2(Carbamidomethyl); M14(Oxidation)	2363.03			High	4.94716	0
	IFHDCKKGCEGVDVVYTDSWMSYHITK	1	1	1	GL50803_10311	C5(Carbamidomethyl); C9(Carbamidomethyl); M21(Oxidation)	3291.48			Medium	3.80842	2
	SVCYDEAGNRLHSAMAVLDFFLHDCK	2	1	1	GL50803_10311	C3(Carbamidomethyl); C25(Carbamidomethyl)	3055.39			Medium	3.76703	1
	EMAQHASVPCINALDDFGHPLQMVCDFMTIK	1	1	1	GL50803_10311	Q4(Deamidated); C10(Carbamidomethyl); N12(Deamidated); Q22(Deamidated); C25(Carbamidomethyl)	3578.61			High	3.53906	0
	EMAQHASVPCINALDDFGHPLQMVCDFMTIK	2	1	1	GL50803_10311	Q4(Deamidated); C10(Carbamidomethyl); N12(Deamidated); M23(Oxidation); C25(Carbamidomethyl)	3593.62			High	3.06733	0
GL50803_2661	organism=Giardia_Assemblage_A_isolate_WB | product=Cyclin-dependent kinases regulatory subunit | location=GLCHR01:546727-546984(-) | length=85 | sequence_SO=chromosome | SO=protein_coding	70.59	1	4	4	36	45.2855	70.59	4	12	98.0682	70.59	4	24	85	10.3508	6.25244
	Sequence	# PSMs	# Proteins	# Protein Groups	Protein Group Accessions	Modifications	MH+ [Da]	A2	XCorr A2	B2	XCorr B2	# Missed Cleavages
	KYNFDHLLSEQEWR	14	1	1	GL50803_2661		1864.9	High	5.12136	High	5.65388	1
	YNFDHLLSEQEWR	4	1	1	GL50803_2661		1736.8	High	4.29645	High	5.25432	0
	GLGIQMSQGWVHYDYHKPEPNILMFR	5	1	1	GL50803_2661		3116.53	High	4.10168	High	5.61941	0
	KYYDDVYEYRHVIMPEEMVK	5	1	1	GL50803_2661		2607.22	High	3.89797	High	6.09677	2
	GLGIQMSQGWVHYDYHKPEPNILMFR	4	1	1	GL50803_2661	Q8(Deamidated)	3117.54	Medium	3.67687	High	4.2477	0
	GLGIQMSQGWVHYDYHKPEPNILMFR	2	1	1	GL50803_2661	Q8(Deamidated); M24(Oxidation)	3133.52			High	4.38184	0
	GLGIQMSQGWVHYDYHKPEPNILMFR	2	1	1	GL50803_2661	Q5(Deamidated); N21(Deamidated)	3118.52			High	3.21124	0
GL50803_91056	organism=Giardia_Assemblage_A_isolate_WB | product=Aspartate aminotransferase, cytoplasmic | location=GLCHR03:823525-824808(+) | length=427 | sequence_SO=chromosome | SO=protein_coding	66.98	1	21	21	101	178.133	39.58	11	38	343.625	61.12	19	63	427	47.5891	8.39697
	Sequence	# PSMs	# Proteins	# Protein Groups	Protein Group Accessions	Modifications	MH+ [Da]	A2	XCorr A2	B2	XCorr B2	# Missed Cleavages
	HIAFFDSAYQGFATGSFEADAFAVR	4	1	1	GL50803_91056		2725.28	High	8.25601	High	7.2743	0
	MSMCGLTESNCDYVAEAIHDAVTKLPFKK	12	1	1	GL50803_91056	C4(Carbamidomethyl); C11(Carbamidomethyl)	3315.55	High	8.10919	High	8.22732	2
	KHIAFFDSAYQGFATGSFEADAFAVR	6	1	1	GL50803_91056		2853.37	High	7.52503	High	7.04044	1
	SIFLFHACAHNPSGIDFTEAQWK	12	1	1	GL50803_91056	C8(Carbamidomethyl)	2676.28	High	6.67148	High	8.66458	0
	AEFYMPSTTWPNHYGIYDKVFNK	10	1	1	GL50803_91056		2808.32	High	6.14661	High	6.55104	1
	MFVDAGVEVLVAQSFSK	5	1	1	GL50803_91056		1826.94	High	5.43667			0
	SIFLFHACAHNPSGIDFTEAQWK	4	1	1	GL50803_91056	C8(Carbamidomethyl); N11(Deamidated)	2677.26	High	4.87463	High	6.12965	0
	AEFYMPSTTWPNHYGIYDK	6	1	1	GL50803_91056		2320.04	High	4.72061	High	4.60729	0
	LLQMFYDNVKEMSAR	2	1	1	GL50803_91056		1844.9	High	4.47089	High	4.62514	1
	AEFYMPSTTWPNHYGIYDKVFNK	1	1	1	GL50803_91056	M5(Oxidation)	2824.31	High	4.42528			1
	TWSMSAIHGAYIVQVIVHDKR	2	1	1	GL50803_91056		2411.27	High	4.29442	High	5.18269	1
	LLQMFYDNVKEMSAR	2	1	1	GL50803_91056	Q3(Deamidated)	1845.9	High	4.11342			1
	SIFLFHACAHNPSGIDFTEAQWKELLPIMK	2	1	1	GL50803_91056	C8(Carbamidomethyl); N11(Deamidated)	3501.75	Medium	3.48286			1
	AEFYMPSTTWPNHYGIYDKVFNK	3	1	1	GL50803_91056	N12(Deamidated)	2809.3	High	3.3944	High	4.34056	1
	MFVDAGVEVLVAQSFSKNFGLYGER	1	1	1	GL50803_91056		2763.37	High	2.95938			1
	GTWDHILTAIGMFTFTGLTPEHVDYLKEK	6	1	1	GL50803_91056		3320.68			High	7.34291	1
	SIFLFHACAHNPSGIDFTEAQWKELLPIMK	5	1	1	GL50803_91056	C8(Carbamidomethyl)	3500.75			High	7.17301	1
	MSMCGLTESNCDYVAEAIHDAVTKLPFKK	1	1	1	GL50803_91056	C4(Carbamidomethyl); N10(Deamidated); C11(Carbamidomethyl)	3316.55			High	5.96157	2
	HIAFFDSAYQGFATGSFEADAFAVR	2	1	1	GL50803_91056	Q10(Deamidated)	2726.27			High	5.61502	0
	TPGPGSKGTWDHILTAIGMFTFTGLTPEHVDYLKEK	1	1	1	GL50803_91056		3944.97			Medium	5.57613	2
	SIFLFHACAHNPSGIDFTEAQWKELLPIMKEK	2	1	1	GL50803_91056	C8(Carbamidomethyl); Q21(Deamidated)	3758.88			Medium	5.11378	2
	KHIAFFDSAYQGFATGSFEADAFAVR	1	1	1	GL50803_91056	Q11(Deamidated)	2854.36			High	4.78127	1
	IASCQSLSGTGSLHIGFEFLHLWMPK	1	1	1	GL50803_91056	C4(Carbamidomethyl); Q5(Deamidated)	2917.44			High	4.72574	0
	KTWSMSAIHGAYIVQVIVHDKR	1	1	1	GL50803_91056		2539.36			Medium	4.72533	2
	SIFLFHACAHNPSGIDFTEAQWKELLPIMK	2	1	1	GL50803_91056	C8(Carbamidomethyl); N11(Deamidated); Q21(Deamidated)	3502.74			Medium	4.72517	1
	ALSAAMVSGMTLQIR	1	1	1	GL50803_91056		1548.84			High	4.70941	0
	IASCQSLSGTGSLHIGFEFLHLWMPK	1	1	1	GL50803_91056	C4(Carbamidomethyl)	2916.44			High	4.17076	0
	AEFYMPSTTWPNHYGIYDKVFNKLK	1	1	1	GL50803_91056		3049.48			High	4.05454	2
	VNLGVGAYRDESGKPWILPAVKEAEAIISSDLSK	2	1	1	GL50803_91056	N2(Deamidated)	3613.91			Medium	3.79665	2
	KVNLGVGAYRDESGKPWILPAVK	1	1	1	GL50803_91056		2497.4			Medium	3.75566	2
	ALSAAMVSGMTLQIRK	1	1	1	GL50803_91056		1676.92			High	3.32703	1
GL50803_11884	organism=Giardia_Assemblage_A_isolate_WB | product=hypothetical protein | location=GLCHR03:1106908-1107195(-) | length=95 | sequence_SO=chromosome | SO=protein_coding	66.32	1	7	7	32	30.8019	60	4	9	112.508	66.32	7	23	95	10.3635	6.13818
	Sequence	# PSMs	# Proteins	# Protein Groups	Protein Group Accessions	Modifications	MH+ [Da]	A2	XCorr A2	B2	XCorr B2	# Missed Cleavages
	HGNVFTGPQSNLAPGIIALINDQDITVLPKDTR	5	1	1	GL50803_11884		3514.86	High	7.149	High	9.32405	1
	KSDHEMLVTHPVDFTEVVDYVATK	6	1	1	GL50803_11884		2760.36	High	5.54945	High	6.59867	1
	HGNVFTGPQSNLAPGIIALINDQDITVLPKDTR	2	1	1	GL50803_11884	N11(Deamidated); N21(Deamidated)	3516.86	High	3.88243			1
	SDHEMLVTHPVDFTEVVDYVATK	3	1	1	GL50803_11884		2632.26	Medium	3.20218	High	4.82133	0
	HGNVFTGPQSNLAPGIIALINDQDITVLPK	4	1	1	GL50803_11884	N21(Deamidated)	3143.69	High	3.12957	High	4.68767	0
	HGNVFTGPQSNLAPGIIALINDQDITVLPK	2	1	1	GL50803_11884		3142.69	Medium	2.79291	High	8.44869	0
	LLEKHGNVFTGPQSNLAPGIIALINDQDITVLPKDTR	1	1	1	GL50803_11884		3998.17			High	7.88111	2
	TKKSDHEMLVTHPVDFTEVVDYVATK	1	1	1	GL50803_11884		2989.49			High	7.09278	2
	HGNVFTGPQSNLAPGIIALINDQDITVLPKDTR	5	1	1	GL50803_11884	Q23(Deamidated)	3515.88			High	6.4795	1
	LLEKHGNVFTGPQSNLAPGIIALINDQDITVLPK	1	1	1	GL50803_11884		3626			High	5.66701	1
	LLEKHGNVFTGPQSNLAPGIIALINDQDITVLPKDTR	2	1	1	GL50803_11884	N15(Deamidated); N25(Deamidated)	4000.17			High	4.77261	2
P60174	Triosephosphate isomerase OS=Homo sapiens GN=TPI1 PE=1 SV=3 - [TPIS_HUMAN]	65.38	1	16	16	469	832.896	60.84	13	156	1702.23	65.38	16	313	286	30.7717	5.92236
	Sequence	# PSMs	# Proteins	# Protein Groups	Protein Group Accessions	Modifications	MH+ [Da]	A2	XCorr A2	B2	XCorr B2	# Missed Cleavages
	VAHALAEGLGVIACIGEKLDEREAGITEK	41	1	1	P60174	C14(Carbamidomethyl)	3049.61	High	10.5214	High	11.0685	2
	VTNGAFTGEISPGMIKDCGATWVVLGHSER	17	1	1	P60174	C18(Carbamidomethyl)	3189.56	High	9.57288	High	9.18491	1
	IIYGGSVTGATCKELASQPDVDGFLVGGASLKPEFVDIINAKQ	35	1	1	P60174	C12(Carbamidomethyl)	4465.3	High	9.34695	High	9.41824	2
	KQSLGELIGTLNAAKVPADTEVVCAPPTAYIDFAR	28	1	1	P60174	C24(Carbamidomethyl)	3715.94	High	8.5015	High	9.01565	2
	IIYGGSVTGATCKELASQPDVDGFLVGGASLKPEFVDIINAK	8	1	1	P60174	C12(Carbamidomethyl)	4337.24	High	8.20475	High	8.434	1
	VAHALAEGLGVIACIGEKLDER	25	1	1	P60174	C14(Carbamidomethyl)	2321.22	High	8.04675	High	9.78382	1
	VTNGAFTGEISPGMIKDCGATWVVLGHSER	17	1	1	P60174	N3(Deamidated); C18(Carbamidomethyl)	3190.54	High	7.82936	High	9.17462	1
	IAVAAQNCYKVTNGAFTGEISPGMIKDCGATWVVLGHSER	1	1	1	P60174	C8(Carbamidomethyl); C28(Carbamidomethyl)	4308.1	High	7.6099			2
	VTNGAFTGEISPGMIKDCGATWVVLGHSERR	15	1	1	P60174	C18(Carbamidomethyl)	3345.65	High	7.34536	High	7.73088	2
	ELASQPDVDGFLVGGASLKPEFVDIINAKQ	45	1	1	P60174		3157.64	High	7.12215	High	7.15719	1
	ELASQPDVDGFLVGGASLKPEFVDIINAK	24	1	1	P60174		3029.58	High	6.82703	High	7.68004	0
	IIYGGSVTGATCKELASQPDVDGFLVGGASLKPEFVDIINAKQ	19	1	1	P60174	C12(Carbamidomethyl); Q18(Deamidated)	4466.31	High	6.77605	High	8.77084	2
	VIADNVKDWSKVVLAYEPVWAIGTGK	9	1	1	P60174		2858.55	High	6.70547	High	5.29676	2
	QSLGELIGTLNAAKVPADTEVVCAPPTAYIDFAR	21	1	1	P60174	C23(Carbamidomethyl)	3587.83	High	6.53318	High	7.12185	1
	VTNGAFTGEISPGMIKDCGATWVVLGHSERR	13	1	1	P60174	N3(Deamidated); C18(Carbamidomethyl)	3346.63	High	5.75353	High	6.02317	2
	IAVAAQNCYKVTNGAFTGEISPGMIKDCGATWVVLGHSER	3	1	1	P60174	Q6(Deamidated); N7(Deamidated); C8(Carbamidomethyl); N13(Deamidated); C28(Carbamidomethyl)	4311.09	Medium	5.72672	High	6.81507	2
	IIYGGSVTGATCKELASQPDVDGFLVGGASLKPEFVDIINAKQ	22	1	1	P60174	C12(Carbamidomethyl); Q18(Deamidated); N40(Deamidated)	4467.29	High	5.19951	High	6.66107	2
	VVLAYEPVWAIGTGK	31	1	1	P60174		1602.89	High	5.03817	High	4.88854	0
	KQSLGELIGTLNAAKVPADTEVVCAPPTAYIDFAR	4	1	1	P60174	N12(Deamidated); C24(Carbamidomethyl)	3716.95	High	4.93952	High	6.06862	2
	IIYGGSVTGATCKELASQPDVDGFLVGGASLKPEFVDIINAK	7	1	1	P60174	C12(Carbamidomethyl); Q18(Deamidated); N40(Deamidated)	4339.25	High	4.9333	High	5.07969	1
	ELASQPDVDGFLVGGASLKPEFVDIINAKQ	27	1	1	P60174	N27(Deamidated)	3158.64	High	4.54329	High	6.11541	1
	KQSLGELIGTLNAAKVPADTEVVCAPPTAYIDFAR	2	1	1	P60174	Q2(Deamidated); N12(Deamidated); C24(Carbamidomethyl)	3717.94	High	4.54285	High	3.83694	2
	ELASQPDVDGFLVGGASLKPEFVDIINAK	12	1	1	P60174	Q5(Deamidated)	3030.57	High	4.06183	High	5.19984	0
	QSLGELIGTLNAAKVPADTEVVCAPPTAYIDFAR	4	1	1	P60174	Q1(Deamidated); C23(Carbamidomethyl)	3588.83	High	3.92082			1
	QSLGELIGTLNAAKVPADTEVVCAPPTAYIDFAR	1	1	1	P60174	Q1(Deamidated); N11(Deamidated); C23(Carbamidomethyl)	3589.84	Medium	2.66843			1
	ELASQPDVDGFLVGGASLKPEFVDIINAKQ	8	1	1	P60174	Q5(Deamidated); N27(Deamidated)	3159.64	High	2.18003	High	4.58238	1
	IAVAAQNCYKVTNGAFTGEISPGMIKDCGATWVVLGHSER	2	1	1	P60174	C8(Carbamidomethyl); N13(Deamidated); C28(Carbamidomethyl)	4309.12			High	7.69235	2
	HVFGESDELIGQKVAHALAEGLGVIACIGEK	3	1	1	P60174	C27(Carbamidomethyl)	3247.68			High	7.32795	1
	IIYGGSVTGATCKELASQPDVDGFLVGGASLKPEFVDIINAK	8	1	1	P60174	C12(Carbamidomethyl); Q18(Deamidated)	4338.23			High	7.274	1
	IAVAAQNCYKVTNGAFTGEISPGMIKDCGATWVVLGHSER	6	1	1	P60174	Q6(Deamidated); C8(Carbamidomethyl); N13(Deamidated); C28(Carbamidomethyl)	4310.11			High	6.55043	2
	VAHALAEGLGVIACIGEK	6	1	1	P60174	C14(Carbamidomethyl)	1807.97			High	6.50102	0
	RHVFGESDELIGQKVAHALAEGLGVIACIGEK	2	1	1	P60174	Q13(Deamidated); C28(Carbamidomethyl)	3404.78			High	6.17361	2
	RHVFGESDELIGQKVAHALAEGLGVIACIGEK	1	1	1	P60174	C28(Carbamidomethyl)	3403.77			Medium	5.07868	2
	HVFGESDELIGQKVAHALAEGLGVIACIGEK	2	1	1	P60174	Q12(Deamidated); C27(Carbamidomethyl)	3248.69			High	4.84531	1
GL50803_11118	organism=Giardia_Assemblage_A_isolate_WB | product=Enolase | location=GLCHR05:2034587-2035924(+) | length=445 | sequence_SO=chromosome | SO=protein_coding	64.94	1	21	21	191	329.329	47.87	14	67	620.522	61.57	18	124	445	48.1891	5.65576
	Sequence	# PSMs	# Proteins	# Protein Groups	Protein Group Accessions	Modifications	MH+ [Da]	A2	XCorr A2	B2	XCorr B2	# Missed Cleavages
	LKEILKDEFGLAATAVGDEGGFAPNVADPEVPLK	7	1	1	GL50803_11118		3510.84	High	8.10467	High	8.57217	2
	SGETEDVFIAHLATALGCGQIK	36	1	1	GL50803_11118	C18(Carbamidomethyl)	2317.15	High	7.89008	High	7.89481	0
	EILKDEFGLAATAVGDEGGFAPNVADPEVPLKYITK	8	1	1	GL50803_11118		3774.95	High	6.81012	High	8.00176	2
	RYPIVSFEDPFDEEDHTTFANFLAALR	9	1	1	GL50803_11118		3200.53	High	6.39819	High	8.83486	1
	SGETEDVFIAHLATALGCGQIKSGAPSRSER	1	1	1	GL50803_11118	C18(Carbamidomethyl)	3244.6	Medium	6.34462			2
	MIIDSRGTPTTEVELTTQLGVFR	2	1	1	GL50803_11118		2564.34	High	6.3022			1
	RYPIVSFEDPFDEEDHTTFANFLAALRQEGLPTQVVGDDLTVSQVSHIQK	8	1	1	GL50803_11118	Q28(Deamidated); Q34(Deamidated)	5661.8	Medium	5.75557	High	7.84939	2
	GTPTTEVELTTQLGVFR	31	1	1	GL50803_11118		1848.98	High	5.54961	High	5.55963	0
	YNELLRIEDSTKIPYGFEAWK	25	1	1	GL50803_11118		2572.32	High	5.49585	High	6.11544	2
	LKEILKDEFGLAATAVGDEGGFAPNVADPEVPLK	4	1	1	GL50803_11118	N25(Deamidated)	3511.84	High	5.26283	High	5.49412	2
	TFSILGANAVLPVSMACCLAAAR	3	1	1	GL50803_11118	C17(Carbamidomethyl); C18(Carbamidomethyl)	2393.22	High	4.90461	High	5.77982	0
	RYPIVSFEDPFDEEDHTTFANFLAALR	5	1	1	GL50803_11118	N21(Deamidated)	3201.53	High	4.69229	High	4.48171	1
	TFSILGANAVLPVSMACCLAAAREEHISLYQYLNR	2	1	1	GL50803_11118	C17(Carbamidomethyl); C18(Carbamidomethyl); Q31(Deamidated)	3939.97	High	4.58084			1
	IEDSTKIPYGFEAWK	5	1	1	GL50803_11118		1783.89	High	4.46764	High	4.47824	1
	EILKDEFGLAATAVGDEGGFAPNVADPEVPLK	2	1	1	GL50803_11118	N23(Deamidated)	3270.67	High	3.92858	High	5.32336	1
	TFSILGANAVLPVSMACCLAAAREEHISLYQYLNR	3	1	1	GL50803_11118	N8(Deamidated); C17(Carbamidomethyl); C18(Carbamidomethyl); N34(Deamidated)	3940.95	High	3.81771	High	4.54819	1
	TFSILGANAVLPVSMACCLAAAREEHISLYQYLNR	6	1	1	GL50803_11118	M15(Oxidation); C17(Carbamidomethyl); C18(Carbamidomethyl); Q31(Deamidated)	3955.97	Medium	3.46761	High	4.41173	1
	NFMQAMQMGCEVYSKLK	1	1	1	GL50803_11118	C10(Carbamidomethyl)	2064.94	High	3.08482			1
	RYPIVSFEDPFDEEDHTTFANFLAALRQEGLPTQVVGDDLTVSQVSHIQK	5	1	1	GL50803_11118		5659.8			High	9.55939	2
	EILKDEFGLAATAVGDEGGFAPNVADPEVPLK	1	1	1	GL50803_11118		3269.66			High	6.741	1
	TFSILGANAVLPVSMACCLAAAREEHISLYQYLNR	4	1	1	GL50803_11118	C17(Carbamidomethyl); C18(Carbamidomethyl)	3938.95			High	5.88938	1
	AIDEKLQELDGTAGKTFSILGANAVLPVSMACCLAAAR	1	1	1	GL50803_11118	C32(Carbamidomethyl); C33(Carbamidomethyl)	3962.02			High	5.74794	2
	AIDEKLQELDGTAGKTFSILGANAVLPVSMACCLAAAR	2	1	1	GL50803_11118	N23(Deamidated); C32(Carbamidomethyl); C33(Carbamidomethyl)	3963.02			High	5.74429	2
	YPIVSFEDPFDEEDHTTFANFLAALRQEGLPTQVVGDDLTVSQVSHIQK	1	1	1	GL50803_11118	N20(Deamidated); Q27(Deamidated); Q33(Deamidated)	5506.69			Medium	5.51339	1
	EILKDEFGLAATAVGDEGGFAPNVADPEVPLKYITK	2	1	1	GL50803_11118	N23(Deamidated)	3775.95			High	5.38927	2
	TFSILGANAVLPVSMACCLAAAREEHISLYQYLNR	1	1	1	GL50803_11118	M15(Oxidation); C17(Carbamidomethyl); C18(Carbamidomethyl)	3954.95			High	5.32971	1
	NENVYDLNFKDPENPNKVSGAELANIYLGWCR	2	1	1	GL50803_11118	N16(Deamidated); C31(Carbamidomethyl)	3740.78			High	4.77194	2
	NENVYDLNFKDPENPNKVSGAELANIYLGWCR	2	1	1	GL50803_11118	N16(Deamidated); N25(Deamidated); C31(Carbamidomethyl)	3741.78			High	4.69733	2
	INQVGTITGAIDAANLAMSYGWSVMVSHR	2	1	1	GL50803_11118	M18(Oxidation)	3078.53			High	4.56749	0
	AIDEKLQELDGTAGKTFSILGANAVLPVSMACCLAAAR	1	1	1	GL50803_11118	Q7(Deamidated); N23(Deamidated); C32(Carbamidomethyl); C33(Carbamidomethyl)	3964.03			High	4.49899	2
	INQVGTITGAIDAANLAMSYGWSVMVSHR	5	1	1	GL50803_11118	N15(Deamidated); M18(Oxidation)	3079.53			High	4.26528	0
	LQELDGTAGKTFSILGANAVLPVSMACCLAAAR	1	1	1	GL50803_11118	C27(Carbamidomethyl); C28(Carbamidomethyl)	3405.73			High	3.71639	1
	NFMQAMQMGCEVYSK	2	1	1	GL50803_11118	C10(Carbamidomethyl)	1823.76			High	3.25882	0
	EEHISLYQYLNR	1	1	1	GL50803_11118		1564.78			High	3.04132	0
GL50803_5810	organism=Giardia_Assemblage_A_isolate_WB | product=hypothetical protein | location=GLCHR04:1646820-1647215(-) | length=131 | sequence_SO=chromosome | SO=protein_coding	64.89	1	6	6	36	52.0933	63.36	4	13	113.808	64.89	6	23	131	14.4905	6.11279
	Sequence	# PSMs	# Proteins	# Protein Groups	Protein Group Accessions	Modifications	MH+ [Da]	A2	XCorr A2	B2	XCorr B2	# Missed Cleavages
	LIELNEGAKHIATIAYLNEKGYPDSEPTTVLYTK	6	1	1	GL50803_5810		3791.97	High	7.66701	High	8.26268	2
	IIPQGQEPQAFADVWCDQISK	17	1	1	GL50803_5810	C16(Carbamidomethyl)	2430.18	High	5.89323	High	6.49576	0
	IIPQGQEPQAFADVWCDQISKYFK	3	1	1	GL50803_5810	Q4(Deamidated); C16(Carbamidomethyl)	2869.4	High	4.53828			1
	AVTNNPMFTFKIGQPFGDNALVMAK	2	1	1	GL50803_5810		2711.36	High	4.05669	High	4.43337	1
	HIATIAYLNEKGYPDSEPTTVLYTK	3	1	1	GL50803_5810		2824.44			High	6.75233	1
	IIPQGQEPQAFADVWCDQISKYFK	2	1	1	GL50803_5810	C16(Carbamidomethyl)	2868.4			High	5.37482	1
	ARIIPQGQEPQAFADVWCDQISK	1	1	1	GL50803_5810	C18(Carbamidomethyl)	2657.3			High	3.92789	1
	IIPQGQEPQAFADVWCDQISKYFK	2	1	1	GL50803_5810	Q4(Deamidated); Q6(Deamidated); C16(Carbamidomethyl)	2870.39			High	3.48781	1
GL50803_4239	organism=Giardia_Assemblage_A_isolate_WB | product=hypothetical protein | location=GLCHR04:2530382-2530678(-) | length=98 | sequence_SO=chromosome | SO=protein_coding	64.29	1	4	4	29	17.8933	64.29	3	8	69.5987	64.29	4	21	98	11.4865	4.70361
	Sequence	# PSMs	# Proteins	# Protein Groups	Protein Group Accessions	Modifications	MH+ [Da]	A2	XCorr A2	B2	XCorr B2	# Missed Cleavages
	FSVDHTAEILVKLNQPTIR	6	1	1	GL50803_4239		2181.2	High	6.00666	High	6.29197	1
	IDEQDFSMDEVPYQAEEDHFQIWLSVPANTMVK	8	1	1	GL50803_4239	Q4(Deamidated); Q14(Deamidated)	3913.76	High	3.90062	High	4.32473	0
	INANADNGYQKFSVDHTAEILVKLNQPTIR	4	1	1	GL50803_4239	Q10(Deamidated)	3370.75	Medium	3.583			2
	INANADNGYQKFSVDHTAEILVK	1	1	1	GL50803_4239		2547.29			High	6.11619	1
	INANADNGYQKFSVDHTAEILVKLNQPTIR	2	1	1	GL50803_4239		3369.76			High	6.02392	2
	IDEQDFSMDEVPYQAEEDHFQIWLSVPANTMVK	4	1	1	GL50803_4239	Q14(Deamidated)	3912.77			High	4.21003	0
	IDEQDFSMDEVPYQAEEDHFQIWLSVPANTMVK	2	1	1	GL50803_4239	M8(Oxidation); Q21(Deamidated)	3928.78			High	3.8327	0
	IDEQDFSMDEVPYQAEEDHFQIWLSVPANTMVK	1	1	1	GL50803_4239	Q4(Deamidated); M8(Oxidation); Q14(Deamidated); Q21(Deamidated)	3930.76			High	3.20264	0
	IDEQDFSMDEVPYQAEEDHFQIWLSVPANTMVK	1	1	1	GL50803_4239	Q4(Deamidated); Q14(Deamidated); Q21(Deamidated)	3914.76			Medium	2.84213	0
P02753	Retinol-binding protein 4 OS=Homo sapiens GN=RBP4 PE=1 SV=3 - [RET4_HUMAN]	64.18	1	10	10	276	222.879	59.2	8	61	804.576	64.18	9	215	201	22.9953	6.07471
	Sequence	# PSMs	# Proteins	# Protein Groups	Protein Group Accessions	Modifications	MH+ [Da]	A2	XCorr A2	B2	XCorr B2	# Missed Cleavages
	LLNNWDVCADMVGTFTDTEDPAKFK	17	1	1	P02753	C8(Carbamidomethyl)	2887.32	High	8.76673	High	8.94743	1
	KDPEGLFLQDNIVAEFSVDETGQMSATAK	49	1	1	P02753		3140.52	High	6.89736	High	7.00788	1
	KDPEGLFLQDNIVAEFSVDETGQMSATAK	44	1	1	P02753	Q9(Deamidated)	3141.51	High	6.7191	High	5.87237	1
	GNDDHWIVDTDYDTYAVQYSCR	20	1	1	P02753	C21(Carbamidomethyl)	2693.12	High	6.64923	High	7.1761	0
	VRLLNNWDVCADMVGTFTDTEDPAKFK	2	1	1	P02753	C10(Carbamidomethyl)	3142.49	High	6.40253	High	6.05116	2
	LLNLDGTCADSYSFVFSRDPNGLPPEAQK	26	1	1	P02753	C8(Carbamidomethyl)	3211.53	High	5.80541	High	6.07595	1
	MKYWGVASFLQK	19	1	1	P02753		1457.76	High	5.30953	High	5.37925	1
	LLNNWDVCADMVGTFTDTEDPAKFK	20	1	1	P02753	N4(Deamidated); C8(Carbamidomethyl)	2888.31	High	4.73499	High	7.47496	1
	LLNLDGTCADSYSFVFSRDPNGLPPEAQK	32	1	1	P02753	C8(Carbamidomethyl); N21(Deamidated)	3212.55	High	4.59146	High	5.83703	1
	LLNLDGTCADSYSFVFSRDPNGLPPEAQK	10	1	1	P02753	N3(Deamidated); C8(Carbamidomethyl); N21(Deamidated)	3213.52	High	3.64165	High	4.51074	1
	YWGVASFLQKGNDDHWIVDTDYDTYAVQYSCR	2	1	1	P02753	Q9(Deamidated); C31(Carbamidomethyl)	3873.74	High	3.5298			1
	YWGVASFLQKGNDDHWIVDTDYDTYAVQYSCR	1	1	1	P02753	Q9(Deamidated); N12(Deamidated); C31(Carbamidomethyl)	3874.73	Medium	3.50302			1
	VRLLNNWDVCADMVGTFTDTEDPAKFK	5	1	1	P02753	N5(Deamidated); C10(Carbamidomethyl)	3143.51	Medium	3.30081	High	5.97742	2
	YWGVASFLQK	14	1	1	P02753		1198.63	High	3.08705	High	3.11507	0
	GNDDHWIVDTDYDTYAVQYSCR	7	1	1	P02753	N2(Deamidated); C21(Carbamidomethyl)	2694.12	Medium	2.64208	High	3.70915	0
	LLNLDGTCADSYSFVFSR	4	1	1	P02753	C8(Carbamidomethyl)	2064.97			High	5.33436	0
	LLNNWDVCADMVGTFTDTEDPAKFK	1	1	1	P02753	N3(Deamidated); N4(Deamidated); C8(Carbamidomethyl)	2889.31			High	3.80792	1
	MKYWGVASFLQK	1	1	1	P02753	M1(Oxidation)	1473.76			High	3.18698	1
	KDPEGLFLQDNIVAEFSVDETGQMSATAK	1	1	1	P02753	Q9(Deamidated); N11(Deamidated)	3142.49			Medium	2.66027	1
	FSGTWYAMAK	1	1	1	P02753		1161.54			High	2.12476	0
GL50803_6289	organism=Giardia_Assemblage_A_isolate_WB | product=FixW protein, putative | location=GLCHR05:3843201-3843602(-) | length=133 | sequence_SO=chromosome | SO=protein_coding	63.91	1	4	4	10					40.6119	63.91	4	10	133	14.9483	6.15088
	Sequence	# PSMs	# Proteins	# Protein Groups	Protein Group Accessions	Modifications	MH+ [Da]	A2	XCorr A2	B2	XCorr B2	# Missed Cleavages
	GIPAAFLFNKDGELVWSGHPASNECEEHLSKLNSL	3	1	1	GL50803_6289	C25(Carbamidomethyl)	3866.89			High	6.06102	2
	GIPAAFLFNKDGELVWSGHPASNECEEHLSKLNSL	2	1	1	GL50803_6289	N9(Deamidated); N23(Deamidated); C25(Carbamidomethyl)	3868.88			High	5.95659	2
	VQEYRPGMSYMVEAFATWCPPCR	1	1	1	GL50803_6289	C19(Carbamidomethyl); C22(Carbamidomethyl)	2835.24			High	5.00905	0
	GIPAAFLFNKDGELVWSGHPASNECEEHLSKLNSL	2	1	1	GL50803_6289	N9(Deamidated); C25(Carbamidomethyl)	3867.89			High	4.72789	2
	GIPAAFLFNKDGELVWSGHPASNECEEHLSK	1	1	1	GL50803_6289	N9(Deamidated); C25(Carbamidomethyl)	3440.64			High	4.3784	1
	IPTKYPNVYLVSVSEEDVATVEGFASR	1	1	1	GL50803_6289		2970.51			Medium	3.92548	1
P35754	Glutaredoxin-1 OS=Homo sapiens GN=GLRX PE=1 SV=2 - [GLRX1_HUMAN]	63.21	1	2	2	6					20.71	63.21	2	6	106	11.7682	8.08936
	Sequence	# PSMs	# Proteins	# Protein Groups	Protein Group Accessions	Modifications	MH+ [Da]	A2	XCorr A2	B2	XCorr B2	# Missed Cleavages
	VFIGKDCIGGCSDLVSLQQSGELLTR	3	1	1	P35754	C7(Carbamidomethyl); C11(Carbamidomethyl)	2852.44			High	5.62358	1
	RAQEILSQLPIKQGLLEFVDITATNHTNEIQDYLQQLTGAR	3	1	1	P35754	Q13(Deamidated)	4666.44			Medium	5.08186	2
P61769	Beta-2-microglobulin OS=Homo sapiens GN=B2M PE=1 SV=1 - [B2MG_HUMAN]	63.03	1	6	6	109	97.5956	35.29	5	22	414.466	63.03	6	87	119	13.7059	6.52197
	Sequence	# PSMs	# Proteins	# Protein Groups	Protein Group Accessions	Modifications	MH+ [Da]	A2	XCorr A2	B2	XCorr B2	# Missed Cleavages
	SNFLNCYVSGFHPSDIEVDLLKNGER	13	1	1	P61769	C6(Carbamidomethyl)	3010.44	High	7.1648	High	7.32766	1
	SNFLNCYVSGFHPSDIEVDLLK	27	1	1	P61769	C6(Carbamidomethyl)	2554.22	High	6.35518	High	7.26037	0
	SNFLNCYVSGFHPSDIEVDLLKNGERIEK	11	1	1	P61769	C6(Carbamidomethyl)	3380.66	Medium	5.67543	High	7.41952	2
	IQVYSRHPAENGKSNFLNCYVSGFHPSDIEVDLLK	4	1	1	P61769	N11(Deamidated); N15(Deamidated); C19(Carbamidomethyl)	4035.97	High	4.7041	High	6.25299	2
	HPAENGKSNFLNCYVSGFHPSDIEVDLLK	2	1	1	P61769	C13(Carbamidomethyl)	3287.58	High	4.61437	High	5.49599	1
	SNFLNCYVSGFHPSDIEVDLLKNGER	8	1	1	P61769	C6(Carbamidomethyl); N23(Deamidated)	3011.43	High	4.51025	High	5.83034	1
	SNFLNCYVSGFHPSDIEVDLLK	15	1	1	P61769	N5(Deamidated); C6(Carbamidomethyl)	2555.21	High	3.49738	High	6.02814	0
	HPAENGKSNFLNCYVSGFHPSDIEVDLLK	4	1	1	P61769	N5(Deamidated); N9(Deamidated); C13(Carbamidomethyl)	3289.57	Medium	3.46091	High	6.97568	1
	VEHSDLSFSKDWSFYLLYYTEFTPTEKDEYACR	5	1	1	P61769	C32(Carbamidomethyl)	4126.9			High	11.015	2
	HPAENGKSNFLNCYVSGFHPSDIEVDLLK	9	1	1	P61769	N5(Deamidated); C13(Carbamidomethyl)	3288.56			High	8.82277	1
	IQVYSRHPAENGKSNFLNCYVSGFHPSDIEVDLLK	2	1	1	P61769	N11(Deamidated); N15(Deamidated); N18(Deamidated); C19(Carbamidomethyl)	4036.98			High	6.58932	2
	HPAENGKSNFLNCYVSGFHPSDIEVDLLK	3	1	1	P61769	N5(Deamidated); N9(Deamidated); N12(Deamidated); C13(Carbamidomethyl)	3290.56			High	5.77765	1
	SNFLNCYVSGFHPSDIEVDLLKNGERIEK	4	1	1	P61769	C6(Carbamidomethyl); N23(Deamidated)	3381.64			High	5.30454	2
	SNFLNCYVSGFHPSDIEVDLLKNGERIEK	1	1	1	P61769	N2(Deamidated); N5(Deamidated); C6(Carbamidomethyl)	3382.66			High	4.73894	2
	SNFLNCYVSGFHPSDIEVDLLK	1	1	1	P61769	N2(Deamidated); N5(Deamidated); C6(Carbamidomethyl)	2556.22			High	3.53606	0
P07711	Cathepsin L1 OS=Homo sapiens GN=CTSL PE=1 SV=2 - [CATL1_HUMAN]	62.76	1	13	13	184	141.421	48.05	10	42	477.346	62.76	13	142	333	37.5397	5.45264
	Sequence	# PSMs	# Proteins	# Protein Groups	Protein Group Accessions	Modifications	MH+ [Da]	A2	XCorr A2	B2	XCorr B2	# Missed Cleavages
	GYVTPVKNQGQCGSCWAFSATGALEGQMFRK	7	1	1	P07711	C12(Carbamidomethyl); C15(Carbamidomethyl)	3435.6	High	7.8818	High	8.28641	2
	AVATVGPISVAIDAGHESFLFYK	14	1	1	P07711		2392.26	High	7.35722	High	7.57773	0
	EKGYVTPVKNQGQCGSCWAFSATGALEGQMFR	5	1	1	P07711	C14(Carbamidomethyl); C17(Carbamidomethyl)	3564.66	High	6.57377	High	8.15612	2
	LISLSEQNLVDCSGPQGNEGCNGGLMDYAFQYVQDNGGLDSEESYPYEATEESCKYNPK	13	1	1	P07711	C12(Carbamidomethyl); N18(Deamidated); C21(Carbamidomethyl); N22(Deamidated); N36(Deamidated); C54(Carbamidomethyl)	6629.82	High	6.06369	High	6.48375	1
	GYVTPVKNQGQCGSCWAFSATGALEGQMFR	6	1	1	P07711	C12(Carbamidomethyl); C15(Carbamidomethyl)	3307.5	High	5.92716	High	7.43427	1
	HSFTMAMNAFGDMTSEEFRQVMNGFQNR	38	1	1	P07711	N8(Deamidated)	3284.42	High	5.56132	High	6.6623	1
	HSFTMAMNAFGDMTSEEFR	10	1	1	P07711		2208.92	High	4.93719	High	6.06384	0
	HSFTMAMNAFGDMTSEEFRQVMNGFQNR	13	1	1	P07711	N8(Deamidated); N23(Deamidated)	3285.41	High	4.71413	High	4.66989	1
	EGKHSFTMAMNAFGDMTSEEFR	5	1	1	P07711		2523.08	High	4.34488	High	6.28149	1
	NSWGEEWGMGGYVK	11	1	1	P07711		1599.69	High	4.26376	High	4.34494	0
	NQGQCGSCWAFSATGALEGQMFRK	3	1	1	P07711	C5(Carbamidomethyl); C8(Carbamidomethyl)	2691.19	High	3.68087	High	6.25228	1
	EKGYVTPVKNQGQCGSCWAFSATGALEGQMFR	4	1	1	P07711	Q11(Deamidated); Q13(Deamidated); C14(Carbamidomethyl); C17(Carbamidomethyl)	3566.64	High	3.22197	High	4.64405	2
	GYVTPVKNQGQCGSCWAFSATGALEGQMFR	9	1	1	P07711	Q11(Deamidated); C12(Carbamidomethyl); C15(Carbamidomethyl)	3308.51	High	3.16823	High	4.95707	1
	LISLSEQNLVDCSGPQGNEGCNGGLMDYAFQYVQDNGGLDSEESYPYEATEESCKYNPK	14	1	1	P07711	C12(Carbamidomethyl); C21(Carbamidomethyl); N22(Deamidated); N36(Deamidated); C54(Carbamidomethyl)	6628.84			High	6.63666	1
	EGIYFEPDCSSEDMDHGVLVVGYGFESTESDNNKYWLVK	1	1	1	P07711	C9(Carbamidomethyl)	4515.98			High	6.48322	1
	NQGQCGSCWAFSATGALEGQMFRK	2	1	1	P07711	Q4(Deamidated); C5(Carbamidomethyl); C8(Carbamidomethyl)	2692.19			High	5.7549	1
	HSFTMAMNAFGDMTSEEFRQVMNGFQNR	3	1	1	P07711		3283.41			High	5.53284	1
	EGKHSFTMAMNAFGDMTSEEFRQVMNGFQNR	3	1	1	P07711	N11(Deamidated)	3598.58			High	5.52967	2
	EKGYVTPVKNQGQCGSCWAFSATGALEGQMFR	3	1	1	P07711	N10(Deamidated); C14(Carbamidomethyl); C17(Carbamidomethyl)	3565.64			High	5.52408	2
	MIELHNQEYREGKHSFTMAMNAFGDMTSEEFR	2	1	1	P07711		3836.71			Medium	5.39794	2
	GYVTPVKNQGQCGSCWAFSATGALEGQMFRK	3	1	1	P07711	Q9(Deamidated); C12(Carbamidomethyl); C15(Carbamidomethyl)	3436.61			High	5.30094	2
	GYVTPVKNQGQCGSCWAFSATGALEGQMFRK	4	1	1	P07711	Q9(Deamidated); Q11(Deamidated); C12(Carbamidomethyl); C15(Carbamidomethyl)	3437.6			High	5.25671	2
	MIELHNQEYREGKHSFTMAMNAFGDMTSEEFR	2	1	1	P07711	N6(Deamidated)	3837.7			Medium	5.14498	2
	EGKHSFTMAMNAFGDMTSEEFRQVMNGFQNR	2	1	1	P07711		3597.58			Medium	4.74192	2
	EGIYFEPDCSSEDMDHGVLVVGYGFESTESDNNKYWLVK	2	1	1	P07711	C9(Carbamidomethyl); N32(Deamidated)	4516.97			Medium	3.53447	1
	NSWGEEWGMGGYVK	3	1	1	P07711	M9(Oxidation)	1615.68			High	3.00111	0
	NSWGEEWGMGGYVK	2	1	1	P07711	N1(Deamidated)	1600.67			High	2.79626	0
GL50803_16779	organism=Giardia_Assemblage_A_isolate_WB | product=Cathepsin B precursor | location=GLCHR04:2538164-2539060(+) | length=298 | sequence_SO=chromosome | SO=protein_coding	62.42	1	6	8	139	220.703	35.91	6	56	375.89	62.42	8	83	298	32.7397	5.19873
	Sequence	# PSMs	# Proteins	# Protein Groups	Protein Group Accessions	Modifications	MH+ [Da]	A2	XCorr A2	B2	XCorr B2	# Missed Cleavages
	VEGGHAVEMVGYGTDEYDVDYWIIR	23	1	1	GL50803_16779		2873.3	High	6.6509	High	8.15143	0
	AVKYSPQYVVSCDRGDMACDGGWLPSVWR	4	1	1	GL50803_16779	C12(Carbamidomethyl); C19(Carbamidomethyl)	3359.55	High	6.56713	High	7.16204	2
	YSPQYVVSCDRGDMACDGGWLPSVWR	18	1	1	GL50803_16779	C9(Carbamidomethyl); C16(Carbamidomethyl)	3061.35	High	5.49764	High	5.81323	1
	MTNECGIEEQVIGGFFEN	24	1	1	GL50803_16779	C5(Carbamidomethyl)	2073.89	High	5.17373	High	4.57633	0
	RFEGLTKDEISSLLMPVSFLK	9	2	2	GL50803_16779 ;GL50803_14019		2410.31	High	5.03133	High	6.94655	2
	VEGGHAVEMVGYGTDEYDVDYWIIR	3	1	1	GL50803_16779	M9(Oxidation)	2889.32	High	4.87785	High	7.89384	0
	YSPQYVVSCDRGDMACDGGWLPSVWR	5	1	1	GL50803_16779	Q4(Deamidated); C9(Carbamidomethyl); M14(Oxidation); C16(Carbamidomethyl)	3078.33	High	4.48215	High	3.82508	1
	YSPQYVVSCDRGDMACDGGWLPSVWR	5	1	1	GL50803_16779	C9(Carbamidomethyl); M14(Oxidation); C16(Carbamidomethyl)	3077.33	High	4.47606	High	4.38311	1
	NSWGPDWGEDGYFR	23	3	3	GL50803_16779 ;GL50803_16160 ;GL50803_14019		1685.7	High	4.09172	High	4.15316	0
	AVKYSPQYVVSCDRGDMACDGGWLPSVWR	1	1	1	GL50803_16779	Q7(Deamidated); C12(Carbamidomethyl); C19(Carbamidomethyl)	3360.51	High	4.08601			2
	NSWGPDWGEDGYFR	10	3	3	GL50803_16779 ;GL50803_16160 ;GL50803_14019	N1(Deamidated)	1686.68	High	3.35034	High	3.73089	0
	YSPQYVVSCDRGDMACDGGWLPSVWR	4	1	1	GL50803_16779	Q4(Deamidated); C9(Carbamidomethyl); C16(Carbamidomethyl)	3062.33	Medium	2.73679	High	3.96948	1
	MTNECGIEEQVIGGFFEN	6	1	1	GL50803_16779	M1(Oxidation); C5(Carbamidomethyl)	2089.89	High	2.71411	High	2.8478	0
	GTVSATQAPDSFDFREEYPHCIPEVVDQGGCGSCWAFSSVASVGDRR	1	1	1	GL50803_16779	Q7(Deamidated); C21(Carbamidomethyl); Q28(Deamidated); C31(Carbamidomethyl); C34(Carbamidomethyl)	5193.28			Medium	5.38701	2
	ALATGGPLQTAFTVYSDFMYYEGGVYQHTYGR	2	1	1	GL50803_16779	Q9(Deamidated); M19(Oxidation); Q27(Deamidated)	3581.63			High	4.27122	0
	RFEGLTKDEISSLLMPVSFLK	1	2	2	GL50803_16779 ;GL50803_14019	M15(Oxidation)	2426.3			Medium	3.60456	2
P00441	Superoxide dismutase [Cu-Zn] OS=Homo sapiens GN=SOD1 PE=1 SV=2 - [SODC_HUMAN]	62.34	1	3	3	32	83.0215	40.91	2	10	170.53	62.34	3	22	154	15.9259	6.12549
	Sequence	# PSMs	# Proteins	# Protein Groups	Protein Group Accessions	Modifications	MH+ [Da]	A2	XCorr A2	B2	XCorr B2	# Missed Cleavages
	HVGDLGNVTADKDGVADVSIEDSVISLSGDHCIIGR	18	1	1	P00441	C32(Carbamidomethyl)	3720.81	High	13.2607	High	13.8263	1
	GDGPVQGIINFEQKESNGPVKVWGSIK	8	1	1	P00441		2883.52	High	6.19279	High	6.91594	2
	HVGDLGNVTADKDGVADVSIEDSVISLSGDHCIIGR	4	1	1	P00441	N7(Deamidated); C32(Carbamidomethyl)	3721.81	High	5.03399	High	4.56516	1
	GLTEGLHGFHVHEFGDNTAGCTSAGPHFNPLSR	2	1	1	P00441	C21(Carbamidomethyl)	3519.62			High	5.71667	0
P01034	Cystatin-C OS=Homo sapiens GN=CST3 PE=1 SV=1 - [CYTC_HUMAN]	60.96	1	10	10	337	320.499	54.79	8	75	1237.14	45.21	8	262	146	15.7891	8.74854
	Sequence	# PSMs	# Proteins	# Protein Groups	Protein Group Accessions	Modifications	MH+ [Da]	A2	XCorr A2	B2	XCorr B2	# Missed Cleavages
	KQIVAGVNYFLDVELGRTTCTK	9	1	1	P01034	C20(Carbamidomethyl)	2512.32	High	7.16247	High	6.7428	2
	RKAFCSFQIYAVPWQGTMTLSK	14	1	1	P01034	C5(Carbamidomethyl)	2619.33	High	6.42977	High	6.60515	2
	ARKQIVAGVNYFLDVELGR	14	1	1	P01034		2148.19	High	6.41765	High	6.04468	2
	KAFCSFQIYAVPWQGTMTLSK	19	1	1	P01034	C4(Carbamidomethyl)	2463.21	High	5.81934	High	6.53278	1
	AFCSFQIYAVPWQGTMTLSK	36	1	1	P01034	C3(Carbamidomethyl)	2335.13	High	5.75704	High	5.9286	0
	KQIVAGVNYFLDVELGR	161	1	1	P01034		1921.06	High	5.6302	High	6.08806	1
	AFCSFQIYAVPWQGTMTLSK	19	1	1	P01034	C3(Carbamidomethyl); M16(Oxidation)	2351.12	High	5.56569	High	5.67076	0
	KAFCSFQIYAVPWQGTMTLSK	11	1	1	P01034	C4(Carbamidomethyl); M17(Oxidation)	2479.23	High	5.34519	High	6.25527	1
	LVGGPMDASVEEEGVRRALDFAVGEYNK	3	1	1	P01034		3008.47	High	4.83624			2
	AFCSFQIYAVPWQGTMTLSK	8	1	1	P01034	C3(Carbamidomethyl); Q13(Deamidated)	2336.12	High	4.71662	High	4.08215	0
	KAFCSFQIYAVPWQGTMTLSK	5	1	1	P01034	C4(Carbamidomethyl); Q7(Deamidated)	2464.21	High	4.24098	High	3.4818	1
	KAFCSFQIYAVPWQGTMTLSKSTCQDA	2	1	1	P01034	C4(Carbamidomethyl); Q14(Deamidated); C24(Carbamidomethyl); Q25(Deamidated)	3127.44	Medium	2.68139			2
	KQIVAGVNYFLDVELGR	2	1	1	P01034	N8(Deamidated)	1922.05	Medium	2.62441			1
	AFCSFQIYAVPWQGTMTLSK	3	1	1	P01034	C3(Carbamidomethyl); Q6(Deamidated); M16(Oxidation)	2352.12	Medium	2.50025	High	4.33057	0
	RKAFCSFQIYAVPWQGTMTLSK	2	1	1	P01034	C5(Carbamidomethyl); M18(Oxidation)	2635.32			High	5.19133	2
	KQIVAGVNYFLDVELGRTTCTK	2	1	1	P01034	N8(Deamidated); C20(Carbamidomethyl)	2513.31			High	4.79962	2
	QIVAGVNYFLDVELGR	20	1	1	P01034		1792.96			High	4.68435	0
	RKAFCSFQIYAVPWQGTMTLSK	4	1	1	P01034	C5(Carbamidomethyl); Q8(Deamidated)	2620.32			High	4.51204	2
	QIVAGVNYFLDVELGR	2	1	1	P01034	Q1(Deamidated)	1793.96			High	4.05815	0
	ALDFAVGEYNKASNDMYHSR	1	1	1	P01034		2288.04			Medium	3.8855	1
GL50803_9355	organism=Giardia_Assemblage_A_isolate_WB | product=hypothetical protein | location=GLCHR05:3943076-3943480(-) | length=134 | sequence_SO=chromosome | SO=protein_coding	59.7	1	3	3	14	13.9425	42.54	2	2	65.1715	59.7	3	12	134	14.9094	5.2749
	Sequence	# PSMs	# Proteins	# Protein Groups	Protein Group Accessions	Modifications	MH+ [Da]	A2	XCorr A2	B2	XCorr B2	# Missed Cleavages
	GMIPHLAELPTKYPNVYLVAVTEEEQDKVEAFAQK	6	1	1	GL50803_9355		3958.03	High	8.14999	High	10.0009	2
	LIWHGVPSSPECDEWLGKLNSA	3	1	1	GL50803_9355	C12(Carbamidomethyl)	2495.2	High	5.79252	High	5.26508	1
	GMIPHLAELPTKYPNVYLVAVTEEEQDKVEAFAQK	4	1	1	GL50803_9355	N15(Deamidated)	3959.04			High	7.12903	2
	AQEYKPGMAYMIEVFTTWCPPCR	1	1	1	GL50803_9355	C19(Carbamidomethyl); C22(Carbamidomethyl)	2835.28			High	4.89298	0
GL50803_17090	organism=Giardia_Assemblage_A_isolate_WB | product=Giardia trophozoite antigen GTA-1 | location=GLCHR03:1714568-1715113(-) | length=181 | sequence_SO=chromosome | SO=protein_coding	59.12	1	8	8	32	41.4149	33.7	4	10	95.3663	48.62	6	22	181	20.7204	5.19873
	Sequence	# PSMs	# Proteins	# Protein Groups	Protein Group Accessions	Modifications	MH+ [Da]	A2	XCorr A2	B2	XCorr B2	# Missed Cleavages
	SLMLLTEDDLKQMGIDSLGDRK	9	1	1	GL50803_17090		2478.26	High	6.18069	High	6.36267	2
	RLDRWDGFLWR	10	1	1	GL50803_17090		1519.79	High	3.85264	High	4.35565	2
	SIIRLPCPVSDAEVEVELA	1	1	1	GL50803_17090	C7(Carbamidomethyl)	2097.08	High	2.93474			1
	IWPVEFWSK	1	1	1	GL50803_17090		1191.62	Medium	1.9211			0
	TELTEENSGEIVTLELIMSLAPNHMSAICTVR	2	1	1	GL50803_17090	N23(Deamidated); C29(Carbamidomethyl)	3559.72			High	6.81488	0
	TELTEENSGEIVTLELIMSLAPNHMSAICTVR	1	1	1	GL50803_17090	C29(Carbamidomethyl)	3558.73			High	6.12788	0
	SLMLLTEDDLKQMGIDSLGDRK	1	1	1	GL50803_17090	M3(Oxidation)	2494.25			High	5.70676	2
	TELTEENSGEIVTLELIMSLAPNHMSAICTVR	1	1	1	GL50803_17090	N7(Deamidated); N23(Deamidated); C29(Carbamidomethyl)	3560.75			High	4.90878	0
	IWPVEFWSKHDVSVWLSSIDMKK	2	1	1	GL50803_17090		2817.45			High	4.52694	2
	LDRWDGFLWR	3	1	1	GL50803_17090		1363.69			High	3.4822	1
	WDGFLWR	1	1	1	GL50803_17090		979.479			Medium	2.08129	0
P37802	Transgelin-2 OS=Homo sapiens GN=TAGLN2 PE=1 SV=3 - [TAGL2_HUMAN]	58.79	1	9	9	62	59.9258	33.17	3	13	205.738	58.79	9	49	199	22.3772	8.25049
	Sequence	# PSMs	# Proteins	# Protein Groups	Protein Group Accessions	Modifications	MH+ [Da]	A2	XCorr A2	B2	XCorr B2	# Missed Cleavages
	YGINTTDIFQTVDLWEGKNMACVQR	8	1	1	P37802	C22(Carbamidomethyl)	2959.4	High	8.7771	High	10.1817	1
	TLMNLGGLAVARDDGLFSGDPNWFPKK	14	1	1	P37802		2919.49	High	6.41775	High	7.20606	2
	YGINTTDIFQTVDLWEGKNMACVQR	9	1	1	P37802	Q10(Deamidated); C22(Carbamidomethyl)	2960.41	High	5.36054	High	7.27024	1
	TLMNLGGLAVARDDGLFSGDPNWFPKK	1	1	1	P37802	N4(Deamidated)	2920.49	High	4.93478			2
	QMEQISQFLQAAER	8	1	1	P37802		1678.82	High	3.95785	High	4.82662	0
	YGINTTDIFQTVDLWEGK	3	1	1	P37802		2100.03			High	6.01335	0
	QYDADLEQILIQWITTQCRK	1	1	1	P37802	C18(Carbamidomethyl)	2522.26			High	5.44879	1
	TLMNLGGLAVARDDGLFSGDPNWFPK	1	1	1	P37802		2791.39			High	5.28371	1
	YGINTTDIFQTVDLWEGKNMACVQR	2	1	1	P37802	N4(Deamidated); N19(Deamidated); C22(Carbamidomethyl)	2961.4			High	5.10274	1
	DGTVLCELINALYPEGQAPVKK	5	1	1	P37802	C6(Carbamidomethyl)	2415.27			High	4.39742	1
	YGINTTDIFQTVDLWEGK	2	1	1	P37802	N4(Deamidated)	2101.03			High	4.35282	0
	IQASTMAFKQMEQISQFLQAAER	2	1	1	P37802	M6(Oxidation)	2672.31			High	3.82967	1
	QMEQISQFLQAAER	3	1	1	P37802	Q1(Deamidated)	1679.82			High	3.72931	0
	IQASTMAFKQMEQISQFLQAAER	2	1	1	P37802	M6(Oxidation); Q10(Deamidated)	2673.32			High	3.52786	1
	DDGLFSGDPNWFPK	1	1	1	P37802		1594.72			High	3.12537	0
GL50803_93938	organism=Giardia_Assemblage_A_isolate_WB | product=Triosephosphate isomerase, cytosolic | location=GLCHR05:3318794-3319567(+) | length=257 | sequence_SO=chromosome | SO=protein_coding	57.98	1	9	9	81	114.074	35.02	5	25	316.762	57.98	9	56	257	27.8853	7.45947
	Sequence	# PSMs	# Proteins	# Protein Groups	Protein Group Accessions	Modifications	MH+ [Da]	A2	XCorr A2	B2	XCorr B2	# Missed Cleavages
	TMEVNIAQLEALGKELGESK	24	1	1	GL50803_93938		2160.13	High	6.87682	High	6.7549	1
	TMEVNIAQLEALGKELGESK	6	1	1	GL50803_93938	M2(Oxidation)	2176.12	High	6.74406	High	7.21389	1
	IAAQNVYLEGNGAWTGETSVEMLQDMGLKHVIVGHSER	4	1	1	GL50803_93938	Q24(Deamidated)	4141.02	High	6.72646	High	6.14671	1
	EVVIAYEPVWSIGTGVVATPEQAEEVHVGLRK	4	1	1	GL50803_93938	Q22(Deamidated)	3463.78	High	6.69872	Medium	3.49043	1
	IAAQNVYLEGNGAWTGETSVEMLQDMGLK	7	1	1	GL50803_93938		3125.48	High	4.29031	High	6.76933	0
	TMEVNIAQLEALGK	3	1	1	GL50803_93938		1516.81	High	4.10894	High	4.58716	0
	IAAQNVYLEGNGAWTGETSVEMLQDMGLK	8	1	1	GL50803_93938	N11(Deamidated)	3126.47	High	3.87169	High	6.53317	0
	EVVIAYEPVWSIGTGVVATPEQAEEVHVGLRK	9	1	1	GL50803_93938		3462.82	Medium	3.48647	High	9.13613	1
	IAAQNVYLEGNGAWTGETSVEMLQDMGLK	4	1	1	GL50803_93938	N5(Deamidated); N11(Deamidated)	3127.49	High	3.28343	High	3.90528	0
	SHVAAIAAHKIPDSVDVVIAPSAVHLSTAIAANTSK	8	1	1	GL50803_93938		3561.93			High	10.4008	1
	EVVIAYEPVWSIGTGVVATPEQAEEVHVGLR	1	1	1	GL50803_93938		3334.75			High	7.77086	0
	TMEVNIAQLEALGKELGESKMLWK	2	1	1	GL50803_93938	M21(Oxidation)	2734.42			High	6.03411	2
	GMTVIFCVGETLDERKANR	1	1	1	GL50803_93938	C7(Carbamidomethyl)	2196.09			Medium	3.79161	2
P12277	Creatine kinase B-type OS=Homo sapiens GN=CKB PE=1 SV=1 - [KCRB_HUMAN]	56.69	1	20	20	344	904.932	56.69	19	187	820.288	51.97	15	157	381	42.6173	5.59229
	Sequence	# PSMs	# Proteins	# Protein Groups	Protein Group Accessions	Modifications	MH+ [Da]	A2	XCorr A2	B2	XCorr B2	# Missed Cleavages
	RGTGGVDTAAVGGVFDVSNADRLGFSEVELVQMVVDGVK	3	1	1	P12277		3950.99	High	10.4265	High	11.7526	2
	SMTEAEQQQLIDDHFLFDKPVSPLLLASGMAR	28	1	1	P12277		3587.79	High	10.3272	High	10.7155	0
	SMTEAEQQQLIDDHFLFDKPVSPLLLASGMARDWPDAR	4	1	1	P12277		4328.12	High	8.38369			1
	GIWHNDNKTFLVWVNEEDHLR	32	1	1	P12277		2622.29	High	8.33753	High	8.76498	1
	GIWHNDNKTFLVWVNEEDHLRVISMQK	6	1	1	P12277		3308.66	High	7.84753	High	7.04912	2
	AIEKLAVEALSSLDGDLAGRYYALK	23	1	1	P12277		2666.44	High	7.43275	High	7.76698	2
	SMTEAEQQQLIDDHFLFDKPVSPLLLASGMAR	25	1	1	P12277	M2(Oxidation)	3603.78	High	7.4161	High	7.33019	0
	YYALKSMTEAEQQQLIDDHFLFDKPVSPLLLASGMAR	3	1	1	P12277	Q13(Deamidated)	4227.1	High	7.41268			1
	LLIEMEQRLEQGQAIDDLMPAQK	27	1	1	P12277		2669.37	High	6.94662	High	6.20114	1
	RGTGGVDTAAVGGVFDVSNADRLGFSEVELVQMVVDGVK	4	1	1	P12277	Q32(Deamidated)	3951.99	High	6.87205	High	4.9795	2
	SKDYEFMWNPHLGYILTCPSNLGTGLR	8	1	1	P12277	C18(Carbamidomethyl)	3169.52	High	6.75749	High	9.20949	1
	LAVEALSSLDGDLAGRYYALK	22	1	1	P12277		2225.18	High	6.74736	High	6.96679	1
	LLIEMEQRLEQGQAIDDLMPAQK	8	1	1	P12277	M19(Oxidation)	2685.36	High	6.425	High	5.5377	1
	RAIEKLAVEALSSLDGDLAGR	10	1	1	P12277		2184.2	High	6.11672	High	5.59731	2
	GIWHNDNKTFLVWVNEEDHLRVISMQK	3	1	1	P12277	M25(Oxidation)	3324.66	Medium	5.90876			2
	AIEKLAVEALSSLDGDLAGR	24	1	1	P12277		2028.1	High	5.85265	High	6.9773	1
	GTGGVDTAAVGGVFDVSNADRLGFSEVELVQMVVDGVK	2	1	1	P12277	N18(Deamidated)	3795.91	High	5.72766			1
	SMTEAEQQQLIDDHFLFDKPVSPLLLASGMARDWPDAR	1	1	1	P12277	Q7(Deamidated); Q8(Deamidated)	4330.12	Medium	5.57202			1
	SMTEAEQQQLIDDHFLFDKPVSPLLLASGMAR	4	1	1	P12277	Q8(Deamidated); Q9(Deamidated)	3589.78	High	5.28717	High	4.64468	0
	RGTGGVDTAAVGGVFDVSNADRLGFSEVELVQMVVDGVK	1	1	1	P12277	M33(Oxidation)	3966.99	High	5.26476			2
	SMTEAEQQQLIDDHFLFDKPVSPLLLASGMAR	8	1	1	P12277	Q9(Deamidated); M30(Oxidation)	3604.8	High	5.09263	High	4.16344	0
	SKDYEFMWNPHLGYILTCPSNLGTGLR	4	1	1	P12277	N9(Deamidated); C18(Carbamidomethyl)	3170.52	High	4.97317	Medium	3.77596	1
	SMTEAEQQQLIDDHFLFDKPVSPLLLASGMAR	8	1	1	P12277	M2(Oxidation); Q7(Deamidated); Q8(Deamidated)	3605.78	High	4.90067	High	3.73472	0
	LGFSEVELVQMVVDGVK	16	1	1	P12277		1848.98	High	4.85642	High	4.89218	0
	SMTEAEQQQLIDDHFLFDKPVSPLLLASGMAR	3	1	1	P12277	M2(Oxidation); Q8(Deamidated); M30(Oxidation)	3620.79	High	4.8233			0
	TFLVWVNEEDHLR	14	1	1	P12277		1657.83	High	4.43845	High	4.50089	0
	SMTEAEQQQLIDDHFLFDKPVSPLLLASGMARDWPDAR	3	1	1	P12277	Q9(Deamidated); M30(Oxidation)	4345.11	High	4.40965			1
	GGNMKEVFTRFCTGLTQIETLFK	1	1	1	P12277	C12(Carbamidomethyl)	2677.35	High	4.16395			2
	FCTGLTQIETLFK	18	1	1	P12277	C2(Carbamidomethyl)	1557.8	High	4.15047	High	4.04097	0
	RGTGGVDTAAVGGVFDVSNADRLGFSEVELVQMVVDGVK	1	1	1	P12277	Q32(Deamidated); M33(Oxidation)	3967.97	High	4.11664			2
	SMTEAEQQQLIDDHFLFDKPVSPLLLASGMAR	5	1	1	P12277	Q9(Deamidated)	3588.77	High	3.96683	Medium	3.54842	0
	LLIEMEQRLEQGQAIDDLMPAQK	1	1	1	P12277	M5(Oxidation); M19(Oxidation)	2701.35	High	3.86609			1
	LLIEMEQRLEQGQAIDDLMPAQK	6	1	1	P12277	Q11(Deamidated)	2670.36	High	3.83058	High	5.32454	1
	YYALKSMTEAEQQQLIDDHFLFDKPVSPLLLASGMAR	1	1	1	P12277		4226.11	Medium	3.25277			1
	VLTPELYAELR	4	1	1	P12277		1303.73	High	2.86255	High	2.98599	0
	VLTPELYAELRAK	1	1	1	P12277		1502.86	Medium	2.69606			1
	GIWHNDNKTFLVWVNEEDHLR	6	1	1	P12277	N7(Deamidated)	2623.29			High	5.73467	1
	RGTGGVDTAAVGGVFDVSNADRLGFSEVELVQMVVDGVK	1	1	1	P12277	N19(Deamidated); Q32(Deamidated); M33(Oxidation)	3968.99			High	4.93428	2
	LAVEALSSLDGDLAGR	3	1	1	P12277		1586.84			High	4.56712	0
	SKDYEFMWNPHLGYILTCPSNLGTGLR	2	1	1	P12277	M7(Oxidation); C18(Carbamidomethyl)	3185.51			High	4.28679	1
GL50803_17000	organism=Giardia_Assemblage_A_isolate_WB | product=Peptidyl-prolyl cis-trans isomerase B precursor | location=GLCHR04:1274680-1275255(-) | length=191 | sequence_SO=chromosome | SO=protein_coding	56.54	1	7	7	39	34.5477	19.9	3	7	123.479	56.54	7	32	191	21.1968	6.80029
	Sequence	# PSMs	# Proteins	# Protein Groups	Protein Group Accessions	Modifications	MH+ [Da]	A2	XCorr A2	B2	XCorr B2	# Missed Cleavages
	GDGRGGYSIYGSEFDDENFQLEHR	5	1	1	GL50803_17000		2748.19	High	6.96747	High	7.39143	1
	GGYSIYGSEFDDENFQLEHR	10	1	1	GL50803_17000		2363.02	High	5.97085	High	6.63144	0
	VIANFMIQGGDFERGDGR	3	1	1	GL50803_17000		1981.96	High	3.26327	High	3.98156	1
	TIENVKKDPQDRPLEDVVISAVYVTKPDPYTLDSW	4	1	1	GL50803_17000		4031.07			High	9.72133	2
	TIENVKKDPQDRPLEDVVISAVYVTKPDPYTLDSW	4	1	1	GL50803_17000	Q10(Deamidated)	4032.07			High	5.96429	2
	GRNTNGSQFFICTVVTPWLNGK	1	1	1	GL50803_17000	C12(Carbamidomethyl)	2496.24			High	5.26791	1
	GRNTNGSQFFICTVVTPWLNGK	5	1	1	GL50803_17000	Q8(Deamidated); C12(Carbamidomethyl)	2497.24			High	4.9563	1
	TIENVKKDPQDRPLEDVVISAVYVTKPDPYTLDSW	2	1	1	GL50803_17000	N4(Deamidated); Q10(Deamidated)	4033.04			High	4.93545	2
	NTNGSQFFICTVVTPWLNGK	1	1	1	GL50803_17000	C10(Carbamidomethyl)	2283.12			High	4.57749	0
	NTNGSQFFICTVVTPWLNGK	1	1	1	GL50803_17000	N1(Deamidated); N3(Deamidated); C10(Carbamidomethyl)	2285.1			High	3.52501	0
	SPEITDHVIFEVR	1	1	1	GL50803_17000		1541.8			High	3.2814	0
	GGYSIYGSEFDDENFQLEHR	2	1	1	GL50803_17000	N14(Deamidated)	2364.03			High	2.88207	0
P62158	Calmodulin OS=Homo sapiens GN=CALM1 PE=1 SV=2 - [CALM_HUMAN]	56.38	1	4	4	123	185.429	56.38	4	64	186.334	55.7	3	59	149	16.8268	4.22119
	Sequence	# PSMs	# Proteins	# Protein Groups	Protein Group Accessions	Modifications	MH+ [Da]	A2	XCorr A2	B2	XCorr B2	# Missed Cleavages
	SLGQNPTEAELQDMINEVDADGNGTIDFPEFLTMMAR	6	1	1	P62158	M14(Oxidation); N16(Deamidated); N23(Deamidated)	4087.81	High	8.07852	High	5.80187	0
	SLGQNPTEAELQDMINEVDADGNGTIDFPEFLTMMAR	5	1	1	P62158	M14(Oxidation); M34(Oxidation)	4101.84	High	7.43231	High	5.5715	0
	SLGQNPTEAELQDMINEVDADGNGTIDFPEFLTMMARK	7	1	1	P62158	N16(Deamidated); M34(Oxidation)	4214.93	High	7.11301			1
	EAFSLFDKDGDGTITTKELGTVMR	15	1	1	P62158		2631.3	High	7.07731	High	7.18212	2
	SLGQNPTEAELQDMINEVDADGNGTIDFPEFLTMMARK	6	1	1	P62158	M14(Oxidation); N16(Deamidated); N23(Deamidated)	4215.94	High	6.22178			1
	SLGQNPTEAELQDMINEVDADGNGTIDFPEFLTMMAR	17	1	1	P62158	M14(Oxidation); N23(Deamidated)	4086.84	High	6.17179	High	7.09025	0
	SLGQNPTEAELQDMINEVDADGNGTIDFPEFLTMMAR	3	1	1	P62158	M14(Oxidation)	4085.84	High	6.16018	High	5.92422	0
	SLGQNPTEAELQDMINEVDADGNGTIDFPEFLTMMAR	29	1	1	P62158	M14(Oxidation); N23(Deamidated); M34(Oxidation)	4102.83	High	5.62614	High	5.4485	0
	EADIDGDGQVNYEEFVQMMTAK	9	1	1	P62158		2490.08	High	5.39282	High	5.52648	0
	SLGQNPTEAELQDMINEVDADGNGTIDFPEFLTMMAR	19	1	1	P62158	M14(Oxidation); N16(Deamidated); N23(Deamidated); M34(Oxidation)	4103.83	High	5.07167	High	4.74	0
	SLGQNPTEAELQDMINEVDADGNGTIDFPEFLTMMAR	4	1	1	P62158	N5(Deamidated); M14(Oxidation); N16(Deamidated); N23(Deamidated)	4088.83	Medium	3.71104	High	5.90862	0
	SLGQNPTEAELQDMINEVDADGNGTIDFPEFLTMMAR	3	1	1	P62158	M14(Oxidation); N16(Deamidated); M34(Oxidation); M35(Oxidation)	4118.83			High	4.24016	0
P09211	Glutathione S-transferase P OS=Homo sapiens GN=GSTP1 PE=1 SV=2 - [GSTP1_HUMAN]	56.19	1	12	12	214	393.186	56.19	10	81	700.19	56.19	11	133	210	23.341	5.64307
	Sequence	# PSMs	# Proteins	# Protein Groups	Protein Group Accessions	Modifications	MH+ [Da]	A2	XCorr A2	B2	XCorr B2	# Missed Cleavages
	MLLADQGQSWKEEVVTVETWQEGSLKASCLYGQLPK	9	1	1	P09211	C29(Carbamidomethyl)	4109.07	High	10.1648	High	11.2391	2
	TLGLYGKDQQEAALVDMVNDGVEDLRCK	17	1	1	P09211	C27(Carbamidomethyl)	3137.52	High	9.10702	High	10.0337	2
	MLLADQGQSWKEEVVTVETWQEGSLK	31	1	1	P09211		2991.48	High	8.04223	High	8.72822	1
	TLGLYGKDQQEAALVDMVNDGVEDLRCK	10	1	1	P09211	M17(Oxidation); C27(Carbamidomethyl)	3153.51	High	7.90597	High	8.83651	2
	TLGLYGKDQQEAALVDMVNDGVEDLR	15	1	1	P09211		2849.4	High	7.64318	High	7.4337	1
	TLGLYGKDQQEAALVDMVNDGVEDLR	12	1	1	P09211	M17(Oxidation)	2865.4	High	7.41895	High	7.54276	1
	TLGLYGKDQQEAALVDMVNDGVEDLRCK	2	1	1	P09211	Q9(Deamidated); Q10(Deamidated); C27(Carbamidomethyl)	3139.52	High	6.67954			2
	MLLADQGQSWKEEVVTVETWQEGSLKASCLYGQLPK	6	1	1	P09211	Q21(Deamidated); C29(Carbamidomethyl)	4110.04	High	6.46536	High	7.62958	2
	MLLADQGQSWKEEVVTVETWQEGSLK	13	1	1	P09211	Q8(Deamidated)	2992.48	High	5.79794	High	5.66206	1
	CKYISLIYTNYEAGKDDYVK	18	1	1	P09211	C1(Carbamidomethyl)	2443.19	High	5.762	High	7.2842	2
	YISLIYTNYEAGKDDYVK	12	1	1	P09211		2155.06	High	5.75536	High	6.00713	1
	TLGLYGKDQQEAALVDMVNDGVEDLRCK	8	1	1	P09211	Q9(Deamidated); C27(Carbamidomethyl)	3138.53	High	5.59903	High	8.22682	2
	MLLADQGQSWKEEVVTVETWQEGSLKASCLYGQLPK	2	1	1	P09211	Q8(Deamidated); Q21(Deamidated); C29(Carbamidomethyl)	4111.04	High	5.35978			2
	FQDGDLTLYQSNTILR	4	1	1	P09211		1883.95	High	4.97802	High	4.85977	0
	TLGLYGKDQQEAALVDMVNDGVEDLR	12	1	1	P09211	Q10(Deamidated)	2850.4	High	4.94472	High	6.34336	1
	TLGLYGKDQQEAALVDMVNDGVEDLRCK	7	1	1	P09211	Q10(Deamidated); M17(Oxidation); C27(Carbamidomethyl)	3154.52	High	4.90717	High	5.52459	2
	MLLADQGQSWKEEVVTVETWQEGSLK	2	1	1	P09211	M1(Oxidation); Q8(Deamidated)	3008.48	High	4.84044			1
	ASCLYGQLPKFQDGDLTLYQSNTILR	1	1	1	P09211	C3(Carbamidomethyl)	3001.51	High	4.75484			1
	TLGLYGKDQQEAALVDMVNDGVEDLR	2	1	1	P09211	Q9(Deamidated); M17(Oxidation)	2866.38	High	4.71235			1
	ASCLYGQLPKFQDGDLTLYQSNTILR	2	1	1	P09211	C3(Carbamidomethyl); Q12(Deamidated)	3002.5	High	4.58133			1
	ALPGQLKPFETLLSQNQGGK	6	1	1	P09211		2126.16	High	4.57451	High	5.23399	0
	MLLADQGQSWKEEVVTVETWQEGSLKASCLYGQLPK	2	1	1	P09211	M1(Oxidation); Q8(Deamidated); Q21(Deamidated); C29(Carbamidomethyl)	4127.02	High	4.50729			2
	DQQEAALVDMVNDGVEDLRCK	2	1	1	P09211	C20(Carbamidomethyl)	2405.11	High	4.07277	High	6.61281	1
	MLLADQGQSWKEEVVTVETWQEGSLK	2	1	1	P09211	M1(Oxidation)	3007.5			High	7.01519	1
	MLLADQGQSWKEEVVTVETWQEGSLK	6	1	1	P09211	Q8(Deamidated); Q21(Deamidated)	2993.47			High	5.40877	1
	YISLIYTNYEAGKDDYVKALPGQLKPFETLLSQNQGGK	1	1	1	P09211	N8(Deamidated)	4263.22			Medium	5.35671	2
	DQQEAALVDMVNDGVEDLR	4	1	1	P09211		2116.99			High	5.21739	0
	DQQEAALVDMVNDGVEDLRCK	4	1	1	P09211	Q3(Deamidated); C20(Carbamidomethyl)	2406.11			High	5.1773	1
	MLLADQGQSWKEEVVTVETWQEGSLKASCLYGQLPK	2	1	1	P09211	Q8(Deamidated); Q21(Deamidated); C29(Carbamidomethyl); Q33(Deamidated)	4112.03			High	4.69283	2
P62942	Peptidyl-prolyl cis-trans isomerase FKBP1A OS=Homo sapiens GN=FKBP1A PE=1 SV=2 - [FKB1A_HUMAN]	55.56	1	4	4	36	40.7354	55.56	3	10	139.687	55.56	4	26	108	11.9431	8.1626
	Sequence	# PSMs	# Proteins	# Protein Groups	Protein Group Accessions	Modifications	MH+ [Da]	A2	XCorr A2	B2	XCorr B2	# Missed Cleavages
	AKLTISPDYAYGATGHPGIIPPHATLVFDVELLKLE	8	1	1	P62942		3847.07	High	6.08189	High	7.05389	2
	FMLGKQEVIRGWEEGVAQMSVGQR	20	1	1	P62942		2735.4	High	5.78581	High	6.27834	2
	LTISPDYAYGATGHPGIIPPHATLVFDVELLKLE	3	1	1	P62942		3647.93	Medium	3.40829	High	4.57503	1
	FMLGKQEVIRGWEEGVAQMSVGQR	2	1	1	P62942	Q18(Deamidated)	2736.37	High	3.25015			2
	FMLGKQEVIRGWEEGVAQMSVGQR	2	1	1	P62942	M2(Oxidation)	2751.38			High	4.57139	2
	QEVIRGWEEGVAQMSVGQR	1	1	1	P62942		2159.06			High	4.54885	1
GL50803_14019	organism=Giardia_Assemblage_A_isolate_WB | product=Cathepsin B precursor | location=GLCHR04:2314740-2315642(-) | length=300 | sequence_SO=chromosome | SO=protein_coding	54.33	1	10	12	357	477.174	40.33	9	129	868.783	54.33	12	228	300	33.0347	5.2876
	Sequence	# PSMs	# Proteins	# Protein Groups	Protein Group Accessions	Modifications	MH+ [Da]	A2	XCorr A2	B2	XCorr B2	# Missed Cleavages
	CVAGLDKKPVKYSPQYVVSCDHGDMACNGGWLPNVWK	13	1	1	GL50803_14019	C1(Carbamidomethyl); C20(Carbamidomethyl); C27(Carbamidomethyl)	4235.99	High	8.83981	High	8.46286	2
	CVAGLDKKPVKYSPQYVVSCDHGDMACNGGWLPNVWK	24	1	1	GL50803_14019	C1(Carbamidomethyl); C20(Carbamidomethyl); C27(Carbamidomethyl); N28(Deamidated)	4236.98	High	8.50664	High	8.25531	2
	CADGSSKVHLATATSYKDYGLDIPAMMK	7	1	1	GL50803_14019	C1(Carbamidomethyl)	3030.44	High	7.51192	High	9.73374	2
	VHLATATSYKDYGLDIPAMMK	36	1	1	GL50803_14019		2325.16	High	7.36982	High	7.52667	1
	MIRGINDCSIEEQAYAGFFDE	9	1	1	GL50803_14019	C8(Carbamidomethyl)	2465.08	High	6.47585	High	4.58788	1
	YSPQYVVSCDHGDMACNGGWLPNVWK	22	1	1	GL50803_14019	C9(Carbamidomethyl); C16(Carbamidomethyl)	3040.31	High	6.07577	High	6.47533	0
	MIRGINDCSIEEQAYAGFFDE	3	1	1	GL50803_14019	M1(Oxidation); C8(Carbamidomethyl)	2481.06	High	5.4792			1
	YSPQYVVSCDHGDMACNGGWLPNVWK	40	1	1	GL50803_14019	C9(Carbamidomethyl); C16(Carbamidomethyl); N17(Deamidated)	3041.29	High	5.44653	High	6.46346	0
	GINDCSIEEQAYAGFFDE	75	1	1	GL50803_14019	C5(Carbamidomethyl)	2064.85	High	5.3573	High	5.20814	0
	RFEGLTKDEISSLLMPVSFLK	9	2	2	GL50803_16779 ;GL50803_14019		2410.31	High	5.03133	High	6.94655	2
	YSPQYVVSCDHGDMACNGGWLPNVWK	9	1	1	GL50803_14019	C9(Carbamidomethyl); M14(Oxidation); C16(Carbamidomethyl)	3056.31	High	4.73235	High	5.74816	0
	MIRGINDCSIEEQAYAGFFDE	8	1	1	GL50803_14019	C8(Carbamidomethyl); Q13(Deamidated)	2466.07	High	4.70529	High	4.93337	1
	YSPQYVVSCDHGDMACNGGWLPNVWK	15	1	1	GL50803_14019	C9(Carbamidomethyl); M14(Oxidation); C16(Carbamidomethyl); N17(Deamidated)	3057.29	High	4.4142	High	5.72606	0
	NSWGPDWGEDGYFR	23	3	3	GL50803_16779 ;GL50803_16160 ;GL50803_14019		1685.7	High	4.09172	High	4.15316	0
	KPVKYSPQYVVSCDHGDMACNGGWLPNVWK	11	1	1	GL50803_14019	C13(Carbamidomethyl); C20(Carbamidomethyl); N21(Deamidated)	3493.62	High	4.05258	High	8.28708	1
	YSPQYVVSCDHGDMACNGGWLPNVWK	5	1	1	GL50803_14019	C9(Carbamidomethyl); C16(Carbamidomethyl); N17(Deamidated); N23(Deamidated)	3042.3	High	3.50843			0
	NSWGPDWGEDGYFR	10	3	3	GL50803_16779 ;GL50803_16160 ;GL50803_14019	N1(Deamidated)	1686.68	High	3.35034	High	3.73089	0
	VHLATATSYKDYGLDIPAMMK	7	1	1	GL50803_14019	M20(Oxidation)	2341.16	High	3.26473			1
	CVAGLDKKPVKYSPQYVVSCDHGDMACNGGWLPNVWK	5	1	1	GL50803_14019	C1(Carbamidomethyl); Q15(Deamidated); C20(Carbamidomethyl); C27(Carbamidomethyl); N34(Deamidated)	4238	Medium	3.24081	High	5.29817	2
	MIRGINDCSIEEQAYAGFFDE	1	1	1	GL50803_14019	M1(Oxidation); C8(Carbamidomethyl); Q13(Deamidated)	2482.06	High	3.23689			1
	GINDCSIEEQAYAGFFDE	12	1	1	GL50803_14019	C5(Carbamidomethyl); Q10(Deamidated)	2065.85	High	3.03561	High	2.66513	0
	DDVPESFDFREEYPHCIPEVVDQGGCGSCWAFSSVATFGDRR	3	1	1	GL50803_14019	C16(Carbamidomethyl); C26(Carbamidomethyl); C29(Carbamidomethyl)	4881.1			High	7.17102	2
	KPVKYSPQYVVSCDHGDMACNGGWLPNVWK	3	1	1	GL50803_14019	C13(Carbamidomethyl); C20(Carbamidomethyl)	3492.64			High	6.96545	1
	CVAGLDKKPVKYSPQYVVSCDHGDMACNGGWLPNVWK	1	1	1	GL50803_14019	C1(Carbamidomethyl); C20(Carbamidomethyl); M25(Oxidation); C27(Carbamidomethyl)	4251.99			High	5.72413	2
	CVAGLDKKPVKYSPQYVVSCDHGDMACNGGWLPNVWK	2	1	1	GL50803_14019	C1(Carbamidomethyl); Q15(Deamidated); C20(Carbamidomethyl); C27(Carbamidomethyl); N28(Deamidated); N34(Deamidated)	4238.98			High	4.3211	2
	EEYPHCIPEVVDQGGCGSCWAFSSVATFGDRR	1	1	1	GL50803_14019	C6(Carbamidomethyl); Q13(Deamidated); C16(Carbamidomethyl); C19(Carbamidomethyl)	3674.6			Medium	3.72549	1
	RFEGLTKDEISSLLMPVSFLK	1	2	2	GL50803_16779 ;GL50803_14019	M15(Oxidation)	2426.3			Medium	3.60456	2
	DYGLDIPAMMK	1	1	1	GL50803_14019		1253.59			High	3.19292	0
	YSPQYVVSCDHGDMACNGGWLPNVWK	1	1	1	GL50803_14019	Q4(Deamidated); C9(Carbamidomethyl); M14(Oxidation); C16(Carbamidomethyl); N23(Deamidated)	3058.28			Medium	2.62202	0
P13693	Translationally-controlled tumor protein OS=Homo sapiens GN=TPT1 PE=1 SV=1 - [TCTP_HUMAN]	53.49	1	6	6	18	12.3925	39.53	2	4	49.1956	53.49	5	14	172	19.5826	4.93213
	Sequence	# PSMs	# Proteins	# Protein Groups	Protein Group Accessions	Modifications	MH+ [Da]	A2	XCorr A2	B2	XCorr B2	# Missed Cleavages
	TEGNIDDSLIGGNASAEGPEGEGTESTVITGVDIVMNHHLQETSFTK	8	1	1	P13693	N13(Deamidated); N37(Deamidated)	4859.25	High	4.64546	High	6.10755	0
	MIIYRDLISHDEMFSDIYKIR	1	1	1	P13693		2658.35	High	4.40634			2
	TEGNIDDSLIGGNASAEGPEGEGTESTVITGVDIVMNHHLQETSFTK	1	1	1	P13693	M36(Oxidation); N37(Deamidated); Q41(Deamidated)	4875.22	Medium	3.34071			0
	TEGNIDDSLIGGNASAEGPEGEGTESTVITGVDIVMNHHLQETSFTK	2	1	1	P13693	Q41(Deamidated)	4858.28			High	6.88948	0
	MVSRTEGNIDDSLIGGNASAEGPEGEGTESTVITGVDIVMNHHLQETSFTK	1	1	1	P13693	N17(Deamidated); N41(Deamidated); Q45(Deamidated)	5333.49			Medium	4.74273	1
	DLISHDEMFSDIYKIR	2	1	1	P13693		1981.96			High	4.54497	1
	VKPFMTGAAEQIKHILANFK	2	1	1	P13693		2243.23			High	4.18711	1
	MIIYRDLISHDEMFSDIYK	1	1	1	P13693		2389.16			Medium	3.5035	1
Q99497	Protein deglycase DJ-1 OS=Homo sapiens GN=PARK7 PE=1 SV=2 - [PARK7_HUMAN]	52.91	1	4	4	9					54.6032	52.91	4	9	189	19.8785	6.78564
	Sequence	# PSMs	# Proteins	# Protein Groups	Protein Group Accessions	Modifications	MH+ [Da]	A2	XCorr A2	B2	XCorr B2	# Missed Cleavages
	GPGTSFEFALAIVEALNGKEVAAQVK	4	1	1	Q99497		2646.42			High	10.1539	1
	KGLIAAICAGPTALLAHEIGFGSK	1	1	1	Q99497	C8(Carbamidomethyl)	2395.33			High	5.69411	1
	GPGTSFEFALAIVEALNGKEVAAQVK	2	1	1	Q99497	N17(Deamidated)	2647.41			High	5.41776	1
	EGPYDVVVLPGGNLGAQNLSESAAVKEILKEQENR	1	1	1	Q99497		3723.93			High	5.0526	2
	DVVICPDASLEDAKKEGPYDVVVLPGGNLGAQNLSESAAVK	1	1	1	Q99497	C5(Carbamidomethyl); N28(Deamidated); N33(Deamidated)	4227.14			Medium	3.70318	2
Q03403	Trefoil factor 2 OS=Homo sapiens GN=TFF2 PE=1 SV=2 - [TFF2_HUMAN]	52.71	1	3	3	29					106.587	52.71	3	29	129	14.2744	5.80811
	Sequence	# PSMs	# Proteins	# Protein Groups	Protein Group Accessions	Modifications	MH+ [Da]	A2	XCorr A2	B2	XCorr B2	# Missed Cleavages
	TNCGFPGITSDQCFDNGCCFDSSVTGVPWCFHPLPKQESDQCVMEVSDRR	2	1	1	Q03403	C3(Carbamidomethyl); C13(Carbamidomethyl); C18(Carbamidomethyl); C19(Carbamidomethyl); C30(Carbamidomethyl); C42(Carbamidomethyl)	5884.47			High	6.83876	2
	KCCFSNFIFEVPWCFFPK	10	1	1	Q03403	C2(Carbamidomethyl); C3(Carbamidomethyl); C14(Carbamidomethyl)	2413.11			High	5.34205	1
	TNCGFPGITSDQCFDNGCCFDSSVTGVPWCFHPLPK	1	1	1	Q03403	C3(Carbamidomethyl); C13(Carbamidomethyl); C18(Carbamidomethyl); C19(Carbamidomethyl); C30(Carbamidomethyl)	4164.75			High	5.3042	0
	TNCGFPGITSDQCFDNGCCFDSSVTGVPWCFHPLPK	5	1	1	Q03403	C3(Carbamidomethyl); Q12(Deamidated); C13(Carbamidomethyl); N16(Deamidated); C18(Carbamidomethyl); C19(Carbamidomethyl); C30(Carbamidomethyl)	4166.72			High	4.72476	0
	KCCFSNFIFEVPWCFFPK	6	1	1	Q03403	C2(Carbamidomethyl); C3(Carbamidomethyl); N6(Deamidated); C14(Carbamidomethyl)	2414.1			High	4.38967	1
	TNCGFPGITSDQCFDNGCCFDSSVTGVPWCFHPLPK	4	1	1	Q03403	C3(Carbamidomethyl); C13(Carbamidomethyl); N16(Deamidated); C18(Carbamidomethyl); C19(Carbamidomethyl); C30(Carbamidomethyl)	4165.75			High	4.32421	0
	TNCGFPGITSDQCFDNGCCFDSSVTGVPWCFHPLPKQESDQCVMEVSDRR	1	1	1	Q03403	N2(Deamidated); C3(Carbamidomethyl); Q12(Deamidated); C13(Carbamidomethyl); N16(Deamidated); C18(Carbamidomethyl); C19(Carbamidomethyl); C30(Carbamidomethyl); C42(Carbamidomethyl)	5887.46			Medium	3.60724	2
P12429	Annexin A3 OS=Homo sapiens GN=ANXA3 PE=1 SV=3 - [ANXA3_HUMAN]	52.63	1	14	14	93	170.937	41.49	11	42	244.983	39.94	10	51	323	36.3527	5.92236
	Sequence	# PSMs	# Proteins	# Protein Groups	Protein Group Accessions	Modifications	MH+ [Da]	A2	XCorr A2	B2	XCorr B2	# Missed Cleavages
	GTVRDYPDFSPSVDAEAIQKAIR	1	1	1	P12429		2535.28	High	6.26531			2
	AGENRWGTDEDKFTEILCLR	10	1	1	P12429	C18(Carbamidomethyl)	2410.15	High	6.00929	High	6.97901	2
	SMKGAGTNEDALIEILTTR	19	1	1	P12429		2020.05	High	5.30218	High	5.45095	1
	GAGTNEDALIEILTTR	12	1	1	P12429		1673.87	High	4.8026	High	4.84663	0
	GIGTDEKMLISILTER	15	1	1	P12429		1775.96	High	4.60851	High	4.5751	1
	KHYGYSLYSAIKSDTSGDYEITLLK	3	1	1	P12429		2852.43	High	4.25135	High	5.74915	2
	GIGTDEKMLISILTERSNAQR	2	1	1	P12429		2332.21	High	4.24985			2
	WGTDEDKFTEILCLR	9	1	1	P12429	C13(Carbamidomethyl)	1882.91	High	4.15412	High	5.29161	1
	GIGTDEKMLISILTER	4	1	1	P12429	M8(Oxidation)	1791.95	High	3.86752	High	4.18924	1
	AIRGIGTDEKMLISILTER	2	1	1	P12429		2116.18	High	3.85052			2
	SEIDLLDIRTEFK	4	1	1	P12429		1578.83	High	3.82197	High	3.8844	1
	SFPQLKLTFDEYR	2	1	1	P12429		1643.84	High	3.64654			1
	AGENRWGTDEDKFTEILCLR	1	1	1	P12429	N4(Deamidated); C18(Carbamidomethyl)	2411.14	High	3.4679			2
	ELKDDLKGDLSGHFEHLMVALVTPPAVFDAK	6	1	1	P12429		3392.78			High	7.54441	2
	SMKGAGTNEDALIEILTTR	1	1	1	P12429	M2(Oxidation)	2036.03			High	4.46608	1
	SEIDLLDIRTEFKK	1	1	1	P12429		1706.93			High	3.03117	2
	IMVSRSEIDLLDIR	1	1	1	P12429		1659.91			Medium	2.89253	1
P68036	Ubiquitin-conjugating enzyme E2 L3 OS=Homo sapiens GN=UBE2L3 PE=1 SV=1 - [UB2L3_HUMAN]	52.6	1	3	3	8					21.2551	52.6	3	8	154	17.8502	8.51416
	Sequence	# PSMs	# Proteins	# Protein Groups	Protein Group Accessions	Modifications	MH+ [Da]	A2	XCorr A2	B2	XCorr B2	# Missed Cleavages
	TDQVIQSLIALVNDPQPEHPLRADLAEEYSKDR	4	1	1	P68036	N13(Deamidated)	3761.92			Medium	5.22403	2
	IEINFPAEYPFKPPKITFK	1	1	1	P68036	N4(Deamidated)	2280.25			High	4.73701	1
	TDQVIQSLIALVNDPQPEHPLRADLAEEYSKDR	1	1	1	P68036		3760.92			High	4.10674	2
	NIQVDEANLLTWQGLIVPDNPPYDKGAFR	2	1	1	P68036	N1(Deamidated); N8(Deamidated)	3285.67			High	3.66454	1
P02771	Alpha-fetoprotein OS=Homo sapiens GN=AFP PE=1 SV=1 - [FETA_HUMAN]	52.55	1	21	21	235	355.273	29.89	14	77	764.452	49.1	18	158	609	68.633	5.68115
	Sequence	# PSMs	# Proteins	# Protein Groups	Protein Group Accessions	Modifications	MH+ [Da]	A2	XCorr A2	B2	XCorr B2	# Missed Cleavages
	FLGDRDFNQFSSGEKNIFLASFVHEYSR	22	1	1	P02771		3310.59	High	8.88647	High	9.17986	2
	SCGLFQKLGEYYLQNAFLVAYTK	3	1	1	P02771	C2(Carbamidomethyl)	2713.36	High	7.40552	High	4.02042	1
	RHPFLYAPTILLWAAR	38	1	1	P02771		1925.09	High	7.33798	High	7.5967	1
	KMAATAATCCQLSEDKLLACGEGAADIIIGHLCIR	6	1	1	P02771	C9(Carbamidomethyl); C10(Carbamidomethyl); C20(Carbamidomethyl); C33(Carbamidomethyl)	3817.85	High	7.03994	High	12.4772	2
	LGEYYLQNAFLVAYTKK	4	1	1	P02771		2021.07	High	6.80097	High	6.31751	1
	FLGDRDFNQFSSGEKNIFLASFVHEYSR	7	1	1	P02771	N16(Deamidated)	3311.59	Medium	6.43432	Medium	5.02703	2
	QKPQITEEQLEAVIADFSGLLEK	8	1	1	P02771		2586.35	High	5.98757	High	6.48776	0
	RSCGLFQKLGEYYLQNAFLVAYTK	1	1	1	P02771	C3(Carbamidomethyl)	2869.46	High	5.70748			2
	RHPFLYAPTILLWAARYDK	2	1	1	P02771		2331.26	High	5.55501			2
	LGEYYLQNAFLVAYTK	31	1	1	P02771		1892.98	High	5.37836	High	5.68237	0
	QKPQITEEQLEAVIADFSGLLEKCCQGQEQEVCFAEEGQK	2	1	1	P02771	Q9(Deamidated); C24(Carbamidomethyl); C25(Carbamidomethyl); Q26(Deamidated); C33(Carbamidomethyl)	4656.18	High	4.81459			1
	DLCQAQGVALQTMKQEFLINLVK	8	1	1	P02771	C3(Carbamidomethyl)	2647.4	High	4.70344	High	7.07727	1
	RSCGLFQKLGEYYLQNAFLVAYTK	2	1	1	P02771	C3(Carbamidomethyl); Q15(Deamidated)	2870.47	High	4.5904			2
	NIFLASFVHEYSR	14	1	1	P02771		1582.8	High	4.54644	High	4.66337	0
	QKPQITEEQLEAVIADFSGLLEK	12	1	1	P02771	Q9(Deamidated)	2587.36	High	4.52779	High	5.28299	0
	SCGLFQKLGEYYLQNAFLVAYTK	2	1	1	P02771	C2(Carbamidomethyl); Q6(Deamidated)	2714.36	High	4.48587			1
	LGEYYLQNAFLVAYTK	4	1	1	P02771	N8(Deamidated)	1893.96	High	4.46731			0
	DLCQAQGVALQTMKQEFLINLVK	6	1	1	P02771	C3(Carbamidomethyl); Q11(Deamidated)	2648.38	High	4.35495	High	4.07819	1
	HPFLYAPTILLWAAR	12	1	1	P02771		1768.99	High	4.35191	High	5.07042	0
	RHPQLAVSVILR	17	1	1	P02771		1388.85	High	3.92171	High	4.86767	1
	QKPQITEEQLEAVIADFSGLLEKCCQGQEQEVCFAEEGQK	2	1	1	P02771	Q9(Deamidated); C24(Carbamidomethyl); C25(Carbamidomethyl); Q26(Deamidated); Q28(Deamidated); C33(Carbamidomethyl)	4657.17	High	3.82252			1
	MVKDALTAIEKPTGDEQSSGCLENQLPAFLEELCHEKEILEK	3	1	1	P02771	C21(Carbamidomethyl); C34(Carbamidomethyl)	4800.35			High	9.52057	2
	KMAATAATCCQLSEDKLLACGEGAADIIIGHLCIR	2	1	1	P02771	C9(Carbamidomethyl); C10(Carbamidomethyl); Q11(Deamidated); C20(Carbamidomethyl); C33(Carbamidomethyl)	3818.85			High	9.06086	2
	DALTAIEKPTGDEQSSGCLENQLPAFLEELCHEKEILEK	2	1	1	P02771	C18(Carbamidomethyl); C31(Carbamidomethyl)	4442.14			High	8.40741	1
	DALTAIEKPTGDEQSSGCLENQLPAFLEELCHEKEILEK	2	1	1	P02771	Q14(Deamidated); C18(Carbamidomethyl); N21(Deamidated); C31(Carbamidomethyl)	4444.14			High	6.40513	1
	CFQTENPLECQDKGEEELQKYIQESQALAK	3	1	1	P02771	C1(Carbamidomethyl); C10(Carbamidomethyl)	3613.69			High	6.1582	2
	MVKDALTAIEKPTGDEQSSGCLENQLPAFLEELCHEKEILEK	4	1	1	P02771	Q17(Deamidated); C21(Carbamidomethyl); N24(Deamidated); C34(Carbamidomethyl)	4802.34			High	6.00802	2
	RPCFSSLVVDETYVPPAFSDDKFIFHKDLCQAQGVALQTMK	3	1	1	P02771	C3(Carbamidomethyl); C30(Carbamidomethyl); Q31(Deamidated); Q33(Deamidated)	4747.3			Medium	5.92919	2
	RPCFSSLVVDETYVPPAFSDDKFIFHK	3	1	1	P02771	C3(Carbamidomethyl)	3201.58			High	5.86547	1
	KPTPASIPLFQVPEPVTSCEAYEEDRETFMNKFIYEIAR	1	1	1	P02771	C19(Carbamidomethyl)	4603.26			High	5.83093	2
	KPTPASIPLFQVPEPVTSCEAYEEDRETFMNK	1	1	1	P02771	C19(Carbamidomethyl)	3710.78			High	5.52578	1
	DALTAIEKPTGDEQSSGCLENQLPAFLEELCHEKEILEK	3	1	1	P02771	C18(Carbamidomethyl); N21(Deamidated); C31(Carbamidomethyl)	4443.16			Medium	5.03391	1
	CFQTENPLECQDKGEEELQKYIQESQALAK	5	1	1	P02771	C1(Carbamidomethyl); C10(Carbamidomethyl); Q11(Deamidated)	3614.67			Medium	3.80479	2
GL50803_11654	organism=Giardia_Assemblage_A_isolate_WB | product=Alpha-1 giardin | location=GLCHR03:37988-38875(-) | length=295 | sequence_SO=chromosome | SO=protein_coding	51.86	1	7	11	79	56.2003	18.98	5	13	298.689	51.86	11	66	295	33.8678	6.72705
	Sequence	# PSMs	# Proteins	# Protein Groups	Protein Group Accessions	Modifications	MH+ [Da]	A2	XCorr A2	B2	XCorr B2	# Missed Cleavages
	ALKGGSEESLLMDLFSDRHEVR	22	2	2	GL50803_7796 ;GL50803_11654		2489.25	High	5.95927	High	5.78328	2
	QAIDAKDEVQIAFIASEYSAESREK	5	1	1	GL50803_11654		2798.39	High	5.73192	High	7.86012	2
	GGSEESLLMDLFSDRHEVR	13	2	2	GL50803_7796 ;GL50803_11654		2177.03	High	4.93473	High	4.59717	1
	VTDIANELKQAIDAKDEVQIAFIASEYSAESR	2	1	1	GL50803_11654	Q10(Deamidated)	3525.77	High	4.27907			2
	ALKGGSEESLLMDLFSDR	4	2	2	GL50803_7796 ;GL50803_11654		1967.98	High	3.64715	High	4.09188	1
	VTDIANELKQAIDAKDEVQIAFIASEYSAESR	1	1	1	GL50803_11654		3524.79			High	7.45767	2
	VSRPGSPEDEAQRLDQAFDQKNTAYLIDFFGTVPSAEYRPIAEAFK	2	1	1	GL50803_11654	Q16(Deamidated); Q20(Deamidated)	5176.56			High	6.38906	2
	QAIDAKDEVQIAFIASEYSAESR	3	1	1	GL50803_11654		2541.25			High	6.22467	1
	VSRPGSPEDEAQRLDQAFDQKNTAYLIDFFGTVPSAEYRPIAEAFK	5	1	1	GL50803_11654	N22(Deamidated)	5175.56			High	6.18485	2
	VSRPGSPEDEAQRLDQAFDQKNTAYLIDFFGTVPSAEYRPIAEAFK	4	1	1	GL50803_11654	Q12(Deamidated); Q16(Deamidated); N22(Deamidated)	5177.55			Medium	5.83472	2
	ALKGGSEESLLMDLFSDRHEVR	2	2	2	GL50803_7796 ;GL50803_11654	M12(Oxidation)	2505.24			Medium	5.37633	2
	DALSGRNDHMAFFDTVILCTPEDWHETVAAYTR	1	1	1	GL50803_11654	N7(Deamidated); M10(Oxidation); C19(Carbamidomethyl)	3855.75			High	5.33688	1
	DALSGRNDHMAFFDTVILCTPEDWHETVAAYTR	1	1	1	GL50803_11654	N7(Deamidated); C19(Carbamidomethyl)	3839.76			Medium	5.32521	1
	TDYYTFYCAHFALLGMHR	3	1	1	GL50803_11654	C8(Carbamidomethyl)	2266.03			High	5.18934	0
	NDHMAFFDTVILCTPEDWHETVAAYTR	1	2	2	GL50803_7796 ;GL50803_11654	C13(Carbamidomethyl)	3239.47			High	5.16102	0
	NTAYLIDFFGTVPSAEYRPIAEAFK	1	1	1	GL50803_11654	N1(Deamidated)	2821.42			High	5.12759	0
	VTDIANELKQAIDAKDEVQIAFIASEYSAESR	2	1	1	GL50803_11654	Q10(Deamidated); Q19(Deamidated)	3526.76			High	5.04369	2
	NDHMAFFDTVILCTPEDWHETVAAYTR	1	2	2	GL50803_7796 ;GL50803_11654	M4(Oxidation); C13(Carbamidomethyl)	3255.45			High	4.82533	0
	GGSEESLLMDLFSDRHEVR	4	2	2	GL50803_7796 ;GL50803_11654	M9(Oxidation)	2193.03			High	4.31625	1
	QAIDAKDEVQIAFIASEYSAESR	2	1	1	GL50803_11654	Q10(Deamidated)	2542.25			High	4.14563	1
P35527	Keratin, type I cytoskeletal 9 OS=Homo sapiens GN=KRT9 PE=1 SV=3 - [K1C9_HUMAN]	51.85	1	22	22	143	402.826	51.85	22	95	183.98	25.36	9	48	623	62.0268	5.23682
	Sequence	# PSMs	# Proteins	# Protein Groups	Protein Group Accessions	Modifications	MH+ [Da]	A2	XCorr A2	B2	XCorr B2	# Missed Cleavages
	NRKDIENQYETQITQIEHEVSSSGQEVQSSAK	10	1	1	P35527		3662.76	High	12.8056	High	9.11552	2
	NYSPYYNTIDDLKDQIVDLTVGNNKTLLDIDNTR	3	1	1	P35527		3943.96	High	9.54481			2
	MRLEKEIETYHNLLEGGQEDFESSGAGK	11	1	1	P35527		3167.5	High	9.38709	High	7.47584	2
	GFGGASGGGYSSSGGFGGGFGGGSGGGFGGGYGSGFGGFGGFGGGAGGGDGGILTANEKSTMQELNSR	2	1	1	P35527	N57(Deamidated)	5909.56	High	8.59647			1
	NYSPYYNTIDDLKDQIVDLTVGNNKTLLDIDNTR	5	1	1	P35527	N7(Deamidated)	3944.96	High	8.56396	High	5.72331	2
	MRLEKEIETYHNLLEGGQEDFESSGAGK	2	1	1	P35527	M1(Oxidation)	3183.49	High	8.24608			2
	DIENQYETQITQIEHEVSSSGQEVQSSAK	2	1	1	P35527		3264.52	High	7.90226			0
	GFGGASGGGYSSSGGFGGGFGGGSGGGFGGGYGSGFGGFGGFGGGAGGGDGGILTANEK	1	1	1	P35527		4862.13	High	7.76787			0
	EIETYHNLLEGGQEDFESSGAGKIGLGGR	2	1	1	P35527		3063.47	High	7.46177			1
	DIENQYETQITQIEHEVSSSGQEVQSSAKEVTQLR	1	1	1	P35527		3990.92	High	7.41425			1
	LASYLDKVQALEEANNDLENKIQDWYDK	1	1	1	P35527		3325.65	High	7.29245			2
	NYSPYYNTIDDLKDQIVDLTVGNNK	8	1	1	P35527		2902.4	High	6.47	High	6.11053	1
	NRKDIENQYETQITQIEHEVSSSGQEVQSSAK	4	1	1	P35527	Q12(Deamidated); Q15(Deamidated)	3664.75	High	6.3749	High	8.26895	2
	GGGGSFGYSYGGGSGGGFSASSLGGGFGGGSR	5	1	1	P35527		2705.16	High	6.13183	High	5.36711	0
	DIENQYETQITQIEHEVSSSGQEVQSSAKEVTQLR	3	1	1	P35527	Q12(Deamidated)	3991.88	High	5.8987			1
	MRLEKEIETYHNLLEGGQEDFESSGAGK	4	1	1	P35527	N12(Deamidated)	3168.49	High	5.83437	High	4.84007	2
	HGVQELEIELQSQLSKK	3	1	1	P35527		1966.06	High	5.76424	High	5.09119	1
	NRKDIENQYETQITQIEHEVSSSGQEVQSSAK	13	1	1	P35527	Q15(Deamidated)	3663.75	High	5.6755	High	7.71175	2
	GFGGASGGGYSSSGGFGGGFGGGSGGGFGGGYGSGFGGFGGFGGGAGGGDGGILTANEK	1	1	1	P35527	N57(Deamidated)	4863.07	High	5.59752			0
	DIENQYETQITQIEHEVSSSGQEVQSSAK	5	1	1	P35527	N4(Deamidated); Q5(Deamidated)	3266.5	High	5.50988	High	5.66234	0
	SDLEMQYETLQEELMALKK	2	1	1	P35527		2299.12	High	5.32402			1
	QVLDNLTMEKSDLEMQYETLQEELMALKK	2	1	1	P35527	Q1(Deamidated); N5(Deamidated); Q16(Deamidated)	3473.7	High	5.20067			2
	QVLDNLTMEKSDLEMQYETLQEELMALKK	3	1	1	P35527	Q1(Deamidated); M15(Oxidation)	3487.72	High	5.05597			2
	LEKEIETYHNLLEGGQEDFESSGAGKIGLGGR	2	1	1	P35527	Q16(Deamidated)	3434.7	High	4.97367			2
	QVLDNLTMEKSDLEMQYETLQEELMALKK	2	1	1	P35527	Q16(Deamidated); Q21(Deamidated)	3472.7	High	4.89661			2
	EVTQLRHGVQELEIELQSQLSK	1	1	1	P35527		2564.38	High	4.89566			1
	EVTQLRHGVQELEIELQSQLSKK	2	1	1	P35527	Q10(Deamidated)	2693.46	High	4.88104			2
	NYSPYYNTIDDLKDQIVDLTVGNNKTLLDIDNTR	4	1	1	P35527	N7(Deamidated); N23(Deamidated)	3945.95	High	4.47353			2
	MRLEKEIETYHNLLEGGQEDFESSGAGK	7	1	1	P35527	M1(Oxidation); Q18(Deamidated)	3184.49	High	4.24415	Medium	3.86835	2
	HGVQELEIELQSQLSK	2	1	1	P35527		1837.96	High	4.09972	High	5.1702	0
	DIENQYETQITQIEHEVSSSGQEVQSSAKEVTQLR	3	1	1	P35527	Q9(Deamidated); Q12(Deamidated)	3992.9	High	4.03238			1
	QGVDADINGLRQVLDNLTMEK	2	1	1	P35527		2329.18	High	3.96441			1
	TLNDMRQEYEQLIAK	11	1	1	P35527		1851.93	High	3.90303	High	3.36513	1
	GFGGASGGGYSSSGGFGGGFGGGSGGGFGGGYGSGFGGFGGFGGGAGGGDGGILTANEKSTMQELNSR	2	1	1	P35527	N57(Deamidated); N66(Deamidated)	5910.56	Medium	3.7334			1
	NYSPYYNTIDDLKDQIVDLTVGNNK	3	1	1	P35527	N7(Deamidated)	2903.41	Medium	3.59556			1
	IKFEMEQNLRQGVDADINGLR	1	1	1	P35527		2446.25	High	3.00276			2
	TLLDIDNTRMTLDDFR	2	1	1	P35527		1938.96	High	2.88589			1
	TLNDMRQEYEQLIAK	1	1	1	P35527	N3(Deamidated)	1852.91	Medium	2.58505			1
	DIENQYETQITQIEHEVSSSGQEVQSSAK	5	1	1	P35527	Q9(Deamidated)	3265.52			High	6.7185	0
GL50803_8822	organism=Giardia_Assemblage_A_isolate_WB | product=2,3-bisphosphoglycerate-independent phosphoglycerate mutase | location=GLCHR05:1547794-1549563(+) | length=589 | sequence_SO=chromosome | SO=protein_coding	51.61	1	19	19	171	332.289	48.22	17	81	423.234	51.61	19	90	589	65.0493	6.53662
	Sequence	# PSMs	# Proteins	# Protein Groups	Protein Group Accessions	Modifications	MH+ [Da]	A2	XCorr A2	B2	XCorr B2	# Missed Cleavages
	NKGAIDQNLEEFVINDADGKPVGAVGDNDAFVLYNFRGDR	13	1	1	GL50803_8822		4353.11	High	11.0665	High	11.1378	2
	NSTLHFLGLFSDGNVHSHINHLFSMLKR	6	1	1	GL50803_8822	N14(Deamidated)	3222.66	High	7.76566	High	7.51694	1
	GAIDQNLEEFVINDADGKPVGAVGDNDAFVLYNFRGDR	4	1	1	GL50803_8822		4110.99	High	7.74149	High	9.83611	1
	FSEELDTYEEIPSDKDIEFSKAPWMR	9	1	1	GL50803_8822		3162.46	High	7.72686	High	7.52262	2
	GYLAHIYGYSVHGNYYDSIANAYTALR	10	1	1	GL50803_8822		3052.46	High	7.15988	High	8.05183	0
	AVCDVGGCMVIIADHGNSDEMYEIVK	3	1	1	GL50803_8822	C3(Carbamidomethyl); C8(Carbamidomethyl)	2882.28	High	6.29047	High	6.45129	0
	LHLLFDGRDVGETSGMSYIEKLDELLK	3	1	1	GL50803_8822		3078.58	High	6.28774	High	6.65307	2
	NKGAIDQNLEEFVINDADGKPVGAVGDNDAFVLYNFRGDR	14	1	1	GL50803_8822	N15(Deamidated); N28(Deamidated)	4355.12	High	6.15103	High	8.12831	2
	GYLAHIYGYSVHGNYYDSIANAYTALR	12	1	1	GL50803_8822	N14(Deamidated)	3053.47	High	6.05637	High	4.91757	0
	NKGAIDQNLEEFVINDADGKPVGAVGDNDAFVLYNFRGDR	7	1	1	GL50803_8822	N15(Deamidated)	4354.12	High	5.76691	High	7.28836	2
	NYLVSPPNISDTLDDYLTSAGLSCYAISETQK	1	1	1	GL50803_8822	C24(Carbamidomethyl)	3535.68	High	5.56473			0
	NKGAIDQNLEEFVINDADGKPVGAVGDNDAFVLYNFR	4	1	1	GL50803_8822	N15(Deamidated)	4025.98	High	5.41418	High	6.89941	1
	MVTTMDRYFANWDIVER	15	1	1	GL50803_8822		2147.01	High	5.08944	High	4.95267	1
	NILYVGMMLYDGDLHLPK	8	1	1	GL50803_8822		2092.06	High	5.02575	High	4.88775	0
	SEKFSEELDTYEEIPSDKDIEFSK	5	1	1	GL50803_8822		2865.32	High	5.02356	High	6.51638	2
	NKGAIDQNLEEFVINDADGKPVGAVGDNDAFVLYNFR	4	1	1	GL50803_8822	N15(Deamidated); N28(Deamidated)	4026.97	High	4.90806	High	4.26509	1
	NILYVGMMLYDGDLHLPK	8	1	1	GL50803_8822	M7(Oxidation)	2108.06	High	4.67052	High	3.99501	0
	DVGETSGMSYIEKLDELLK	5	1	1	GL50803_8822		2127.06	High	4.09862	High	5.06511	1
	LVNMSLESGEMFREGSVWR	3	1	1	GL50803_8822		2227.06	High	4.08426	High	4.22851	1
	AAYTPFLDMFHAK	14	1	1	GL50803_8822		1511.74	High	3.90054	High	3.99816	0
	VKEADAVKAAYTPFLDMFHAK	3	1	1	GL50803_8822		2352.21	Medium	3.42986	High	5.24377	2
	LVNMSLESGEMFREGSVWR	3	1	1	GL50803_8822	N3(Deamidated)	2228.05	High	3.11819	High	3.26471	1
	NYLVSPPNISDTLDDYLTSAGLSCYAISETQK	1	1	1	GL50803_8822	N1(Deamidated); N8(Deamidated); C24(Carbamidomethyl)	3537.67	High	2.98281			0
	YFANWDIVER	3	1	1	GL50803_8822		1312.63	High	2.96972	High	2.32176	0
	NSTLHFLGLFSDGNVHSHINHLFSMLKR	2	1	1	GL50803_8822		3221.64			High	10.3823	1
	AIEISQAMDALAGGDTAAFK	2	1	1	GL50803_8822		1979.98			High	5.71647	0
	NYLVSPPNISDTLDDYLTSAGLSCYAISETQK	3	1	1	GL50803_8822	N8(Deamidated); C24(Carbamidomethyl)	3536.66			High	5.66453	0
	NSTLHFLGLFSDGNVHSHINHLFSMLK	1	1	1	GL50803_8822		3065.55			Medium	4.71394	0
	GAIDQNLEEFVINDADGKPVGAVGDNDAFVLYNFRGDR	2	1	1	GL50803_8822	N6(Deamidated)	4111.99			High	4.48451	1
	GAIDQNLEEFVINDADGKPVGAVGDNDAFVLYNFRGDR	2	1	1	GL50803_8822	N6(Deamidated); N13(Deamidated)	4112.97			High	4.1273	1
	MVTTMDRYFANWDIVER	1	1	1	GL50803_8822	N11(Deamidated)	2148.01			Medium	2.98152	1
GL50803_17254	organism=Giardia_Assemblage_A_isolate_WB | product=Phosphomannomutase-2 | location=GLCHR04:363536-365503(-) | length=655 | sequence_SO=chromosome | SO=protein_coding	51.6	1	20	20	118	208.697	39.54	16	51	302.967	45.04	18	67	655	73.8825	5.52881
	Sequence	# PSMs	# Proteins	# Protein Groups	Protein Group Accessions	Modifications	MH+ [Da]	A2	XCorr A2	B2	XCorr B2	# Missed Cleavages
	SGLLTMITEDSEVMNAYREEAK	14	1	1	GL50803_17254		2487.17	High	6.85609	High	6.78714	1
	FYFFEDECMPDPLFGGESKPNPEER	3	1	1	GL50803_17254	C8(Carbamidomethyl)	3037.3	High	6.75983	High	5.71145	0
	DVPVYLFDGFAPTPYVSYLNKYYK	6	1	1	GL50803_17254		2859.43	High	6.6693	High	6.70393	1
	IYHGNDIGLILANWCLENFHNNPLTIK	6	1	1	GL50803_17254	C15(Carbamidomethyl)	3179.6	High	6.3247	High	8.42977	0
	VYGVGHGIQIIDPHDAGIYELSLSGGK	3	1	1	GL50803_17254		2795.44	High	5.93046	Medium	3.69658	0
	HVEVPWEETAVPGDVLKEGLR	5	1	1	GL50803_17254		2360.23	High	5.19606	High	6.42987	1
	IYHGNDIGLILANWCLENFHNNPLTIK	2	1	1	GL50803_17254	N13(Deamidated); C15(Carbamidomethyl); N18(Deamidated)	3181.61	High	5.02403			0
	FHSKDFAEITAATFLSR	5	1	1	GL50803_17254		1940.99	High	5.0216	High	6.20775	1
	TPMLTMWCSNNIVCTLRPSGTEPK	2	1	1	GL50803_17254	C8(Carbamidomethyl); C14(Carbamidomethyl)	2793.32	High	4.95815			0
	DVPVYLFDGFAPTPYVSYLNK	9	1	1	GL50803_17254		2405.2	High	4.68049	High	5.14855	0
	ARDLIDKWLQLDR	9	1	1	GL50803_17254		1641.9	High	4.66054	High	4.39228	2
	SGLLTMITEDSEVMNAYREEAK	4	1	1	GL50803_17254	M6(Oxidation)	2503.18	High	4.61923	High	4.56571	1
	IGYSAMWGVGYDPLINTLER	6	1	1	GL50803_17254		2255.11	High	4.21377	High	5.22103	0
	DFAEITAATFLSR	3	1	1	GL50803_17254		1441.73	High	3.70581	High	3.74823	0
	EFLDAFMVLVNDKEP	8	1	1	GL50803_17254		1766.87	High	3.46922	High	4.32973	1
	FYFFEDECMPDPLFGGESKPNPEER	2	1	1	GL50803_17254	C8(Carbamidomethyl); M9(Oxidation); N21(Deamidated)	3054.3	High	3.42126	High	3.16198	0
	DLIDKWLQLDRWNETR	2	1	1	GL50803_17254		2101.08	Medium	3.35832	Medium	3.65784	2
	DLIDKWLQLDR	5	1	1	GL50803_17254		1414.77	High	3.3429	High	3.70785	1
	DVPVYLFDGFAPTPYVSYLNKYYK	3	1	1	GL50803_17254	N20(Deamidated)	2860.43	High	3.33401	High	3.38213	1
	LNELVVTQTAQAMYYYCLR	1	1	1	GL50803_17254	C17(Carbamidomethyl)	2336.14	High	3.2889			0
	SGLLTMITEDSEVMNAYREEAK	2	1	1	GL50803_17254	N15(Deamidated)	2488.16	High	2.79967			1
	LNELVVTQTAQAMYYYCLR	1	1	1	GL50803_17254	Q8(Deamidated); Q11(Deamidated); C17(Carbamidomethyl)	2338.12	Medium	2.71517			0
	AEEMNSHNLAIADDQAPIKVILATDPDADRIAVAELVKPHATTLDER	1	1	1	GL50803_17254		5077.59			High	8.05409	2
	IYHGNDIGLILANWCLENFHNNPLTIK	2	1	1	GL50803_17254	N13(Deamidated); C15(Carbamidomethyl)	3180.63			High	5.59737	0
	FYKDVVYEECLTGFKWLGTLSESAR	2	1	1	GL50803_17254	C10(Carbamidomethyl)	2998.46			High	5.40906	2
	FYFFEDECMPDPLFGGESKPNPEER	1	1	1	GL50803_17254	C8(Carbamidomethyl); M9(Oxidation)	3053.3			High	5.26692	0
	QAAETAKEFLDAFMVLVNDKEP	4	1	1	GL50803_17254		2466.22			High	5.18084	2
	VYGVGHGIQIIDPHDAGIYELSLSGGK	2	1	1	GL50803_17254	Q9(Deamidated)	2796.44			High	4.69868	0
	FYKDVVYEECLTGFK	1	1	1	GL50803_17254	C10(Carbamidomethyl)	1897.9			High	4.08559	1
	FYFFEDECMPDPLFGGESKPNPEER	1	1	1	GL50803_17254	C8(Carbamidomethyl); N21(Deamidated)	3038.3			High	3.20797	0
	EFLDAFMVLVNDKEP	2	1	1	GL50803_17254	N11(Deamidated)	1767.86			High	2.40295	1
	DVPVYLFDGFAPTPYVSYLNK	1	1	1	GL50803_17254	N20(Deamidated)	2406.19			Medium	1.97584	0
P60709	Actin, cytoplasmic 1 OS=Homo sapiens GN=ACTB PE=1 SV=1 - [ACTB_HUMAN]	51.47	2	12	13	145	274.832	45.6	10	59	453.213	51.47	11	86	375	41.7097	5.47803
	Sequence	# PSMs	# Proteins	# Protein Groups	Protein Group Accessions	Modifications	MH+ [Da]	A2	XCorr A2	B2	XCorr B2	# Missed Cleavages
	FRCPEALFQPSFLGMESCGIHETTFNSIMK	9	2	1	P60709	C3(Carbamidomethyl); C18(Carbamidomethyl)	3534.64	High	9.17675	High	10.2631	1
	TTGIVMDSGDGVTHTVPIYEGYALPHAILR	27	2	1	P60709		3183.61	High	8.45199	High	8.66613	0
	FRCPEALFQPSFLGMESCGIHETTFNSIMK	10	2	1	P60709	C3(Carbamidomethyl); C18(Carbamidomethyl); N26(Deamidated)	3535.63	High	7.36617	High	8.80718	1
	CDVDIRKDLYANTVLSGGTTMYPGIADR	8	2	1	P60709	C1(Carbamidomethyl)	3101.51	High	6.99623	High	7.32276	2
	TTGIVMDSGDGVTHTVPIYEGYALPHAILR	5	2	1	P60709	M6(Oxidation)	3199.61	High	6.44864	High	5.35384	0
	CDVDIRKDLYANTVLSGGTTMYPGIADR	3	2	1	P60709	C1(Carbamidomethyl); N12(Deamidated)	3102.5	High	6.44027	High	5.16511	2
	LCYVALDFEQEMATAASSSSLEK	13	2	1	P60709	C2(Carbamidomethyl)	2550.17	High	6.27887	High	6.84135	0
	CPEALFQPSFLGMESCGIHETTFNSIMK	4	2	1	P60709	C1(Carbamidomethyl); C16(Carbamidomethyl)	3231.47	High	5.7269	High	6.47836	0
	DLYANTVLSGGTTMYPGIADR	6	2	1	P60709		2215.07	High	5.46802	High	5.10675	0
	FRCPEALFQPSFLGMESCGIHETTFNSIMK	2	2	1	P60709	C3(Carbamidomethyl); Q9(Deamidated); M15(Oxidation); C18(Carbamidomethyl); N26(Deamidated)	3552.63	High	5.24994			1
	LCYVALDFEQEMATAASSSSLEK	7	2	1	P60709	C2(Carbamidomethyl); Q10(Deamidated)	2551.17	High	5.05433	High	5.94637	0
	FRCPEALFQPSFLGMESCGIHETTFNSIMK	4	2	1	P60709	C3(Carbamidomethyl); C18(Carbamidomethyl); M29(Oxidation)	3550.62	High	4.82864	High	6.68289	1
	CPEALFQPSFLGMESCGIHETTFNSIMK	5	2	1	P60709	C1(Carbamidomethyl); C16(Carbamidomethyl); N24(Deamidated)	3232.47	High	4.61143	High	3.69773	0
	FRCPEALFQPSFLGMESCGIHETTFNSIMK	6	2	1	P60709	C3(Carbamidomethyl); Q9(Deamidated); M15(Oxidation); C18(Carbamidomethyl)	3551.63	High	4.59589	High	6.50748	1
	EKLCYVALDFEQEMATAASSSSLEK	1	2	1	P60709	C4(Carbamidomethyl)	2807.31	High	3.66359			1
	LDLAGRDLTDYLMK	5	4	2	P60709;P68032	M13(Oxidation)	1639.84	High	3.60196	High	3.45261	1
	YPIEHGIVTNWDDMEKIWHHTFYNELR	2	2	1	P60709	M14(Oxidation)	3459.63	Medium	3.49316			1
	LDLAGRDLTDYLMK	20	4	2	P60709;P68032		1623.85	High	3.42615	High	3.72211	1
	GYSFTTTAEREIVRDIK	2	2	1	P60709		1986.03	Medium	2.50522	Medium	2.6192	2
	FRCPEALFQPSFLGMESCGIHETTFNSIMK	3	2	1	P60709	C3(Carbamidomethyl); Q9(Deamidated); C18(Carbamidomethyl); N26(Deamidated)	3536.6			High	8.27297	1
	LCYVALDFEQEMATAASSSSLEKSYELPDGQVITIGNER	1	2	1	P60709	C2(Carbamidomethyl); Q10(Deamidated); Q31(Deamidated)	4324.05			High	6.03105	1
	GILTLKYPIEHGIVTNWDDMEKIWHHTFYNELR	1	2	1	P60709	M20(Oxidation)	4085.08			Medium	5.12006	2
	EKLCYVALDFEQEMATAASSSSLEKSYELPDGQVITIGNER	1	2	1	P60709	C4(Carbamidomethyl); Q12(Deamidated); Q33(Deamidated)	4581.2			High	4.01285	2
GL50803_10358	organism=Giardia_Assemblage_A_isolate_WB | product=A-type flavoprotein lateral transfer candidate | location=GLCHR04:1730357-1731601(-) | length=414 | sequence_SO=chromosome | SO=protein_coding	51.45	1	13	13	96	173.864	26.57	7	36	293.77	50	12	60	414	46.5921	6.90283
	Sequence	# PSMs	# Proteins	# Protein Groups	Protein Group Accessions	Modifications	MH+ [Da]	A2	XCorr A2	B2	XCorr B2	# Missed Cleavages
	FNYTEELLEQAYNAGVDLGKR	28	1	1	GL50803_10358		2430.2	High	8.7138	High	8.58292	1
	VALHTYDSGAVAFASPTLNNTMMPSVAAALNYVR	7	1	1	GL50803_10358		3552.76	High	8.5618	High	9.50941	0
	GITFKFNYTEELLEQAYNAGVDLGKR	3	1	1	GL50803_10358		2976.5	High	7.00376	High	7.21649	2
	GDAMGLAIAEYDRWSK	8	1	1	GL50803_10358		1782.85	High	5.30525	High	5.28248	1
	GKPAFAFGAFGWSNR	15	1	1	GL50803_10358		1612.8	High	5.29479	High	5.51112	0
	GLTLIKGKPAFAFGAFGWSNR	1	1	1	GL50803_10358		2238.22	High	4.40254			1
	VALHTYDSGAVAFASPTLNNTMMPSVAAALNYVR	3	1	1	GL50803_10358	N20(Deamidated); M22(Oxidation)	3569.76	High	2.98922			0
	ATWLIVDDKYTLK	8	1	1	GL50803_10358		1565.86	Medium	2.65386	High	4.77238	1
	VALHTYDSGAVAFASPTLNNTMMPSVAAALNYVR	2	1	1	GL50803_10358	N20(Deamidated)	3553.75			High	8.07961	0
	IFHGYHTDEGSSYNSYFIDDECPTVIDSVKYPFAEEWLSR	1	1	1	GL50803_10358	C22(Carbamidomethyl)	4774.16			High	7.62074	1
	FIPVPLLHWPDSTFTYCPEDKILFSNDGFGQHYATSR	3	1	1	GL50803_10358	C17(Carbamidomethyl)	4356.07			High	6.94029	1
	FNYTEELLEQAYNAGVDLGKR	4	1	1	GL50803_10358	Q10(Deamidated)	2431.19			High	6.52095	1
	VALHTYDSGAVAFASPTLNNTMMPSVAAALNYVR	2	1	1	GL50803_10358	N19(Deamidated); N20(Deamidated)	3554.76			High	5.68037	0
	WADECDVSHVMHLFK	2	1	1	GL50803_10358	C5(Carbamidomethyl)	1873.84			High	4.7757	0
	GITFKFNYTEELLEQAYNAGVDLGKR	2	1	1	GL50803_10358	Q15(Deamidated)	2977.51			High	4.65188	2
	FNYTEELLEQAYNAGVDLGK	2	1	1	GL50803_10358		2274.09			High	4.61011	0
	FIPVPLLHWPDSTFTYCPEDK	2	1	1	GL50803_10358	C17(Carbamidomethyl)	2562.24			High	3.99655	0
	YILSAHGVSWRGDAMGLAIAEYDRWSK	1	1	1	GL50803_10358		3052.49			Medium	3.66065	2
	FNYTEELLEQAYNAGVDLGK	2	1	1	GL50803_10358	N2(Deamidated)	2275.09			High	3.52472	0
Q12907	Vesicular integral-membrane protein VIP36 OS=Homo sapiens GN=LMAN2 PE=1 SV=1 - [LMAN2_HUMAN]	51.4	1	15	15	381	213.829	42.7	8	53	1679.48	51.4	15	328	356	40.2031	6.94678
	Sequence	# PSMs	# Proteins	# Protein Groups	Protein Group Accessions	Modifications	MH+ [Da]	A2	XCorr A2	B2	XCorr B2	# Missed Cleavages
	LPTGYYFGASAGTGDLSDNHDIISMK	15	1	1	Q12907		2730.27	High	9.43755	High	12.1341	0
	EHSLIKPYQGVGSSSMPLWDFQGSTMLTSQYVR	36	1	1	Q12907	M16(Oxidation)	3745.8	High	8.98413	High	10.2297	0
	EHSLIKPYQGVGSSSMPLWDFQGSTMLTSQYVR	25	1	1	Q12907		3729.8	High	8.39681	High	10.2518	0
	SKEGSIWNHQPCFLKDWEMHVHFK	28	1	1	Q12907	C12(Carbamidomethyl)	3040.44	High	7.65945	High	9.84923	2
	LPTGYYFGASAGTGDLSDNHDIISMK	5	1	1	Q12907	N19(Deamidated)	2731.25	High	7.39091	High	10.9692	0
	EHSLIKPYQGVGSSSMPLWDFQGSTMLTSQYVR	6	1	1	Q12907	M16(Oxidation); M26(Oxidation)	3761.8	High	6.68902	High	9.42886	0
	EHSLIKPYQGVGSSSMPLWDFQGSTMLTSQYVR	24	1	1	Q12907	Q22(Deamidated)	3730.81	High	6.37024	High	6.73383	0
	SKEGSIWNHQPCFLKDWEMHVHFK	12	1	1	Q12907	Q10(Deamidated); C12(Carbamidomethyl)	3041.43	Medium	5.84652	High	7.63615	2
	DNFHGLAIFLDTYPNDETTER	22	1	1	Q12907		2468.14	High	5.75309	High	6.88016	0
	EHSLIKPYQGVGSSSMPLWDFQGSTMLTSQYVR	25	1	1	Q12907	Q22(Deamidated); M26(Oxidation)	3746.78	High	5.65003	High	7.08011	0
	DRLVPGPVFGSKDNFHGLAIFLDTYPNDETTER	13	1	1	Q12907	N14(Deamidated)	3721.83	High	5.18845	High	5.35438	2
	EHSLIKPYQGVGSSSMPLWDFQGSTMLTSQYVR	7	1	1	Q12907	Q9(Deamidated); Q22(Deamidated)	3731.79	High	5.09024	High	5.89125	0
	LTVMTDLEDKNEWKNCIDITGVR	4	1	1	Q12907	N11(Deamidated); C16(Carbamidomethyl)	2751.35	High	4.66079	High	5.01553	2
	LVPGPVFGSKDNFHGLAIFLDTYPNDETTER	12	1	1	Q12907		3449.7	High	3.87976	High	4.94488	1
	EHSLIKPYQGVGSSSMPLWDFQGSTMLTSQYVR	2	1	1	Q12907	Q9(Deamidated); Q22(Deamidated); Q30(Deamidated)	3732.78	High	3.75736	Medium	3.71418	0
	EHSLIKPYQGVGSSSMPLWDFQGSTMLTSQYVR	15	1	1	Q12907	Q9(Deamidated); M16(Oxidation); Q22(Deamidated)	3747.8	Medium	3.60584	High	5.49148	0
	NLHGDGIALWYTR	11	1	1	Q12907		1515.77	High	3.03168	High	4.05201	0
	NCIDITGVRLPTGYYFGASAGTGDLSDNHDIISMK	3	1	1	Q12907	C2(Carbamidomethyl)	3758.78			High	11.4509	1
	SKEGSIWNHQPCFLKDWEMHVHFK	9	1	1	Q12907	C12(Carbamidomethyl); M19(Oxidation)	3056.43			High	9.88319	2
	LPTGYYFGASAGTGDLSDNHDIISMK	4	1	1	Q12907	M25(Oxidation)	2746.27			High	9.19741	0
	DRLVPGPVFGSKDNFHGLAIFLDTYPNDETTER	20	1	1	Q12907		3720.83			High	8.20296	2
	NCIDITGVRLPTGYYFGASAGTGDLSDNHDIISMK	4	1	1	Q12907	N1(Deamidated); C2(Carbamidomethyl)	3759.78			High	7.94008	1
	EGSIWNHQPCFLKDWEMHVHFK	17	1	1	Q12907	C10(Carbamidomethyl)	2825.32			High	7.66778	1
	LTVMTDLEDKNEWKNCIDITGVR	6	1	1	Q12907	C16(Carbamidomethyl)	2750.36			High	7.45783	2
	LFQLMVEHTPDEESIDWTKIEPSVNFLK	5	1	1	Q12907		3345.67			High	7.20367	1
	NCIDITGVRLPTGYYFGASAGTGDLSDNHDIISMK	2	1	1	Q12907	N1(Deamidated); C2(Carbamidomethyl); N28(Deamidated)	3760.78			High	6.61995	1
	LFQLMVEHTPDEESIDWTK	1	1	1	Q12907	M5(Oxidation)	2334.09			High	6.17861	0
	EGSIWNHQPCFLKDWEMHVHFK	7	1	1	Q12907	N6(Deamidated); C10(Carbamidomethyl)	2826.31			High	6.11846	1
	REHSLIKPYQGVGSSSMPLWDFQGSTMLTSQYVR	4	1	1	Q12907	Q23(Deamidated)	3886.92			High	5.99942	1
	EHSLIKPYQGVGSSSMPLWDFQGSTMLTSQYVR	8	1	1	Q12907	M16(Oxidation); Q22(Deamidated); M26(Oxidation)	3762.78			High	5.86406	0
	LFQLMVEHTPDEESIDWTK	5	1	1	Q12907		2318.1			High	5.8567	0
	GRLTVMTDLEDKNEWK	5	1	1	Q12907		1934.96			High	5.61025	2
	SKEGSIWNHQPCFLKDWEMHVHFK	4	1	1	Q12907	Q10(Deamidated); C12(Carbamidomethyl); M19(Oxidation)	3057.43			Medium	5.45152	2
	EHSLIKPYQGVGSSSMPLWDFQGSTMLTSQYVR	2	1	1	Q12907	Q9(Deamidated); M16(Oxidation); Q22(Deamidated); M26(Oxidation)	3763.8			High	5.05728	0
	LFQLMVEHTPDEESIDWTK	1	1	1	Q12907	Q3(Deamidated)	2319.11			High	4.89803	0
	LTVMTDLEDKNEWKNCIDITGVR	2	1	1	Q12907	M4(Oxidation); C16(Carbamidomethyl)	2766.35			High	4.53266	2
	DNFHGLAIFLDTYPNDETTER	2	1	1	Q12907	N15(Deamidated)	2469.13			High	4.49736	0
	LFQLMVEHTPDEESIDWTKIEPSVNFLK	1	1	1	Q12907	M5(Oxidation)	3361.67			High	4.4047	1
	EHSLIKPYQGVGSSSMPLWDFQGSTMLTSQYVR	1	1	1	Q12907	Q9(Deamidated); Q22(Deamidated); M26(Oxidation); Q30(Deamidated)	3748.79			Medium	3.91661	0
	LTVMTDLEDKNEWK	2	1	1	Q12907		1721.84			High	3.76632	1
	LVPGPVFGSKDNFHGLAIFLDTYPNDETTER	2	1	1	Q12907	N12(Deamidated)	3450.71			High	3.6515	1
	NLHGDGIALWYTR	1	1	1	Q12907	N1(Deamidated)	1516.75			High	3.61356	0
	LFQLMVEHTPDEESIDWTKIEPSVNFLK	1	1	1	Q12907	Q3(Deamidated); M5(Oxidation); N25(Deamidated)	3363.66			High	3.08275	1
P62937	Peptidyl-prolyl cis-trans isomerase A OS=Homo sapiens GN=PPIA PE=1 SV=2 - [PPIA_HUMAN]	50.91	1	5	5	37	72.4517	43.64	4	22	53.4929	40.61	4	15	165	18.0009	7.81104
	Sequence	# PSMs	# Proteins	# Protein Groups	Protein Group Accessions	Modifications	MH+ [Da]	A2	XCorr A2	B2	XCorr B2	# Missed Cleavages
	SIYGEKFEDENFILKHTGPGILSMANAGPNTNGSQFFICTAK	2	1	1	P62937	C39(Carbamidomethyl)	4604.22	High	9.63363	High	9.08859	2
	HTGPGILSMANAGPNTNGSQFFICTAKTEWLDGKHVVFGK	6	1	1	P62937	N15(Deamidated); N17(Deamidated); C24(Carbamidomethyl)	4290.11	High	9.23698	High	6.40882	2
	SIYGEKFEDENFILKHTGPGILSMANAGPNTNGSQFFICTAK	6	1	1	P62937	N32(Deamidated); C39(Carbamidomethyl)	4605.19	High	8.94478	High	7.42899	2
	HTGPGILSMANAGPNTNGSQFFICTAKTEWLDGKHVVFGK	3	1	1	P62937	N15(Deamidated); C24(Carbamidomethyl)	4289.09	High	8.49925			2
	HTGPGILSMANAGPNTNGSQFFICTAKTEWLDGKHVVFGK	2	1	1	P62937	N15(Deamidated); N17(Deamidated); Q20(Deamidated); C24(Carbamidomethyl)	4291.09	Medium	6.46641			2
	SIYGEKFEDENFILKHTGPGILSMANAGPNTNGSQFFICTAK	9	1	1	P62937	N26(Deamidated); N30(Deamidated); C39(Carbamidomethyl)	4606.24	High	4.30621	High	6.83475	2
	VKEGMNIVEAMERFGSR	1	1	1	P62937		1952.97	Medium	3.62771			2
	SIYGEKFEDENFILK	6	1	1	P62937		1831.91	High	3.34088	High	4.25784	1
	SIYGEKFEDENFILKHTGPGILSMANAGPNTNGSQFFICTAK	1	1	1	P62937	N26(Deamidated); N30(Deamidated); N32(Deamidated); C39(Carbamidomethyl)	4607.21			Medium	4.72388	2
	VSFELFADKVPK	1	1	1	P62937		1379.76			High	4.27702	1
P02647	Apolipoprotein A-I OS=Homo sapiens GN=APOA1 PE=1 SV=1 - [APOA1_HUMAN]	50.56	1	15	15	113	158.95	39.7	11	40	308.837	48.31	12	73	267	30.7589	5.75732
	Sequence	# PSMs	# Proteins	# Protein Groups	Protein Group Accessions	Modifications	MH+ [Da]	A2	XCorr A2	B2	XCorr B2	# Missed Cleavages
	DLATVYVDVLKDSGRDYVSQFEGSALGK	13	1	1	P02647		3032.51	High	5.63612	High	6.75662	2
	VQPYLDDFQKKWQEEMELYR	21	1	1	P02647		2645.27	High	5.31748	High	5.51286	2
	VSFLSALEEYTKKLNTQ	1	1	1	P02647		1971.04	High	5.19851			2
	LLDNWDSVTSTFSKLR	1	1	1	P02647		1881.98	High	4.93771			1
	QLNLKLLDNWDSVTSTFSK	3	1	1	P02647		2209.15	High	4.89506	High	3.90753	1
	VSFLSALEEYTKK	10	1	1	P02647		1514.81	High	4.37469	High	5.1561	1
	AKPALEDLRQGLLPVLESFK	25	1	1	P02647		2224.27	High	4.20079	High	4.88851	1
	LLDNWDSVTSTFSK	9	1	1	P02647		1612.79	High	4.19777	High	4.29921	0
	QLNLKLLDNWDSVTSTFSKLR	1	1	1	P02647		2478.34	High	4.03375			2
	DLATVYVDVLKDSGRDYVSQFEGSALGK	4	1	1	P02647	Q20(Deamidated)	3033.52	High	3.83297	High	3.94316	2
	AKPALEDLRQGLLPVLESFK	2	1	1	P02647	Q10(Deamidated)	2225.27	Medium	3.77235			1
	VSFLSALEEYTK	7	1	1	P02647		1386.72	High	3.62293	High	3.714	0
	QGLLPVLESFK	5	1	1	P02647		1230.71	High	2.91176	High	2.89889	0
	VQPYLDDFQKKWQEEMELYR	3	1	1	P02647	Q9(Deamidated)	2646.26	Medium	2.56311	High	3.46479	2
	DLATVYVDVLKDSGR	3	1	1	P02647		1650.87			High	4.90557	1
	VQPYLDDFQKKWQEEMELYR	1	1	1	P02647	M16(Oxidation)	2661.28			High	4.57805	2
	EQLGPVTQEFWDNLEKETEGLRQEMSK	1	1	1	P02647	Q8(Deamidated)	3222.55			High	3.94313	2
	VKDLATVYVDVLK	1	1	1	P02647		1462.85			High	3.07513	1
	VQPYLDDFQKKWQEEMELYR	1	1	1	P02647	Q2(Deamidated); Q9(Deamidated)	2647.26			Medium	2.90108	2
	DLATVYVDVLK	1	1	1	P02647		1235.69			High	2.76157	0
P30047	GTP cyclohydrolase 1 feedback regulatory protein OS=Homo sapiens GN=GCHFR PE=1 SV=3 - [GFRP_HUMAN]	50	1	2	2	6	8.34051	50	2	2	18.1048	50	2	4	84	9.69189	6.53662
	Sequence	# PSMs	# Proteins	# Protein Groups	Protein Group Accessions	Modifications	MH+ [Da]	A2	XCorr A2	B2	XCorr B2	# Missed Cleavages
	VLSMTGVGQTLVWCLHKE	3	1	1	P30047	C14(Carbamidomethyl)	2058.05	High	4.75462	High	5.98313	1
	ALGNNFYEYYVDDPPRIVLDKLER	3	1	1	P30047		2899.46	Medium	3.58589	Medium	3.63698	2
GL50803_15409	organism=Giardia_Assemblage_A_isolate_WB | product=Kinase, NEK | location=GLCHR02:126650-128197(+) | length=515 | sequence_SO=chromosome | SO=protein_coding	49.9	1	20	20	121	179.422	37.67	12	44	392.113	49.71	17	77	515	56.9729	5.07178
	Sequence	# PSMs	# Proteins	# Protein Groups	Protein Group Accessions	Modifications	MH+ [Da]	A2	XCorr A2	B2	XCorr B2	# Missed Cleavages
	FMHSEEKPDTELEEFAHLGIHPANIFLYADGAR	20	1	1	GL50803_15409		3784.8	High	8.13068	High	8.86422	0
	STRDPSSNIALFTCSYGGFDESDRATLR	12	1	1	GL50803_15409	C14(Carbamidomethyl)	3123.44	High	7.08711	High	7.52766	2
	FMHSEEKPDTELEEFAHLGIHPANIFLYADGAR	6	1	1	GL50803_15409	N24(Deamidated)	3785.82	Medium	6.61433	High	6.14047	0
	RTGEYCEFNNSSTAVQPDLLSPYLAR	5	1	1	GL50803_15409	C6(Carbamidomethyl)	2988.42	High	6.57999	High	5.96079	1
	FMHSEEKPDTELEEFAHLGIHPANIFLYADGAR	6	1	1	GL50803_15409	M2(Oxidation)	3800.81	Medium	6.11939	High	6.15323	0
	TGEYCEFNNSSTAVQPDLLSPYLAR	7	1	1	GL50803_15409	C5(Carbamidomethyl)	2832.31	High	5.14617	High	5.68699	0
	AFQQLGEAHFMAPEFIEAGAK	2	1	1	GL50803_15409		2292.11	High	5.0562	High	6.04891	0
	AQSYSNFTEEEVWR	15	1	1	GL50803_15409		1745.78	High	4.2753	High	4.53413	0
	AQSYSNFTEEEVWRVVAALCDAAR	2	1	1	GL50803_15409	C20(Carbamidomethyl)	2772.31	High	4.13584	High	4.82651	1
	AQSYSNFTEEEVWRVVAALCDAAR	4	1	1	GL50803_15409	N6(Deamidated); C20(Carbamidomethyl)	2773.29	High	4.00576	High	4.64516	1
	YSQDLVDLINSMLSFDSSARPKAEQLCASGK	2	1	1	GL50803_15409	N10(Deamidated); C27(Carbamidomethyl)	3431.67	High	3.83938			1
	RRTGEYCEFNNSSTAVQPDLLSPYLAR	3	1	1	GL50803_15409	C7(Carbamidomethyl); Q17(Deamidated)	3145.52	Medium	3.79768			2
	RTGEYCEFNNSSTAVQPDLLSPYLAR	6	1	1	GL50803_15409	C6(Carbamidomethyl); Q16(Deamidated)	2989.41	High	3.78966	High	4.03598	1
	DPSSNIALFTCSYGGFDESDRATLR	1	1	1	GL50803_15409	N5(Deamidated); C11(Carbamidomethyl)	2780.26	High	3.08551			1
	TGEYCEFNNSSTAVQPDLLSPYLAR	2	1	1	GL50803_15409	C5(Carbamidomethyl); N8(Deamidated); N9(Deamidated)	2834.31	High	3.054			0
	DIVQPPSGLTDLMIAAR	4	1	1	GL50803_15409		1796.96	High	2.65807	High	4.53175	0
	LGYPYICPTMSFK	1	1	1	GL50803_15409	C7(Carbamidomethyl)	1576.75	High	2.39177			0
	YSQDLVDLINSMLSFDSSARPK	6	1	1	GL50803_15409		2486.23			High	7.87116	0
	YSQDLVDLINSMLSFDSSARPKAEQLCASGK	3	1	1	GL50803_15409	C27(Carbamidomethyl)	3430.66			High	7.02365	1
	GAISLPYDGRYSQDLVDLINSMLSFDSSARPK	2	1	1	GL50803_15409	Q13(Deamidated)	3516.75			High	5.99006	1
	IRLGYPYICPTMSFKNPGNYR	1	1	1	GL50803_15409	C9(Carbamidomethyl)	2547.27			High	5.81168	2
	STRDPSSNIALFTCSYGGFDESDR	1	1	1	GL50803_15409	C14(Carbamidomethyl)	2682.17			High	5.66345	1
	GAISLPYDGRYSQDLVDLINSMLSFDSSARPKAEQLCASGK	1	1	1	GL50803_15409	Q13(Deamidated); N20(Deamidated); C37(Carbamidomethyl)	4462.17			Medium	5.18735	2
	IRLGYPYICPTMSFK	1	1	1	GL50803_15409	C9(Carbamidomethyl)	1845.94			High	4.6842	1
	TGEYCEFNNSSTAVQPDLLSPYLAR	2	1	1	GL50803_15409	C5(Carbamidomethyl); N9(Deamidated)	2833.31			High	4.38227	0
	YSQDLVDLINSMLSFDSSARPK	1	1	1	GL50803_15409	M12(Oxidation)	2502.22			High	4.10585	0
	STRDPSSNIALFTCSYGGFDESDRATLR	1	1	1	GL50803_15409	N8(Deamidated); C14(Carbamidomethyl)	3124.45			High	3.99938	2
	DGATALFTAVFWNR	1	1	1	GL50803_15409		1568.79			High	3.48425	0
	LSHYFNDDASALLTMGLPYGVNTLYDVMMAK	3	1	1	GL50803_15409	N6(Deamidated); M29(Oxidation)	3467.63			High	3.36988	0
P08758	Annexin A5 OS=Homo sapiens GN=ANXA5 PE=1 SV=2 - [ANXA5_HUMAN]	49.69	1	11	11	104	147.23	33.75	8	35	287.028	46.25	10	69	320	35.9144	5.04639
	Sequence	# PSMs	# Proteins	# Protein Groups	Protein Group Accessions	Modifications	MH+ [Da]	A2	XCorr A2	B2	XCorr B2	# Missed Cleavages
	AIKQVYEEEYGSSLEDDVVGDTSGYYQR	9	1	1	P08758		3200.45	High	6.62944	High	7.59176	1
	NFATSLYSMIKGDTSGDYKK	12	1	1	P08758		2226.07	High	6.59767	High	7.1376	2
	QVYEEEYGSSLEDDVVGDTSGYYQR	4	1	1	P08758		2888.23	High	5.30425	High	6.45541	0
	GLGTDEESILTLLTSR	25	1	1	P08758		1704.9	High	4.9555	High	5.38156	0
	AIKQVYEEEYGSSLEDDVVGDTSGYYQR	3	1	1	P08758	Q4(Deamidated)	3201.45	High	4.22052	High	3.64113	1
	AMKGLGTDEESILTLLTSR	3	1	1	P08758		2035.08	High	4.09316	High	3.59999	1
	WGTDEEKFITIFGTR	9	1	1	P08758		1799.9	High	3.90854	High	5.07877	1
	SIPAYLAETLYYAMKGAGTDDHTLIR	1	1	1	P08758		2870.44	Medium	3.53418			1
	NFATSLYSMIK	11	1	1	P08758		1274.65	High	3.08865	High	3.41813	0
	QVYEEEYGSSLEDDVVGDTSGYYQR	1	1	1	P08758	Q1(Deamidated)	2889.24	Medium	2.46333			0
	MLVVLLQANRDPDAGIDEAQVEQDAQALFQAGELK	6	1	1	P08758	Q23(Deamidated)	3796.93			High	5.34265	1
	DLLDDLKSELTGKFEK	9	1	1	P08758		1850.97			High	5.05649	2
	MLVVLLQANRDPDAGIDEAQVEQDAQALFQAGELK	2	1	1	P08758	Q7(Deamidated); N9(Deamidated)	3797.92			High	4.31554	1
	SIPAYLAETLYYAMK	8	1	1	P08758		1733.88			High	3.75751	0
	AMKGLGTDEESILTLLTSR	1	1	1	P08758	M2(Oxidation)	2051.08			High	3.24109	1
P30041	Peroxiredoxin-6 OS=Homo sapiens GN=PRDX6 PE=1 SV=3 - [PRDX6_HUMAN]	49.55	1	10	10	80	157.604	26.79	4	30	287.448	46.43	9	50	224	25.0192	6.37939
	Sequence	# PSMs	# Proteins	# Protein Groups	Protein Group Accessions	Modifications	MH+ [Da]	A2	XCorr A2	B2	XCorr B2	# Missed Cleavages
	IRFHDFLGDSWGILFSHPR	23	1	1	P30041		2300.17	High	6.83064	High	8.13033	1
	FHDFLGDSWGILFSHPR	31	1	1	P30041		2030.99	High	6.61964	High	7.22502	0
	LIALSIDSVEDHLAWSK	14	1	1	P30041		1897.01	High	5.77692	High	5.73586	0
	ELAILLGMLDPAEKDEKGMPVTAR	1	1	1	P30041	M19(Oxidation)	2613.36	Medium	3.20233			2
	IRFHDFLGDSWGILFSHPRDFTPVCTTELGR	4	1	1	P30041	C25(Carbamidomethyl)	3676.81			High	10.8402	2
	FHDFLGDSWGILFSHPRDFTPVCTTELGR	1	1	1	P30041	C23(Carbamidomethyl)	3407.62			High	7.57757	1
	NRELAILLGMLDPAEKDEK	2	1	1	P30041		2155.15			High	5.8441	2
	VATPVDWKDGDSVMVLPTIPEEEAK	1	1	1	P30041		2726.36			High	5.79635	1
	ELAILLGMLDPAEKDEK	1	1	1	P30041		1885			High	5.79607	1
	VVISLQLTAEKR	2	1	1	P30041		1356.82			High	3.29369	1
GL50803_6330	organism=Giardia_Assemblage_A_isolate_WB | product=hypothetical protein | location=GLCHR02:890942-891757(+) | length=271 | sequence_SO=chromosome | SO=protein_coding	49.45	1	4	4	21	18.2368	21.4	2	6	63.2117	49.45	4	15	271	29.383	4.4751
	Sequence	# PSMs	# Proteins	# Protein Groups	Protein Group Accessions	Modifications	MH+ [Da]	A2	XCorr A2	B2	XCorr B2	# Missed Cleavages
	QQMTAQEAAISALKGVPLGEKGEALLQDLR	4	1	1	GL50803_6330		3165.71	High	6.9267	High	7.1655	2
	ILSAQVAEEDQHAEALSMLRELIDSSGR	2	1	1	GL50803_6330	Q11(Deamidated)	3069.54	High	4.65041			1
	ILSAQVAEEDQHAEALSMLRELIDSSGR	2	1	1	GL50803_6330	Q5(Deamidated); M18(Oxidation)	3085.52	High	3.84985			1
	ILSAQVAEEDQHAEALSMLRELIDSSGR	5	1	1	GL50803_6330		3068.53	Medium	2.8098	High	5.40109	1
	QQMTAQEAAISALKGVPLGEKGEALLQDLR	2	1	1	GL50803_6330	Q6(Deamidated)	3166.71			High	6.21943	2
	WYSYHAALATDLLLVHAATEKPYGFMIEIPDEQVVTVQK	1	1	1	GL50803_6330		4447.27			High	5.65969	0
	IAMDNVLGTSTYSGAALDGTWNFLIDDNEDGDARVCR	2	1	1	GL50803_6330	N5(Deamidated); N22(Deamidated); C36(Carbamidomethyl)	4034.83			High	5.07559	1
	QQMTAQEAAISALKGVPLGEKGEALLQDLR	2	1	1	GL50803_6330	Q2(Deamidated); Q6(Deamidated)	3167.69			High	4.36078	2
	ILSAQVAEEDQHAEALSMLRELIDSSGR	1	1	1	GL50803_6330	Q5(Deamidated); Q11(Deamidated); M18(Oxidation)	3086.51			Medium	3.66279	1
GL50803_6687	organism=Giardia_Assemblage_A_isolate_WB | product=Glyceraldehyde 3-phosphate dehydrogenase | location=GLCHR05:3056628-3057638(-) | length=336 | sequence_SO=chromosome | SO=protein_coding	49.4	1	9	9	51	57.1127	38.39	5	12	168.487	49.4	9	39	336	36.3121	7.18115
	Sequence	# PSMs	# Proteins	# Protein Groups	Protein Group Accessions	Modifications	MH+ [Da]	A2	XCorr A2	B2	XCorr B2	# Missed Cleavages
	VPVPDVSVVDLTCTLEKDATYDEICAEIKR	11	1	1	GL50803_6687	C13(Carbamidomethyl); C25(Carbamidomethyl)	3435.71	High	9.99187	High	9.5728	2
	VIISAPSADAPMFVCGCNLETYDPSTMK	4	1	1	GL50803_6687	C15(Carbamidomethyl); C17(Carbamidomethyl)	3074.4	High	5.21307	High	6.11323	0
	LVAWYDNEFGYANK	8	1	1	GL50803_6687		1689.79	High	4.27716	High	4.16241	0
	ASENELKGIMTYTNEDVVSSDFLSTTSTCNFDSK	2	1	1	GL50803_6687	N4(Deamidated); N14(Deamidated); C29(Carbamidomethyl)	3792.7	High	3.9965			1
	SMKPEEIPWGKTQVDIVLECTGR	2	1	1	GL50803_6687	C20(Carbamidomethyl)	2673.35	High	3.78413	High	4.85256	1
	YDTVHGRFDGTIAHSEDSITVNGNKISVFK	8	1	1	GL50803_6687	N22(Deamidated)	3308.63			High	6.07609	2
	ASENELKGIMTYTNEDVVSSDFLSTTSTCNFDSK	2	1	1	GL50803_6687	N14(Deamidated); C29(Carbamidomethyl)	3791.7			High	5.84226	1
	RVIISAPSADAPMFVCGCNLETYDPSTMK	1	1	1	GL50803_6687	C16(Carbamidomethyl); C18(Carbamidomethyl)	3230.5			High	5.63932	1
	LVAWYDNEFGYANKLVELAK	4	1	1	GL50803_6687		2343.2			High	5.44432	1
	FDGTIAHSEDSITVNGNKISVFK	8	1	1	GL50803_6687	N17(Deamidated)	2480.23			High	5.22498	1
	SMKPEEIPWGKTQVDIVLECTGR	1	1	1	GL50803_6687	Q13(Deamidated); C20(Carbamidomethyl)	2674.34			High	3.13637	1
P08582	Melanotransferrin OS=Homo sapiens GN=MFI2 PE=1 SV=2 - [TRFM_HUMAN]	49.19	1	23	23	286	410.692	41.06	18	98	965.286	48.24	20	188	738	80.1633	5.93506
	Sequence	# PSMs	# Proteins	# Protein Groups	Protein Group Accessions	Modifications	MH+ [Da]	A2	XCorr A2	B2	XCorr B2	# Missed Cleavages
	HSTVLENTDGKTLPSWGQALLSQDFELLCR	22	1	1	P08582	C29(Carbamidomethyl)	3415.7	High	8.96303	High	10.0258	1
	HSTVLENTDGKTLPSWGQALLSQDFELLCR	12	1	1	P08582	Q18(Deamidated); C29(Carbamidomethyl)	3416.71	High	8.27903	High	6.56569	1
	LFSHEGSSFQMFSSEAYGQKDLLFKDSTSELVPIATQTYEAWLGHEYLHAMK	14	1	1	P08582		5954.86	High	8.00797	High	11.5538	2
	CLAEGAGDVAFVKHSTVLENTDGKTLPSWGQALLSQDFELLCR	2	1	1	P08582	C1(Carbamidomethyl); C42(Carbamidomethyl)	4733.33	High	7.5964	High	6.64906	2
	LFSHEGSSFQMFSSEAYGQKDLLFK	13	1	1	P08582		2883.37	High	7.33129	High	8.89128	1
	DSTSELVPIATQTYEAWLGHEYLHAMK	12	1	1	P08582		3090.5	High	6.68437	High	8.56446	0
	HTTVFDNTNGHNSEPWAAELRSEDYELLCPNGAR	31	1	1	P08582	N12(Deamidated); C29(Carbamidomethyl); N31(Deamidated)	3902.76	High	6.39976	High	6.23295	1
	SCHAGFGSPAGWDVPVGALIQR	11	1	1	P08582	C2(Carbamidomethyl)	2282.11	High	6.25364	High	6.8714	0
	HTTVFDNTNGHNSEPWAAELRSEDYELLCPNGAR	18	1	1	P08582	C29(Carbamidomethyl); N31(Deamidated)	3901.75	High	6.09844	High	8.27379	1
	HTTVFDNTNGHNSEPWAAELRSEDYELLCPNGAR	8	1	1	P08582	C29(Carbamidomethyl)	3900.77	High	6.02655	High	7.50768	1
	GTSADHCVQLIAAQEADAITLDGGAIYEAGKEHGLKPVVGEVYDQEVGTSYYAVAVVRR	5	1	1	P08582	C7(Carbamidomethyl); Q14(Deamidated); Q45(Deamidated)	6249.09	Medium	6.02123	High	9.52732	2
	IQAEQVDAVTLSGEDIYTAGKTYGLVPAAGEHYAPEDSSNSYYVVAVVRR	1	1	1	P08582	Q2(Deamidated); N40(Deamidated)	5361.61	Medium	5.75556			2
	CLAEGAGDVAFVKHSTVLENTDGKTLPSWGQALLSQDFELLCR	2	1	1	P08582	C1(Carbamidomethyl); Q31(Deamidated); Q36(Deamidated); C42(Carbamidomethyl)	4735.34	High	5.45919			2
	TVGWNVPVGYLVESGR	29	1	1	P08582		1732.9	High	5.30698	High	5.31072	0
	DSTSELVPIATQTYEAWLGHEYLHAMK	3	1	1	P08582	Q12(Deamidated)	3091.49	High	5.29851	High	6.17607	0
	TVGWNVPVGYLVESGRLSVMGCDVLK	4	1	1	P08582	C22(Carbamidomethyl)	2835.45	High	4.86506	High	6.25243	1
	TLPSWGQALLSQDFELLCR	17	1	1	P08582	C18(Carbamidomethyl)	2234.13	High	4.69076	High	5.09873	0
	TYGLVPAAGEHYAPEDSSNSYYVVAVVR	5	1	1	P08582		3014.43	High	4.65319	High	5.31774	0
	TYGLVPAAGEHYAPEDSSNSYYVVAVVRR	7	1	1	P08582		3170.56	High	4.15416	High	4.68147	1
	TYGLVPAAGEHYAPEDSSNSYYVVAVVR	2	1	1	P08582	N19(Deamidated)	3015.45	High	4.11939	Medium	2.9695	0
	SCHAGFGSPAGWDVPVGALIQR	4	1	1	P08582	C2(Carbamidomethyl); Q21(Deamidated)	2283.11	High	4.0863	High	3.66602	0
	GTSADHCVQLIAAQEADAITLDGGAIYEAGK	6	1	1	P08582	C7(Carbamidomethyl); Q14(Deamidated)	3146.52	High	3.78441	High	3.98057	0
	EHGLKPVVGEVYDQEVGTSYYAVAVVRR	1	1	1	P08582	Q14(Deamidated)	3121.62	Medium	3.46844			1
	HTTVFDNTNGHNSEPWAAELRSEDYELLCPNGAR	11	1	1	P08582	N9(Deamidated); N12(Deamidated); C29(Carbamidomethyl); N31(Deamidated)	3903.74	Medium	3.39287	High	6.18573	1
	ADTDGGLIFRLLNEGQR	1	1	1	P08582		1874.97	High	3.38562			1
	LLNEGQRLFSHEGSSFQMFSSEAYGQK	2	1	1	P08582	Q17(Deamidated)	3078.45	Medium	3.33551			1
	DLLFKDSTSELVPIATQTYEAWLGHEYLHAMK	8	1	1	P08582		3706.84			High	8.95499	1
	GTSADHCVQLIAAQEADAITLDGGAIYEAGKEHGLKPVVGEVYDQEVGTSYYAVAVVRR	2	1	1	P08582	C7(Carbamidomethyl)	6247.1			High	8.35593	2
	LFSHEGSSFQMFSSEAYGQKDLLFKDSTSELVPIATQTYEAWLGHEYLHAMK	1	1	1	P08582	Q19(Deamidated); Q37(Deamidated); M51(Oxidation)	5972.82			High	7.71624	2
	LFSHEGSSFQMFSSEAYGQKDLLFKDSTSELVPIATQTYEAWLGHEYLHAMK	1	1	1	P08582	M51(Oxidation)	5970.85			High	6.88218	2
	LFSHEGSSFQMFSSEAYGQKDLLFKDSTSELVPIATQTYEAWLGHEYLHAMK	2	1	1	P08582	Q37(Deamidated)	5955.86			High	6.59597	2
	AEVSQFAACNLAQIPPHAVMVRPDTNIFTVYGLLDKAQDLFGDDHNKNGFK	2	1	1	P08582	C9(Carbamidomethyl); N26(Deamidated)	5673.77			High	6.55907	2
	HSTVLENTDGKTLPSWGQALLSQDFELLCR	5	1	1	P08582	Q18(Deamidated); Q23(Deamidated); C29(Carbamidomethyl)	3417.69			High	6.34553	1
	AEVSQFAACNLAQIPPHAVMVRPDTNIFTVYGLLDKAQDLFGDDHNKNGFK	3	1	1	P08582	C9(Carbamidomethyl); N10(Deamidated); N26(Deamidated); N46(Deamidated)	5675.79			Medium	5.96411	2
	CLAEGAGDVAFVKHSTVLENTDGKTLPSWGQALLSQDFELLCR	2	1	1	P08582	C1(Carbamidomethyl); N20(Deamidated); Q31(Deamidated); Q36(Deamidated); C42(Carbamidomethyl)	4736.33			High	5.93773	2
	LFSHEGSSFQMFSSEAYGQKDLLFK	2	1	1	P08582	M11(Oxidation)	2899.37			High	5.44077	1
	GTSADHCVQLIAAQEADAITLDGGAIYEAGKEHGLKPVVGEVYDQEVGTSYYAVAVVR	1	1	1	P08582	C7(Carbamidomethyl); Q9(Deamidated); Q14(Deamidated); Q45(Deamidated)	6094.01			Medium	5.43376	1
	VPAHAVVVRADTDGGLIFR	2	1	1	P08582		1993.1			High	5.10174	1
	EHGLKPVVGEVYDQEVGTSYYAVAVVRR	1	1	1	P08582		3120.6			High	4.95849	1
	DSTSELVPIATQTYEAWLGHEYLHAMK	2	1	1	P08582	M26(Oxidation)	3106.49			High	4.8271	0
	LFSHEGSSFQMFSSEAYGQKDLLFKDSTSELVPIATQTYEAWLGHEYLHAMK	1	1	1	P08582	Q10(Deamidated); Q19(Deamidated); Q37(Deamidated)	5957.84			Medium	4.69597	2
	TVGWNVPVGYLVESGRLSVMGCDVLK	2	1	1	P08582	N5(Deamidated); C22(Carbamidomethyl)	2836.44			High	4.59556	1
	IQAEQVDAVTLSGEDIYTAGK	1	1	1	P08582		2208.11			High	4.20661	0
	GTSADHCVQLIAAQEADAITLDGGAIYEAGK	1	1	1	P08582	C7(Carbamidomethyl)	3145.52			High	3.78727	0
	TLPSWGQALLSQDFELLCR	4	1	1	P08582	Q12(Deamidated); C18(Carbamidomethyl)	2235.13			High	3.48818	0
GL50803_16468	organism=Giardia_Assemblage_A_isolate_WB | product=Cathepsin B precursor | location=GLCHR05:2338598-2339515(+) | length=305 | sequence_SO=chromosome | SO=protein_coding	49.18	1	6	6	47	95.852	49.18	5	21	130.788	42.3	5	26	305	33.9293	5.74463
	Sequence	# PSMs	# Proteins	# Protein Groups	Protein Group Accessions	Modifications	MH+ [Da]	A2	XCorr A2	B2	XCorr B2	# Missed Cleavages
	VYGTSLGGHAVLIVGYGSMNNHDYWIVR	8	1	1	GL50803_16468		3078.53	High	10.2119	High	9.74323	0
	LDPQAVSLSVQHMVSCDSGEAGCQGGEFESSWAFLETEGAVKSDCLPYTSGETGKSGECPTTCQDGTPVESAFHYK	1	1	1	GL50803_16468	Q11(Deamidated); C16(Carbamidomethyl); C23(Carbamidomethyl); Q24(Deamidated); C45(Carbamidomethyl); C59(Carbamidomethyl); C63(Carbamidomethyl); Q64(Deamidated)	8250.59	Medium	6.41957			2
	VYGTSLGGHAVLIVGYGSMNNHDYWIVR	4	1	1	GL50803_16468	M19(Oxidation)	3094.5	High	6.36841	High	7.49886	0
	QTHPECFFEPEDQKECSCCYAFATLGALSTRR	7	1	1	GL50803_16468	C6(Carbamidomethyl); C16(Carbamidomethyl); C18(Carbamidomethyl); C19(Carbamidomethyl)	3895.67	Medium	6.09573	High	6.59707	2
	VYGTSLGGHAVLIVGYGSMNNHDYWIVR	4	1	1	GL50803_16468	N20(Deamidated)	3079.53	High	5.50256			0
	NSWGSDWGENGYFR	13	1	1	GL50803_16468		1674.7	High	4.40512	High	4.45562	0
	QTHPECFFEPEDQKECSCCYAFATLGALSTR	2	1	1	GL50803_16468	C6(Carbamidomethyl); C16(Carbamidomethyl); C18(Carbamidomethyl); C19(Carbamidomethyl)	3739.6	High	4.29136	Medium	3.91114	1
	LDPQAVSLSVQHMVSCDSGEAGCQGGEFESSWAFLETEGAVKSDCLPYTSGETGK	2	1	1	GL50803_16468	Q11(Deamidated); C16(Carbamidomethyl); C23(Carbamidomethyl); Q24(Deamidated); C45(Carbamidomethyl)	5897.61			High	5.78047	1
	VYGTSLGGHAVLIVGYGSMNNHDYWIVR	4	1	1	GL50803_16468	M19(Oxidation); N20(Deamidated)	3095.52			High	5.14934	0
	QTHPECFFEPEDQKECSCCYAFATLGALSTRR	1	1	1	GL50803_16468	C6(Carbamidomethyl); Q13(Deamidated); C16(Carbamidomethyl); C18(Carbamidomethyl); C19(Carbamidomethyl)	3896.7			Medium	4.99707	2
	VYGTSLGGHAVLIVGYGSMNNHDYWIVR	1	1	1	GL50803_16468	N20(Deamidated); N21(Deamidated)	3080.52			High	3.25613	0
GL50803_14670	organism=Giardia_Assemblage_A_isolate_WB | product=PDI3 - Protein disulfide isomerase | location=GLCHR01:1403796-1404146(-) | length=116 | sequence_SO=chromosome | SO=protein_coding	49.14	1	3	3	36	81.2592	49.14	3	16	120.545	49.14	3	20	116	12.6604	5.52881
	Sequence	# PSMs	# Proteins	# Protein Groups	Protein Group Accessions	Modifications	MH+ [Da]	A2	XCorr A2	B2	XCorr B2	# Missed Cleavages
	YVDLSDDAPEGVVIAEVDCTKANELCGSEGIEGYPTVK	10	1	1	GL50803_14670	C19(Carbamidomethyl); C26(Carbamidomethyl)	4099.91	High	7.71442	High	9.37356	1
	FVEEYSGPREVVAMKEWIK	15	1	1	GL50803_14670		2297.17	High	5.2854	High	5.78172	2
	YVDLSDDAPEGVVIAEVDCTKANELCGSEGIEGYPTVK	2	1	1	GL50803_14670	C19(Carbamidomethyl); N23(Deamidated); C26(Carbamidomethyl)	4100.91	High	5.07513	High	6.80386	1
	YVDLSDDAPEGVVIAEVDCTK	9	1	1	GL50803_14670	C19(Carbamidomethyl)	2295.07	High	4.70567	High	5.56144	0
GL50803_15574	organism=Giardia_Assemblage_A_isolate_WB | product=Alanyl dipeptidyl peptidase | location=GLCHR04:74908-77097(+) | length=729 | sequence_SO=chromosome | SO=protein_coding	48.83	1	20	20	205	327.221	40.88	17	84	567.141	48.83	20	121	729	82.7266	5.43994
	Sequence	# PSMs	# Proteins	# Protein Groups	Protein Group Accessions	Modifications	MH+ [Da]	A2	XCorr A2	B2	XCorr B2	# Missed Cleavages
	HLFVAPLPMTGLVTEDTVVDIMPGFDGDAPLKPFGGTESFAFSHDGSR	10	1	1	GL50803_15574		5075.46	High	9.17748	High	9.73094	0
	RVSVSSQEISDLSPSFDGSFDAFTLARDEDVVFVLAHIK	4	1	1	GL50803_15574		4284.15	High	8.04672	High	9.19171	2
	QHWFDIPVDDTMSAWKYVHETYSYVDKEK	5	1	1	GL50803_15574		3617.68	High	7.39176	High	8.17383	2
	ISSTAPTCLTCTNDGRDANPVFSSTDPDLLYYLSMNEPTSESDMLR	5	1	1	GL50803_15574	C8(Carbamidomethyl); C11(Carbamidomethyl)	5142.26	High	7.24828	High	7.56531	1
	HLFVAPLPMTGLVTEDTVVDIMPGFDGDAPLKPFGGTESFAFSHDGSR	5	1	1	GL50803_15574	M9(Oxidation)	5091.45	Medium	6.654	High	7.16698	0
	DKCPLILYVHGGPESPWDDSWSYR	11	1	1	GL50803_15574	C3(Carbamidomethyl)	2877.33	High	6.21895	High	7.35696	1
	WNPQILVEQGYCVLATNFHGSGSFGEEFQK	8	1	1	GL50803_15574	C12(Carbamidomethyl)	3442.62	High	5.52751	High	9.10332	0
	DANPVFSSTDPDLLYYLSMNEPTSESDMLR	6	1	1	GL50803_15574	N20(Deamidated)	3408.53	High	5.37183	High	4.6886	0
	ISSTAPTCLTCTNDGRDANPVFSSTDPDLLYYLSMNEPTSESDMLR	1	1	1	GL50803_15574	C8(Carbamidomethyl); C11(Carbamidomethyl); N13(Deamidated); N19(Deamidated); N36(Deamidated)	5145.28	High	5.31079			1
	SIRQHWFDIPVDDTMSAWK	13	1	1	GL50803_15574		2332.12	High	5.0655	High	5.52468	1
	IHEYHGIALFQSLQLR	10	1	1	GL50803_15574		1925.04	High	5.02826	High	4.82429	0
	AKVFTEGYMRHWDEEAWPGLYR	3	1	1	GL50803_15574		2741.3	High	4.8936	High	5.43964	2
	EMGGPVWEQFEMYER	17	1	1	GL50803_15574		1887.81	High	4.8565	High	4.91945	0
	QHWFDIPVDDTMSAWK	16	1	1	GL50803_15574		1975.9	High	4.81176	High	4.83732	0
	VFTEGYMRHWDEEAWPGLYR	6	1	1	GL50803_15574		2542.17	High	4.57524	High	4.51244	1
	ISSTAPTCLTCTNDGRDANPVFSSTDPDLLYYLSMNEPTSESDMLR	4	1	1	GL50803_15574	C8(Carbamidomethyl); C11(Carbamidomethyl); N13(Deamidated)	5143.29	High	4.24499	High	5.01464	1
	WNPQILVEQGYCVLATNFHGSGSFGEEFQK	9	1	1	GL50803_15574	Q9(Deamidated); C12(Carbamidomethyl)	3443.59	High	4.18994	High	4.98193	0
	ISSTAPTCLTCTNDGRDANPVFSSTDPDLLYYLSMNEPTSESDMLR	11	1	1	GL50803_15574	C8(Carbamidomethyl); C11(Carbamidomethyl); N13(Deamidated); N19(Deamidated)	5144.3	High	4.0872	High	5.50059	1
	ISSTAPTCLTCTNDGRDANPVFSSTDPDLLYYLSMNEPTSESDMLR	1	1	1	GL50803_15574	C8(Carbamidomethyl); C11(Carbamidomethyl); M35(Oxidation)	5158.29	High	4.08077			1
	QHWFDIPVDDTMSAWK	2	1	1	GL50803_15574	M12(Oxidation)	1991.89	High	4.0739			0
	VSVSSQEISDLSPSFDGSFDAFTLAR	2	1	1	GL50803_15574		2762.32	High	4.03825	High	4.51384	0
	HWDEEAWPGLYR	24	1	1	GL50803_15574		1558.71	High	4.01993	High	4.18949	0
	DANPVFSSTDPDLLYYLSMNEPTSESDMLR	1	1	1	GL50803_15574		3407.52	High	3.55457			0
	WNPQILVEQGYCVLATNFHGSGSFGEEFQK	3	1	1	GL50803_15574	Q4(Deamidated); Q9(Deamidated); C12(Carbamidomethyl)	3444.62	High	3.49963			0
	LAFTTQIGGHKQWMTNDSIYYVDIIR	4	1	1	GL50803_15574		3070.55	Medium	3.48482	High	4.25403	1
	ISSTAPTCLTCTNDGRDANPVFSSTDPDLLYYLSMNEPTSESDMLR	2	1	1	GL50803_15574	C8(Carbamidomethyl); C11(Carbamidomethyl); N13(Deamidated); M44(Oxidation)	5159.27	Medium	3.47532			1
	LAFTTQIGGHKQWMTNDSIYYVDIIR	1	1	1	GL50803_15574	N16(Deamidated)	3071.55	Medium	3.28585			1
	DEDVVFVLAHIK	5	1	1	GL50803_15574		1384.75	High	3.2317	High	3.74016	0
	VSVSSQEISDLSPSFDGSFDAFTLAR	1	1	1	GL50803_15574	Q6(Deamidated)	2763.33	High	2.95193			0
	EMGGPVWEQFEMYER	1	1	1	GL50803_15574	Q9(Deamidated)	1888.8	High	2.28455			0
	VSVSSQEISDLSPSFDGSFDAFTLARDEDVVFVLAHIK	2	1	1	GL50803_15574		4128.06			High	6.8534	1
	VTAINADIMEHWDKLYRPEEFYLK	4	1	1	GL50803_15574		2981.49			High	5.66404	1
	FIYFPTQSHWVWQPQESVVWHTEVVAWLDKYLKE	2	1	1	GL50803_15574	Q13(Deamidated); Q15(Deamidated)	4278.13			Medium	5.01428	2
	VSVSSQEISDLSPSFDGSFDAFTLARDEDVVFVLAHIK	2	1	1	GL50803_15574	Q6(Deamidated)	4129			High	4.10623	1
	LAFTTQIGGHKQWMTNDSIYYVDIIR	1	1	1	GL50803_15574	M14(Oxidation)	3086.56			High	3.94142	1
	VFTEGYMRHWDEEAWPGLYR	1	1	1	GL50803_15574	M7(Oxidation)	2558.16			Medium	3.90514	1
	DANPVFSSTDPDLLYYLSMNEPTSESDMLR	2	1	1	GL50803_15574	N3(Deamidated); N20(Deamidated)	3409.52			High	3.36621	0
P07355	Annexin A2 OS=Homo sapiens GN=ANXA2 PE=1 SV=2 - [ANXA2_HUMAN]	48.38	1	12	12	36					150.168	48.38	12	36	339	38.5798	7.75244
	Sequence	# PSMs	# Proteins	# Protein Groups	Protein Group Accessions	Modifications	MH+ [Da]	A2	XCorr A2	B2	XCorr B2	# Missed Cleavages
	SALSGHLETVILGLLKTPAQYDASELKASMK	2	1	1	P07355		3271.76			High	8.6221	2
	SALSGHLETVILGLLKTPAQYDASELKASMK	1	1	1	P07355	Q20(Deamidated)	3272.76			High	7.11196	2
	EVKGDLENAFLNLVQCIQNKPLYFADR	2	1	1	P07355	Q15(Deamidated); C16(Carbamidomethyl)	3195.64			High	5.38811	1
	SALSGHLETVILGLLK	10	1	1	P07355		1650.97			High	5.2348	0
	SALSGHLETVILGLLKTPAQYDASELK	1	1	1	P07355		2854.57			High	4.91399	1
	GLGTDEDSLIEIICSR	3	1	1	P07355	C14(Carbamidomethyl)	1777.86			High	4.87324	0
	GVDEVTIVNILTNR	5	1	1	P07355		1542.85			High	4.77388	0
	TNQELQEINRVYKEMYK	5	1	1	P07355		2186.1			High	4.54191	2
	AEDGSVIDYELIDQDARDLYDAGVK	1	1	1	P07355		2770.31			High	4.50148	1
	AYTNFDAERDALNIETAIK	2	1	1	P07355		2155.07			High	4.48754	1
	RAEDGSVIDYELIDQDARDLYDAGVK	1	1	1	P07355		2926.42			High	3.92888	2
	GDLENAFLNLVQCIQNKPLYFADR	2	1	1	P07355	N5(Deamidated); N9(Deamidated); C13(Carbamidomethyl)	2840.4			High	3.7569	0
	GTDVPKWISIMTER	1	1	1	P07355		1632.84			High	3.56068	1
P24855	Deoxyribonuclease-1 OS=Homo sapiens GN=DNASE1 PE=1 SV=1 - [DNAS1_HUMAN]	47.87	1	6	6	38	63.4507	24.47	4	13	122.243	44.68	5	25	282	31.4137	4.90674
	Sequence	# PSMs	# Proteins	# Protein Groups	Protein Group Accessions	Modifications	MH+ [Da]	A2	XCorr A2	B2	XCorr B2	# Missed Cleavages
	LWTSPTFQWLIPDSADTTATPTHCAYDR	12	1	1	P24855	C24(Carbamidomethyl)	3251.52	High	7.13032	High	7.80671	0
	LWTSPTFQWLIPDSADTTATPTHCAYDRIVVAGMLLR	2	1	1	P24855	C24(Carbamidomethyl)	4204.11	High	7.01229	High	7.14149	1
	DSHLTAVGKLLDNLNQDAPDTYHYVVSEPLGR	2	1	1	P24855	N13(Deamidated); N15(Deamidated)	3539.76	High	6.01844			1
	LLDNLNQDAPDTYHYVVSEPLGR	5	1	1	P24855		2629.29	High	5.57246	High	7.09662	0
	LLDNLNQDAPDTYHYVVSEPLGR	2	1	1	P24855	N6(Deamidated)	2630.29	High	4.4666			0
	LWTSPTFQWLIPDSADTTATPTHCAYDR	4	1	1	P24855	Q8(Deamidated); C24(Carbamidomethyl)	3252.49	High	3.08552	High	5.06549	0
	GAVVPDSALPFNFQAAYGLSDQLAQAISDHYPVEVMLK	2	1	1	P24855	Q25(Deamidated)	4063.03			High	6.19393	0
	WGLEDVMLMGDFNAGCSYVRPSQWSSIR	1	1	1	P24855	C16(Carbamidomethyl)	3261.47			High	5.62899	0
	GAVVPDSALPFNFQAAYGLSDQLAQAISDHYPVEVMLK	4	1	1	P24855	N12(Deamidated); Q14(Deamidated); M36(Oxidation)	4080.01			High	5.4176	0
	WGLEDVMLMGDFNAGCSYVRPSQWSSIR	2	1	1	P24855	N13(Deamidated); C16(Carbamidomethyl)	3262.48			High	5.24326	0
	LWTSPTFQWLIPDSADTTATPTHCAYDRIVVAGMLLR	1	1	1	P24855	Q8(Deamidated); C24(Carbamidomethyl); M34(Oxidation)	4221.08			Medium	3.83984	1
	LWTSPTFQWLIPDSADTTATPTHCAYDRIVVAGMLLR	1	1	1	P24855	Q8(Deamidated); C24(Carbamidomethyl)	4205.12			Medium	3.48888	1
P06727	Apolipoprotein A-IV OS=Homo sapiens GN=APOA4 PE=1 SV=3 - [APOA4_HUMAN]	47.73	1	17	17	174	231.083	38.89	13	52	563.201	47.73	17	122	396	45.3715	5.37646
	Sequence	# PSMs	# Proteins	# Protein Groups	Protein Group Accessions	Modifications	MH+ [Da]	A2	XCorr A2	B2	XCorr B2	# Missed Cleavages
	SELTQQLNALFQDKLGEVNTYAGDLQK	16	1	1	P06727		3023.54	High	8.75499	High	9.03864	1
	SELTQQLNALFQDKLGEVNTYAGDLQKK	11	1	1	P06727		3151.63	High	8.34646	High	8.88395	2
	EAVEHLQKSELTQQLNALFQDKLGEVNTYAGDLQK	9	1	1	P06727		3958	High	8.2683	High	11.3247	2
	SLAPYAQDTQEKLNHQLEGLTFQMK	21	1	1	P06727		2890.44	High	7.47317	High	7.32832	1
	SLAPYAQDTQEKLNHQLEGLTFQMKK	11	1	1	P06727		3018.54	High	7.05516	High	6.982	2
	RVEPYGENFNKALVQQMEQLR	13	1	1	P06727		2549.29	High	7.04164	High	7.86881	2
	IGDNLRELQQRLEPYADQLR	7	1	1	P06727		2427.28	High	5.05214	High	5.23984	2
	SLAPYAQDTQEKLNHQLEGLTFQMK	2	1	1	P06727	Q7(Deamidated)	2891.45	High	4.75969			1
	DLRDKVNSFFSTFK	10	1	1	P06727		1703.88	High	4.75049	High	5.25126	2
	EKESQDKTLSLPELEQQQEQQQEQQQEQVQMLAPLES	4	1	1	P06727	Q26(Deamidated); Q28(Deamidated)	4384.11	High	4.37855	High	4.14658	2
	EKESQDKTLSLPELEQQQEQQQEQQQEQVQMLAPLES	11	1	1	P06727	Q30(Deamidated)	4383.09	High	4.24246	High	3.34215	2
	RVEPYGENFNKALVQQMEQLR	5	1	1	P06727	N10(Deamidated)	2550.29	High	4.15872	High	4.48543	2
	ESQDKTLSLPELEQQQEQQQEQQQEQVQMLAPLES	2	1	1	P06727		4124.96	Medium	3.78246	Medium	3.67947	1
	EAVEHLQKSELTQQLNALFQDK	3	1	1	P06727		2569.32	Medium	3.72689	High	5.53857	1
	RVEPYGENFNKALVQQMEQLR	2	1	1	P06727	Q15(Deamidated); Q16(Deamidated)	2551.29	High	3.42124			2
	SELTQQLNALFQDK	2	1	1	P06727	Q5(Deamidated)	1635.84	High	2.96719			0
	ESQDKTLSLPELEQQQEQQQEQQQEQVQMLAPLES	2	1	1	P06727	Q26(Deamidated); Q28(Deamidated)	4126.96	Medium	2.60375			1
	TLSLPELEQQQEQQQEQQQEQVQMLAPLES	1	1	1	P06727		3537.69	Medium	2.47217			0
	EAVEHLQKSELTQQLNALFQDKLGEVNTYAGDLQK	8	1	1	P06727	Q20(Deamidated)	3958.99			High	10.5394	2
	EAVEHLQKSELTQQLNALFQDKLGEVNTYAGDLQK	6	1	1	P06727	N16(Deamidated); N27(Deamidated)	3960.01			High	7.23182	2
	SELTQQLNALFQDKLGEVNTYAGDLQKK	3	1	1	P06727	Q5(Deamidated)	3152.63			High	6.99275	2
	VEPYGENFNKALVQQMEQLR	1	1	1	P06727		2393.18			High	6.15515	1
	EKESQDKTLSLPELEQQQEQQQEQQQEQVQMLAPLES	3	1	1	P06727		4382.09			High	6.05801	2
	SELTQQLNALFQDKLGEVNTYAGDLQK	4	1	1	P06727	N8(Deamidated)	3024.54			High	5.61891	1
	EAVEHLQKSELTQQLNALFQDKLGEVNTYAGDLQK	2	1	1	P06727	Q13(Deamidated); Q14(Deamidated); Q20(Deamidated)	3961			High	5.56248	2
	LGPHAGDVEGHLSFLEKDLR	1	1	1	P06727		2190.13			Medium	5.49888	1
	SLAPYAQDTQEKLNHQLEGLTFQMK	2	1	1	P06727	Q7(Deamidated); N14(Deamidated)	2892.43			High	4.71858	1
	SELTQQLNALFQDK	4	1	1	P06727		1634.84			High	4.39014	0
	SLAELGGHLDQQVEEFRR	2	1	1	P06727		2084.05			High	4.0035	1
	SLAELGGHLDQQVEEFR	1	1	1	P06727		1927.95			High	4.0027	0
	SLAPYAQDTQEKLNHQLEGLTFQMK	2	1	1	P06727	Q16(Deamidated); M24(Oxidation)	2907.45			Medium	3.86531	1
	TLSLPELEQQQEQQQEQQQEQVQMLAPLES	3	1	1	P06727	Q9(Deamidated)	3538.71			High	3.55311	0
GL50803_17163	organism=Giardia_Assemblage_A_isolate_WB | product=Peptidyl-prolyl cis-trans isomerase B precursor | location=GLCHR01:556210-556716(+) | length=168 | sequence_SO=chromosome | SO=protein_coding	47.62	1	6	6	72	47.1749	38.69	3	13	211.837	47.62	6	59	168	18.0321	8.26514
	Sequence	# PSMs	# Proteins	# Protein Groups	Protein Group Accessions	Modifications	MH+ [Da]	A2	XCorr A2	B2	XCorr B2	# Missed Cleavages
	HFVGCLSMANAGPNTNGSQFFLTVADTAWLDGKHVVFGR	4	1	1	GL50803_17163	C5(Carbamidomethyl); N10(Deamidated); N14(Deamidated); N16(Deamidated)	4225.03	Medium	6.14148	High	6.61901	1
	VFFDITIGGKPLGR	4	1	1	GL50803_17163		1519.86	High	3.97958	High	4.2297	0
	ITMGLFGSIVPK	19	1	1	GL50803_17163		1262.72	High	3.84603	High	3.84992	0
	ITMGLFGSIVPK	3	1	1	GL50803_17163	M3(Oxidation)	1278.71	High	2.52339	High	2.67383	0
	FPDENFEIKHFVGCLSMANAGPNTNGSQFFLTVADTAWLDGKHVVFGR	1	1	1	GL50803_17163	C14(Carbamidomethyl)	5341.55			High	9.65321	2
	HFVGCLSMANAGPNTNGSQFFLTVADTAWLDGKHVVFGR	5	1	1	GL50803_17163	C5(Carbamidomethyl)	4222.04			High	9.50392	1
	HFVGCLSMANAGPNTNGSQFFLTVADTAWLDGKHVVFGR	15	1	1	GL50803_17163	C5(Carbamidomethyl); N14(Deamidated); N16(Deamidated)	4224.04			High	9.08092	1
	HFVGCLSMANAGPNTNGSQFFLTVADTAWLDGKHVVFGR	9	1	1	GL50803_17163	C5(Carbamidomethyl); Q19(Deamidated)	4223.04			High	7.63717	1
	SIYGAKFPDENFEIKHFVGCLSMANAGPNTNGSQFFLTVADTAWLDGK	1	1	1	GL50803_17163	C20(Carbamidomethyl)	5265.52			High	7.1636	2
	SIYGAKFPDENFEIKHFVGCLSMANAGPNTNGSQFFLTVADTAWLDGK	5	1	1	GL50803_17163	C20(Carbamidomethyl); N25(Deamidated)	5266.5			High	5.98481	2
	SIYGAKFPDENFEIKHFVGCLSMANAGPNTNGSQFFLTVADTAWLDGK	5	1	1	GL50803_17163	C20(Carbamidomethyl); N29(Deamidated); N31(Deamidated)	5267.49			Medium	5.21338	2
	HFVGCLSMANAGPNTNGSQFFLTVADTAWLDGK	1	1	1	GL50803_17163	C5(Carbamidomethyl)	3526.64			High	4.81596	0
GL50803_11354	organism=Giardia_Assemblage_A_isolate_WB | product=hypothetical protein | location=GLCHR04:189989-190834(-) | length=281 | sequence_SO=chromosome | SO=protein_coding	47.33	1	9	9	59	82.6655	24.2	4	18	183.735	47.33	9	41	281	30.0789	5.47803
	Sequence	# PSMs	# Proteins	# Protein Groups	Protein Group Accessions	Modifications	MH+ [Da]	A2	XCorr A2	B2	XCorr B2	# Missed Cleavages
	GNACNDVMFFYIGDRCPVEK	7	1	1	GL50803_11354	C4(Carbamidomethyl); C16(Carbamidomethyl)	2392.05	High	6.56089	High	6.83209	1
	GKTYLFGGEEDEGMLVFK	19	1	1	GL50803_11354		2019.97	High	6.08684	High	6.5367	1
	CIFPENVPAGAEMTLIPAGGSISGTVNTLK	6	1	1	GL50803_11354	C1(Carbamidomethyl)	3044.55	High	6.0437	High	6.02625	0
	TYLFGGEEDEGMLVFK	9	1	1	GL50803_11354		1834.86	High	4.7033	High	5.07797	0
	GNACNDVMFFYIGDRCPVEK	4	1	1	GL50803_11354	C4(Carbamidomethyl); N5(Deamidated); C16(Carbamidomethyl)	2393.04	High	2.38707	High	4.01872	1
	GKTYLFGGEEDEGMLVFKAAEAVASEDEAR	2	1	1	GL50803_11354		3219.53			High	6.26241	2
	TYLFGGEEDEGMLVFKAAEAVASEDEAR	1	1	1	GL50803_11354		3034.41			High	5.00089	1
	TYLFGGEEDEGMLVFK	2	1	1	GL50803_11354	M12(Oxidation)	1850.86			High	4.04627	0
	GKTYLFGGEEDEGMLVFK	1	1	1	GL50803_11354	M14(Oxidation)	2035.98			High	3.98753	1
	CIFPENVPAGAEMTLIPAGGSISGTVNTLK	4	1	1	GL50803_11354	C1(Carbamidomethyl); N6(Deamidated)	3045.53			High	3.94928	0
	GNACNDVMFFYIGDRCPVEK	1	1	1	GL50803_11354	C4(Carbamidomethyl); M8(Oxidation); C16(Carbamidomethyl)	2408.04			High	3.93205	1
	WTGATTGAVSVCATSGRPAYAVPAGLEMTVDQIIPPDATEYGNPFGNGEFK	1	1	1	GL50803_11354	C12(Carbamidomethyl); Q32(Deamidated); N47(Deamidated)	5273.5			Medium	3.88924	0
	GNACNDVMFFYIGDR	1	1	1	GL50803_11354	C4(Carbamidomethyl)	1778.76			High	3.65409	0
	CIFPENVPAGAEMTLIPAGGSISGTVNTLKLK	1	1	1	GL50803_11354	C1(Carbamidomethyl); N27(Deamidated)	3286.73			High	3.1593	1
P08727	Keratin, type I cytoskeletal 19 OS=Homo sapiens GN=KRT19 PE=1 SV=4 - [K1C19_HUMAN]	47	1	13	13	61	42.4222	31.5	6	10	230.766	47	13	51	400	44.0791	5.13525
	Sequence	# PSMs	# Proteins	# Protein Groups	Protein Group Accessions	Modifications	MH+ [Da]	A2	XCorr A2	B2	XCorr B2	# Missed Cleavages
	FGAQLAHIQALISGIEAQLGDVRADSERQNQEYQR	7	1	1	P08727		3911.97	Medium	5.67409	High	6.40345	2
	TDLEMQIEGLKEELAYLKK	10	1	1	P08727		2251.19	High	5.26236	High	6.69773	2
	ALEAANGELEVKIRDWYQK	1	1	1	P08727	N6(Deamidated)	2234.14	High	4.40732			2
	LMDIKSRLEQEIATYR	3	1	1	P08727		1966.04	High	4.27403	High	4.16981	2
	ALEAANGELEVKIRDWYQK	2	1	1	P08727		2233.16	Medium	3.75944	High	4.6958	2
	TLQGLEIELQSQLSMK	3	1	1	P08727		1817.97	High	3.69885	High	3.43142	0
	SQYEVMAEQNRKDAEAWFTSR	1	1	1	P08727		2546.17	High	2.89766			2
	TDLEMQIEGLKEELAYLKK	5	1	1	P08727	M5(Oxidation)	2267.19			High	6.95468	2
	FGAQLAHIQALISGIEAQLGDVRADSER	3	1	1	P08727		2965.56			High	6.56715	1
	FGAQLAHIQALISGIEAQLGDVR	2	1	1	P08727		2407.3			High	6.1101	0
	FGAQLAHIQALISGIEAQLGDVRADSERQNQEYQR	2	1	1	P08727	Q18(Deamidated)	3912.97			High	5.90086	2
	DYSHYYTTIQDLRDKILGATIENSR	4	1	1	P08727		2972.49			High	5.7907	2
	DAEAWFTSRTEELNREVAGHTEQLQMSR	2	1	1	P08727	N14(Deamidated)	3292.54			High	5.34921	2
	LTMQNLNDRLASYLDKVR	3	1	1	P08727		2150.14			High	5.13737	2
	DAEAWFTSRTEELNREVAGHTEQLQMSR	1	1	1	P08727		3291.55			High	4.78336	2
	TDLEMQIEGLKEELAYLK	2	1	1	P08727		2123.1			High	4.68105	1
	FGAQLAHIQALISGIEAQLGDVR	2	1	1	P08727	Q9(Deamidated)	2408.31			High	4.59096	0
	TLQGLEIELQSQLSMK	2	1	1	P08727	M15(Oxidation)	1833.97			High	3.71692	0
	TLQGLEIELQSQLSMK	1	1	1	P08727	Q3(Deamidated)	1818.95			High	3.13722	0
	FGAQLAHIQALISGIEAQLGDVRADSER	2	1	1	P08727	Q9(Deamidated)	2966.55			High	3.04608	1
	SQYEVMAEQNRKDAEAWFTSR	2	1	1	P08727	Q2(Deamidated)	2547.17			Medium	2.78521	2
	DYSHYYTTIQDLR	1	1	1	P08727		1674.78			Medium	2.73686	0
P00995	Pancreatic secretory trypsin inhibitor OS=Homo sapiens GN=SPINK1 PE=1 SV=2 - [ISK1_HUMAN]	46.84	1	3	3	23	78.4497	46.84	3	23					79	8.50118	7.60596
	Sequence	# PSMs	# Proteins	# Protein Groups	Protein Group Accessions	Modifications	MH+ [Da]	A2	XCorr A2	B2	XCorr B2	# Missed Cleavages
	IYDPVCGTDGNTYPNECVLCFENR	8	1	1	P00995	C6(Carbamidomethyl); C17(Carbamidomethyl); C20(Carbamidomethyl)	2893.22	High	6.69277			0
	CYNELNGCTKIYDPVCGTDGNTYPNECVLCFENR	5	1	1	P00995	C1(Carbamidomethyl); N3(Deamidated); N6(Deamidated); C8(Carbamidomethyl); C16(Carbamidomethyl); N21(Deamidated); C27(Carbamidomethyl); C30(Carbamidomethyl)	4135.7	High	5.74799			1
	IYDPVCGTDGNTYPNECVLCFENR	2	1	1	P00995	C6(Carbamidomethyl); N11(Deamidated); C17(Carbamidomethyl); C20(Carbamidomethyl)	2894.23	High	4.72578			0
	EAKCYNELNGCTKIYDPVCGTDGNTYPNECVLCFENR	2	1	1	P00995	C4(Carbamidomethyl); N9(Deamidated); C11(Carbamidomethyl); C19(Carbamidomethyl); N24(Deamidated); C30(Carbamidomethyl); C33(Carbamidomethyl)	4462.87	High	4.08784			2
	CYNELNGCTKIYDPVCGTDGNTYPNECVLCFENR	2	1	1	P00995	C1(Carbamidomethyl); C8(Carbamidomethyl); C16(Carbamidomethyl); N21(Deamidated); C27(Carbamidomethyl); C30(Carbamidomethyl)	4133.7	High	3.92539			1
	CYNELNGCTKIYDPVCGTDGNTYPNECVLCFENR	2	1	1	P00995	C1(Carbamidomethyl); N6(Deamidated); C8(Carbamidomethyl); C16(Carbamidomethyl); N21(Deamidated); C27(Carbamidomethyl); C30(Carbamidomethyl)	4134.71	High	3.8195			1
	EAKCYNELNGCTKIYDPVCGTDGNTYPNECVLCFENR	2	1	1	P00995	C4(Carbamidomethyl); N9(Deamidated); C11(Carbamidomethyl); C19(Carbamidomethyl); N24(Deamidated); N28(Deamidated); C30(Carbamidomethyl); C33(Carbamidomethyl)	4463.88	Medium	3.78644			2
P31949	Protein S100-A11 OS=Homo sapiens GN=S100A11 PE=1 SV=2 - [S10AB_HUMAN]	46.67	1	4	4	20	20.6424	34.29	3	5	60.8096	46.67	4	15	105	11.7328	7.12256
	Sequence	# PSMs	# Proteins	# Protein Groups	Protein Group Accessions	Modifications	MH+ [Da]	A2	XCorr A2	B2	XCorr B2	# Missed Cleavages
	ISSPTETERCIESLIAVFQK	9	1	1	P31949	C10(Carbamidomethyl)	2308.19	High	6.09027	High	6.43095	1
	TEFLSFMNTELAAFTK	3	1	1	P31949		1849.9	High	3.91616	High	3.71692	0
	CIESLIAVFQK	5	1	1	P31949	C1(Carbamidomethyl)	1307.7	High	3.46327	High	3.48168	0
	YAGKDGYNYTLSKTEFLSFMNTELAAFTK	2	1	1	P31949	N8(Deamidated)	3311.6			High	5.18164	2
	YAGKDGYNYTLSKTEFLSFMNTELAAFTK	1	1	1	P31949		3310.61			High	4.13424	2
GL50803_1875	organism=Giardia_Assemblage_A_isolate_WB | product=hypothetical protein | location=AACB02000071:13236-13664(-) | length=142 | sequence_SO=contig | SO=protein_coding	45.77	1	6	6	71	97.3639	42.96	4	27	200.601	45.77	6	44	142	15.9722	5.63037
	Sequence	# PSMs	# Proteins	# Protein Groups	Protein Group Accessions	Modifications	MH+ [Da]	A2	XCorr A2	B2	XCorr B2	# Missed Cleavages
	DGESTLLKDVQLVSASDTQLVITGTDQKNNTLR	15	1	1	GL50803_1875		3559.85	High	9.6499	High	10.8287	2
	DGESTLLKDVQLVSASDTQLVITGTDQKNNTLR	21	1	1	GL50803_1875	Q19(Deamidated)	3560.86	High	6.85106	High	8.39073	2
	DGESTLLKDVQLVSASDTQLVITGTDQK	6	1	1	GL50803_1875	Q19(Deamidated)	2962.53	High	5.69038	High	5.22345	1
	DGESTLLKDVQLVSASDTQLVITGTDQK	5	1	1	GL50803_1875		2961.52	High	5.68709	High	8.17898	1
	DGESTLLKDVQLVSASDTQLVITGTDQK	4	1	1	GL50803_1875	Q11(Deamidated); Q19(Deamidated)	2963.52	High	5.56136	High	4.77005	1
	NPIMSSVTVELTDDKEVK	2	1	1	GL50803_1875		2005.02	High	3.5389	Medium	2.89313	1
	TDPIKALEMI	9	1	1	GL50803_1875		1130.61	High	2.70392	High	2.77191	1
	DGESTLLKDVQLVSASDTQLVITGTDQKNNTLR	4	1	1	GL50803_1875	Q11(Deamidated); Q19(Deamidated); N30(Deamidated)	3562.83			High	5.72888	2
	DGESTLLKDVQLVSASDTQLVITGTDQKNNTLR	2	1	1	GL50803_1875	Q19(Deamidated); Q27(Deamidated)	3561.85			High	5.5746	2
	VTPKDGESTLLKDVQLVSASDTQLVITGTDQK	2	1	1	GL50803_1875		3386.78			High	5.45634	2
	NPIMSSVTVELTDDKEVKVTPK	1	1	1	GL50803_1875		2430.28			High	4.19578	2
P10599	Thioredoxin OS=Homo sapiens GN=TXN PE=1 SV=3 - [THIO_HUMAN]	45.71	1	3	3	58	117.243	45.71	2	24	178.952	45.71	3	34	105	11.7297	4.91943
	Sequence	# PSMs	# Proteins	# Protein Groups	Protein Group Accessions	Modifications	MH+ [Da]	A2	XCorr A2	B2	XCorr B2	# Missed Cleavages
	TAFQEALDAAGDKLVVVDFSATWCGPCK	16	1	1	P10599	C24(Carbamidomethyl); C27(Carbamidomethyl)	3056.45	High	8.33174	High	8.19664	1
	VGEFSGANKEKLEATINELV	34	1	1	P10599		2148.12	High	6.62091	High	6.90675	2
	TAFQEALDAAGDKLVVVDFSATWCGPCK	3	1	1	P10599	Q4(Deamidated); C24(Carbamidomethyl); C27(Carbamidomethyl)	3057.46	High	4.35773	High	3.87119	1
	VGEFSGANKEKLEATINELV	4	1	1	P10599	N17(Deamidated)	2149.12	High	3.36671	Medium	2.90563	2
	EKLEATINELV	1	1	1	P10599		1258.69			Medium	1.82489	1
P18669	Phosphoglycerate mutase 1 OS=Homo sapiens GN=PGAM1 PE=1 SV=2 - [PGAM1_HUMAN]	45.67	1	7	7	55	54.8779	27.56	5	16	157.244	45.28	6	39	254	28.7858	7.18115
	Sequence	# PSMs	# Proteins	# Protein Groups	Protein Group Accessions	Modifications	MH+ [Da]	A2	XCorr A2	B2	XCorr B2	# Missed Cleavages
	HGESAWNLENRFSGWYDADLSPAGHEEAKR	7	1	1	P18669		3429.58	High	7.83267	High	7.93275	2
	GGQALRDAGYEFDICFTSVQKR	4	1	1	P18669	C15(Carbamidomethyl)	2518.22	High	4.92197	High	6.11902	2
	ALPFWNEEIVPQIK	22	1	1	P18669		1683.91	High	3.47312	High	3.91426	0
	ALPFWNEEIVPQIKEGKR	1	1	1	P18669		2154.17	Medium	3.45057			2
	HGESAWNLENRFSGWYDADLSPAGHEEAKR	6	1	1	P18669	N7(Deamidated)	3430.57	Medium	3.27065	Medium	5.40671	2
	ALPFWNEEIVPQIKEGK	2	1	1	P18669		1998.07	High	3.00259	High	4.34001	1
	HLEGLSEEAIMELNLPTGIPIVYELDKNLKPIKPMQFLGDEETVRK	1	1	1	P18669	N14(Deamidated); N28(Deamidated)	5249.78			High	6.09097	2
	HLEGLSEEAIMELNLPTGIPIVYELDKNLKPIKPMQFLGDEETVRK	2	1	1	P18669	N14(Deamidated)	5248.77			Medium	5.28039	2
	HGESAWNLENRFSGWYDADLSPAGHEEAK	4	1	1	P18669	N7(Deamidated)	3274.45			Medium	5.23158	1
	HGESAWNLENRFSGWYDADLSPAGHEEAK	1	1	1	P18669		3273.45			High	4.96772	1
	HLEGLSEEAIMELNLPTGIPIVYELDKNLKPIKPMQFLGDEETVRK	1	1	1	P18669	M11(Oxidation); N28(Deamidated); Q36(Deamidated)	5265.76			Medium	4.94472	2
	GGQALRDAGYEFDICFTSVQKR	3	1	1	P18669	Q3(Deamidated); C15(Carbamidomethyl)	2519.22			High	4.91564	2
	HGESAWNLENRFSGWYDADLSPAGHEEAKR	1	1	1	P18669	N7(Deamidated); N10(Deamidated)	3431.56			Medium	3.6869	2
GL50803_16322	organism=Giardia_Assemblage_A_isolate_WB | product=Neurogenic locus Notch protein precursor | location=GLCHR05:3220941-3222719(-) | length=592 | sequence_SO=chromosome | SO=protein_coding	45.61	1	7	7	57	71.4961	11.32	2	17	154.576	45.61	7	40	592	63.0264	4.43701
	Sequence	# PSMs	# Proteins	# Protein Groups	Protein Group Accessions	Modifications	MH+ [Da]	A2	XCorr A2	B2	XCorr B2	# Missed Cleavages
	CIWNNDGAACACNDGFVFYENTCIYASCIVNGIVCPHGTYDASMNPPR	4	1	1	GL50803_16322	C1(Carbamidomethyl); C10(Carbamidomethyl); C12(Carbamidomethyl); N13(Deamidated); N21(Deamidated); C23(Carbamidomethyl); C28(Carbamidomethyl); C35(Carbamidomethyl)	5533.34	High	5.96887	Medium	5.02526	0
	SCLTEFVPGETLVCNGLGR	14	1	1	GL50803_16322	C2(Carbamidomethyl); C14(Carbamidomethyl)	2109.02	High	5.40461	High	5.74487	0
	SCLTEFVPGETLVCNGLGR	20	1	1	GL50803_16322	C2(Carbamidomethyl); C14(Carbamidomethyl); N15(Deamidated)	2110	High	4.8862	High	5.53068	0
	CIWNNDGAACACNDGFVFYENTCIYASCIVNGIVCPHGTYDASMNPPR	2	1	1	GL50803_16322	C1(Carbamidomethyl); N5(Deamidated); C10(Carbamidomethyl); C12(Carbamidomethyl); N13(Deamidated); N21(Deamidated); C23(Carbamidomethyl); C28(Carbamidomethyl); C35(Carbamidomethyl)	5534.32			High	8.15093	0
	NSVCYPSSCVTNSQTNPPQLCHSAGSCDFDTGVCSCNPTNSGPTCEECSSEATLIDGVCQPWSCIDERNPDALSVCSGK	2	1	1	GL50803_16322	C4(Carbamidomethyl); C9(Carbamidomethyl); Q14(Deamidated); Q19(Deamidated); C21(Carbamidomethyl); C27(Carbamidomethyl); C34(Carbamidomethyl); C36(Carbamidomethyl); C45(Carbamidomethyl); C48(Carbamidomethyl); C59(Carbamidomethyl); Q60(Deamidated); C64(Carbamidomethyl); C76(Carbamidomethyl)	8835.63			High	7.49621	1
	CIWNNDGAACACNDGFVFYENTCIYASCIVNGIVCPHGTYDASMNPPR	4	1	1	GL50803_16322	C1(Carbamidomethyl); C10(Carbamidomethyl); C12(Carbamidomethyl); N13(Deamidated); N21(Deamidated); C23(Carbamidomethyl); C28(Carbamidomethyl); C35(Carbamidomethyl); M44(Oxidation)	5549.29			High	6.67119	0
	CVCDSGYNGPTCEYKVVDCEPGFVSAQETCYPEACISDESVCGGHGR	1	1	1	GL50803_16322	C1(Carbamidomethyl); C3(Carbamidomethyl); N8(Deamidated); C12(Carbamidomethyl); C19(Carbamidomethyl); Q27(Deamidated); C30(Carbamidomethyl); C35(Carbamidomethyl); C42(Carbamidomethyl)	5365.16			High	6.02889	1
	CTECSSEAVLIDGACVHKSCLTEFVPGETLVCNGLGR	2	1	1	GL50803_16322	C1(Carbamidomethyl); C4(Carbamidomethyl); C15(Carbamidomethyl); C20(Carbamidomethyl); C32(Carbamidomethyl)	4125.89			High	5.13135	1
	CNEGYSGALCEWYQCPTGQTFVNNLCVHEECVTSYDDVAQTTSVCGGYGR	6	1	1	GL50803_16322	C1(Carbamidomethyl); C10(Carbamidomethyl); Q14(Deamidated); C15(Carbamidomethyl); Q19(Deamidated); C26(Carbamidomethyl); C31(Carbamidomethyl); Q40(Deamidated); C45(Carbamidomethyl)	5802.38			High	4.99271	0
	GTCTDGVCKCNEGYSGALCEWYQCPTGQTFVNNLCVHEECVTSYDDVAQTTSVCGGYGR	2	1	1	GL50803_16322	C3(Carbamidomethyl); C8(Carbamidomethyl); C10(Carbamidomethyl); C19(Carbamidomethyl); Q23(Deamidated); C24(Carbamidomethyl); N32(Deamidated); N33(Deamidated); C35(Carbamidomethyl); C40(Carbamidomethyl); C54(Carbamidomethyl)	6780.75			High	3.95257	1
GL50803_16160	organism=Giardia_Assemblage_A_isolate_WB | product=Cathepsin B precursor | location=GLCHR03:1690200-1691282(-) | length=360 | sequence_SO=chromosome | SO=protein_coding	45.28	1	10	11	152	371.648	45.28	11	74	375.327	36.39	7	78	360	39.1731	6.01123
	Sequence	# PSMs	# Proteins	# Protein Groups	Protein Group Accessions	Modifications	MH+ [Da]	A2	XCorr A2	B2	XCorr B2	# Missed Cleavages
	SGSAIDVLLAHGPVVATFNVAQDFMYYKSGVYQHR	6	1	1	GL50803_16160		3840.93	High	10.2345			1
	SGSAIDVLLAHGPVVATFNVAQDFMYYK	21	1	1	GL50803_16160	M25(Oxidation)	3029.51	High	9.24461	High	9.12277	0
	SGLDATGVSYSVQYVLDCDRK	21	1	1	GL50803_16160	C18(Carbamidomethyl)	2333.11	High	7.945	High	7.64566	1
	DHGCNGGEPVNAFNFLHNTGTVLASCVGYTAGDDAVVK	5	1	1	GL50803_16160	C4(Carbamidomethyl); C26(Carbamidomethyl)	3963.8	High	7.83791	High	6.93921	0
	CRSGLDATGVSYSVQYVLDCDRK	10	1	1	GL50803_16160	C1(Carbamidomethyl); C20(Carbamidomethyl)	2649.24	High	7.20934	High	7.39251	2
	SGSAIDVLLAHGPVVATFNVAQDFMYYKSGVYQHR	1	1	1	GL50803_16160	N19(Deamidated); Q22(Deamidated); M25(Oxidation)	3858.91	High	7.14336			1
	DHGCNGGEPVNAFNFLHNTGTVLASCVGYTAGDDAVVKFCPQKCDDGSAVENVVATSGSK	1	1	1	GL50803_16160	C4(Carbamidomethyl); N18(Deamidated); C26(Carbamidomethyl); C40(Carbamidomethyl); Q42(Deamidated); C44(Carbamidomethyl); N52(Deamidated)	6303.83	High	7.04499			2
	SGLDATGVSYSVQYVLDCDRKDHGCNGGEPVNAFNFLHNTGTVLASCVGYTAGDDAVVK	2	1	1	GL50803_16160	C18(Carbamidomethyl); C25(Carbamidomethyl); C47(Carbamidomethyl)	6277.88	Medium	6.4419	High	6.5532	2
	DHGCNGGEPVNAFNFLHNTGTVLASCVGYTAGDDAVVK	8	1	1	GL50803_16160	C4(Carbamidomethyl); N5(Deamidated); C26(Carbamidomethyl)	3964.79	High	6.38089	High	6.32402	0
	SGSAIDVLLAHGPVVATFNVAQDFMYYKSGVYQHR	2	1	1	GL50803_16160	N19(Deamidated); Q22(Deamidated)	3842.92	High	6.37291			1
	WGLWLGGHAVEIIGYGVTDSGLDYWTVR	4	1	1	GL50803_16160		3120.56	High	6.35602	High	6.49617	0
	SGSAIDVLLAHGPVVATFNVAQDFMYYK	4	1	1	GL50803_16160	N19(Deamidated); Q22(Deamidated)	3015.51	High	5.22973	High	5.16362	0
	DHGCNGGEPVNAFNFLHNTGTVLASCVGYTAGDDAVVK	3	1	1	GL50803_16160	C4(Carbamidomethyl); N5(Deamidated); N11(Deamidated); N14(Deamidated); C26(Carbamidomethyl)	3966.78	High	4.85991	Medium	3.44731	0
	SGSAIDVLLAHGPVVATFNVAQDFMYYK	6	1	1	GL50803_16160	Q22(Deamidated)	3014.5	High	4.7923	High	5.48439	0
	NSWGPDWGEDGYFR	23	3	3	GL50803_16779 ;GL50803_16160 ;GL50803_14019		1685.7	High	4.09172	High	4.15316	0
	SGLDATGVSYSVQYVLDCDR	1	1	1	GL50803_16160	Q13(Deamidated); C18(Carbamidomethyl)	2206	High	3.91195			0
	NSWGPDWGEDGYFRIVR	2	1	1	GL50803_16160		2053.94	High	3.6602			1
	SGLDATGVSYSVQYVLDCDR	1	1	1	GL50803_16160	C18(Carbamidomethyl)	2205	High	3.59921			0
	NSWGPDWGEDGYFR	10	3	3	GL50803_16779 ;GL50803_16160 ;GL50803_14019	N1(Deamidated)	1686.68	High	3.35034	High	3.73089	0
	SGSAIDVLLAHGPVVATFNVAQDFMYYK	8	1	1	GL50803_16160	N19(Deamidated); M25(Oxidation)	3030.5	High	3.06131	High	6.56658	0
	SGSAIDVLLAHGPVVATFNVAQDFMYYK	2	1	1	GL50803_16160	N19(Deamidated); Q22(Deamidated); M25(Oxidation)	3031.5	Medium	2.85509	High	4.41977	0
	SGSAIDVLLAHGPVVATFNVAQDFMYYK	5	1	1	GL50803_16160		3013.5			High	8.56616	0
	SGLDATGVSYSVQYVLDCDRKDHGCNGGEPVNAFNFLHNTGTVLASCVGYTAGDDAVVK	4	1	1	GL50803_16160	Q13(Deamidated); C18(Carbamidomethyl); C25(Carbamidomethyl); N35(Deamidated); N39(Deamidated); C47(Carbamidomethyl)	6280.89			Medium	5.3285	2
	DHGCNGGEPVNAFNFLHNTGTVLASCVGYTAGDDAVVK	2	1	1	GL50803_16160	C4(Carbamidomethyl); N5(Deamidated); N11(Deamidated); C26(Carbamidomethyl)	3965.8			Medium	3.71304	0
P29401	Transketolase OS=Homo sapiens GN=TKT PE=1 SV=3 - [TKT_HUMAN]	45.26	1	13	13	90	157.035	34.19	9	34	275.775	36.28	11	56	623	67.8347	7.66455
	Sequence	# PSMs	# Proteins	# Protein Groups	Protein Group Accessions	Modifications	MH+ [Da]	A2	XCorr A2	B2	XCorr B2	# Missed Cleavages
	SKDDQVTVIGAGVTLHEALAAAELLKK	18	1	1	P29401		2777.55	High	7.34171	High	8.70319	2
	ILTVEDHYYEGGIGEAVSSAVVGEPGITVTHLAVNRVPR	14	1	1	P29401		4105.14	High	7.29621	High	7.20877	1
	SVPTSTVFYPSDGVATEKAVELAANTKGICFIR	2	1	1	P29401	C30(Carbamidomethyl)	3528.79	High	5.72644			2
	CEAFGWHAIIVDGHSVEELCK	4	1	1	P29401	C1(Carbamidomethyl); C20(Carbamidomethyl)	2457.13	High	5.43288	High	6.43312	0
	NMAEQIIQEIYSQIQSK	5	1	1	P29401		2023	High	4.94397	High	5.65693	0
	SGKPAELLKMFGIDRDAIAQAVR	2	1	1	P29401		2486.35	High	4.84963			2
	NRTVPFCSTFAAFFTR	5	1	1	P29401	C7(Carbamidomethyl)	1921.92	High	4.68777	High	4.37802	1
	NMAEQIIQEIYSQIQSK	7	1	1	P29401	M2(Oxidation)	2039	High	4.01351	High	4.57554	0
	TVPFCSTFAAFFTR	16	1	1	P29401	C5(Carbamidomethyl)	1651.79	High	3.32649	High	3.65228	0
	MAAISESNINLCGSHCGVSIGEDGPSQMALEDLAMFR	4	1	1	P29401	N10(Deamidated); C12(Carbamidomethyl); C16(Carbamidomethyl); Q27(Deamidated)	3969.78	High	3.13034	High	3.63151	0
	QAFTDVATGSLGQGLGAACGMAYTGKYFDKASYR	1	1	1	P29401	C19(Carbamidomethyl)	3562.65			High	7.57172	2
	ISSIQATTAAGSGHPTSCCSAAEIMAVLFFHTMR	1	1	1	P29401	C18(Carbamidomethyl); C19(Carbamidomethyl)	3610.7			High	7.06294	0
	QAFTDVATGSLGQGLGAACGMAYTGKYFDK	2	1	1	P29401	Q13(Deamidated); C19(Carbamidomethyl)	3086.45			High	6.75466	1
	RCEAFGWHAIIVDGHSVEELCK	3	1	1	P29401	C2(Carbamidomethyl); C21(Carbamidomethyl)	2613.23			High	5.28819	1
	SKDDQVTVIGAGVTLHEALAAAELLKK	1	1	1	P29401	Q5(Deamidated)	2778.55			High	4.99653	2
	NMAEQIIQEIYSQIQSK	2	1	1	P29401	M2(Oxidation); Q8(Deamidated)	2040			High	4.49341	0
	ILTVEDHYYEGGIGEAVSSAVVGEPGITVTHLAVNRVPR	2	1	1	P29401	N35(Deamidated)	4106.15			High	4.41516	1
	QAFTDVATGSLGQGLGAACGMAYTGKYFDK	1	1	1	P29401	Q1(Deamidated); Q13(Deamidated); C19(Carbamidomethyl)	3087.43			High	3.827	1
P53634	Dipeptidyl peptidase 1 OS=Homo sapiens GN=CTSC PE=1 SV=2 - [CATC_HUMAN]	45.14	1	13	13	71	68.8123	21.81	7	20	232.066	45.14	12	51	463	51.8203	6.99072
	Sequence	# PSMs	# Proteins	# Protein Groups	Protein Group Accessions	Modifications	MH+ [Da]	A2	XCorr A2	B2	XCorr B2	# Missed Cleavages
	YYSSEYHYVGGFYGGCNEALMK	7	1	1	P53634	C16(Carbamidomethyl)	2595.1	High	6.25306	High	7.04758	0
	RGTDECAIESIAVAATPIPKL	3	1	1	P53634	C6(Carbamidomethyl)	2212.16	High	5.12102	High	7.17811	2
	SWTATTYMEYETLTLGDMIRR	5	1	1	P53634		2538.19	High	4.21683	High	4.5621	1
	NSWGTGWGENGYFR	8	1	1	P53634		1630.7	High	3.70405	High	3.96487	0
	ILHLPTSWDWR	18	1	1	P53634		1423.75	High	3.43957	High	3.56968	0
	ILHLPTSWDWRNVHGINFVSPVR	1	1	1	P53634		2743.45	Medium	3.36272			1
	GTDECAIESIAVAATPIPKL	7	1	1	P53634	C5(Carbamidomethyl)	2056.07	High	3.27087	High	4.97985	1
	NSWGTGWGENGYFR	5	1	1	P53634	N10(Deamidated)	1631.69	High	2.82426	High	3.64876	0
	LELVHHGPMAVAFEVYDDFLHYKK	11	1	1	P53634		2858.45			High	8.01356	1
	GIYHHTGLRDPFNPFELTNHAVLLVGYGTDSASGMDYWIVK	1	1	1	P53634		4591.25			High	6.77715	1
	YAQDFGLVEEACFPYTGTDSPCK	2	1	1	P53634	C12(Carbamidomethyl); C22(Carbamidomethyl)	2655.13			High	5.75925	0
	LELVHHGPMAVAFEVYDDFLHYK	1	1	1	P53634		2730.34			High	5.13408	0
	SWTATTYMEYETLTLGDMIR	1	1	1	P53634		2382.09			High	3.80697	0
	NVHGINFVSPVRNQASCGSCYSFASMGMLEAR	1	1	1	P53634	N6(Deamidated); N13(Deamidated); C17(Carbamidomethyl); C20(Carbamidomethyl)	3548.61			Medium	3.60345	1
GL50803_17327	organism=Giardia_Assemblage_A_isolate_WB | product=Xaa-Pro dipeptidase | location=GLCHR01:731223-732557(+) | length=444 | sequence_SO=chromosome | SO=protein_coding	45.05	1	10	10	103	179.819	26.13	7	47	243.928	45.05	10	56	444	49.6406	5.42725
	Sequence	# PSMs	# Proteins	# Protein Groups	Protein Group Accessions	Modifications	MH+ [Da]	A2	XCorr A2	B2	XCorr B2	# Missed Cleavages
	TIHIVDGLPNIEFPEGALVLKDLGPVIAEAR	7	1	1	GL50803_17327		3296.82	High	8.57991	High	8.82838	1
	TIHIVDGLPNIEFPEGALVLKDLGPVIAEAR	9	1	1	GL50803_17327	N10(Deamidated)	3297.82	High	6.50216	High	7.03345	1
	TIHIVDGLPNIEFPEGALVLK	7	1	1	GL50803_17327		2275.27	High	6.45529	High	6.44089	0
	LLTDKMHEFHAEALYVGYVMAR	13	1	1	GL50803_17327		2594.29	High	5.75877	High	5.76399	1
	YGASNVMYIDELPAVLEQTAGR	24	1	1	GL50803_17327		2397.17	High	5.64326	High	5.39106	0
	YGASNVMYIDELPAVLEQTAGR	5	1	1	GL50803_17327	N5(Deamidated)	2398.18	High	3.58264			0
	MVITVEPGLYFVPGFLAR	13	1	1	GL50803_17327		2009.09	High	3.1987	High	4.81826	0
	YNVFMLFVPR	13	1	1	GL50803_17327		1285.68	High	3.04862	High	3.24319	0
	YGASNVMYIDELPAVLEQTAGR	1	1	1	GL50803_17327	M7(Oxidation)	2413.17	High	3.0289			0
	IVGAFPDDIIVLK	3	1	1	GL50803_17327		1399.82	High	2.97644	High	2.7332	0
	YGASNVMYIDELPAVLEQTAGR	1	1	1	GL50803_17327	N5(Deamidated); M7(Oxidation)	2414.17	High	2.78912			0
	YNVFMLFVPR	1	1	1	GL50803_17327	M5(Oxidation)	1301.67	High	2.38987			0
	ANKECIAMCQPGTPWENVHMHALSVILQGLR	2	1	1	GL50803_17327	C5(Carbamidomethyl); C9(Carbamidomethyl); Q10(Deamidated)	3561.75			High	3.9968	1
	YNTDRDIMFRQESNFLYVTGCSEPGCVAFIDSR	2	1	1	GL50803_17327	N2(Deamidated); N14(Deamidated); C21(Carbamidomethyl); C26(Carbamidomethyl)	3949.78			Medium	3.7093	2
	AYDDPIIAPHINFDVVEEYR	2	1	1	GL50803_17327	N12(Deamidated)	2377.14			High	3.32716	0
GL50803_9848	organism=Giardia_Assemblage_A_isolate_WB | product=Dynein light chain | location=GLCHR01:809935-810204(-) | length=89 | sequence_SO=chromosome | SO=protein_coding	44.94	1	4	4	54	94.8468	44.94	4	21	163.873	44.94	4	33	89	10.4412	7.50342
	Sequence	# PSMs	# Proteins	# Protein Groups	Protein Group Accessions	Modifications	MH+ [Da]	A2	XCorr A2	B2	XCorr B2	# Missed Cleavages
	NADMPEDMQQDAIDCAIQSMER	21	1	1	GL50803_9848	C15(Carbamidomethyl)	2568.05	High	6.95524	High	6.7161	0
	FNIEKDIAAYIKK	10	1	1	GL50803_9848		1552.87	High	6.01541	High	6.43745	2
	FNIEKDIAAYIK	11	1	1	GL50803_9848		1424.78	High	4.79979	High	5.21126	1
	SVNVKNADMPEDMQQDAIDCAIQSMER	4	1	1	GL50803_9848	Q15(Deamidated); C20(Carbamidomethyl)	3096.36	High	3.89659	High	4.91993	1
	FNIEKDIAAYIKK	1	1	1	GL50803_9848	N2(Deamidated)	1553.87	High	3.81857			2
	SVNVKNADMPEDMQQDAIDCAIQSMER	2	1	1	GL50803_9848	Q15(Deamidated); C20(Carbamidomethyl); Q23(Deamidated)	3097.35	High	3.33836			1
	SVNVKNADMPEDMQQDAIDCAIQSMER	1	1	1	GL50803_9848	C20(Carbamidomethyl)	3095.37			High	5.51827	1
	NADMPEDMQQDAIDCAIQSMER	4	1	1	GL50803_9848	Q9(Deamidated); C15(Carbamidomethyl)	2569.05			High	4.38777	0
P61970	Nuclear transport factor 2 OS=Homo sapiens GN=NUTF2 PE=1 SV=1 - [NTF2_HUMAN]	44.88	1	4	4	29	43.6924	44.88	4	10	85.4234	44.88	4	19	127	14.469	5.37646
	Sequence	# PSMs	# Proteins	# Protein Groups	Protein Group Accessions	Modifications	MH+ [Da]	A2	XCorr A2	B2	XCorr B2	# Missed Cleavages
	IQHSITAQDHQPTPDSCIISMVVGQLKADEDPIMGFHQMFLLK	1	1	1	P61970	C17(Carbamidomethyl); Q25(Deamidated); Q38(Deamidated)	4878.4	Medium	5.61249			1
	ADEDPIMGFHQMFLLK	5	1	1	P61970		1891.91	High	5.15044	High	5.04262	0
	NINDAWVCTNDMFR	12	1	1	P61970	C8(Carbamidomethyl)	1755.76	High	4.68131	High	4.74863	0
	IQHSITAQDHQPTPDSCIISMVVGQLK	3	1	1	P61970	C17(Carbamidomethyl)	3003.5	High	4.02694	High	4.94374	0
	IQHSITAQDHQPTPDSCIISMVVGQLKADEDPIMGFHQMFLLK	2	1	1	P61970	Q11(Deamidated); C17(Carbamidomethyl); Q25(Deamidated); Q38(Deamidated)	4879.38			High	8.10024	1
	IQHSITAQDHQPTPDSCIISMVVGQLKADEDPIMGFHQMFLLK	2	1	1	P61970	C17(Carbamidomethyl); M34(Oxidation)	4892.41			High	7.24846	1
	IQHSITAQDHQPTPDSCIISMVVGQLKADEDPIMGFHQMFLLK	2	1	1	P61970	C17(Carbamidomethyl)	4876.38			High	7.06198	1
	IQHSITAQDHQPTPDSCIISMVVGQLKADEDPIMGFHQMFLLK	2	1	1	P61970	Q11(Deamidated); C17(Carbamidomethyl); Q25(Deamidated); M34(Oxidation)	4894.38			High	5.92903	1
P01009	Alpha-1-antitrypsin OS=Homo sapiens GN=SERPINA1 PE=1 SV=3 - [A1AT_HUMAN]	44.74	1	13	13	159	175.116	20.57	6	37	525.446	44.74	13	122	418	46.707	5.59229
	Sequence	# PSMs	# Proteins	# Protein Groups	Protein Group Accessions	Modifications	MH+ [Da]	A2	XCorr A2	B2	XCorr B2	# Missed Cleavages
	SVLGQLGITKVFSNGADLSGVTEEAPLKLSK	5	1	1	P01009		3158.73	High	9.0528	High	5.71249	2
	FNKPFVFLMIEQNTKSPLFMGK	23	1	1	P01009		2616.38	High	8.39756	High	8.29954	1
	SVLGQLGITKVFSNGADLSGVTEEAPLKLSK	4	1	1	P01009	N14(Deamidated)	3159.7	High	7.13481	High	5.88315	2
	FNKPFVFLMIEQNTK	17	1	1	P01009		1855.98	High	5.43023	High	5.11195	0
	LSITGTYDLKSVLGQLGITK	4	1	1	P01009		2107.2	High	5.38933	High	4.02959	1
	FNKPFVFLMIEQNTKSPLFMGK	15	1	1	P01009	M20(Oxidation)	2632.36	High	5.09365	High	7.35097	1
	ITPNLAEFAFSLYR	27	1	1	P01009		1641.87	High	3.62326	High	4.44275	0
	LSSWVLLMK	8	1	1	P01009		1076.62	High	2.92841	High	3.09146	0
	LYHSEAFTVNFGDTEEAKKQINDYVEK	6	1	1	P01009		3175.52			High	8.0776	2
	AVLTIDEKGTEAAGAMFLEAIPMSIPPEVK	14	1	1	P01009		3128.64			High	7.20396	1
	TLNQPDSQLQLTTGNGLFLSEGLK	4	1	1	P01009	N15(Deamidated)	2575.33			High	6.41136	0
	AVLTIDEKGTEAAGAMFLEAIPMSIPPEVK	10	1	1	P01009	M23(Oxidation)	3144.64			High	6.00038	1
	TLNQPDSQLQLTTGNGLFLSEGLK	6	1	1	P01009		2574.34			High	5.91768	0
	FNKPFVFLMIEQNTKSPLFMGK	2	1	1	P01009	Q12(Deamidated); M20(Oxidation)	2633.36			High	5.56851	1
	TLNQPDSQLQLTTGNGLFLSEGLKLVDK	1	1	1	P01009		3029.62			High	5.2914	1
	TDTSHHDQDHPTFNKITPNLAEFAFSLYR	1	1	1	P01009		3402.62			Medium	4.91907	1
	TLNQPDSQLQLTTGNGLFLSEGLK	2	1	1	P01009	Q4(Deamidated); N15(Deamidated)	2576.33			High	4.77311	0
	FNKPFVFLMIEQNTKSPLFMGK	2	1	1	P01009	N13(Deamidated)	2617.37			High	4.69443	1
	FNKPFVFLMIEQNTK	1	1	1	P01009	M9(Oxidation)	1871.97			High	4.40085	0
	TDTSHHDQDHPTFNKITPNLAEFAFSLYR	3	1	1	P01009	N19(Deamidated)	3403.61			High	4.34892	1
	GTEAAGAMFLEAIPMSIPPEVK	2	1	1	P01009		2259.14			High	3.90262	0
	KLSSWVLLMK	2	1	1	P01009		1204.71			High	3.30929	1
P01019	Angiotensinogen OS=Homo sapiens GN=AGT PE=1 SV=1 - [ANGT_HUMAN]	44.74	1	11	11	183	197.016	20.21	7	47	614.308	44.74	11	136	485	53.1205	6.31592
	Sequence	# PSMs	# Proteins	# Protein Groups	Protein Group Accessions	Modifications	MH+ [Da]	A2	XCorr A2	B2	XCorr B2	# Missed Cleavages
	ALQDQLVLVAAKLDTEDKLR	28	1	1	P01019		2239.27	High	6.80503	High	7.00349	2
	LDAHKVLSALQAVQGLLVAQGR	23	1	1	P01019		2287.31	High	6.24781	High	7.50739	1
	ALQDQLVLVAAKLDTEDKLR	4	1	1	P01019	Q3(Deamidated)	2240.26	High	5.44816			2
	SLDFTELDVAAEKIDR	30	1	1	P01019		1821.92	High	5.41369	High	5.60291	1
	SLDFTELDVAAEKIDRFMQAVTGWK	14	1	1	P01019	M18(Oxidation)	2886.44	High	5.17065	High	5.68706	2
	VLSALQAVQGLLVAQGR	13	1	1	P01019		1723.02	High	4.93275	High	5.98645	0
	QPFVQGLALYTPVVLPR	20	1	1	P01019		1898.09	High	4.88011	High	5.27763	0
	AAMVGMLANFLGFR	15	1	1	P01019		1497.77	High	3.19759	High	4.40766	0
	QPFVQGLALYTPVVLPR	4	1	1	P01019	Q5(Deamidated)	1899.09	High	2.98578	High	3.36226	0
	AAMVGMLANFLGFR	10	1	1	P01019	M6(Oxidation)	1513.77	High	2.80942	High	3.53247	0
	VGEVLNSIFFELEADEREPTESTQQLNKPEVLEVTLNRPFLFAVYDQSATALHFLGR	1	1	1	P01019		6507.32			High	9.24634	1
	VGEVLNSIFFELEADEREPTESTQQLNKPEVLEVTLNRPFLFAVYDQSATALHFLGR	3	1	1	P01019	Q24(Deamidated); N37(Deamidated)	6509.31			High	8.8827	1
	TIHLTMPQLVLQGSYDLQDLLAQAELPAILHTELNLQK	3	1	1	P01019	M6(Oxidation); N35(Deamidated)	4285.27			High	7.75218	0
	TIHLTMPQLVLQGSYDLQDLLAQAELPAILHTELNLQK	2	1	1	P01019	M6(Oxidation); Q12(Deamidated); Q18(Deamidated); Q23(Deamidated)	4287.24			High	7.54765	0
	ADSQAQLLLSTVVGVFTAPGLHLK	1	1	1	P01019		2465.36			High	5.81896	0
	ADSQAQLLLSTVVGVFTAPGLHLK	6	1	1	P01019	Q6(Deamidated)	2466.36			High	4.87648	0
	LDAHKVLSALQAVQGLLVAQGR	4	1	1	P01019	Q14(Deamidated)	2288.32			High	4.83875	1
	IDRFMQAVTGWK	1	1	1	P01019		1451.75			Medium	2.63491	1
	AAMVGMLANFLGFR	1	1	1	P01019	M3(Oxidation); M6(Oxidation)	1529.76			Medium	1.97461	0
Q01459	Di-N-acetylchitobiase OS=Homo sapiens GN=CTBS PE=1 SV=1 - [DIAC_HUMAN]	44.42	1	8	8	40	50.8506	27.01	4	11	139.743	44.42	8	29	385	43.7316	6.63916
	Sequence	# PSMs	# Proteins	# Protein Groups	Protein Group Accessions	Modifications	MH+ [Da]	A2	XCorr A2	B2	XCorr B2	# Missed Cleavages
	GIGMWNANCLDYSGDAVAKQQTEEMWEVLKPK	1	1	1	Q01459	C9(Carbamidomethyl)	3668.71	High	6.60718			1
	SYDWSQITTVATFGKYDSELMCYAHSK	6	1	1	Q01459	C22(Carbamidomethyl)	3188.44	High	5.89165	High	7.25079	1
	APYYNYKDPAGHFHQVWYDNPQSISLK	4	1	1	Q01459		3238.54	High	5.56889	High	5.54119	1
	VVLKGDVSLKDIIDPAFR	14	1	1	Q01459		1985.14	High	5.35981	High	5.98686	2
	SYDWSQITTVATFGKYDSELMCYAHSK	1	1	1	Q01459	Q6(Deamidated); C22(Carbamidomethyl)	3189.43	High	3.90013			1
	ETTDSFHREIEGSQVTFDVAWSPK	3	1	1	Q01459		2766.3			High	7.20093	1
	GIGMWNANCLDYSGDAVAKQQTEEMWEVLKPK	2	1	1	Q01459	N6(Deamidated); N8(Deamidated); C9(Carbamidomethyl)	3670.72			High	5.93765	1
	GIGMWNANCLDYSGDAVAKQQTEEMWEVLKPK	2	1	1	Q01459	N8(Deamidated); C9(Carbamidomethyl)	3669.74			High	5.18385	1
	HHPDFEVFVFDVGQK	4	1	1	Q01459		1800.87			High	4.89893	0
	KLVMGVPWYGYDYTCLNLSEDHVCTIAK	1	1	1	Q01459	C15(Carbamidomethyl); C24(Carbamidomethyl)	3332.57			High	3.89692	1
	SYDWSQITTVATFGK	2	1	1	Q01459		1703.83			High	3.73835	0
GL50803_8407	organism=Giardia_Assemblage_A_isolate_WB | product=Aminoacyl-histidine dipeptidase | location=GLCHR05:1333710-1335230(+) | length=506 | sequence_SO=chromosome | SO=protein_coding	43.87	1	12	12	45	59.3768	31.23	9	17	121.358	43.87	12	28	506	55.0682	6.48096
	Sequence	# PSMs	# Proteins	# Protein Groups	Protein Group Accessions	Modifications	MH+ [Da]	A2	XCorr A2	B2	XCorr B2	# Missed Cleavages
	HTQQIKPLSQADSDKILNFITVIPHGPIR	3	1	1	GL50803_8407		3266.8	Medium	6.21422	High	6.52257	1
	TSISGLTYSVDGLKNIIVR	2	1	1	GL50803_8407		2036.14	High	5.95756	High	5.90485	1
	FSPTVENFVETSFAATIVK	4	1	1	GL50803_8407		2087.07	High	4.54223	High	4.46492	0
	SFREAENVWETFFK	8	1	1	GL50803_8407		1789.86	High	4.45444	High	5.00877	1
	IWDEIYIAYKPTDPHAVLSVEK	5	1	1	GL50803_8407		2587.35	High	4.31487	High	5.72809	0
	SSIESELDGVYERLK	3	1	1	GL50803_8407		1724.87	High	4.11375	High	4.5972	1
	ICEVPHGSYNQEQIIPFYTSFFDNLK	5	1	1	GL50803_8407	C2(Carbamidomethyl); Q13(Deamidated)	3147.49	High	3.80711	High	4.42748	0
	YPGWPANMESVFLK	6	1	1	GL50803_8407		1638.8	High	3.6328	High	3.30377	0
	EAENVWETFFK	4	1	1	GL50803_8407		1399.65	High	3.0435	High	3.18381	0
	QAIESHETLIGFKPHVGAVHAGLEAGLICK	2	1	1	GL50803_8407	C29(Carbamidomethyl)	3182.68			High	6.78133	0
	ICEVPHGSYNQEQIIPFYTSFFDNLK	1	1	1	GL50803_8407	C2(Carbamidomethyl)	3146.48			High	5.3251	0
	QAIESHETLIGFKPHVGAVHAGLEAGLICKK	1	1	1	GL50803_8407	C29(Carbamidomethyl)	3310.77			Medium	4.95133	1
	CPGMDAISIGPTIKNPHSPQEALEISTVAPIYR	1	1	1	GL50803_8407	C1(Carbamidomethyl)	3562.82			High	4.65427	1
P17174	Aspartate aminotransferase, cytoplasmic OS=Homo sapiens GN=GOT1 PE=1 SV=3 - [AATC_HUMAN]	43.58	1	12	12	82	97.176	34.87	8	22	251.904	41.65	10	60	413	46.2185	7.00537
	Sequence	# PSMs	# Proteins	# Protein Groups	Protein Group Accessions	Modifications	MH+ [Da]	A2	XCorr A2	B2	XCorr B2	# Missed Cleavages
	IANDNSLNHEYLPILGLAEFR	17	1	1	P17174		2399.23	High	6.81106	High	7.26264	0
	VGNLTVVGKEPESILQVLSQMEK	9	1	1	P17174		2498.36	High	5.44658	High	8.29291	1
	IVASTLSNPELFEEWTGNVK	11	1	1	P17174		2234.13	High	5.35416	High	5.73879	0
	NLDYVATSIHEAVTKIQ	3	1	1	P17174		1902	High	5.17005	High	4.66701	1
	LEALKTPGTWNHITDQIGMFSFTGLNPK	6	1	1	P17174		3116.59	High	4.98204	High	5.2041	1
	VGNLTVVGKEPESILQVLSQMEKIVR	1	1	1	P17174		2866.6	High	4.95912			2
	NTPVYVSSPTWENHNAVFSAAGFKDIR	6	1	1	P17174	N15(Deamidated)	3008.47	High	4.63931	High	5.14055	1
	KVEQKIANDNSLNHEYLPILGLAEFR	1	1	1	P17174		3011.57	High	4.53496			2
	IANDNSLNHEYLPILGLAEFR	2	1	1	P17174	N5(Deamidated)	2400.23	High	3.2049			0
	ARLEALKTPGTWNHITDQIGMFSFTGLNPK	3	1	1	P17174		3343.74			High	7.69091	2
	WYNGTNNKNTPVYVSSPTWENHNAVFSAAGFKDIR	3	1	1	P17174		3984.9			High	6.07113	2
	WYNGTNNKNTPVYVSSPTWENHNAVFSAAGFKDIR	7	1	1	P17174	N21(Deamidated)	3985.91			Medium	4.90614	2
	WYNGTNNKNTPVYVSSPTWENHNAVFSAAGFKDIR	7	1	1	P17174	N7(Deamidated); N9(Deamidated)	3986.89			High	4.8701	2
	FLFPFFDSAYQGFASGNLER	4	1	1	P17174		2313.11			High	4.15036	0
	FLFPFFDSAYQGFASGNLERDAWAIR	2	1	1	P17174	N17(Deamidated)	3026.46			High	3.30427	1
Q16819	Meprin A subunit alpha OS=Homo sapiens GN=MEP1A PE=1 SV=2 - [MEP1A_HUMAN]	43.57	1	21	21	407	412.988	32.84	12	99	1333.92	43.57	21	308	746	84.3654	5.71924
	Sequence	# PSMs	# Proteins	# Protein Groups	Protein Group Accessions	Modifications	MH+ [Da]	A2	XCorr A2	B2	XCorr B2	# Missed Cleavages
	AIIEHEILHALGFYHEQSR	41	1	1	Q16819		2263.16	High	8.08785	High	8.3678	0
	ANICGMIQGTRDDTDWAHQDSAQAGEVDHTLLGQCTGAGYFMQFSTSSGSAEEAALLESR	5	1	1	Q16819	C4(Carbamidomethyl); C35(Carbamidomethyl)	6448.86	Medium	6.54934	High	8.1548	1
	SFLKNDDLIIFVDFEDITHLSQTEVPTK	31	1	1	Q16819		3264.68	High	6.47775	High	10.3883	1
	ANICGMIQGTRDDTDWAHQDSAQAGEVDHTLLGQCTGAGYFMQFSTSSGSAEEAALLESR	6	1	1	Q16819	C4(Carbamidomethyl); Q34(Deamidated); C35(Carbamidomethyl)	6449.83	Medium	6.41097	High	9.81705	1
	NGLRDPNTRWTFPIPYILADNLGLNAK	11	1	1	Q16819		3069.64	High	6.40925	High	5.62299	2
	LAFHVCSGENDAILEWPVENR	34	1	1	Q16819	C6(Carbamidomethyl)	2456.17	High	6.14761	High	6.75575	0
	SVENTGPLEDHNWPQYFRDPCDPNPCQNDGICVNVK	12	1	1	Q16819	C21(Carbamidomethyl); C26(Carbamidomethyl); C32(Carbamidomethyl)	4271.86	High	6.05915	High	7.4914	1
	NGLRDPNTRWTFPIPYILADNLGLNAK	34	1	1	Q16819	N21(Deamidated)	3070.61	High	5.83375	High	6.7495	2
	SIDLGWSGFISHQMLKR	22	1	1	Q16819		1975.02	High	5.71943	High	5.44776	1
	SFLKNDDLIIFVDFEDITHLSQTEVPTKGK	7	1	1	Q16819		3449.79	High	5.45808	High	6.5818	2
	SIDLGWSGFISHQMLK	15	1	1	Q16819	M14(Oxidation)	1834.91	High	4.9005	High	4.86721	0
	SIDLGWSGFISHQMLK	38	1	1	Q16819		1818.92	High	4.78431	High	5.31315	0
	SVENTGPLEDHNWPQYFRDPCDPNPCQNDGICVNVK	5	1	1	Q16819	N12(Deamidated); C21(Carbamidomethyl); C26(Carbamidomethyl); C32(Carbamidomethyl)	4272.85	High	4.73355	High	5.35435	1
	SVENTGPLEDHNWPQYFRDPCDPNPCQNDGICVNVK	4	1	1	Q16819	N12(Deamidated); C21(Carbamidomethyl); N24(Deamidated); C26(Carbamidomethyl); N28(Deamidated); C32(Carbamidomethyl)	4274.83	High	4.60451			1
	IPEFNSIIGQRLDFSAIDLER	8	1	1	Q16819		2433.27	High	4.44542	High	4.50782	1
	LAFHVCSGENDAILEWPVENR	5	1	1	Q16819	C6(Carbamidomethyl); N10(Deamidated)	2457.17	High	4.40644	High	4.72538	0
	GAILYAFEMFR	30	1	1	Q16819		1317.67	High	3.58056	High	3.28584	0
	SFLKNDDLIIFVDFEDITHLSQTEVPTK	7	1	1	Q16819	N5(Deamidated)	3265.67	Medium	3.52038	High	4.58616	1
	NGLRDPNTRWTFPIPYILADNLGLNAK	3	1	1	Q16819	N1(Deamidated); N7(Deamidated)	3071.61	Medium	3.49589			2
	IPEFNSIIGQRLDFSAIDLERLNR	5	1	1	Q16819		2816.51	Medium	3.29621	Medium	3.45098	2
	GAILYAFEMFR	9	1	1	Q16819	M9(Oxidation)	1333.66	High	3.1286	High	3.02831	0
	YLPEENVHDADFGEQKDISEINLAAGLDLFQGDILLQK	3	1	1	Q16819		4258.12			High	9.06308	1
	ANICGMIQGTRDDTDWAHQDSAQAGEVDHTLLGQCTGAGYFMQFSTSSGSAEEAALLESR	6	1	1	Q16819	C4(Carbamidomethyl); Q23(Deamidated); Q34(Deamidated); C35(Carbamidomethyl); Q43(Deamidated)	6451.86			High	8.37746	1
	YLPEENVHDADFGEQKDISEINLAAGLDLFQGDILLQK	4	1	1	Q16819	N22(Deamidated)	4259.11			High	8.34653	1
	RSFLKNDDLIIFVDFEDITHLSQTEVPTK	3	1	1	Q16819		3420.78			High	8.00417	2
	DDTDWAHQDSAQAGEVDHTLLGQCTGAGYFMQFSTSSGSAEEAALLESR	4	1	1	Q16819	Q23(Deamidated); C24(Carbamidomethyl); Q32(Deamidated)	5249.28			High	5.91104	0
	RSFLKNDDLIIFVDFEDITHLSQTEVPTK	2	1	1	Q16819	Q23(Deamidated)	3421.77			High	5.6534	2
	WTFPIPYILADNLGLNAK	16	1	1	Q16819		2046.11			High	5.53328	0
	ANICGMIQGTRDDTDWAHQDSAQAGEVDHTLLGQCTGAGYFMQFSTSSGSAEEAALLESR	2	1	1	Q16819	C4(Carbamidomethyl); Q23(Deamidated); Q34(Deamidated); C35(Carbamidomethyl); M42(Oxidation); Q43(Deamidated)	6467.85			Medium	5.45581	1
	SFLKNDDLIIFVDFEDITHLSQTEVPTKGK	3	1	1	Q16819	N5(Deamidated)	3450.75			Medium	5.40711	2
	ANICGMIQGTRDDTDWAHQDSAQAGEVDHTLLGQCTGAGYFMQFSTSSGSAEEAALLESR	6	1	1	Q16819	C4(Carbamidomethyl); Q34(Deamidated); C35(Carbamidomethyl); Q43(Deamidated)	6450.86			Medium	5.0631	1
	SVENTGPLEDHNWPQYFRDPCDPNPCQNDGICVNVK	6	1	1	Q16819	N12(Deamidated); C21(Carbamidomethyl); N24(Deamidated); C26(Carbamidomethyl); C32(Carbamidomethyl)	4273.86			High	4.67859	1
	IPEFNSIIGQRLDFSAIDLER	4	1	1	Q16819	N5(Deamidated)	2434.26			High	4.41576	1
	SFLKNDDLIIFVDFEDITHLSQTEVPTK	1	1	1	Q16819	N5(Deamidated); Q22(Deamidated)	3266.66			High	4.4003	1
	YLPEENVHDADFGEQKDISEINLAAGLDLFQGDILLQK	3	1	1	Q16819	Q15(Deamidated); N22(Deamidated)	4260.12			High	4.38993	1
	SIDLGWSGFISHQMLKR	1	1	1	Q16819	M14(Oxidation)	1991.02			High	4.21616	1
	QVIITILDQEPDVR	2	1	1	Q16819		1638.9			High	4.02237	0
	NDDLIIFVDFEDITHLSQTEVPTK	4	1	1	Q16819	Q18(Deamidated)	2790.4			High	3.95038	0
	CISGHAFFYTGER	1	1	1	Q16819	C1(Carbamidomethyl)	1544.7			High	3.63713	0
	MTGSPSDRLVVWVR	1	1	1	Q16819		1602.84			Medium	2.81081	1
	LDFSAIDLERLNR	1	1	1	Q16819		1561.84			Medium	2.66388	1
	WTFPIPYILADNLGLNAK	2	1	1	Q16819	N12(Deamidated)	2047.09			High	2.25192	0
Q9HAT2	Sialate O-acetylesterase OS=Homo sapiens GN=SIAE PE=1 SV=1 - [SIAE_HUMAN]	43.4	1	13	13	183	214.787	29.64	11	57	531.827	37.28	10	126	523	58.2771	7.32764
	Sequence	# PSMs	# Proteins	# Protein Groups	Protein Group Accessions	Modifications	MH+ [Da]	A2	XCorr A2	B2	XCorr B2	# Missed Cleavages
	WHQTADFGYVPNPKMPNTFMAVAMDLCDRDSPFGSIHPR	2	1	1	Q9HAT2	N12(Deamidated); N17(Deamidated); C27(Carbamidomethyl)	4508.07	High	7.47443			2
	HLYDTLQYPIGLIASSWGGTPIEAWSSGR	9	1	1	Q9HAT2		3175.6	High	6.98535	High	8.28782	0
	MPNTFMAVAMDLCDRDSPFGSIHPR	18	1	1	Q9HAT2	C13(Carbamidomethyl)	2865.29	High	6.74593	High	8.13472	1
	FFPFGLVQLSSDLSKKSSDDGFPQIR	4	1	1	Q9HAT2		2915.5	High	5.44496			2
	HLYDTLQYPIGLIASSWGGTPIEAWSSGR	2	1	1	Q9HAT2	Q7(Deamidated)	3176.59	High	5.02668			0
	CKWLPASMNTVSTQSLTLAIDSCHGTVVALR	8	1	1	Q9HAT2	C1(Carbamidomethyl); Q14(Deamidated); C23(Carbamidomethyl)	3417.71	High	4.73055	High	7.20066	1
	FFPFGLVQLSSDLSKK	55	1	1	Q9HAT2		1812.99	High	4.63247	High	4.87212	1
	FFPFGLVQLSSDLSKKSSDDGFPQIR	1	1	1	Q9HAT2	Q8(Deamidated)	2916.5	High	3.92886			2
	MPNTFMAVAMDLCDRDSPFGSIHPR	2	1	1	Q9HAT2	N3(Deamidated); C13(Carbamidomethyl)	2866.29	High	3.84303	High	4.76162	1
	FFPFGLVQLSSDLSK	41	1	1	Q9HAT2		1684.9	High	3.30442	High	4.13994	0
	GSQGQTERFFPFGLVQLSSDLSKK	1	1	1	Q9HAT2	Q5(Deamidated)	2657.38	Medium	3.2889			2
	YAWTTWPCEYK	7	1	1	Q9HAT2	C8(Carbamidomethyl)	1504.66	High	3.05835	High	3.48407	0
	YMSAVCWLFGR	8	1	1	Q9HAT2	C6(Carbamidomethyl)	1389.65	High	2.84362	High	3.58317	0
	WLPASMNTVSTQSLTLAIDSCHGTVVALR	3	1	1	Q9HAT2	N7(Deamidated); Q12(Deamidated); C21(Carbamidomethyl)	3130.59	Medium	2.73261	High	4.94608	0
	ILSVSPIQAEQELEDLVAVDLQWSKPTSENLGHGYFK	1	1	1	Q9HAT2		4141.09			High	8.53085	0
	ILSVSPIQAEQELEDLVAVDLQWSKPTSENLGHGYFK	2	1	1	Q9HAT2	Q22(Deamidated)	4142.09			High	8.20905	0
	ILSVSPIQAEQELEDLVAVDLQWSKPTSENLGHGYFK	8	1	1	Q9HAT2	Q11(Deamidated); Q22(Deamidated)	4143.11			High	7.79097	0
	WLPASMNTVSTQSLTLAIDSCHGTVVALR	2	1	1	Q9HAT2	C21(Carbamidomethyl)	3128.61			High	7.32537	0
	ILSVSPIQAEQELEDLVAVDLQWSKPTSENLGHGYFK	2	1	1	Q9HAT2	Q8(Deamidated); Q11(Deamidated); Q22(Deamidated)	4144.1			High	5.93114	0
	MPNTFMAVAMDLCDRDSPFGSIHPR	4	1	1	Q9HAT2	M10(Oxidation); C13(Carbamidomethyl)	2881.29			High	5.89786	1
	FASYINNDMVLQKEPAGAVIWGFGTPGATVTVTLR	2	1	1	Q9HAT2	N6(Deamidated); N7(Deamidated)	3725.91			High	3.20304	1
	FFPFGLVQLSSDLSK	1	1	1	Q9HAT2	Q8(Deamidated)	1685.88			High	2.30093	0
P30086	Phosphatidylethanolamine-binding protein 1 OS=Homo sapiens GN=PEBP1 PE=1 SV=3 - [PEBP1_HUMAN]	42.78	1	4	4	17	30.1338	38.5	3	8	42.6699	42.78	4	9	187	21.0437	7.53271
	Sequence	# PSMs	# Proteins	# Protein Groups	Protein Group Accessions	Modifications	MH+ [Da]	A2	XCorr A2	B2	XCorr B2	# Missed Cleavages
	WSGPLSLQEVDEQPQHPLHVTYAGAAVDELGK	5	1	1	P30086		3471.72	High	5.60998	High	8.64724	0
	YVWLVYEQDRPLKCDEPILSNR	4	1	1	P30086	C14(Carbamidomethyl)	2793.4	High	5.02516	High	5.23874	1
	WSGPLSLQEVDEQPQHPLHVTYAGAAVDELGK	2	1	1	P30086	Q8(Deamidated)	3472.71	High	4.03002			0
	APVAGTCYQAEWDDYVPK	2	1	1	P30086	C7(Carbamidomethyl)	2069.92	High	3.70298	High	4.51109	0
	YVWLVYEQDRPLKCDEPILSNR	1	1	1	P30086	Q8(Deamidated); C14(Carbamidomethyl)	2794.41	High	3.36517			1
	APVAGTCYQAEWDDYVPKLYEQLSGK	3	1	1	P30086	C7(Carbamidomethyl)	2988.4			High	4.2216	1
GL50803_13272	organism=Giardia_Assemblage_A_isolate_WB | product=hypothetical protein | location=GLCHR05:4077744-4078847(+) | length=367 | sequence_SO=chromosome | SO=protein_coding	42.78	1	11	11	68	143.098	42.78	10	28	198.673	42.78	10	40	367	40.385	6.32861
	Sequence	# PSMs	# Proteins	# Protein Groups	Protein Group Accessions	Modifications	MH+ [Da]	A2	XCorr A2	B2	XCorr B2	# Missed Cleavages
	IKQYEDSGMTGLLQGNMPECGMPHAEHNIGCDPVAAQVMFNSFDNIR	3	1	1	GL50803_13272	C20(Carbamidomethyl); C31(Carbamidomethyl)	5279.35	High	8.35412	High	8.26369	1
	GKSNDENWHGNDGLGDADFSIHMSSEER	6	1	1	GL50803_13272		3104.3	High	7.65006	High	7.87771	1
	GKSNDENWHGNDGLGDADFSIHMSSEERR	6	1	1	GL50803_13272		3260.41	High	7.25219	High	8.59438	2
	SNDENWHGNDGLGDADFSIHMSSEER	7	1	1	GL50803_13272		2919.19	High	7.17102	High	6.78761	0
	GSVEVVLEDTPHFGETVFR	10	1	1	GL50803_13272		2118.05	High	6.45044	High	6.52977	0
	GVKFTMPVLCRGPLDSASDLAFLK	11	1	1	GL50803_13272	C10(Carbamidomethyl)	2622.38	High	5.84213	High	6.31084	2
	AIFAVSRDAVMETLRYTLTK	2	1	1	GL50803_13272		2285.24	High	5.59044	High	4.08405	2
	IIDTPIPFSDEAPSVLIK	6	1	1	GL50803_13272		1955.07	High	4.0987	High	4.53283	0
	GPLDSASDLAFLK	1	1	1	GL50803_13272		1333.7	High	3.98887			0
	FTMPVLCRGPLDSASDLAFLK	8	1	1	GL50803_13272	C7(Carbamidomethyl)	2338.2	High	3.38228	High	4.42836	1
	IKQYEDSGMTGLLQGNMPECGMPHAEHNIGCDPVAAQVMFNSFDNIR	3	1	1	GL50803_13272	Q14(Deamidated); C20(Carbamidomethyl); C31(Carbamidomethyl); Q37(Deamidated)	5281.37			High	5.71403	1
	IKQYEDSGMTGLLQGNMPECGMPHAEHNIGCDPVAAQVMFNSFDNIR	1	1	1	GL50803_13272	N16(Deamidated); C20(Carbamidomethyl); N28(Deamidated); C31(Carbamidomethyl); N41(Deamidated)	5282.36			Medium	5.61364	1
	IKQYEDSGMTGLLQGNMPECGMPHAEHNIGCDPVAAQVMFNSFDNIR	2	1	1	GL50803_13272	M9(Oxidation); N16(Deamidated); C20(Carbamidomethyl); N28(Deamidated); C31(Carbamidomethyl); N41(Deamidated)	5298.35			Medium	5.04719	1
	SNDENWHGNDGLGDADFSIHMSSEERR	2	1	1	GL50803_13272		3075.29			High	5.02843	1
P23528	Cofilin-1 OS=Homo sapiens GN=CFL1 PE=1 SV=3 - [COF1_HUMAN]	42.77	1	7	7	75	142.841	42.17	6	28	225.459	42.77	7	47	166	18.4907	8.08936
	Sequence	# PSMs	# Proteins	# Protein Groups	Protein Group Accessions	Modifications	MH+ [Da]	A2	XCorr A2	B2	XCorr B2	# Missed Cleavages
	NIILEEGKEILVGDVGQTVDDPYATFVK	20	1	1	P23528		3062.59	High	8.99575	High	8.69725	1
	CTLAEKLGGSAVISLEGKPL	3	1	1	P23528	C1(Carbamidomethyl)	2043.12	High	5.33456	High	5.20087	1
	ESKKEDLVFIFWAPESAPLK	33	1	1	P23528		2334.24	High	5.26034	High	5.7557	2
	KEDLVFIFWAPESAPLK	7	1	1	P23528		1990.07	High	4.941	High	4.44198	1
	KEDLVFIFWAPESAPLKSK	2	1	1	P23528		2205.2	High	4.493	High	5.17106	2
	LGGSAVISLEGKPL	7	1	1	P23528		1340.78	High	4.46926	High	4.96929	0
	NIILEEGKEILVGDVGQTVDDPYATFVK	2	1	1	P23528	Q17(Deamidated)	3063.6			High	5.6684	1
	KNIILEEGKEILVGDVGQTVDDPYATFVK	1	1	1	P23528		3190.7			Medium	3.74038	2
GL50803_95162	organism=Giardia_Assemblage_A_isolate_WB | product=Tenascin-like | location=GLCHR05:820580-822298(-) | length=572 | sequence_SO=chromosome | SO=protein_coding	42.31	1	10	10	36	32.6817	23.08	3	7	151.967	40.38	9	29	572	61.7438	4.53857
	Sequence	# PSMs	# Proteins	# Protein Groups	Protein Group Accessions	Modifications	MH+ [Da]	A2	XCorr A2	B2	XCorr B2	# Missed Cleavages
	CICDDGYDGDVCQYKVFECEDGYVYSEGQCVKDTCVAQDGHVCAK	2	1	1	GL50803_95162	C1(Carbamidomethyl); C3(Carbamidomethyl); C12(Carbamidomethyl); Q13(Deamidated); C19(Carbamidomethyl); Q29(Deamidated); C30(Carbamidomethyl); C35(Carbamidomethyl); C43(Carbamidomethyl)	5361.13	High	8.25925	High	4.4063	2
	HGSCKTESCVCDPGYVLIGTAECTPAVCLVGGEVCPHGECTVFMNQSYCKCDAEYTAFENK	2	1	1	GL50803_95162	C4(Carbamidomethyl); C9(Carbamidomethyl); C11(Carbamidomethyl); C23(Carbamidomethyl); C28(Carbamidomethyl); C35(Carbamidomethyl); C40(Carbamidomethyl); N45(Deamidated); C49(Carbamidomethyl); C51(Carbamidomethyl); N60(Deamidated)	7011.93	Medium	5.757			2
	EGTCNCEDDYLLTELGCYPSGCSDRR	6	1	1	GL50803_95162	C4(Carbamidomethyl); C6(Carbamidomethyl); C17(Carbamidomethyl); C22(Carbamidomethyl)	3127.25	High	5.0127	High	5.73066	1
	HGSCKTESCVCDPGYVLIGTAECTPAVCLVGGEVCPHGECTVFMNQSYCK	1	1	1	GL50803_95162	C4(Carbamidomethyl); C9(Carbamidomethyl); C11(Carbamidomethyl); C23(Carbamidomethyl); C28(Carbamidomethyl); C35(Carbamidomethyl); C40(Carbamidomethyl); C49(Carbamidomethyl)	5681.4			High	10.6543	1
	CICDDGYDGDVCQYKVFECEDGYVYSEGQCVKDTCVAQDGHVCAK	2	1	1	GL50803_95162	C1(Carbamidomethyl); C3(Carbamidomethyl); C12(Carbamidomethyl); C19(Carbamidomethyl); C30(Carbamidomethyl); C35(Carbamidomethyl); C43(Carbamidomethyl)	5359.15			High	10.5758	2
	FGYTQLDSSTCVSDTCISDDVAFKECNGNGVCQDGECKCNK	3	1	1	GL50803_95162	C11(Carbamidomethyl); C16(Carbamidomethyl); C26(Carbamidomethyl); C32(Carbamidomethyl); C37(Carbamidomethyl); C39(Carbamidomethyl)	4725.91			High	9.45869	2
	GFHGDFCGDYDCPSGETYVLSWGCMPDECVTEYEDGKRR	5	1	1	GL50803_95162	C7(Carbamidomethyl); C12(Carbamidomethyl); C24(Carbamidomethyl); C29(Carbamidomethyl)	4651.86			High	9.32391	2
	FGYTQLDSSTCVSDTCISDDVAFKECNGNGVCQDGECKCNK	2	1	1	GL50803_95162	C11(Carbamidomethyl); C16(Carbamidomethyl); C26(Carbamidomethyl); N27(Deamidated); C32(Carbamidomethyl); C37(Carbamidomethyl); C39(Carbamidomethyl)	4726.91			High	8.71516	2
	FGYTQLDSSTCVSDTCISDDVAFKECNGNGVCQDGECKCNK	5	1	1	GL50803_95162	Q5(Deamidated); C11(Carbamidomethyl); C16(Carbamidomethyl); C26(Carbamidomethyl); N29(Deamidated); C32(Carbamidomethyl); C37(Carbamidomethyl); C39(Carbamidomethyl); N40(Deamidated)	4728.91			High	5.05033	2
	CIPNSCISATFDYGYPELCSNK	2	1	1	GL50803_95162	C1(Carbamidomethyl); C6(Carbamidomethyl); C19(Carbamidomethyl)	2596.12			High	4.74323	0
	EGTCNCEDDYLLTELGCYPSGCSDR	1	1	1	GL50803_95162	C4(Carbamidomethyl); C6(Carbamidomethyl); C17(Carbamidomethyl); C22(Carbamidomethyl)	2971.15			High	4.59227	0
	CIPNSCISATFDYGYPELCSNKGTCDMDKR	1	1	1	GL50803_95162	C1(Carbamidomethyl); C6(Carbamidomethyl); C19(Carbamidomethyl); C25(Carbamidomethyl)	3559.52			High	4.53784	2
	TESCVCDPGYVLIGTAECTPAVCLVGGEVCPHGECTVFMNQSYCK	2	1	1	GL50803_95162	C4(Carbamidomethyl); C6(Carbamidomethyl); C18(Carbamidomethyl); C23(Carbamidomethyl); C30(Carbamidomethyl); C35(Carbamidomethyl); Q41(Deamidated); C44(Carbamidomethyl)	5113.18			High	3.94421	0
	CICDDGYDGDVCQYKVFECEDGYVYSEGQCVKDTCVAQDGHVCAK	1	1	1	GL50803_95162	C1(Carbamidomethyl); C3(Carbamidomethyl); C12(Carbamidomethyl); Q13(Deamidated); C19(Carbamidomethyl); Q29(Deamidated); C30(Carbamidomethyl); C35(Carbamidomethyl); Q38(Deamidated); C43(Carbamidomethyl)	5362.15			Medium	3.74756	2
	EGTCNCEDDYLLTELGCYPSGCSDR	1	1	1	GL50803_95162	C4(Carbamidomethyl); N5(Deamidated); C6(Carbamidomethyl); C17(Carbamidomethyl); C22(Carbamidomethyl)	2972.15			High	3.32209	0
GL50803_101339	organism=Giardia_Assemblage_A_isolate_WB | product=FKBP-type peptidyl-prolyl cis-trans isomerase | location=GLCHR03:210513-211160(+) | length=215 | sequence_SO=chromosome | SO=protein_coding	41.86	1	4	4	28	13.598	18.6	2	6	97.3098	41.86	4	22	215	23.8439	6.78564
	Sequence	# PSMs	# Proteins	# Protein Groups	Protein Group Accessions	Modifications	MH+ [Da]	A2	XCorr A2	B2	XCorr B2	# Missed Cleavages
	DGQQVVYHNHNAVYGAIDACFVNTDHHFTFAK	3	1	1	GL50803_101339	N11(Deamidated); C20(Carbamidomethyl)	3676.68	High	7.78609			0
	AKLEFEAKDGQQVVYHNHNAVYGAIDACFVNTDHHFTFAK	5	1	1	GL50803_101339	Q11(Deamidated); C28(Carbamidomethyl)	4593.2	Medium	5.81187	High	6.1373	2
	DGQQVVYHNHNAVYGAIDACFVNTDHHFTFAK	5	1	1	GL50803_101339	C20(Carbamidomethyl)	3675.68			High	10.7201	0
	AKLEFEAKDGQQVVYHNHNAVYGAIDACFVNTDHHFTFAK	1	1	1	GL50803_101339	C28(Carbamidomethyl)	4592.18			High	8.04635	2
	DGQQVVYHNHNAVYGAIDACFVNTDHHFTFAK	2	1	1	GL50803_101339	N9(Deamidated); N11(Deamidated); C20(Carbamidomethyl)	3677.68			High	6.1409	0
	SFPFMFHLGQNEVISGWDLTFASMQAK	1	1	1	GL50803_101339		3088.47			High	5.94781	0
	SFPFMFHLGQNEVISGWDLTFASMQAK	2	1	1	GL50803_101339	N11(Deamidated)	3089.47			High	4.33057	0
	GIIVVPYQYGYGEQGIPPTIPPR	4	1	1	GL50803_101339	Q14(Deamidated)	2515.34			High	3.40404	0
	GIIVVPYQYGYGEQGIPPTIPPR	2	1	1	GL50803_101339		2514.34			High	3.34371	0
	SFPFMFHLGQNEVISGWDLTFASMQAK	2	1	1	GL50803_101339	M5(Oxidation); N11(Deamidated)	3105.47			High	3.06063	0
	SFPFMFHLGQNEVISGWDLTFASMQAK	1	1	1	GL50803_101339	M5(Oxidation)	3104.47			Medium	2.68081	0
GL50803_5333	organism=Giardia_Assemblage_A_isolate_WB | product=Calmodulin | location=GLCHR05:978094-978555(-) | length=153 | sequence_SO=chromosome | SO=protein_coding	41.83	1	3	3	23	24.4049	41.83	2	5	83.0597	41.83	3	18	153	17.2644	4.43701
	Sequence	# PSMs	# Proteins	# Protein Groups	Protein Group Accessions	Modifications	MH+ [Da]	A2	XCorr A2	B2	XCorr B2	# Missed Cleavages
	HVLTHIGEKLDEDEVDDLLREADIDGEGQIK	9	1	1	GL50803_5333		3501.74	High	5.91943	High	8.6039	2
	HVLTHIGEKLDEDEVDDLLREADIDGEGQIK	4	1	1	GL50803_5333	Q29(Deamidated)	3502.74	High	5.7513	High	5.75353	2
	SLGQNPTEADLADMINSIDTDGNGVISFVEFVR	2	1	1	GL50803_5333	M14(Oxidation)	3540.68	High	4.48658	High	5.75712	0
	HVLTHIGEKLDEDEVDDLLR	1	1	1	GL50803_5333		2346.19			High	4.69729	1
	SLGQNPTEADLADMINSIDTDGNGVISFVEFVR	4	1	1	GL50803_5333	M14(Oxidation); N16(Deamidated)	3541.69			High	4.19879	0
	SLGQNPTEADLADMINSIDTDGNGVISFVEFVR	3	1	1	GL50803_5333	M14(Oxidation); N16(Deamidated); N23(Deamidated)	3542.68			Medium	3.63907	0
Q9BTY2	Plasma alpha-L-fucosidase OS=Homo sapiens GN=FUCA2 PE=1 SV=2 - [FUCO2_HUMAN]	41.76	1	8	8	34	12.0441	6.85	2	3	115.708	41.76	8	31	467	54.0321	6.25244
	Sequence	# PSMs	# Proteins	# Protein Groups	Protein Group Accessions	Modifications	MH+ [Da]	A2	XCorr A2	B2	XCorr B2	# Missed Cleavages
	FFNANQWADIFQASGAK	5	1	1	Q9BTY2		1914.91	High	5.23722	High	4.08788	0
	EAGISDYLTIEELVK	5	1	1	Q9BTY2		1679.88	High	2.88421	High	4.16119	0
	FGLYYSLFEWFHPLFLEDESSSFHKR	2	1	1	Q9BTY2		3281.6			High	8.41936	1
	YVEFMKDNYPPSFKYEDFGPLFTAK	6	1	1	Q9BTY2		3033.44			High	6.84647	2
	HHEGFTLWGSEYSWNWNAIDEGPKRDIVK	1	1	1	Q9BTY2		3471.67			High	5.67499	2
	YVEFMKDNYPPSFKYEDFGPLFTAK	3	1	1	Q9BTY2	N8(Deamidated)	3034.44			High	5.24395	2
	LLGHGQPLNWISLEQNGIMVELPQLTIHQMPCK	3	1	1	Q9BTY2	N9(Deamidated); N16(Deamidated); C32(Carbamidomethyl)	3796.95			High	5.0386	0
	HGGFYTCSDRYNPGHLLPHKWENCMTIDK	1	1	1	Q9BTY2	C7(Carbamidomethyl); C24(Carbamidomethyl)	3533.59			Medium	4.77156	2
	LVYAIFLKWPTSGQLFLGHPK	1	1	1	Q9BTY2		2415.36			High	4.61965	1
	FFNANQWADIFQASGAK	7	1	1	Q9BTY2	Q6(Deamidated)	1915.91			High	4.21974	0
Q02818	Nucleobindin-1 OS=Homo sapiens GN=NUCB1 PE=1 SV=4 - [NUCB1_HUMAN]	41.65	1	15	15	154	128.326	28.85	6	24	625.279	41.65	15	130	461	53.8463	5.24951
	Sequence	# PSMs	# Proteins	# Protein Groups	Protein Group Accessions	Modifications	MH+ [Da]	A2	XCorr A2	B2	XCorr B2	# Missed Cleavages
	TFFILHDINSDGVLDEQELEALFTKELEK	12	1	1	Q02818		3393.71	High	8.57743	High	9.37077	1
	YLQEVIDVLETDGHFREK	32	1	1	Q02818		2191.1	High	6.69097	High	6.93124	1
	AKMDAEQDPNVQVDHLNLLKQFEHLDPQNQHTFEAR	6	1	1	Q02818	Q21(Deamidated); Q28(Deamidated)	4258.07	Medium	5.75728	High	5.8508	2
	NVDTNQDRLVTLEEFLASTQRK	16	1	1	Q02818		2577.33	High	5.33797	High	7.12555	2
	YLQEVIDVLETDGHFR	15	1	1	Q02818		1933.97	High	5.29592	High	5.48189	0
	VNVPGSQAQLKEVWEELDGLDPNRFNPK	9	1	1	Q02818		3179.62	High	4.35096	High	5.02142	2
	MDAEQDPNVQVDHLNLLKQFEHLDPQNQHTFEAR	8	1	1	Q02818		4056.93			High	9.14202	1
	AKMDAEQDPNVQVDHLNLLKQFEHLDPQNQHTFEAR	8	1	1	Q02818		4256.06			High	8.18595	2
	AKMDAEQDPNVQVDHLNLLKQFEHLDPQNQHTFEAR	4	1	1	Q02818	M3(Oxidation); Q12(Deamidated)	4273.06			High	7.0017	2
	NVDTNQDRLVTLEEFLASTQR	6	1	1	Q02818		2449.24			High	6.38427	1
	DLELLIQTATRDLAQYDAAHHEEFKR	2	1	1	Q02818	Q7(Deamidated)	3084.55			High	6.19421	2
	TFFILHDINSDGVLDEQELEALFTK	3	1	1	Q02818		2894.45			High	6.16876	0
	TFFILHDINSDGVLDEQELEALFTKELEK	2	1	1	Q02818	N9(Deamidated); Q17(Deamidated)	3395.7			High	5.99692	1
	TFFILHDINSDGVLDEQELEALFTKELEK	4	1	1	Q02818	N9(Deamidated)	3394.71			High	5.73304	1
	MDAEQDPNVQVDHLNLLKQFEHLDPQNQHTFEARDLELLIQTATR	4	1	1	Q02818	Q19(Deamidated)	5311.61			Medium	5.7167	2
	AKMDAEQDPNVQVDHLNLLKQFEHLDPQNQHTFEAR	1	1	1	Q02818	M3(Oxidation)	4272.05			Medium	5.70052	2
	EFGDTGEGWETVEMHPAYTEEELRRFEEELAAR	1	1	1	Q02818		3913.77			High	5.53729	2
	AKMDAEQDPNVQVDHLNLLKQFEHLDPQNQHTFEAR	3	1	1	Q02818	N17(Deamidated)	4257.06			Medium	5.52732	2
	TFFILHDINSDGVLDEQELEALFTK	2	1	1	Q02818	N9(Deamidated)	2895.44			High	4.61468	0
	MDAEQDPNVQVDHLNLLKQFEHLDPQNQHTFEAR	3	1	1	Q02818	Q19(Deamidated)	4057.95			High	4.60609	1
	LVTLEEFLASTQR	5	1	1	Q02818		1506.82			High	3.48194	0
	EVWEELDGLDPNRFNPK	1	1	1	Q02818		2057.98			High	3.24359	1
	YLQEVIDVLETDGHFREK	1	1	1	Q02818	Q3(Deamidated)	2192.11			High	3.2314	1
	DLELLIQTATR	6	1	1	Q02818		1272.72			High	3.17245	0
P07108	Acyl-CoA-binding protein OS=Homo sapiens GN=DBI PE=1 SV=2 - [ACBP_HUMAN]	41.38	1	2	2	16	24.6635	41.38	2	6	44.3698	41.38	2	10	87	10.038	6.56592
	Sequence	# PSMs	# Proteins	# Protein Groups	Protein Group Accessions	Modifications	MH+ [Da]	A2	XCorr A2	B2	XCorr B2	# Missed Cleavages
	TKPSDEEMLFIYGHYKQATVGDINTERPGMLDFTGK	2	1	1	P07108	M8(Oxidation)	4104.98	High	6.70984	High	7.44624	1
	TKPSDEEMLFIYGHYK	11	1	1	P07108		1957.93	High	4.49909	High	5.497	0
	TKPSDEEMLFIYGHYKQATVGDINTERPGMLDFTGK	2	1	1	P07108	M8(Oxidation); Q17(Deamidated); N24(Deamidated)	4106.97			Medium	4.9051	1
	TKPSDEEMLFIYGHYK	1	1	1	P07108	M8(Oxidation)	1973.93			Medium	2.89061	0
GL50803_6535	organism=Giardia_Assemblage_A_isolate_WB | product=hypothetical protein | location=GLCHR05:3801222-3801536(+) | length=104 | sequence_SO=chromosome | SO=protein_coding	41.35	1	3	3	9	14.2807	36.54	2	3	30.8556	41.35	3	6	104	12.0053	5.50342
	Sequence	# PSMs	# Proteins	# Protein Groups	Protein Group Accessions	Modifications	MH+ [Da]	A2	XCorr A2	B2	XCorr B2	# Missed Cleavages
	SPKPCGLKDYEGLLTFMK	4	1	1	GL50803_6535	C5(Carbamidomethyl)	2084.06	High	4.89174	High	5.17399	1
	SHTPVAIQALLDEADIPVRR	2	1	1	GL50803_6535		2201.2	High	4.76719	High	4.45053	1
	VYIDKSHTPVAIQALLDEADIPVRR	3	1	1	GL50803_6535		2819.54			Medium	5.59821	2
GL50803_4156	organism=Giardia_Assemblage_A_isolate_WB | product=HIT family protein | location=GLCHR04:1455815-1456216(+) | length=133 | sequence_SO=chromosome | SO=protein_coding	41.35	1	2	2	9	9.97644	41.35	2	2	37.845	41.35	2	7	133	14.1901	6.39209
	Sequence	# PSMs	# Proteins	# Protein Groups	Protein Group Accessions	Modifications	MH+ [Da]	A2	XCorr A2	B2	XCorr B2	# Missed Cleavages
	DVPSEAVYEDEHVLAFLDIMPSAPGHCVVIPK	3	1	1	GL50803_4156	C27(Carbamidomethyl)	3534.73	High	4.9889	High	5.68586	0
	YHAALFHELPPASAAALGAALVK	5	1	1	GL50803_4156		2318.27	High	4.98754	High	7.20454	0
	DVPSEAVYEDEHVLAFLDIMPSAPGHCVVIPK	1	1	1	GL50803_4156	M20(Oxidation); C27(Carbamidomethyl)	3550.72			High	4.5083	0
O60888	Protein CutA OS=Homo sapiens GN=CUTA PE=1 SV=2 - [CUTA_HUMAN]	41.34	1	5	5	62	88.6043	40.78	4	24	167.678	41.34	5	38	179	19.1041	5.50342
	Sequence	# PSMs	# Proteins	# Protein Groups	Protein Group Accessions	Modifications	MH+ [Da]	A2	XCorr A2	B2	XCorr B2	# Missed Cleavages
	SVHPYEVAEVIALPVEQGNFPYLQWVR	14	1	1	O60888		3140.65	High	7.56886	High	8.11338	0
	SVHPYEVAEVIALPVEQGNFPYLQWVR	11	1	1	O60888	Q17(Deamidated)	3141.6	High	5.08006	High	4.96054	0
	LAACVNLIPQITSIYEWK	11	1	1	O60888	C4(Carbamidomethyl)	2119.12	High	4.15664	High	5.18618	0
	SVHPYEVAEVIALPVEQGNFPYLQWVR	2	1	1	O60888	Q17(Deamidated); N19(Deamidated)	3142.61	High	3.87628			0
	TQSSLVPALTDFVR	17	1	1	O60888		1533.83	High	3.81721	High	3.92108	0
	LAACVNLIPQITSIYEWK	2	1	1	O60888	C4(Carbamidomethyl); N6(Deamidated)	2120.1	High	3.76895			0
	GKIEEDSEVLMMIK	4	1	1	O60888		1621.82	High	3.47227	High	4.28998	1
	RLAACVNLIPQITSIYEWK	1	1	1	O60888	C5(Carbamidomethyl)	2275.23			High	4.24903	1
GL50803_8903	organism=Giardia_Assemblage_A_isolate_WB | product=Copine I | location=GLCHR01:439336-440100(+) | length=254 | sequence_SO=chromosome | SO=protein_coding	41.34	1	4	4	16					63.2656	41.34	4	16	254	29.1256	5.42725
	Sequence	# PSMs	# Proteins	# Protein Groups	Protein Group Accessions	Modifications	MH+ [Da]	A2	XCorr A2	B2	XCorr B2	# Missed Cleavages
	IASQIEMSGPTTFAPMIEQAIEICKADPK	2	1	1	GL50803_8903	C24(Carbamidomethyl)	3176.56			High	7.22799	1
	FGCLNTKDQSVLPLLYPEQDDPHFEGFADVCQAYNR	2	1	1	GL50803_8903	C3(Carbamidomethyl); Q19(Deamidated); C31(Carbamidomethyl)	4244.97			High	5.63554	1
	CENPELILATAMMQELPDAYK	1	1	1	GL50803_8903	C1(Carbamidomethyl)	2437.15			High	5.20729	0
	ASNYPLEIIAIGFGDGPFK	5	1	1	GL50803_8903		2009.04			High	5.18688	0
	FGCLNTKDQSVLPLLYPEQDDPHFEGFADVCQAYNR	2	1	1	GL50803_8903	C3(Carbamidomethyl); Q19(Deamidated); C31(Carbamidomethyl); Q32(Deamidated)	4245.94			High	4.24675	1
	ASNYPLEIIAIGFGDGPFK	1	1	1	GL50803_8903	N3(Deamidated)	2010.04			High	3.7303	0
	CENPELILATAMMQELPDAYK	2	1	1	GL50803_8903	C1(Carbamidomethyl); N3(Deamidated)	2438.14			High	3.67696	0
	IASQIEMSGPTTFAPMIEQAIEICKADPK	1	1	1	GL50803_8903	Q19(Deamidated); C24(Carbamidomethyl)	3177.58			High	3.03262	1
GL50803_10450	organism=Giardia_Assemblage_A_isolate_WB | product=FKBP-type peptidyl-prolyl cis-trans isomerase | location=GLCHR01:1233580-1233909(-) | length=109 | sequence_SO=chromosome | SO=protein_coding	41.28	1	3	3	16					64.2178	41.28	3	16	109	11.8482	9.23193
	Sequence	# PSMs	# Proteins	# Protein Groups	Protein Group Accessions	Modifications	MH+ [Da]	A2	XCorr A2	B2	XCorr B2	# Missed Cleavages
	GKPFQFTLGAGEVIKGWDQGVATMTLGEK	2	1	1	GL50803_10450		3065.59			High	8.06987	1
	GKPFQFTLGAGEVIKGWDQGVATMTLGEK	4	1	1	GL50803_10450	Q19(Deamidated)	3066.58			High	6.42359	1
	SRGKPFQFTLGAGEVIKGWDQGVATMTLGEK	1	1	1	GL50803_10450	Q21(Deamidated)	3309.71			Medium	5.17096	2
	GKPFQFTLGAGEVIKGWDQGVATMTLGEK	1	1	1	GL50803_10450	M24(Oxidation)	3081.58			High	4.12301	1
	ALFTIPYQLAYGER	8	1	1	GL50803_10450		1641.87			High	3.83675	0
P09486	SPARC OS=Homo sapiens GN=SPARC PE=1 SV=1 - [SPRC_HUMAN]	41.25	1	5	6	35	28.0935	11.55	2	8	91.4662	41.25	6	27	303	34.6097	4.84326
	Sequence	# PSMs	# Proteins	# Protein Groups	Protein Group Accessions	Modifications	MH+ [Da]	A2	XCorr A2	B2	XCorr B2	# Missed Cleavages
	YIPPCLDSELTEFPLR	23	1	1	P09486	C5(Carbamidomethyl)	1949.97	High	4.17072	High	4.6755	0
	NVLVTLYERDEDNNLLTEK	2	1	1	P09486		2278.15	High	2.88703	High	4.15717	1
	NYNMYIFPVHWQFGQLDQHPIDGYLSHTELAPLRAPLIPMEHCTTR	3	1	1	P09486	Q18(Deamidated); C43(Carbamidomethyl)	5507.65			High	7.35259	1
	NYNMYIFPVHWQFGQLDQHPIDGYLSHTELAPLRAPLIPMEHCTTR	1	1	1	P09486	C43(Carbamidomethyl)	5506.68			Medium	5.66136	1
	NYNMYIFPVHWQFGQLDQHPIDGYLSHTELAPLRAPLIPMEHCTTR	1	1	1	P09486	Q15(Deamidated); Q18(Deamidated); C43(Carbamidomethyl)	5508.67			Medium	4.72394	1
	FFETCDLDNDKYIALDEWAGCFGIK	1	1	1	P09486	C5(Carbamidomethyl); N9(Deamidated); C21(Carbamidomethyl)	3028.35			Medium	2.96708	1
	NVLVTLYERDEDNNLLTEK	2	1	1	P09486	N14(Deamidated)	2279.16			High	2.89099	1
	NVLVTLYERDEDNNLLTEKQK	1	1	1	P09486		2534.32			Medium	2.69787	2
	LEAGDHPVELLARDFEK	1	1	1	P09486		1938.97			Medium	1.8624	1
[truncated: 4,530 more rows]
