# Supplementary material for: Characterization of the Giardia intestinalis secretome during interaction with human intestinal epithelial cells: The impact on host cells
Source: PLoS Negl Trop Dis. 2017 Dec 11;11(12):e0006120. doi: 10.1371/journal.pntd.0006120 (PMC5739509; doi:10.1371/journal.pntd.0006120)
Supplement: S5 Table — Proteins are compared between the two time points, 2h and 6h, which are indicated by colours (orange, 2h) and (blue, 6h). Identification criterion is two peptides per protein. Click on the (+) sign in each row to see the tryptic peptides identified. (XLSX) [file pntd.0006120.s008.xlsx]

## Sheet: S5 Table
S5 Table. All secreted proteins identified in in the serum-free medium of the differentiated human colon carcinoma cell line, Caco-2, incubated with Giardia intestinalis GS isolate. Proteins are compared between the two time points, 2h and 6h, which are indicated by colours (orange, 2h) and (blue, 6h). Identification criterion is two peptides per protein. Click on the (+) sign in each row to see …
Accession	Description	ΣCoverage	Σ# Proteins	Σ# Unique Peptides	Σ# Peptides	Σ# PSMs	Score A2	Coverage A2	# Peptides A2	# PSM A2	Score B2	Coverage B2	# Peptides B2	# PSM B2	# AAs	MW [kDa]	calc. pI
P10599	Thioredoxin OS=Homo sapiens GN=TXN PE=1 SV=3 - [THIO_HUMAN]	88.57	1	5	5	71	174.253	88.57	5	37	186.829	45.71	2	34	105	11.7297	4.91943
	Sequence	# PSMs	# Proteins	# Protein Groups	Protein Group Accessions	Modifications	MH+ [Da]	A2	XCorr A2	B2	XCorr B2	# Missed Cleavages
	TAFQEALDAAGDKLVVVDFSATWCGPCK	31	1	1	P10599	C24(Carbamidomethyl); C27(Carbamidomethyl)	3056.46	High	8.32311	High	8.57096	1
	VGEFSGANKEKLEATINELV	28	1	1	P10599		2148.12	High	6.63115	High	6.60704	2
	VGEFSGANKEKLEATINELV	6	1	1	P10599	N17(Deamidated)	2149.12	High	6.13233			2
	MIKPFFHSLSEKYSNVIFLEVDVDDCQDVASECEVK	1	1	1	P10599	C26(Carbamidomethyl); C33(Carbamidomethyl)	4278.02	High	5.04869			1
	TAFQEALDAAGDKLVVVDFSATWCGPCK	2	1	1	P10599	Q4(Deamidated); C24(Carbamidomethyl); C27(Carbamidomethyl)	3057.44	Medium	3.54698	High	4.26808	1
	EKLEATINELV	1	1	1	P10599		1258.69	High	3.02804			1
	CMPTFQFFK	2	1	1	P10599	C1(Carbamidomethyl)	1205.55	High	2.24011			0
P14174	Macrophage migration inhibitory factor OS=Homo sapiens GN=MIF PE=1 SV=4 - [MIF_HUMAN]	81.74	1	3	3	4	19.9776	81.74	3	4					115	12.4682	7.88428
	Sequence	# PSMs	# Proteins	# Protein Groups	Protein Group Accessions	Modifications	MH+ [Da]	A2	XCorr A2	B2	XCorr B2	# Missed Cleavages
	ASVPDGFLSELTQQLAQATGKPPQYIAVHVVPDQLMAFGGSSEPCALCSLHSIGK	1	1	1	P14174	C45(Carbamidomethyl); C48(Carbamidomethyl)	5807.86	High	6.86692			0
	ASVPDGFLSELTQQLAQATGKPPQYIAVHVVPDQLMAFGGSSEPCALCSLHSIGK	1	1	1	P14174	Q17(Deamidated); Q24(Deamidated); Q34(Deamidated); C45(Carbamidomethyl); C48(Carbamidomethyl)	5810.88	Medium	5.45788			0
	ISPDRVYINYYDMNAANVGWNNSTFA	1	1	1	P14174	M13(Oxidation)	3011.36	High	3.91101			1
	SYSKLLCGLLAER	1	1	1	P14174	C7(Carbamidomethyl)	1509.81	High	3.74178			1
P06733	Alpha-enolase OS=Homo sapiens GN=ENO1 PE=1 SV=2 - [ENOA_HUMAN]	76.73	1	23	28	510	1158.98	76.73	28	307	838.559	66.82	18	203	434	47.1393	7.38623
	Sequence	# PSMs	# Proteins	# Protein Groups	Protein Group Accessions	Modifications	MH+ [Da]	A2	XCorr A2	B2	XCorr B2	# Missed Cleavages
	HIADLAGNSEVILPVPAFNVINGGSHAGNKLAMQEFMILPVGAANFR	5	1	1	P06733		4900.53	High	8.44713	High	9.46057	1
	HIADLAGNSEVILPVPAFNVINGGSHAGNKLAMQEFMILPVGAANFR	29	1	1	P06733	N29(Deamidated)	4901.54	High	7.95713	High	8.76779	1
	HIADLAGNSEVILPVPAFNVINGGSHAGNK	8	1	1	P06733		3011.58	High	7.91129	High	8.482	0
	YGKDATNVGDEGGFAPNILENKEGLELLK	10	1	1	P06733		3091.58	High	7.85599	High	7.24883	2
	HIADLAGNSEVILPVPAFNVINGGSHAGNKLAMQEFMILPVGAANFR	6	1	1	P06733	M37(Oxidation)	4916.51	High	7.56144	High	7.13996	1
	HIADLAGNSEVILPVPAFNVINGGSHAGNKLAMQEFMILPVGAANFR	21	1	1	P06733	N19(Deamidated); N22(Deamidated); N29(Deamidated)	4903.52	High	7.54418	High	8.07418	1
	HIADLAGNSEVILPVPAFNVINGGSHAGNKLAMQEFMILPVGAANFR	14	1	1	P06733	N19(Deamidated); N22(Deamidated); M33(Oxidation)	4918.53	High	7.46086	High	6.38252	1
	HIADLAGNSEVILPVPAFNVINGGSHAGNKLAMQEFMILPVGAANFR	6	1	1	P06733	N19(Deamidated); N22(Deamidated); N29(Deamidated); M33(Oxidation)	4919.51	High	7.41987	High	6.40785	1
	HIADLAGNSEVILPVPAFNVINGGSHAGNKLAMQEFMILPVGAANFR	17	1	1	P06733	Q34(Deamidated); M37(Oxidation)	4917.51	High	7.20744			1
	SFIKDYPVVSIEDPFDQDDWGAWQK	18	1	1	P06733		2985.4	High	7.15389	High	7.28453	1
	HIADLAGNSEVILPVPAFNVINGGSHAGNKLAMQEFMILPVGAANFR	11	1	1	P06733	N19(Deamidated); N22(Deamidated)	4902.52	High	6.80391	High	5.74784	1
	HIADLAGNSEVILPVPAFNVINGGSHAGNK	16	1	1	P06733	N19(Deamidated)	3012.57	High	6.79688	High	6.34878	0
	FTASAGIQVVGDDLTVTNPKR	8	1	1	P06733		2189.16	High	6.71536	High	7.20482	1
	AGYTDKVVIGMDVAASEFFR	114	1	1	P06733		2176.08	High	6.54952	High	6.17518	1
	DATNVGDEGGFAPNILENKEGLELLK	10	1	1	P06733		2743.38	High	6.04495	High	6.10117	1
	AGYTDKVVIGMDVAASEFFR	11	1	1	P06733	M11(Oxidation)	2192.08	High	5.51626	High	5.02183	1
	SPDDPSRYISPDQLADLYK	1	1	1	P06733		2180.06	High	5.47254			1
	FTASAGIQVVGDDLTVTNPK	3	1	1	P06733		2033.07	High	5.33298	High	5.33559	0
	EIFDSRGNPTVEVDLFTSK	18	1	1	P06733		2154.07	High	5.22546	High	4.85722	1
	SGETEDTFIADLVVGLCTGQIK	14	2	2	P06733;P09104	C17(Carbamidomethyl)	2353.16	High	5.22448	High	6.09976	0
	DATNVGDEGGFAPNILENKEGLELLK	2	1	1	P06733	N4(Deamidated)	2744.39	High	5.21468			1
	AAVPSGASTGIYEALELR	17	2	2	P06733;P09104		1804.94	High	5.20537	High	5.14088	0
	EIFDSRGNPTVEVDLFTSKGLFR	2	1	1	P06733	N8(Deamidated)	2628.35	High	5.14556			2
	SFIKDYPVVSIEDPFDQDDWGAWQK	8	1	1	P06733	Q17(Deamidated)	2986.4	High	5.13818	High	4.84465	1
	SGETEDTFIADLVVGLCTGQIKTGAPCRSER	1	2	2	P06733;P09104	C17(Carbamidomethyl); C27(Carbamidomethyl)	3367.63	High	5.09107			2
	HIADLAGNSEVILPVPAFNVINGGSHAGNK	2	1	1	P06733	N19(Deamidated); N22(Deamidated)	3013.57	High	4.89336			0
	DATNVGDEGGFAPNILENKEGLELLKTAIGK	1	1	1	P06733		3213.67	High	4.79708			2
	FGANAILGVSLAVCK	9	2	2	P06733;P09104	C14(Carbamidomethyl)	1519.82	High	4.78069	High	4.61609	0
	LAMQEFMILPVGAANFR	29	1	1	P06733		1907.98	High	4.77947	High	4.24408	0
	AAVPSGASTGIYEALELRDNDKTR	8	1	1	P06733		2534.28	High	4.66361	High	4.43519	2
	YNQLLRIEEELGSK	24	1	1	P06733		1691.9	High	4.64258	High	4.39287	1
	SFIKDYPVVSIEDPFDQDDWGAWQKFTASAGIQVVGDDLTVTNPK	2	1	1	P06733	Q24(Deamidated); Q33(Deamidated)	5001.44	High	4.62481			2
	LAKYNQLLRIEEELGSK	9	1	1	P06733		2004.11	High	4.48781	High	4.40779	2
	LAMQEFMILPVGAANFR	16	1	1	P06733	M3(Oxidation)	1923.99	High	4.45002	High	3.12334	0
	SGETEDTFIADLVVGLCTGQIKTGAPCRSER	1	2	2	P06733;P09104	C17(Carbamidomethyl); Q20(Deamidated); C27(Carbamidomethyl)	3368.62	High	4.43076			2
	VNQIGSVTESLQACKLAQANGWGVMVSHR	7	1	1	P06733	C14(Carbamidomethyl); N20(Deamidated)	3141.57	High	4.2641	High	5.82272	1
	LNVTEQEKIDKLMIEMDGTENK	2	1	1	P06733		2578.27	High	4.12037	High	4.16195	2
	YNQLLRIEEELGSKAK	2	1	1	P06733		1891.03	High	3.74268			2
	VVIGMDVAASEFFR	4	1	1	P06733		1540.78	High	3.66556			0
	YISPDQLADLYK	11	1	1	P06733		1425.73	High	3.58234			0
	YNQLLRIEEELGSK	4	1	1	P06733	N2(Deamidated)	1692.88	High	3.11338			1
	TAIGKAGYTDKVVIGMDVAASEFFR	1	1	1	P06733		2646.38	High	2.84798			2
	SGETEDTFIADLVVGLCTGQIK	2	2	2	P06733;P09104	C17(Carbamidomethyl); Q20(Deamidated)	2354.16	High	2.65382	High	2.15385	0
	LAMQEFMILPVGAANFR	2	1	1	P06733	Q4(Deamidated)	1908.99	High	2.65069			0
	LAMQEFMILPVGAANFREAMR	1	1	1	P06733	Q4(Deamidated); M7(Oxidation); N15(Deamidated)	2413.19	Medium	2.35853			1
	FTASAGIQVVGDDLTVTNPK	1	1	1	P06733	Q8(Deamidated)	2034.06			High	3.90802	0
	DATNVGDEGGFAPNILENKEGLELLK	2	1	1	P06733	N14(Deamidated); N18(Deamidated)	2745.37			High	3.4874	1
P02766	Transthyretin OS=Homo sapiens GN=TTR PE=1 SV=1 - [TTHY_HUMAN]	76.19	1	14	14	677	1085.82	76.19	13	196	2975.73	76.19	14	481	147	15.877	5.75732
	Sequence	# PSMs	# Proteins	# Protein Groups	Protein Group Accessions	Modifications	MH+ [Da]	A2	XCorr A2	B2	XCorr B2	# Missed Cleavages
	TSESGELHGLTTEEEFVEGIYKVEIDTK	281	1	1	P02766		3140.52	High	9.99095	High	10.213	1
	AADDTWEPFASGKTSESGELHGLTTEEEFVEGIYKVEIDTK	28	1	1	P02766		4516.12	High	8.576	High	10.293	2
	RYTIAALLSPYSYSTTAVVTNPKE	64	1	1	P02766		2645.39	High	8.41604	High	8.54787	2
	TSESGELHGLTTEEEFVEGIYK	17	1	1	P02766		2455.15	High	7.66621	High	8.05416	0
	RYTIAALLSPYSYSTTAVVTNPK	13	1	1	P02766		2516.34	High	6.75727	High	6.86461	1
	TSESGELHGLTTEEEFVEGIYKVEIDTKSYWK	13	1	1	P02766		3704.78	High	6.74074	High	10.9069	2
	YTIAALLSPYSYSTTAVVTNPKE	73	1	1	P02766		2489.29	High	6.27683	High	6.2553	1
	YTIAALLSPYSYSTTAVVTNPK	7	1	1	P02766		2360.23	High	5.6609	High	5.29176	0
	ALGISPFHEHAEVVFTANDSGPR	46	1	1	P02766		2451.21	High	5.52976	High	7.48423	0
	VLDAVRGSPAINVAVHVFR	18	1	1	P02766		2020.15	High	5.24887	High	7.93705	1
	ALGISPFHEHAEVVFTANDSGPRR	44	1	1	P02766		2607.31	High	5.21077	Medium	5.96682	1
	ALGISPFHEHAEVVFTANDSGPRR	8	1	1	P02766	N18(Deamidated)	2608.3	High	4.21977	High	6.76009	1
	ALGISPFHEHAEVVFTANDSGPR	8	1	1	P02766	N18(Deamidated)	2452.2	Medium	3.82669	High	7.0389	0
	VLDAVRGSPAINVAVHVFRK	12	1	1	P02766		2148.24	Medium	3.79992	High	6.81772	2
	RYTIAALLSPYSYSTTAVVTNPKE	12	1	1	P02766	N21(Deamidated)	2646.39	High	3.43668	High	4.29613	2
	GSPAINVAVHVFR	21	1	1	P02766		1366.76	High	3.14264	High	4.46938	0
	YTIAALLSPYSYSTTAVVTNPK	3	1	1	P02766	N20(Deamidated)	2361.24	High	2.9163	High	3.02952	0
	YTIAALLSPYSYSTTAVVTNPKE	3	1	1	P02766	N20(Deamidated)	2490.27	Medium	2.75917	High	3.0573	1
	GSPAINVAVHVFRK	6	1	1	P02766		1494.85			High	4.23822	1
GL50581_668	organism=Giardia_Assemblage_B_isolate_GS | product=Ornithine carbamoyltransferase | location=ACGJ01000870:5443-6426(+) | length=327 | sequence_SO=contig | SO=protein_coding	71.56	1	21	21	404	1098.26	71.56	20	229	932.997	65.14	17	175	327	36.5029	7.03467
	Sequence	# PSMs	# Proteins	# Protein Groups	Protein Group Accessions	Modifications	MH+ [Da]	A2	XCorr A2	B2	XCorr B2	# Missed Cleavages
	LGGHAIYYELGANSNVGGKETVQDTAEVFSR	19	1	1	GL50581_668		3282.6	High	11.5606	High	10.7434	1
	EMAQHASVPCINALDDFGHPLQMVCDFMTIKEK	10	1	1	GL50581_668	C10(Carbamidomethyl); C25(Carbamidomethyl)	3832.78	High	9.20128	High	9.71006	1
	EMAQHASVPCINALDDFGHPLQMVCDFMTIKEK	9	1	1	GL50581_668	M2(Oxidation); C10(Carbamidomethyl); C25(Carbamidomethyl)	3848.77	High	9.13602	High	9.87849	1
	SICYDEAGNRLHSAMAVLDFFLHDCKME	18	1	1	GL50581_668	C3(Carbamidomethyl); C25(Carbamidomethyl)	3329.48	High	8.91829	High	8.97787	2
	SICYDEAGNRLHSAMAVLDFFLHDCKME	10	1	1	GL50581_668	C3(Carbamidomethyl); C25(Carbamidomethyl); M27(Oxidation)	3345.5	High	7.95046	High	8.80233	2
	LKILTPFQVDDAVMAVTSKR	26	1	1	GL50581_668		2232.24	High	7.61455	High	7.40253	2
	EMAQHASVPCINALDDFGHPLQMVCDFMTIK	13	1	1	GL50581_668	C10(Carbamidomethyl); C25(Carbamidomethyl)	3575.62	High	7.52777	High	8.82608	0
	LKILTPFQVDDAVMAVTSK	12	1	1	GL50581_668		2076.14	High	7.40757	High	6.94858	1
	LKILTPFQVDDAVMAVTSKR	12	1	1	GL50581_668	M14(Oxidation)	2248.24	High	7.39775	High	6.10191	2
	AANKTLLAFFAKPSLR	4	1	1	GL50581_668		1748.02	High	7.37466			1
	EMAQHASVPCINALDDFGHPLQMVCDFMTIK	9	1	1	GL50581_668	M2(Oxidation); C10(Carbamidomethyl); C25(Carbamidomethyl)	3591.62	High	6.98965	High	7.99613	0
	IFHDCKKGCEGVDVVYTDSWMSYHITK	10	1	1	GL50581_668	C5(Carbamidomethyl); C9(Carbamidomethyl)	3275.5	High	6.89663	High	9.34049	2
	GCEGVDVVYTDSWMSYHITK	9	1	1	GL50581_668	C2(Carbamidomethyl)	2347.05	High	6.73269	High	6.82417	0
	HLLTISALSPKELMYLVDR	11	1	1	GL50581_668	M14(Oxidation)	2215.21	High	6.6673	High	6.17077	1
	LHSAMAVLDFFLHDCKME	19	1	1	GL50581_668	C15(Carbamidomethyl)	2164.01	High	6.57161	High	7.54313	1
	HLLTISALSPKELMYLVDR	23	1	1	GL50581_668		2199.23	High	6.55467	High	6.9227	1
	EMAQHASVPCINALDDFGHPLQMVCDFMTIKEK	4	1	1	GL50581_668	C10(Carbamidomethyl); N12(Deamidated); C25(Carbamidomethyl)	3833.76	High	6.42844			1
	GCEGVDVVYTDSWMSYHITK	4	1	1	GL50581_668	C2(Carbamidomethyl); M14(Oxidation)	2363.03	High	6.40427	High	5.9011	0
	ILTPFQVDDAVMAVTSKR	13	1	1	GL50581_668		1991.07	High	6.36263	High	6.27867	1
	ILTPFQVDDAVMAVTSKR	3	1	1	GL50581_668	M12(Oxidation)	2007.06	High	6.14342			1
	LGGHAIYYELGANSNVGGKETVQDTAEVFSR	10	1	1	GL50581_668	N13(Deamidated); N15(Deamidated)	3284.59	High	6.13579	High	6.57718	1
	KGCEGVDVVYTDSWMSYHITK	13	1	1	GL50581_668	C3(Carbamidomethyl)	2475.13	High	6.12348	High	7.15458	1
	EMAQHASVPCINALDDFGHPLQMVCDFMTIKEK	3	1	1	GL50581_668	M2(Oxidation); C10(Carbamidomethyl); Q22(Deamidated); C25(Carbamidomethyl)	3849.76	Medium	5.83995	High	6.12153	1
	GCALLGMECHVCCPDHKDFKPIKEVIDECEEIIAK	7	1	1	GL50581_668	C2(Carbamidomethyl); C9(Carbamidomethyl); C12(Carbamidomethyl); C13(Carbamidomethyl); C29(Carbamidomethyl)	4200.94	Medium	5.65928	High	6.10588	2
	ILTPFQVDDAVMAVTSK	18	1	1	GL50581_668		1834.96	High	5.60024	High	4.91646	0
	EMAQHASVPCINALDDFGHPLQMVCDFMTIK	10	1	1	GL50581_668	M2(Oxidation); C10(Carbamidomethyl); N12(Deamidated); C25(Carbamidomethyl)	3592.62	High	5.5887	High	5.37628	0
	LGGHAIYYELGANSNVGGKETVQDTAEVFSR	15	1	1	GL50581_668	N15(Deamidated)	3283.6	High	5.46317	High	8.83359	1
	FAYCGDSMNNVTYDLMR	22	1	1	GL50581_668	C4(Carbamidomethyl)	2056.85	High	5.37836	High	5.01694	0
	SICYDEAGNRLHSAMAVLDFFLHDCKME	4	1	1	GL50581_668	C3(Carbamidomethyl); N9(Deamidated); C25(Carbamidomethyl); M27(Oxidation)	3346.48	High	4.93368	Medium	5.0258	2
	ILTPFQVDDAVMAVTSKR	1	1	1	GL50581_668	Q6(Deamidated); M12(Oxidation)	2008.06	High	4.78654			1
	EMAQHASVPCINALDDFGHPLQMVCDFMTIKEK	6	1	1	GL50581_668	Q4(Deamidated); C10(Carbamidomethyl); Q22(Deamidated); C25(Carbamidomethyl)	3834.75	High	4.70838	High	4.87581	1
	FAYCGDSMNNVTYDLMR	9	1	1	GL50581_668	C4(Carbamidomethyl); M8(Oxidation)	2072.86	High	4.58861			0
	LHSAMAVLDFFLHDCKME	7	1	1	GL50581_668	C15(Carbamidomethyl); M17(Oxidation)	2180.01	High	4.40429	High	6.22649	1
	GIKFAYCGDSMNNVTYDLMR	2	1	1	GL50581_668	C7(Carbamidomethyl)	2355.06	High	4.16429			1
	TLLAFFAKPSLR	3	1	1	GL50581_668		1363.81	High	3.75859			0
	EMAQHASVPCINALDDFGHPLQMVCDFMTIK	2	1	1	GL50581_668	Q4(Deamidated); C10(Carbamidomethyl); Q22(Deamidated); C25(Carbamidomethyl)	3577.6	High	3.72278			0
	ILTPFQVDDAVMAVTSK	2	1	1	GL50581_668	Q6(Deamidated)	1835.96	High	3.58907			0
	SICYDEAGNRLHSAMAVLDFFLHDCKME	1	1	1	GL50581_668	C3(Carbamidomethyl); N9(Deamidated); C25(Carbamidomethyl)	3330.5	Medium	3.57766			2
	SICYDEAGNRLHSAMAVLDFFLHDCK	1	1	1	GL50581_668	C3(Carbamidomethyl); N9(Deamidated); C25(Carbamidomethyl)	3070.39	Medium	3.42181			1
	LKILTPFQVDDAVMAVTSK	1	1	1	GL50581_668	Q8(Deamidated)	2077.14	High	3.36807			1
	ILTPFQVDDAVMAVTSK	2	1	1	GL50581_668	M12(Oxidation)	1850.95	High	3.31905			0
	ELMYLVDRALDMK	1	1	1	GL50581_668		1596.81	High	3.12089			1
	FAYCGDSMNNVTYDLMR	8	1	1	GL50581_668	C4(Carbamidomethyl); N10(Deamidated)	2057.84	High	3.03393	High	3.57049	0
	FAYCGDSMNNVTYDLMR	2	1	1	GL50581_668	C4(Carbamidomethyl); M8(Oxidation); N9(Deamidated)	2073.84	High	2.4291			0
	EMAQHASVPCINALDDFGHPLQMVCDFMTIKEK	3	1	1	GL50581_668	M2(Oxidation); Q4(Deamidated); C10(Carbamidomethyl); N12(Deamidated); C25(Carbamidomethyl)	3850.75			Medium	5.29825	1
	EMAQHASVPCINALDDFGHPLQMVCDFMTIK	2	1	1	GL50581_668	Q4(Deamidated); C10(Carbamidomethyl); N12(Deamidated); Q22(Deamidated); C25(Carbamidomethyl)	3578.61			High	4.24082	0
	LHSAMAVLDFFLHDCK	3	1	1	GL50581_668	C15(Carbamidomethyl)	1903.92			High	4.22118	0
	EMAQHASVPCINALDDFGHPLQMVCDFMTIK	4	1	1	GL50581_668	M2(Oxidation); Q4(Deamidated); C10(Carbamidomethyl); N12(Deamidated); C25(Carbamidomethyl)	3593.61			Medium	3.99264	0
	GIKFAYCGDSMNNVTYDLMR	4	1	1	GL50581_668	C7(Carbamidomethyl); N13(Deamidated)	2356.06			High	3.47466	1
GL50581_3484	organism=Giardia_Assemblage_B_isolate_GS | product=Cyclin-dependent kinases regulatory subunit | location=ACGJ01002892:6418-6675(+) | length=85 | sequence_SO=contig | SO=protein_coding	70.59	1	4	4	18	35.4993	40	3	9	32.2536	47.06	3	9	85	10.3508	6.25244
	Sequence	# PSMs	# Proteins	# Protein Groups	Protein Group Accessions	Modifications	MH+ [Da]	A2	XCorr A2	B2	XCorr B2	# Missed Cleavages
	KYNFDHLLSEQEWR	7	1	1	GL50581_3484		1864.9	High	4.59238	High	4.95136	1
	YNFDHLLSEQEWR	5	1	1	GL50581_3484		1736.8	High	4.56186	High	4.75592	0
	KYYDDVYEYRHVIMPEEMVK	1	1	1	GL50581_3484		2607.23	High	4.17263			2
	GLGIQMSQGWVHYDYHKPEPNILMFR	1	1	1	GL50581_3484	M24(Oxidation)	3132.52			Medium	5.13192	0
	GLGIQMSQGWVHYDYHKPEPNILMFR	4	1	1	GL50581_3484	Q8(Deamidated)	3117.51			High	4.47982	0
P12277	Creatine kinase B-type OS=Homo sapiens GN=CKB PE=1 SV=1 - [KCRB_HUMAN]	68.5	1	19	19	368	1205.28	54.59	18	257	564.402	65.88	16	111	381	42.6173	5.59229
	Sequence	# PSMs	# Proteins	# Protein Groups	Protein Group Accessions	Modifications	MH+ [Da]	A2	XCorr A2	B2	XCorr B2	# Missed Cleavages
	SMTEAEQQQLIDDHFLFDKPVSPLLLASGMAR	23	1	1	P12277		3587.79	High	10.4076	High	10.0436	0
	RGTGGVDTAAVGGVFDVSNADRLGFSEVELVQMVVDGVK	2	1	1	P12277	Q32(Deamidated); M33(Oxidation)	3967.99	High	9.23815			2
	SKDYEFMWNPHLGYILTCPSNLGTGLR	9	1	1	P12277	C18(Carbamidomethyl)	3169.54	High	8.97688	High	8.03113	1
	SMTEAEQQQLIDDHFLFDKPVSPLLLASGMAR	28	1	1	P12277	M30(Oxidation)	3603.8	High	8.91028	High	6.79419	0
	GIWHNDNKTFLVWVNEEDHLR	28	1	1	P12277		2622.28	High	8.67812	High	7.77619	1
	RGTGGVDTAAVGGVFDVSNADRLGFSEVELVQMVVDGVK	4	1	1	P12277		3950.96	High	8.6181	High	12.8206	2
	RGTGGVDTAAVGGVFDVSNADRLGFSEVELVQMVVDGVK	4	1	1	P12277	Q32(Deamidated)	3951.99	High	7.96662	High	7.80576	2
	AIEKLAVEALSSLDGDLAGRYYALK	21	1	1	P12277		2666.44	High	7.62511	High	6.36719	2
	LLIEMEQRLEQGQAIDDLMPAQK	24	1	1	P12277		2669.36	High	7.46071	High	6.98484	1
	GIWHNDNKTFLVWVNEEDHLRVISMQK	7	1	1	P12277		3308.66	High	7.38536	High	7.6966	2
	RGTGGVDTAAVGGVFDVSNADRLGFSEVELVQMVVDGVK	1	1	1	P12277	N19(Deamidated); Q32(Deamidated); M33(Oxidation)	3968.99	High	7.34961			2
	LLIEMEQRLEQGQAIDDLMPAQK	1	1	1	P12277	M5(Oxidation); M19(Oxidation)	2701.34	High	6.9254			1
	LLIEMEQRLEQGQAIDDLMPAQK	16	1	1	P12277	M19(Oxidation)	2685.36	High	6.91121			1
	LLIEMEQRLEQGQAIDDLMPAQK	4	1	1	P12277	Q13(Deamidated)	2670.35	High	6.68244	High	4.49704	1
	LAVEALSSLDGDLAGRYYALK	19	1	1	P12277		2225.19	High	6.58533	High	6.66573	1
	RAIEKLAVEALSSLDGDLAGR	10	1	1	P12277		2184.2	High	6.29057	High	5.34901	2
	SMTEAEQQQLIDDHFLFDKPVSPLLLASGMAR	10	1	1	P12277	Q8(Deamidated)	3588.8	High	6.19285	High	6.33077	0
	SMTEAEQQQLIDDHFLFDKPVSPLLLASGMAR	2	1	1	P12277	Q8(Deamidated); Q9(Deamidated)	3589.79	High	6.13617			0
	SMTEAEQQQLIDDHFLFDKPVSPLLLASGMAR	10	1	1	P12277	Q9(Deamidated); M30(Oxidation)	3604.78	High	6.04016			0
	AIEKLAVEALSSLDGDLAGR	24	1	1	P12277		2028.09	High	6.00647	High	5.61139	1
	GIWHNDNKTFLVWVNEEDHLRVISMQK	2	1	1	P12277	M25(Oxidation)	3324.65	Medium	5.49189	Medium	5.03854	2
	SKDYEFMWNPHLGYILTCPSNLGTGLR	6	1	1	P12277	M7(Oxidation); N9(Deamidated); C18(Carbamidomethyl)	3186.51	High	5.48749			1
	LGFSEVELVQMVVDGVK	18	1	1	P12277		1848.98	High	5.15356	High	4.74408	0
	SKDYEFMWNPHLGYILTCPSNLGTGLR	6	1	1	P12277	M7(Oxidation); C18(Carbamidomethyl)	3185.5	High	5.09427	High	4.14558	1
	SMTEAEQQQLIDDHFLFDKPVSPLLLASGMAR	8	1	1	P12277	M2(Oxidation); Q7(Deamidated); Q8(Deamidated)	3605.77	High	4.88233	High	3.93979	0
	GIWHNDNKTFLVWVNEEDHLRVISMQK	3	1	1	P12277	N15(Deamidated); M25(Oxidation)	3325.67	High	4.77569			2
	LAVEALSSLDGDLAGR	9	1	1	P12277		1586.84	High	4.69668	High	3.9047	0
	LGFSEVELVQMVVDGVK	3	1	1	P12277	M11(Oxidation)	1864.97	High	4.6875			0
	GGNMKEVFTRFCTGLTQIETLFK	2	1	1	P12277	C12(Carbamidomethyl); Q17(Deamidated)	2678.35	High	4.64986			2
	SKDYEFMWNPHLGYILTCPSNLGTGLR	1	1	1	P12277	M7(Oxidation); N9(Deamidated); C18(Carbamidomethyl); N21(Deamidated)	3187.52	High	4.59584			1
	GTGGVDTAAVGGVFDVSNADRLGFSEVELVQMVVDGVK	4	1	1	P12277	N18(Deamidated); M32(Oxidation)	3811.85	High	4.53843			1
	SMTEAEQQQLIDDHFLFDKPVSPLLLASGMAR	1	1	1	P12277	M2(Oxidation); M30(Oxidation)	3619.77	High	4.4273			0
	TFLVWVNEEDHLR	12	1	1	P12277		1657.84	High	4.28227	High	4.50958	0
	TFLVWVNEEDHLRVISMQK	1	1	1	P12277		2344.19	High	4.15499			1
	GIWHNDNKTFLVWVNEEDHLR	6	1	1	P12277	N7(Deamidated)	2623.29	High	4.08922	High	6.89908	1
	FCTGLTQIETLFK	18	1	1	P12277	C2(Carbamidomethyl)	1557.8	High	3.85579	High	3.84591	0
	RGTGGVDTAAVGGVFDVSNADRLGFSEVELVQMVVDGVK	3	1	1	P12277	N19(Deamidated); Q32(Deamidated)	3952.98	High	3.75129	High	8.40568	2
	SMTEAEQQQLIDDHFLFDKPVSPLLLASGMAR	3	1	1	P12277	M2(Oxidation); Q8(Deamidated); M30(Oxidation)	3620.79	High	3.66846			0
	GGNMKEVFTRFCTGLTQIETLFK	1	1	1	P12277	C12(Carbamidomethyl)	2677.36	Medium	3.16442			2
	VLTPELYAELR	7	1	1	P12277		1303.73	High	3.02515	High	2.93655	0
	GIWHNDNKTFLVWVNEEDHLRVISMQK	4	1	1	P12277	N15(Deamidated)	3309.67	Medium	2.68357	High	4.39654	2
	LLIEMEQRLEQGQAIDDLMPAQK	2	1	1	P12277	Q13(Deamidated); M19(Oxidation)	2686.37			High	6.41841	1
	AKSTPSGFTLDDVIQTGVDNPGHPYIMTVGCVAGDEESYEVFKDLFDPIIEDR	1	1	1	P12277	Q15(Deamidated); N20(Deamidated); C31(Carbamidomethyl)	5846.75			Medium	5.09359	2
GL50581_1369	organism=Giardia_Assemblage_B_isolate_GS | product=Triosephosphate isomerase, cytosolic | location=ACGJ01002000:344-1117(-) | length=257 | sequence_SO=contig | SO=protein_coding	67.7	1	9	9	42	32.0739	50.58	6	8	173.57	67.32	8	34	257	27.8332	7.40088
	Sequence	# PSMs	# Proteins	# Protein Groups	Protein Group Accessions	Modifications	MH+ [Da]	A2	XCorr A2	B2	XCorr B2	# Missed Cleavages
	SHVASIASYKIPESVDVVVAPSFVHLSTAIAANTSK	3	1	1	GL50581_1369	N33(Deamidated)	3696.97	High	6.87928	High	6.19215	1
	ALDKGMTVIFCTGETLDER	2	1	1	GL50581_1369	C11(Carbamidomethyl)	2156.04	High	4.6445	High	3.89171	1
	LWENVVIAYEPVWSIGTGVVATPEQAEEVHVGLRK	4	1	1	GL50581_1369	Q25(Deamidated)	3877.01	High	4.63532	High	6.78065	1
	KLWENVVIAYEPVWSIGTGVVATPEQAEEVHVGLR	1	1	1	GL50581_1369	N5(Deamidated); Q26(Deamidated)	3878.04	Medium	3.34108			1
	RALDKGMTVIFCTGETLDER	1	1	1	GL50581_1369	C12(Carbamidomethyl)	2312.15	High	3.28191			2
	IAAQNVYLEGNGAWTGETSVEMLLDMGLSHVIIGHSER	1	1	1	GL50581_1369	Q4(Deamidated); N5(Deamidated); N11(Deamidated)	4100.99	Medium	3.27665			0
	SHVASIASYKIPESVDVVVAPSFVHLSTAIAANTSK	5	1	1	GL50581_1369		3695.96			High	10.75	1
	KLWENVVIAYEPVWSIGTGVVATPEQAEEVHVGLRK	5	1	1	GL50581_1369		4004.13			High	10.7158	2
	IAAQNVYLEGNGAWTGETSVEMLLDMGLSHVIIGHSER	1	1	1	GL50581_1369		4098.01			High	7.94409	0
	LGQCPNIDGFLVGGASLKPEFTTMIDILAK	4	1	1	GL50581_1369	C4(Carbamidomethyl)	3205.66			High	7.71268	0
	IAAQNVYLEGNGAWTGETSVEMLLDMGLSHVIIGHSER	2	1	1	GL50581_1369	N5(Deamidated); N11(Deamidated)	4100			High	6.13175	0
	KLWENVVIAYEPVWSIGTGVVATPEQAEEVHVGLR	2	1	1	GL50581_1369		3876.03			High	5.87539	1
	LWENVVIAYEPVWSIGTGVVATPEQAEEVHVGLRK	1	1	1	GL50581_1369		3876.06			High	5.8511	1
	IIYGGSANGSNCEKLGQCPNIDGFLVGGASLKPEFTTMIDILAK	2	1	1	GL50581_1369	N8(Deamidated); N11(Deamidated); C12(Carbamidomethyl); C18(Carbamidomethyl)	4658.26			High	4.96201	1
	IAAQNVYLEGNGAWTGETSVEMLLDMGLSHVIIGHSER	1	1	1	GL50581_1369	N11(Deamidated)	4099.02			Medium	4.87332	0
	IIYGGSANGSNCEKLGQCPNIDGFLVGGASLKPEFTTMIDILAK	2	1	1	GL50581_1369	N8(Deamidated); N11(Deamidated); C12(Carbamidomethyl); C18(Carbamidomethyl); N20(Deamidated)	4659.31			High	4.81541	1
	IIYGGSANGSNCEKLGQCPNIDGFLVGGASLKPEFTTMIDILAK	4	1	1	GL50581_1369	C12(Carbamidomethyl); C18(Carbamidomethyl); N20(Deamidated)	4657.29			High	4.57048	1
	KLWENVVIAYEPVWSIGTGVVATPEQAEEVHVGLRK	1	1	1	GL50581_1369	N5(Deamidated); Q26(Deamidated)	4006.13			High	4.55937	2
P07711	Cathepsin L1 OS=Homo sapiens GN=CTSL PE=1 SV=2 - [CATL1_HUMAN]	67.27	1	16	16	156	159.935	42.04	11	49	416.759	67.27	15	107	333	37.5397	5.45264
	Sequence	# PSMs	# Proteins	# Protein Groups	Protein Group Accessions	Modifications	MH+ [Da]	A2	XCorr A2	B2	XCorr B2	# Missed Cleavages
	GYVTPVKNQGQCGSCWAFSATGALEGQMFR	8	1	1	P07711	C12(Carbamidomethyl); C15(Carbamidomethyl)	3307.51	High	6.92475	High	7.06429	1
	AVATVGPISVAIDAGHESFLFYK	12	1	1	P07711		2392.26	High	6.40884	High	7.06935	0
	EKGYVTPVKNQGQCGSCWAFSATGALEGQMFR	7	1	1	P07711	C14(Carbamidomethyl); C17(Carbamidomethyl)	3564.65	High	5.81191	High	7.441	2
	GYVTPVKNQGQCGSCWAFSATGALEGQMFRK	5	1	1	P07711	C12(Carbamidomethyl); C15(Carbamidomethyl)	3435.62	High	5.70509	High	8.84037	2
	HSFTMAMNAFGDMTSEEFRQVMNGFQNR	10	1	1	P07711		3283.44	High	5.57138	High	7.02242	1
	HSFTMAMNAFGDMTSEEFR	10	1	1	P07711		2208.92	High	5.52626	High	6.51361	0
	HSFTMAMNAFGDMTSEEFRQVMNGFQNR	25	1	1	P07711	N8(Deamidated)	3284.43	High	4.74251	High	7.50909	1
	HSFTMAMNAFGDMTSEEFR	2	1	1	P07711	M5(Oxidation)	2224.91	High	4.40561			0
	NSWGEEWGMGGYVK	13	1	1	P07711		1599.69	High	4.24802	High	4.17934	0
	NQGQCGSCWAFSATGALEGQMFRK	2	1	1	P07711	C5(Carbamidomethyl); C8(Carbamidomethyl); Q20(Deamidated)	2692.17	High	3.77047			1
	EGIYFEPDCSSEDMDHGVLVVGYGFESTESDNNKYWLVK	2	1	1	P07711	C9(Carbamidomethyl); N32(Deamidated)	4516.99	Medium	3.62992			1
	GYVTPVKNQGQCGSCWAFSATGALEGQMFR	3	1	1	P07711	Q11(Deamidated); C12(Carbamidomethyl); C15(Carbamidomethyl); M28(Oxidation)	3324.49	High	3.45901			1
	EGKHSFTMAMNAFGDMTSEEFR	3	1	1	P07711		2523.08	Medium	3.33662	High	5.24222	1
	HSFTMAMNAFGDMTSEEFRQVMNGFQNR	8	1	1	P07711	Q20(Deamidated); N27(Deamidated)	3285.39	High	3.00032	High	4.8812	1
	NQGQCGSCWAFSATGALEGQMFR	3	1	1	P07711	Q4(Deamidated); C5(Carbamidomethyl); C8(Carbamidomethyl)	2564.08	Medium	2.54606			0
	NSWGEEWGMGGYVK	2	1	1	P07711	M9(Oxidation)	1615.68	Medium	2.00279	High	2.1854	0
	LISLSEQNLVDCSGPQGNEGCNGGLMDYAFQYVQDNGGLDSEESYPYEATEESCKYNPK	2	1	1	P07711	Q7(Deamidated); C12(Carbamidomethyl); Q16(Deamidated); C21(Carbamidomethyl); Q31(Deamidated); C54(Carbamidomethyl)	6629.86			High	8.19238	1
	EGIYFEPDCSSEDMDHGVLVVGYGFESTESDNNKYWLVK	2	1	1	P07711	C9(Carbamidomethyl)	4516			High	7.37728	1
	NQGQCGSCWAFSATGALEGQMFRK	4	1	1	P07711	C5(Carbamidomethyl); C8(Carbamidomethyl)	2691.19			High	7.14339	1
	EGKHSFTMAMNAFGDMTSEEFRQVMNGFQNR	1	1	1	P07711		3597.59			High	7.09003	2
	EKGYVTPVKNQGQCGSCWAFSATGALEGQMFR	3	1	1	P07711	Q13(Deamidated); C14(Carbamidomethyl); C17(Carbamidomethyl)	3565.65			High	6.87313	2
	GYVTPVKNQGQCGSCWAFSATGALEGQMFRK	6	1	1	P07711	Q11(Deamidated); C12(Carbamidomethyl); C15(Carbamidomethyl)	3436.59			High	6.66068	2
	MIELHNQEYREGKHSFTMAMNAFGDMTSEEFR	2	1	1	P07711		3836.69			High	6.59835	2
	EKGYVTPVKNQGQCGSCWAFSATGALEGQMFR	1	1	1	P07711	C14(Carbamidomethyl); C17(Carbamidomethyl); M30(Oxidation)	3580.63			High	5.76027	2
	EGKHSFTMAMNAFGDMTSEEFRQVMNGFQNR	4	1	1	P07711	N11(Deamidated)	3598.58			High	5.04401	2
	HSFTMAMNAFGDMTSEEFRQVMNGFQNRKPR	3	1	1	P07711	N23(Deamidated)	3665.65			Medium	4.97961	2
	MIELHNQEYREGKHSFTMAMNAFGDMTSEEFR	2	1	1	P07711	N6(Deamidated); N21(Deamidated)	3838.69			High	4.14105	2
	GYVTPVKNQGQCGSCWAFSATGALEGQMFR	3	1	1	P07711	Q9(Deamidated); C12(Carbamidomethyl); C15(Carbamidomethyl)	3308.51			High	4.03266	1
	EKGYVTPVKNQGQCGSCWAFSATGALEGQMFR	2	1	1	P07711	N10(Deamidated); Q11(Deamidated); C14(Carbamidomethyl); C17(Carbamidomethyl)	3566.65			Medium	3.97892	2
	GYVTPVKNQGQCGSCWAFSATGALEGQMFR	3	1	1	P07711	Q9(Deamidated); Q11(Deamidated); C12(Carbamidomethyl); C15(Carbamidomethyl); M28(Oxidation)	3325.5			High	3.71437	1
	HSFTMAMNAFGDMTSEEFRQVMNGFQNR	1	1	1	P07711	M13(Oxidation)	3299.42			Medium	3.63158	1
	VFQEPLFYEAPR	2	1	1	P07711		1495.76			High	3.07563	0
GL50581_4057	organism=Giardia_Assemblage_B_isolate_GS | product=Tenascin precursor | location=ACGJ01002918:70344-71114(-) | length=256 | sequence_SO=contig | SO=protein_coding	66.8	1	7	7	43	101.342	51.95	5	19	128.087	58.98	6	24	256	27.7611	4.84326
	Sequence	# PSMs	# Proteins	# Protein Groups	Protein Group Accessions	Modifications	MH+ [Da]	A2	XCorr A2	B2	XCorr B2	# Missed Cleavages
	CIPNECVTGMFESGEAEICHTQGTCDIENKR	8	1	1	GL50581_4057	C1(Carbamidomethyl); C6(Carbamidomethyl); C19(Carbamidomethyl); C25(Carbamidomethyl)	3642.53	High	9.06267	High	7.92328	1
	CVCSYLYTGFHCNECSTNAEVLDGDKCVPYVCVHEDSSGNR	4	1	1	GL50581_4057	C1(Carbamidomethyl); C3(Carbamidomethyl); C12(Carbamidomethyl); C15(Carbamidomethyl); C27(Carbamidomethyl); C32(Carbamidomethyl)	4859	High	8.09997	High	9.642	1
	FVASSAPDDFVYLCDCDVGYTNIFGDGCVSDHCIDPK	10	1	1	GL50581_4057	C14(Carbamidomethyl); C16(Carbamidomethyl); C28(Carbamidomethyl); C33(Carbamidomethyl)	4215.78	High	6.61427	High	7.72171	0
	CVCSYLYTGFHCNECSTNAEVLDGDKCVPYVCVHEDSSGNR	4	1	1	GL50581_4057	C1(Carbamidomethyl); C3(Carbamidomethyl); C12(Carbamidomethyl); N13(Deamidated); C15(Carbamidomethyl); C27(Carbamidomethyl); C32(Carbamidomethyl)	4860	Medium	5.49466	High	6.21821	1
	FVASSAPDDFVYLCDCDVGYTNIFGDGCVSDHCIDPKYPTK	3	1	1	GL50581_4057	C14(Carbamidomethyl); C16(Carbamidomethyl); N22(Deamidated); C28(Carbamidomethyl); C33(Carbamidomethyl)	4706.02	High	4.83768	High	5.03467	1
	CIPNECVTGMFESGEAEICHTQGTCDIENKR	2	1	1	GL50581_4057	C1(Carbamidomethyl); N4(Deamidated); C6(Carbamidomethyl); C19(Carbamidomethyl); C25(Carbamidomethyl)	3643.52	High	4.17254			1
	CIPITCIVDGQMCPNGLCQR	1	1	1	GL50581_4057	C1(Carbamidomethyl); C6(Carbamidomethyl); C13(Carbamidomethyl); C18(Carbamidomethyl)	2392.07	High	3.69293			0
	CIPNECVTGMFESGEAEICHTQGTCDIENKR	2	1	1	GL50581_4057	C1(Carbamidomethyl); N4(Deamidated); C6(Carbamidomethyl); C19(Carbamidomethyl); C25(Carbamidomethyl); N29(Deamidated)	3644.53	Medium	3.44378	High	4.57735	1
	FVASSAPDDFVYLCDCDVGYTNIFGDGCVSDHCIDPK	2	1	1	GL50581_4057	C14(Carbamidomethyl); C16(Carbamidomethyl); N22(Deamidated); C28(Carbamidomethyl); C33(Carbamidomethyl)	4216.78	Medium	3.28173	High	5.02314	0
	CVCSYLYTGFHCNECSTNAEVLDGDKCVPYVCVHEDSSGNR	3	1	1	GL50581_4057	C1(Carbamidomethyl); C3(Carbamidomethyl); C12(Carbamidomethyl); N13(Deamidated); C15(Carbamidomethyl); N18(Deamidated); C27(Carbamidomethyl); C32(Carbamidomethyl)	4861			High	7.03177	1
	FVASSAPDDFVYLCDCDVGYTNIFGDGCVSDHCIDPKYPTK	1	1	1	GL50581_4057	C14(Carbamidomethyl); C16(Carbamidomethyl); C28(Carbamidomethyl); C33(Carbamidomethyl)	4705.05			High	6.59969	1
	CTNGICLCNEGFVLEGTAK	1	1	1	GL50581_4057	C1(Carbamidomethyl); C6(Carbamidomethyl); C8(Carbamidomethyl)	2142.98			High	3.38677	0
	CTNGICLCNEGFVLEGTAK	1	1	1	GL50581_4057	C1(Carbamidomethyl); N3(Deamidated); C6(Carbamidomethyl); C8(Carbamidomethyl)	2143.95			High	3.14517	0
	VHGVWGCTCNLYYTPSGGR	1	1	1	GL50581_4057	C7(Carbamidomethyl); C9(Carbamidomethyl)	2183.98			Medium	2.97311	0
P00441	Superoxide dismutase [Cu-Zn] OS=Homo sapiens GN=SOD1 PE=1 SV=2 - [SODC_HUMAN]	66.23	1	5	5	31	138.934	66.23	5	20	103.267	40.91	2	11	154	15.9259	6.12549
	Sequence	# PSMs	# Proteins	# Protein Groups	Protein Group Accessions	Modifications	MH+ [Da]	A2	XCorr A2	B2	XCorr B2	# Missed Cleavages
	HVGDLGNVTADKDGVADVSIEDSVISLSGDHCIIGR	15	1	1	P00441	C32(Carbamidomethyl)	3720.83	High	11.9075	High	13.6073	1
	AVCVLKGDGPVQGIINFEQKESNGPVK	2	1	1	P00441	C3(Carbamidomethyl)	2883.5	High	8.22176			2
	AVCVLKGDGPVQGIINFEQK	1	1	1	P00441	C3(Carbamidomethyl)	2172.15	High	6.20211			1
	GDGPVQGIINFEQKESNGPVKVWGSIK	9	1	1	P00441		2883.51	High	6.19272	High	7.53474	2
	GLTEGLHGFHVHEFGDNTAGCTSAGPHFNPLSR	2	1	1	P00441	C21(Carbamidomethyl)	3519.63	Medium	5.81317			0
	HVGDLGNVTADKDGVADVSIEDSVISLSGDHCIIGR	2	1	1	P00441	N7(Deamidated); C32(Carbamidomethyl)	3721.81	High	5.72447	Medium	5.76355	1
P60174	Triosephosphate isomerase OS=Homo sapiens GN=TPI1 PE=1 SV=3 - [TPIS_HUMAN]	65.38	1	18	18	398	1214.66	65.38	17	230	947.141	61.54	17	168	286	30.7717	5.92236
	Sequence	# PSMs	# Proteins	# Protein Groups	Protein Group Accessions	Modifications	MH+ [Da]	A2	XCorr A2	B2	XCorr B2	# Missed Cleavages
	VAHALAEGLGVIACIGEKLDEREAGITEK	35	1	1	P60174	C14(Carbamidomethyl)	3049.61	High	10.3142	High	11.0259	2
	IIYGGSVTGATCKELASQPDVDGFLVGGASLKPEFVDIINAKQ	23	1	1	P60174	C12(Carbamidomethyl)	4465.31	High	9.5753	High	9.82375	2
	VTNGAFTGEISPGMIKDCGATWVVLGHSER	14	1	1	P60174	C18(Carbamidomethyl)	3189.56	High	9.22507	High	9.36896	1
	VAHALAEGLGVIACIGEKLDER	18	1	1	P60174	C14(Carbamidomethyl)	2321.23	High	9.13453	High	9.43406	1
	IIYGGSVTGATCKELASQPDVDGFLVGGASLKPEFVDIINAK	10	1	1	P60174	C12(Carbamidomethyl)	4337.24	High	8.0923	High	8.20063	1
	KQSLGELIGTLNAAKVPADTEVVCAPPTAYIDFAR	28	1	1	P60174	C24(Carbamidomethyl)	3715.94	High	7.9728	High	9.10717	2
	VTNGAFTGEISPGMIKDCGATWVVLGHSERR	17	1	1	P60174	C18(Carbamidomethyl)	3345.63	High	7.69429	High	7.03279	2
	VTNGAFTGEISPGMIKDCGATWVVLGHSER	7	1	1	P60174	N3(Deamidated); C18(Carbamidomethyl)	3190.53	High	7.36849	High	9.06308	1
	ELASQPDVDGFLVGGASLKPEFVDIINAKQ	45	1	1	P60174		3157.65	High	7.10501	High	7.2476	1
	IAVAAQNCYKVTNGAFTGEISPGMIKDCGATWVVLGHSER	6	1	1	P60174	Q6(Deamidated); C8(Carbamidomethyl); N13(Deamidated); C28(Carbamidomethyl)	4310.1	High	7.0722	High	6.99466	2
	QSLGELIGTLNAAKVPADTEVVCAPPTAYIDFAR	15	1	1	P60174	C23(Carbamidomethyl)	3587.86	High	6.73081	High	7.1377	1
	IIYGGSVTGATCKELASQPDVDGFLVGGASLKPEFVDIINAKQ	16	1	1	P60174	C12(Carbamidomethyl); Q18(Deamidated); N40(Deamidated)	4467.3	High	6.62825	High	5.12222	2
	ELASQPDVDGFLVGGASLKPEFVDIINAK	20	1	1	P60174		3029.6	High	6.18939	High	6.70548	0
	HVFGESDELIGQKVAHALAEGLGVIACIGEK	4	1	1	P60174	C27(Carbamidomethyl)	3247.68	High	6.16297	High	9.05817	1
	VTNGAFTGEISPGMIKDCGATWVVLGHSERR	19	1	1	P60174	N3(Deamidated); C18(Carbamidomethyl)	3346.63	Medium	6.1155	High	6.44221	2
	VAHALAEGLGVIACIGEK	8	1	1	P60174	C14(Carbamidomethyl)	1807.97	High	6.04525	High	5.57664	0
	IAVAAQNCYKVTNGAFTGEISPGMIKDCGATWVVLGHSER	5	1	1	P60174	Q6(Deamidated); N7(Deamidated); C8(Carbamidomethyl); N13(Deamidated); C28(Carbamidomethyl)	4311.06	Medium	5.91699	Medium	5.48779	2
	ELASQPDVDGFLVGGASLKPEFVDIINAKQ	19	1	1	P60174	Q5(Deamidated)	3158.65	High	5.67688	High	4.41958	1
	VPADTEVVCAPPTAYIDFAR	11	1	1	P60174	C9(Carbamidomethyl)	2192.07	High	5.54034	High	3.99323	0
	IIYGGSVTGATCKELASQPDVDGFLVGGASLKPEFVDIINAKQ	2	1	1	P60174	C12(Carbamidomethyl); Q18(Deamidated); N40(Deamidated); Q43(Deamidated)	4468.29	High	5.29388			2
	IIYGGSVTGATCKELASQPDVDGFLVGGASLKPEFVDIINAK	6	1	1	P60174	C12(Carbamidomethyl); Q18(Deamidated)	4338.25	High	5.22563	High	6.2861	1
	QSLGELIGTLNAAKVPADTEVVCAPPTAYIDFAR	2	1	1	P60174	Q1(Deamidated); C23(Carbamidomethyl)	3588.84	High	5.17001			1
	VVLAYEPVWAIGTGK	26	1	1	P60174		1602.89	High	5.06219	High	4.67398	0
	VIADNVKDWSKVVLAYEPVWAIGTGK	2	1	1	P60174		2858.55	High	4.6925			2
	QSLGELIGTLNAAK	6	1	1	P60174		1414.79	High	4.62242	High	2.1595	0
	ELASQPDVDGFLVGGASLKPEFVDIINAK	12	1	1	P60174	Q5(Deamidated)	3030.59	High	4.25064	High	5.27693	0
	ELASQPDVDGFLVGGASLKPEFVDIINAKQ	10	1	1	P60174	Q5(Deamidated); N27(Deamidated)	3159.63	High	4.16472	High	3.70416	1
	QSLGELIGTLNAAKVPADTEVVCAPPTAYIDFAR	2	1	1	P60174	Q1(Deamidated); N11(Deamidated); C23(Carbamidomethyl)	3589.84	High	4.01244	High	4.13089	1
	HVFGESDELIGQKVAHALAEGLGVIACIGEK	1	1	1	P60174	Q12(Deamidated); C27(Carbamidomethyl)	3248.68			High	7.18315	1
	IIYGGSVTGATCKELASQPDVDGFLVGGASLKPEFVDIINAKQ	6	1	1	P60174	C12(Carbamidomethyl); Q18(Deamidated)	4466.3			High	5.86726	2
	VTNGAFTGEISPGMIKDCGATWVVLGHSER	1	1	1	P60174	M14(Oxidation); C18(Carbamidomethyl)	3205.54			High	5.34528	1
	IIYGGSVTGATCKELASQPDVDGFLVGGASLKPEFVDIINAK	1	1	1	P60174	C12(Carbamidomethyl); Q18(Deamidated); N40(Deamidated)	4339.25			High	4.22554	1
	KQSLGELIGTLNAAK	1	1	1	P60174		1542.88			High	2.37334	1
P09211	Glutathione S-transferase P OS=Homo sapiens GN=GSTP1 PE=1 SV=2 - [GSTP1_HUMAN]	65.24	1	13	13	209	575.74	56.19	12	107	548.821	65.24	13	102	210	23.341	5.64307
	Sequence	# PSMs	# Proteins	# Protein Groups	Protein Group Accessions	Modifications	MH+ [Da]	A2	XCorr A2	B2	XCorr B2	# Missed Cleavages
	MLLADQGQSWKEEVVTVETWQEGSLKASCLYGQLPK	8	1	1	P09211	C29(Carbamidomethyl)	4109.04	High	10.7937	High	11.5598	2
	TLGLYGKDQQEAALVDMVNDGVEDLRCK	9	1	1	P09211	C27(Carbamidomethyl)	3137.53	High	9.31729	High	8.77023	2
	TLGLYGKDQQEAALVDMVNDGVEDLRCK	13	1	1	P09211	M17(Oxidation); C27(Carbamidomethyl)	3153.53	High	9.25863	High	8.52733	2
	MLLADQGQSWKEEVVTVETWQEGSLK	38	1	1	P09211		2991.48	High	8.9868	High	8.56428	1
	TLGLYGKDQQEAALVDMVNDGVEDLRCK	6	1	1	P09211	Q9(Deamidated); C27(Carbamidomethyl)	3138.54	High	8.90019	High	8.86628	2
	TLGLYGKDQQEAALVDMVNDGVEDLR	11	1	1	P09211	M17(Oxidation)	2865.39	High	7.53179	High	7.10877	1
	TLGLYGKDQQEAALVDMVNDGVEDLR	21	1	1	P09211		2849.41	High	7.40095	High	7.65236	1
	MLLADQGQSWKEEVVTVETWQEGSLKASCLYGQLPK	4	1	1	P09211	M1(Oxidation); C29(Carbamidomethyl)	4125.01	High	7.01921	High	5.39827	2
	MLLADQGQSWKEEVVTVETWQEGSLK	4	1	1	P09211	M1(Oxidation)	3007.48	High	6.99228			1
	CKYISLIYTNYEAGKDDYVK	7	1	1	P09211	C1(Carbamidomethyl)	2443.19	High	6.59482	High	7.19044	2
	DQQEAALVDMVNDGVEDLRCK	4	1	1	P09211	C20(Carbamidomethyl)	2405.11	High	6.37268	High	7.47755	1
	TLGLYGKDQQEAALVDMVNDGVEDLRCK	2	1	1	P09211	Q9(Deamidated); M17(Oxidation); C27(Carbamidomethyl)	3154.53	High	6.30465			2
	YISLIYTNYEAGKDDYVKALPGQLKPFETLLSQNQGGK	4	1	1	P09211	N8(Deamidated)	4263.2	Medium	6.20004	Medium	5.21702	2
	ASCLYGQLPKFQDGDLTLYQSNTILR	2	1	1	P09211	C3(Carbamidomethyl)	3001.51	High	5.79588	High	4.84605	1
	YISLIYTNYEAGKDDYVK	14	1	1	P09211		2155.06	High	5.76382	High	5.85931	1
	DQQEAALVDMVNDGVEDLR	9	1	1	P09211		2116.99	High	5.50649	High	6.07923	0
	MLLADQGQSWKEEVVTVETWQEGSLK	10	1	1	P09211	Q8(Deamidated)	2992.49	High	5.24484	High	5.84306	1
	ALPGQLKPFETLLSQNQGGK	10	1	1	P09211		2126.16	High	5.24383	Medium	2.7413	0
	FQDGDLTLYQSNTILR	8	1	1	P09211		1883.95	High	5.13207	High	4.41954	0
	TLGLYGKDQQEAALVDMVNDGVEDLR	4	1	1	P09211	Q9(Deamidated)	2850.4	High	5.11254			1
	MLLADQGQSWKEEVVTVETWQEGSLK	2	1	1	P09211	M1(Oxidation); Q8(Deamidated)	3008.48	Medium	2.55328			1
	MLLADQGQSWKEEVVTVETWQEGSLKASCLYGQLPK	4	1	1	P09211	Q21(Deamidated); C29(Carbamidomethyl)	4110.06			High	8.17713	2
	MLLADQGQSWKEEVVTVETWQEGSLKASCLYGQLPK	5	1	1	P09211	Q8(Deamidated); Q21(Deamidated); C29(Carbamidomethyl)	4111.02			High	6.77821	2
	YISLIYTNYEAGKDDYVKALPGQLKPFETLLSQNQGGK	1	1	1	P09211		4262.23			Medium	4.75644	2
	TLGLYGKDQQEAALVDMVNDGVEDLR	2	1	1	P09211	Q9(Deamidated); Q10(Deamidated)	2851.39			High	3.80229	1
	AFLASPEYVNLPINGNGKQ	3	1	1	P09211	Q19(Deamidated)	2033.03			High	3.24018	1
	AFLASPEYVNLPINGNGKQ	2	1	1	P09211	N14(Deamidated); N16(Deamidated)	2034.02			High	2.76071	1
	DQQEAALVDMVNDGVEDLR	2	1	1	P09211	Q3(Deamidated)	2117.98			High	2.67347	0
GL50581_3909	organism=Giardia_Assemblage_B_isolate_GS | product=Hypothetical protein | location=ACGJ01002914:16360-16665(+) | length=101 | sequence_SO=contig | SO=protein_coding	64.36	1	4	4	28	64.531	64.36	4	21	22.5732	36.63	2	7	101	11.3358	5.0083
	Sequence	# PSMs	# Proteins	# Protein Groups	Protein Group Accessions	Modifications	MH+ [Da]	A2	XCorr A2	B2	XCorr B2	# Missed Cleavages
	VTPKDGESTLLKDVQLVSINDTQLVITGTDQGNNTLR	3	1	1	GL50581_3909		3983.1	High	7.4118	High	6.61533	2
	VTPKDGESTLLKDVQLVSINDTQLVITGTDQGNNTLR	6	1	1	GL50581_3909	Q23(Deamidated)	3984.07	High	5.80309	High	5.52256	2
	NPIVSDVTVELTDNKEIR	2	1	1	GL50581_3909		2042.08	High	4.89105			1
	DGESTLLKDVQLVSINDTQLVITGTDQGNNTLR	9	1	1	GL50581_3909	Q19(Deamidated)	3558.82	High	4.82831	High	5.22402	1
	DGESTLLKDVQLVSINDTQLVITGTDQGNNTLR	1	1	1	GL50581_3909	Q11(Deamidated); Q19(Deamidated)	3559.83	High	4.36723			1
	VTPKDGESTLLKDVQLVSINDTQLVITGTDQGNNTLR	3	1	1	GL50581_3909	Q15(Deamidated); Q23(Deamidated)	3985.09	High	4.31066			2
	NPIVSDVTVELTDNKEIR	1	1	1	GL50581_3909	N1(Deamidated)	2043.08	High	3.93644			1
	TDPIKALEMI	3	1	1	GL50581_3909		1130.61	High	2.61985			1
GL50581_4371	organism=Giardia_Assemblage_B_isolate_GS | product=Enolase | location=ACGJ01002927:54370-55707(-) | length=445 | sequence_SO=contig | SO=protein_coding	63.82	1	23	23	308	719.612	60.22	22	169	652.758	59.1	17	139	445	48.1351	5.78271
	Sequence	# PSMs	# Proteins	# Protein Groups	Protein Group Accessions	Modifications	MH+ [Da]	A2	XCorr A2	B2	XCorr B2	# Missed Cleavages
	RYPIVSFEDPFDEEDHATFASFLAALKQEGLPTQVVGDDLTVSQVSHIQK	10	1	1	GL50581_4371		5574.77	High	10.1805	High	9.81747	2
	LKDILKEEFGLAATAVGDEGGFAPNVADPEVPLK	16	1	1	GL50581_4371		3510.85	High	8.84545	High	8.8648	2
	YPIVSFEDPFDEEDHATFASFLAALKQEGLPTQVVGDDLTVSQVSHIQK	7	1	1	GL50581_4371	Q27(Deamidated); Q33(Deamidated)	5420.68	High	8.09141	High	6.56141	1
	AIDEKLQELDGTAGKTFSILGANAVLPVSMACCLAAAR	2	1	1	GL50581_4371	C32(Carbamidomethyl); C33(Carbamidomethyl)	3962.02	High	7.92392	High	6.08152	2
	YPIVSFEDPFDEEDHATFASFLAALKQEGLPTQVVGDDLTVSQVSHIQKAETYK	4	1	1	GL50581_4371	Q27(Deamidated); Q33(Deamidated)	6012.96	High	7.75563			2
	SGETEDVFIAHLAAALGCGQIK	46	1	1	GL50581_4371	C18(Carbamidomethyl)	2287.14	High	7.65221	High	7.2624	0
	YPIVSFEDPFDEEDHATFASFLAALKQEGLPTQVVGDDLTVSQVSHIQK	5	1	1	GL50581_4371	Q27(Deamidated); Q33(Deamidated); Q43(Deamidated)	5421.64	High	7.22279	High	6.16463	1
	INQVGTITGAIDAANLAMSYGWSVMVSHR	17	1	1	GL50581_4371	M18(Oxidation)	3078.5	High	6.93633	High	7.08004	0
	DILKEEFGLAATAVGDEGGFAPNVADPEVPLKYITK	4	1	1	GL50581_4371		3774.95	High	6.09562			2
	INQVGTITGAIDAANLAMSYGWSVMVSHR	1	1	1	GL50581_4371	M18(Oxidation); M25(Oxidation)	3094.51	High	6.09177			0
	TFSILGANAVLPVSMACCLAAAREEHISLYQYLNR	1	1	1	GL50581_4371	M15(Oxidation); C17(Carbamidomethyl); C18(Carbamidomethyl)	3954.96	High	5.8774			1
	RYPIVSFEDPFDEEDHATFASFLAALK	6	1	1	GL50581_4371		3115.5	High	5.81567	High	6.83295	1
	YPIVSFEDPFDEEDHATFASFLAALKQEGLPTQVVGDDLTVSQVSHIQKAETYK	2	1	1	GL50581_4371		6010.93	Medium	5.7587	High	7.63796	2
	RYPIVSFEDPFDEEDHATFASFLAALKQEGLPTQVVGDDLTVSQVSHIQK	5	1	1	GL50581_4371	Q28(Deamidated); Q34(Deamidated)	5576.75	Medium	5.70547	High	7.31607	2
	GTPTTEVELTTQLGVFR	31	1	1	GL50581_4371		1848.97	High	5.69044	High	5.33606	0
	INQVGTITGAIDAANLAMSYGWSVMVSHR	26	1	1	GL50581_4371	N15(Deamidated); M18(Oxidation)	3079.51	High	5.61856	High	6.47578	0
	TFSILGANAVLPVSMACCLAAAREEHISLYQYLNR	7	1	1	GL50581_4371	C17(Carbamidomethyl); C18(Carbamidomethyl)	3938.96	High	5.52406	High	5.7811	1
	IEDSIKVPYGFDAWK	24	1	1	GL50581_4371		1767.9	High	5.37122	High	5.10776	1
	TFSILGANAVLPVSMACCLAAAREEHISLYQYLNR	4	1	1	GL50581_4371	C17(Carbamidomethyl); C18(Carbamidomethyl); Q31(Deamidated)	3939.96	High	5.24767	Medium	5.7821	1
	YNELLRIEDSIKVPYGFDAWK	12	1	1	GL50581_4371		2556.32	High	5.24237	High	5.58194	2
	TFSILGANAVLPVSMACCLAAAREEHISLYQYLNR	9	1	1	GL50581_4371	N8(Deamidated); C17(Carbamidomethyl); C18(Carbamidomethyl); N34(Deamidated)	3940.96	High	5.05945	Medium	3.70136	1
	VSGAELANIYLGWCK	3	1	1	GL50581_4371	C14(Carbamidomethyl)	1680.84	High	4.97048			0
	TFSILGANAVLPVSMACCLAAAR	5	1	1	GL50581_4371	C17(Carbamidomethyl); C18(Carbamidomethyl)	2393.22	High	4.95317	High	5.78495	0
	AIDEKLQELDGTAGKTFSILGANAVLPVSMACCLAAAR	2	1	1	GL50581_4371	N23(Deamidated); M30(Oxidation); C32(Carbamidomethyl); C33(Carbamidomethyl)	3979.01	High	4.86492			2
	TFSILGANAVLPVSMACCLAAAREEHISLYQYLNR	6	1	1	GL50581_4371	M15(Oxidation); C17(Carbamidomethyl); C18(Carbamidomethyl); Q31(Deamidated)	3955.98	High	4.65638	Medium	4.05515	1
	NFMQAMQMGCEVYSK	5	1	1	GL50581_4371	C10(Carbamidomethyl)	1823.76	High	4.51696			0
	MIIDSRGTPTTEVELTTQLGVFR	1	1	1	GL50581_4371		2564.35	High	4.16286			1
	SGETEDVFIAHLAAALGCGQIK	3	1	1	GL50581_4371	C18(Carbamidomethyl); Q20(Deamidated)	2288.14	High	3.99479			0
	VSGAELANIYLGWCKR	2	1	1	GL50581_4371	C14(Carbamidomethyl)	1836.94	High	3.87824	High	4.63699	1
	LQELDGTAGKTFSILGANAVLPVSMACCLAAAREEHISLYQYLNR	2	1	1	GL50581_4371	Q2(Deamidated); N18(Deamidated); C27(Carbamidomethyl); C28(Carbamidomethyl); N44(Deamidated)	4954.48	Medium	3.62853	Medium	5.34697	2
	YNELLRIEDSIKVPYGFDAWK	1	1	1	GL50581_4371	N2(Deamidated)	2557.31	High	3.41816			2
	NFMQAMQMGCEVYSK	5	1	1	GL50581_4371	M3(Oxidation); C10(Carbamidomethyl)	1839.74	High	3.39769			0
	RYPIVSFEDPFDEEDHATFASFLAALKQEGLPTQVVGDDLTVSQVSHIQK	1	1	1	GL50581_4371	Q28(Deamidated); Q34(Deamidated); Q44(Deamidated)	5577.76	Medium	3.38659			2
	AIDEKLQELDGTAGKTFSILGANAVLPVSMACCLAAAR	2	1	1	GL50581_4371	Q7(Deamidated); N23(Deamidated); C32(Carbamidomethyl); C33(Carbamidomethyl)	3964.01	High	3.37403	High	6.33921	2
	TFSILGANAVLPVSMACCLAAAR	1	1	1	GL50581_4371	N8(Deamidated); C17(Carbamidomethyl); C18(Carbamidomethyl)	2394.2	High	3.3616			0
	INQVGTITGAIDAANLAMSYGWSVMVSHR	2	1	1	GL50581_4371	Q3(Deamidated); N15(Deamidated); M18(Oxidation); M25(Oxidation)	3096.48	High	3.33332			0
	EEHISLYQYLNR	6	1	1	GL50581_4371		1564.78	High	3.25651			0
	TFSILGANAVLPVSMACCLAAAREEHISLYQYLNR	1	1	1	GL50581_4371	N8(Deamidated); M15(Oxidation); C17(Carbamidomethyl); C18(Carbamidomethyl); N34(Deamidated)	3956.96	Medium	3.19059			1
	TFSILGANAVLPVSMACCLAAAREEHISLYQYLNR	2	1	1	GL50581_4371	N8(Deamidated); C17(Carbamidomethyl); C18(Carbamidomethyl); Q31(Deamidated); N34(Deamidated)	3941.96	Medium	2.72417	Medium	2.97167	1
	INQVGTITGAIDAANLAMSYGWSVMVSHR	1	1	1	GL50581_4371	N15(Deamidated); M18(Oxidation); M25(Oxidation)	3095.5	Medium	2.53626			0
	EEFGLAATAVGDEGGFAPNVADPEVPLKYITK	1	1	1	GL50581_4371		3305.65	Medium	2.5359			1
	YNELLRIEDSIK	1	1	1	GL50581_4371		1492.8	Medium	2.41124			1
	YPIVSFEDPFDEEDHATFASFLAALKQEGLPTQVVGDDLTVSQVSHIQK	1	1	1	GL50581_4371		5418.69			High	7.9919	1
	YPIVSFEDPFDEEDHATFASFLAALKQEGLPTQVVGDDLTVSQVSHIQKAETYK	3	1	1	GL50581_4371	Q27(Deamidated); Q33(Deamidated); Q43(Deamidated)	6013.97			High	7.78036	2
	AIDEKLQELDGTAGKTFSILGANAVLPVSMACCLAAAR	4	1	1	GL50581_4371	N23(Deamidated); C32(Carbamidomethyl); C33(Carbamidomethyl)	3962.99			High	7.01195	2
	LQELDGTAGKTFSILGANAVLPVSMACCLAAAREEHISLYQYLNR	3	1	1	GL50581_4371	N18(Deamidated); C27(Carbamidomethyl); C28(Carbamidomethyl); N44(Deamidated)	4953.5			High	6.82047	2
	YPIVSFEDPFDEEDHATFASFLAALKQEGLPTQVVGDDLTVSQVSHIQK	2	1	1	GL50581_4371	Q33(Deamidated)	5419.66			High	6.68462	1
	LKDILKEEFGLAATAVGDEGGFAPNVADPEVPLK	1	1	1	GL50581_4371	N25(Deamidated)	3511.85			High	5.75406	2
	DILKEEFGLAATAVGDEGGFAPNVADPEVPLKYITK	1	1	1	GL50581_4371	N23(Deamidated)	3775.95			High	5.14887	2
	DVRLPVPCMNIINGGK	1	1	1	GL50581_4371	C8(Carbamidomethyl)	1782.94			Medium	2.69192	1
P35754	Glutaredoxin-1 OS=Homo sapiens GN=GLRX PE=1 SV=2 - [GLRX1_HUMAN]	63.21	1	3	3	4					15.4441	63.21	3	4	106	11.7682	8.08936
	Sequence	# PSMs	# Proteins	# Protein Groups	Protein Group Accessions	Modifications	MH+ [Da]	A2	XCorr A2	B2	XCorr B2	# Missed Cleavages
	QGLLEFVDITATNHTNEIQDYLQQLTGAR	1	1	1	P35754		3288.64			High	6.06012	0
	VFIGKDCIGGCSDLVSLQQSGELLTR	1	1	1	P35754	C7(Carbamidomethyl); C11(Carbamidomethyl)	2852.42			High	5.27071	1
	RAQEILSQLPIKQGLLEFVDITATNHTNEIQDYLQQLTGAR	2	1	1	P35754	Q13(Deamidated); Q31(Deamidated)	4667.46			High	4.1133	2
P61769	Beta-2-microglobulin OS=Homo sapiens GN=B2M PE=1 SV=1 - [B2MG_HUMAN]	63.03	1	7	7	125	211.867	57.98	5	48	379.305	63.03	7	77	119	13.7059	6.52197
	Sequence	# PSMs	# Proteins	# Protein Groups	Protein Group Accessions	Modifications	MH+ [Da]	A2	XCorr A2	B2	XCorr B2	# Missed Cleavages
	SNFLNCYVSGFHPSDIEVDLLKNGER	18	1	1	P61769	C6(Carbamidomethyl)	3010.44	High	7.79095	High	7.66588	1
	VEHSDLSFSKDWSFYLLYYTEFTPTEKDEYACR	7	1	1	P61769	C32(Carbamidomethyl)	4126.86	High	7.74667	High	11.6816	2
	SNFLNCYVSGFHPSDIEVDLLKNGERIEK	12	1	1	P61769	C6(Carbamidomethyl)	3380.66	High	7.6053	High	7.6596	2
	HPAENGKSNFLNCYVSGFHPSDIEVDLLK	19	1	1	P61769	N5(Deamidated); C13(Carbamidomethyl)	3288.57	High	6.6365	High	8.18682	1
	SNFLNCYVSGFHPSDIEVDLLK	23	1	1	P61769	C6(Carbamidomethyl)	2554.23	High	6.54948	High	7.87169	0
	SNFLNCYVSGFHPSDIEVDLLKNGERIEK	11	1	1	P61769	C6(Carbamidomethyl); N23(Deamidated)	3381.67	Medium	5.70064	High	6.6361	2
	SNFLNCYVSGFHPSDIEVDLLKNGERIEK	2	1	1	P61769	N5(Deamidated); C6(Carbamidomethyl); N23(Deamidated)	3382.65	Medium	5.69823	Medium	3.61729	2
	SNFLNCYVSGFHPSDIEVDLLK	16	1	1	P61769	N5(Deamidated); C6(Carbamidomethyl)	2555.22	High	5.30373	High	5.11832	0
	SNFLNCYVSGFHPSDIEVDLLKNGER	5	1	1	P61769	C6(Carbamidomethyl); N23(Deamidated)	3011.42	High	4.6805	High	6.56701	1
	HPAENGKSNFLNCYVSGFHPSDIEVDLLKNGER	3	1	1	P61769	N5(Deamidated); C13(Carbamidomethyl)	3744.77			High	7.47001	2
	IQVYSRHPAENGKSNFLNCYVSGFHPSDIEVDLLK	3	1	1	P61769	N11(Deamidated); N15(Deamidated); N18(Deamidated); C19(Carbamidomethyl)	4036.95			Medium	5.85961	2
	HPAENGKSNFLNCYVSGFHPSDIEVDLLK	1	1	1	P61769	C13(Carbamidomethyl)	3287.58			High	5.78354	1
	IQVYSRHPAENGKSNFLNCYVSGFHPSDIEVDLLK	5	1	1	P61769	N11(Deamidated); N15(Deamidated); C19(Carbamidomethyl)	4035.94			Medium	5.72619	2
P07148	Fatty acid-binding protein, liver OS=Homo sapiens GN=FABP1 PE=1 SV=1 - [FABPL_HUMAN]	62.2	1	7	7	192	526.81	49.61	6	126	296.09	62.2	7	66	127	14.1994	7.18115
	Sequence	# PSMs	# Proteins	# Protein Groups	Protein Group Accessions	Modifications	MH+ [Da]	A2	XCorr A2	B2	XCorr B2	# Missed Cleavages
	SVTELNGDIITNTMTLGDIVFKR	24	1	1	P07148		2537.33	High	7.95349	High	7.4282	1
	NIKSVTELNGDIITNTMTLGDIVFKR	7	1	1	P07148	M17(Oxidation)	2908.55	High	7.10004	High	5.31992	2
	VIQNEFTVGEECELETMTGEKVK	9	1	1	P07148	C12(Carbamidomethyl)	2670.25	High	7.08713	High	7.3369	1
	SVTELNGDIITNTMTLGDIVFKR	31	1	1	P07148	M14(Oxidation)	2553.33	High	6.97045	High	7.07956	1
	NIKSVTELNGDIITNTMTLGDIVFKR	4	1	1	P07148		2892.56	High	6.95414	High	7.29631	2
	SVTELNGDIITNTMTLGDIVFKR	39	1	1	P07148	N6(Deamidated); M14(Oxidation)	2554.31	High	6.33495	High	6.82783	1
	SVTELNGDIITNTMTLGDIVFK	10	1	1	P07148	M14(Oxidation)	2397.21	High	5.75575	High	5.24301	0
	SVTELNGDIITNTMTLGDIVFKR	2	1	1	P07148	N6(Deamidated); N12(Deamidated); M14(Oxidation)	2555.3	High	5.49144			1
	VIQNEFTVGEECELETMTGEK	8	1	1	P07148	C12(Carbamidomethyl)	2443.1	High	5.481	High	5.31613	0
	VIQNEFTVGEECELETMTGEKVK	2	1	1	P07148	N4(Deamidated); C12(Carbamidomethyl)	2671.27	High	5.25963			1
	SVTELNGDIITNTMTLGDIVFKR	5	1	1	P07148	N6(Deamidated); N12(Deamidated)	2539.31	High	5.23899	High	4.98372	1
	SVTELNGDIITNTMTLGDIVFK	3	1	1	P07148		2381.24	High	4.79834	High	4.54996	0
	SVTELNGDIITNTMTLGDIVFKR	12	1	1	P07148	N6(Deamidated)	2538.32	High	4.55773	High	7.02265	1
	SVTELNGDIITNTMTLGDIVFK	4	1	1	P07148	N6(Deamidated)	2382.22	High	4.54166	High	5.22349	0
	YQLQSQENFEAFMK	16	1	1	P07148		1762.82	High	4.43302	High	4.52529	0
	NIKSVTELNGDIITNTMTLGDIVFKR	2	1	1	P07148	N9(Deamidated); M17(Oxidation)	2909.54	High	4.11221			2
	SVTELNGDIITNTMTLGDIVFK	6	1	1	P07148	N6(Deamidated); M14(Oxidation)	2398.2	High	3.73054	High	5.13034	0
	YQLQSQENFEAFMK	2	1	1	P07148	Q4(Deamidated)	1763.81	High	3.31186			0
	VIQNEFTVGEECELETMTGEKVK	1	1	1	P07148	C12(Carbamidomethyl); M17(Oxidation)	2686.26	Medium	2.43037			1
	YQLQSQENFEAFMK	2	1	1	P07148	M13(Oxidation)	1778.81	Medium	2.06739			0
	NIKSVTELNGDIITNTMTLGDIVFKR	1	1	1	P07148	N9(Deamidated); N15(Deamidated); M17(Oxidation)	2910.54			Medium	3.69809	2
	VIQNEFTVGEECELETMTGEKVK	1	1	1	P07148	Q3(Deamidated); N4(Deamidated); C12(Carbamidomethyl)	2672.25			High	3.64478	1
	TVVQLEGDNKLVTTFK	1	1	1	P07148		1791.99			High	3.14885	1
GL50581_1499	organism=Giardia_Assemblage_B_isolate_GS | product=Alanyl dipeptidyl peptidase | location=ACGJ01002162:18153-20294(-) | length=713 | sequence_SO=contig | SO=protein_coding	61.85	1	25	25	335	779.521	56.52	23	166	870.77	60.59	21	169	713	80.3873	5.2749
	Sequence	# PSMs	# Proteins	# Protein Groups	Protein Group Accessions	Modifications	MH+ [Da]	A2	XCorr A2	B2	XCorr B2	# Missed Cleavages
	HLFVAPLPAAGLVTEDMVTDVMPDFDGDAPLKPFGGTESFAFSHDGSR	25	1	1	GL50581_1499		5061.41	High	11.1616	High	10.8667	0
	KITDLSPSFDGSFDAFTLAKDEDVVFILAHIK	19	1	1	GL50581_1499		3539.83	High	10.501	High	10.4008	2
	HLFVAPLPAAGLVTEDMVTDVMPDFDGDAPLKPFGGTESFAFSHDGSR	6	1	1	GL50581_1499	M17(Oxidation)	5077.45	High	10.1172	High	9.36525	0
	VSSTAPVCLTCTNDGRDANPAFSSTDADVLYYLSMNEPTSESDMLR	7	1	1	GL50581_1499	C8(Carbamidomethyl); C11(Carbamidomethyl)	5058.25	High	8.4902	High	8.55363	1
	WNPQILVEQGYCVLATNFHGSGSFGEAFQK	23	1	1	GL50581_1499	C12(Carbamidomethyl)	3384.61	High	8.11888	High	7.95612	0
	ITDLSPSFDGSFDAFTLAKDEDVVFILAHIK	10	1	1	GL50581_1499		3411.73	High	6.74821	High	7.45625	1
	IHEYHGIALFQSLQLR	17	1	1	GL50581_1499		1925.04	High	6.27165	High	5.67407	0
	VFTEGYMRHWDEEAWPGLYR	10	1	1	GL50581_1499		2542.17	High	6.25649	High	5.82181	1
	LYYFTDVSSASDAAVNALYSFDPK	14	1	1	GL50581_1499		2644.25	High	6.13541	High	7.18027	0
	VSSTAPVCLTCTNDGRDANPAFSSTDADVLYYLSMNEPTSESDMLR	4	1	1	GL50581_1499	C8(Carbamidomethyl); C11(Carbamidomethyl); M35(Oxidation)	5074.24	High	6.10673			1
	SIRQHWFDLPVDDTMSAWK	15	1	1	GL50581_1499		2332.12	High	6.02538	High	6.58715	1
	VSSTAPVCLTCTNDGRDANPAFSSTDADVLYYLSMNEPTSESDMLR	8	1	1	GL50581_1499	C8(Carbamidomethyl); C11(Carbamidomethyl); N19(Deamidated); N36(Deamidated); M44(Oxidation)	5076.24	High	5.95413	High	5.82477	1
	QHWFDLPVDDTMSAWKYVHETYSFIDKEK	6	1	1	GL50581_1499		3615.69	Medium	5.62687	High	6.88508	2
	THLCTLLSNLPVDIDAIK	14	1	1	GL50581_1499	C4(Carbamidomethyl)	2023.08	High	5.5699	High	6.62397	0
	TEEILFTQSEYIKDTDSSTSTLYYIGGPGAEPVQVCPLNLHASNVLYSSANK	3	1	1	GL50581_1499	C36(Carbamidomethyl); N39(Deamidated); N44(Deamidated)	5709.79	High	5.5679	Medium	4.72908	1
	EMGGPVWEQFDMYEQWNPAR	14	1	1	GL50581_1499		2470.06	High	5.52869	High	6.21003	0
	ISDGITMDTCTTVFTGGDVSQYEFNAR	1	1	1	GL50581_1499	C10(Carbamidomethyl)	2985.32	High	5.45441			0
	VSSTAPVCLTCTNDGRDANPAFSSTDADVLYYLSMNEPTSESDMLR	13	1	1	GL50581_1499	C8(Carbamidomethyl); C11(Carbamidomethyl); N13(Deamidated); N19(Deamidated)	5060.25	High	5.33635	High	5.46656	1
	LGTFALNPKTEEILFTQSEYIKDTDSSTSTLYYIGGPGAEPVQVCPLNLHASNVLYSSANK	1	1	1	GL50581_1499	N7(Deamidated); C45(Carbamidomethyl); N48(Deamidated); N53(Deamidated)	6652.3	Medium	5.3222			2
	CPLILYIHGGPESPWDDAWSYR	1	1	1	GL50581_1499	C1(Carbamidomethyl)	2632.22	High	5.22871			0
	VSSTAPVCLTCTNDGRDANPAFSSTDADVLYYLSMNEPTSESDMLR	2	1	1	GL50581_1499	C8(Carbamidomethyl); C11(Carbamidomethyl); N19(Deamidated); M35(Oxidation)	5075.21	High	5.22701			1
	SIRQHWFDLPVDDTMSAWK	1	1	1	GL50581_1499	M15(Oxidation)	2348.11	High	5.18732			1
	VSSTAPVCLTCTNDGRDANPAFSSTDADVLYYLSMNEPTSESDMLR	4	1	1	GL50581_1499	C8(Carbamidomethyl); C11(Carbamidomethyl); N19(Deamidated)	5059.23	High	5.12155	High	6.01982	1
	ISDGITMDTCTTVFTGGDVSQYEFNAR	2	1	1	GL50581_1499	M7(Oxidation); C10(Carbamidomethyl)	3001.31	High	5.03393			0
	QHWFDLPVDDTMSAWK	18	1	1	GL50581_1499		1975.91	High	4.93569	High	5.2699	0
	VFTEGYMRHWDEEAWPGLYR	5	1	1	GL50581_1499	M7(Oxidation)	2558.15	High	4.83726	Medium	3.74937	1
	QHWFDLPVDDTMSAWK	10	1	1	GL50581_1499	M12(Oxidation)	1991.9	High	4.72668	High	4.72031	0
	EMGGPVWEQFDMYEQWNPAR	4	1	1	GL50581_1499	M2(Oxidation); Q9(Deamidated)	2487.06	High	4.65523			0
	EMGGPVWEQFDMYEQWNPAR	9	1	1	GL50581_1499	M2(Oxidation)	2486.06	High	4.37889	High	5.19072	0
	HWDEEAWPGLYR	16	1	1	GL50581_1499		1558.71	High	4.2132	High	3.84511	0
	DEDVVFILAHIK	4	1	1	GL50581_1499		1398.77	High	4.09315	High	3.873	0
	AKVFTEGYMRHWDEEAWPGLYR	3	1	1	GL50581_1499		2741.3	Medium	3.95098	Medium	3.61937	2
	WNPQILVEQGYCVLATNFHGSGSFGEAFQK	8	1	1	GL50581_1499	C12(Carbamidomethyl); N17(Deamidated)	3385.62	Medium	3.90073	High	5.74958	0
	ISDGITMDTCTTVFTGGDVSQYEFNARENK	4	1	1	GL50581_1499	C10(Carbamidomethyl); Q21(Deamidated)	3357.5	High	3.85531	High	5.17342	1
	DKCPLILYIHGGPESPWDDAWSYR	5	1	1	GL50581_1499	C3(Carbamidomethyl)	2875.35	Medium	3.84564	High	5.29922	1
	VSSTAPVCLTCTNDGRDANPAFSSTDADVLYYLSMNEPTSESDMLR	1	1	1	GL50581_1499	C8(Carbamidomethyl); C11(Carbamidomethyl); N13(Deamidated); N19(Deamidated); M35(Oxidation); N36(Deamidated)	5077.23	Medium	3.80988			1
	VSSTAPVCLTCTNDGRDANPAFSSTDADVLYYLSMNEPTSESDMLR	1	1	1	GL50581_1499	C8(Carbamidomethyl); C11(Carbamidomethyl); N13(Deamidated); N19(Deamidated); M35(Oxidation); M44(Oxidation)	5092.22	Medium	3.29072			1
	DANPAFSSTDADVLYYLSMNEPTSESDMLR	1	1	1	GL50581_1499	M28(Oxidation)	3355.46	High	3.16178			0
	LYYFTDVSSASDAAVNALYSFDPK	4	1	1	GL50581_1499	N16(Deamidated)	2645.24	High	2.91583	High	3.72879	0
	LIYFPTQSHWVWQPQESVVWHTEVVAWLDKYLKENH	8	1	1	GL50581_1499		4493.26			High	9.12903	2
	HLFVAPLPAAGLVTEDMVTDVMPDFDGDAPLKPFGGTESFAFSHDGSR	1	1	1	GL50581_1499	M17(Oxidation); M22(Oxidation)	5093.39			Medium	5.94464	0
	LIYFPTQSHWVWQPQESVVWHTEVVAWLDKYLKENH	3	1	1	GL50581_1499	Q7(Deamidated); Q13(Deamidated)	4495.26			Medium	5.41292	2
	VSSTAPVCLTCTNDGRDANPAFSSTDADVLYYLSMNEPTSESDMLRLR	2	1	1	GL50581_1499	C8(Carbamidomethyl); C11(Carbamidomethyl); N13(Deamidated); N19(Deamidated)	5329.38			High	4.69515	2
	WNPQILVEQGYCVLATNFHGSGSFGEAFQK	6	1	1	GL50581_1499	Q4(Deamidated); Q9(Deamidated); C12(Carbamidomethyl)	3386.57			High	4.32823	0
	TEEILFTQSEYIKDTDSSTSTLYYIGGPGAEPVQVCPLNLHASNVLYSSANK	2	1	1	GL50581_1499	Q8(Deamidated); Q34(Deamidated); C36(Carbamidomethyl); N51(Deamidated)	5710.77			High	4.25377	1
P60709	Actin, cytoplasmic 1 OS=Homo sapiens GN=ACTB PE=1 SV=1 - [ACTB_HUMAN]	61.33	2	11	14	106	210.318	49.87	10	48	299.285	56.27	11	58	375	41.7097	5.47803
	Sequence	# PSMs	# Proteins	# Protein Groups	Protein Group Accessions	Modifications	MH+ [Da]	A2	XCorr A2	B2	XCorr B2	# Missed Cleavages
	TTGIVMDSGDGVTHTVPIYEGYALPHAILR	17	2	1	P60709		3183.61	High	7.51113	High	8.18221	0
	CDVDIRKDLYANTVLSGGTTMYPGIADR	7	2	1	P60709	C1(Carbamidomethyl)	3101.52	High	7.28348	High	6.43864	2
	FRCPEALFQPSFLGMESCGIHETTFNSIMK	7	2	1	P60709	C3(Carbamidomethyl); C18(Carbamidomethyl)	3534.62	High	7.19551	High	10.9727	1
	LCYVALDFEQEMATAASSSSLEK	12	2	1	P60709	C2(Carbamidomethyl)	2550.17	High	6.714	High	5.87086	0
	CDVDIRKDLYANTVLSGGTTMYPGIADR	2	2	1	P60709	C1(Carbamidomethyl); N12(Deamidated)	3102.51	High	6.12588	High	4.16792	2
	FRCPEALFQPSFLGMESCGIHETTFNSIMK	1	2	1	P60709	C3(Carbamidomethyl); Q9(Deamidated); C18(Carbamidomethyl); N26(Deamidated)	3536.63	High	6.07569			1
	LCYVALDFEQEMATAASSSSLEKSYELPDGQVITIGNER	5	2	1	P60709	C2(Carbamidomethyl); Q31(Deamidated)	4323.04	High	5.72717	High	4.86139	1
	TTGIVMDSGDGVTHTVPIYEGYALPHAILR	4	2	1	P60709	M6(Oxidation)	3199.61	High	5.66756	Medium	3.60388	0
	EKLCYVALDFEQEMATAASSSSLEK	1	2	1	P60709	C4(Carbamidomethyl)	2807.3	High	5.18915			1
	CPEALFQPSFLGMESCGIHETTFNSIMK	6	2	1	P60709	C1(Carbamidomethyl); Q7(Deamidated); C16(Carbamidomethyl)	3232.48	High	4.89423	High	5.8023	0
	FRCPEALFQPSFLGMESCGIHETTFNSIMK	6	2	1	P60709	C3(Carbamidomethyl); Q9(Deamidated); C18(Carbamidomethyl)	3535.64	High	4.85536	High	9.4496	1
	YPIEHGIVTNWDDMEKIWHHTFYNELR	1	2	1	P60709	M14(Oxidation)	3459.64	High	4.33559			1
	FRCPEALFQPSFLGMESCGIHETTFNSIMK	4	2	1	P60709	C3(Carbamidomethyl); M15(Oxidation); C18(Carbamidomethyl)	3550.61	Medium	3.94296	High	7.2036	1
	LDLAGRDLTDYLMK	12	4	2	P60709;P68032		1623.84	High	3.51951	High	3.86674	1
	CPEALFQPSFLGMESCGIHETTFNSIMK	2	2	1	P60709	C1(Carbamidomethyl); Q7(Deamidated); M13(Oxidation); C16(Carbamidomethyl)	3248.46	High	3.40474			0
	GYSFTTTAEREIVRDIK	1	2	1	P60709		1986.03	Medium	3.29341			2
	CPEALFQPSFLGMESCGIHETTFNSIMK	2	2	1	P60709	C1(Carbamidomethyl); Q7(Deamidated); C16(Carbamidomethyl); N24(Deamidated)	3233.46	High	3.00344	High	4.10832	0
	LDLAGRDLTDYLMK	2	4	2	P60709;P68032	M13(Oxidation)	1639.84	High	2.95225			1
	CPEALFQPSFLGMESCGIHETTFNSIMK	2	2	1	P60709	C1(Carbamidomethyl); C16(Carbamidomethyl)	3231.46			High	6.70583	0
	YSVWIGGSILASLSTFQQMWISKQEYDESGPSIVHRK	2	1	1	P60709	Q17(Deamidated); Q18(Deamidated)	4230.12			Medium	5.66302	2
	LCYVALDFEQEMATAASSSSLEK	2	2	1	P60709	C2(Carbamidomethyl); Q10(Deamidated)	2551.16			High	5.37302	0
	LCYVALDFEQEMATAASSSSLEKSYELPDGQVITIGNER	3	2	1	P60709	C2(Carbamidomethyl); Q10(Deamidated); Q31(Deamidated)	4324.04			High	5.34575	1
	GILTLKYPIEHGIVTNWDDMEKIWHHTFYNELR	1	1	1	P60709	M20(Oxidation)	4085.07			High	4.42237	2
	DLYANTVLSGGTTMYPGIADR	1	1	1	P60709		2215.07			High	3.59904	0
	SYELPDGQVITIGNER	2	3	2	P60709;P68032		1790.89			High	3.44486	0
	FRCPEALFQPSFLGMESCGIHETTFNSIMK	1	2	1	P60709	C3(Carbamidomethyl); Q9(Deamidated); M15(Oxidation); C18(Carbamidomethyl); N26(Deamidated)	3552.61			Medium	2.8776	1
GL50581_4133	organism=Giardia_Assemblage_B_isolate_GS | product=Hypothetical protein | location=ACGJ01002921:2726-3121(-) | length=131 | sequence_SO=contig | SO=protein_coding	60.31	1	4	4	11	18.5401	18.32	2	4	34.1111	60.31	3	7	131	14.4765	6.11279
	Sequence	# PSMs	# Proteins	# Protein Groups	Protein Group Accessions	Modifications	MH+ [Da]	A2	XCorr A2	B2	XCorr B2	# Missed Cleavages
	IIPQGQEPQAFADVWCDQISK	4	1	1	GL50581_4133	C16(Carbamidomethyl)	2430.18	High	5.32467	High	4.95472	0
	IIPQGQEPQAFADVWCDQISKYFK	1	1	1	GL50581_4133	C16(Carbamidomethyl)	2868.39	High	3.82773			1
	LIELNEGAKHIATIAYLNEKGYPDSEPTTVLYSK	2	1	1	GL50581_4133	N18(Deamidated)	3778.98			High	6.24946	2
	YFKGGASDPDMVLLVAEIEDVAWR	4	1	1	GL50581_4133		2681.33			High	5.98712	1
GL50581_4095	organism=Giardia_Assemblage_B_isolate_GS | product=Hypothetical protein | location=ACGJ01002920:12159-12446(-) | length=95 | sequence_SO=contig | SO=protein_coding	60	1	3	3	8	34.3512	60	3	8					95	10.2455	6.52197
	Sequence	# PSMs	# Proteins	# Protein Groups	Protein Group Accessions	Modifications	MH+ [Da]	A2	XCorr A2	B2	XCorr B2	# Missed Cleavages
	HGSIFAGPQSNLAPGIIALINDQDVTILPKDTK	1	1	1	GL50581_4095		3443.85	High	6.14823			1
	HGSIFAGPQSNLAPGIIALINDQDVTILPKDTK	2	1	1	GL50581_4095	N11(Deamidated)	3444.85	High	6.04073			1
	KSNHEMLVTHPVDFAEVVDYVATK	1	1	1	GL50581_4095		2729.35	High	5.19689			1
	SNHEMLVTHPVDFAEVVDYVATK	3	1	1	GL50581_4095		2601.27	High	4.69696			0
	SNHEMLVTHPVDFAEVVDYVATK	1	1	1	GL50581_4095	N2(Deamidated)	2602.27	High	3.68852			0
GL50581_4017	organism=Giardia_Assemblage_B_isolate_GS | product=Translation initiation inhibitor | location=ACGJ01002917:136045-136407(-) | length=120 | sequence_SO=contig | SO=protein_coding	60	1	5	5	50	157.824	60	5	32	98.1911	60	4	18	120	12.8545	4.88135
	Sequence	# PSMs	# Proteins	# Protein Groups	Protein Group Accessions	Modifications	MH+ [Da]	A2	XCorr A2	B2	XCorr B2	# Missed Cleavages
	NMDDFAKVNEVYAEFFAESKPAR	14	1	1	GL50581_4017		2678.27	High	7.21544	High	8.6943	1
	TGNLVFVSGQLGIKDGELADGVQAQTR	13	1	1	GL50581_4017		2773.45	High	7.10634	High	6.91067	1
	TGNLVFVSGQLGIKDGELADGVQAQTR	8	1	1	GL50581_4017	Q10(Deamidated)	2774.44	High	6.09425	High	4.34109	1
	ICVEVSRLPKDALVEIDAIAEQ	5	1	1	GL50581_4017	C2(Carbamidomethyl)	2468.32	High	5.69976	High	5.09836	2
	VNEVYAEFFAESKPAR	7	1	1	GL50581_4017		1856.92	High	5.69221	High	5.55622	0
	NMDDFAKVNEVYAEFFAESKPAR	2	1	1	GL50581_4017	M2(Oxidation)	2694.25	High	5.42985			1
	LPKDALVEIDAIAEQ	1	1	1	GL50581_4017		1624.88	High	3.81416			1
GL50581_1609	organism=Giardia_Assemblage_B_isolate_GS | product=Hypothetical protein | location=ACGJ01002173:19178-19582(-) | length=134 | sequence_SO=contig | SO=protein_coding	59.7	1	4	4	12	32.4584	42.54	3	8	21.3363	43.28	2	4	134	14.8834	5.52881
	Sequence	# PSMs	# Proteins	# Protein Groups	Protein Group Accessions	Modifications	MH+ [Da]	A2	XCorr A2	B2	XCorr B2	# Missed Cleavages
	GMIPHLAELPTKYPNVYLVAVTEEEQDKVEAFSQK	2	1	1	GL50581_1609		3974.04	High	7.88348	High	8.72375	2
	GMIPHLAELPTKYPNVYLVAVTEEEQDKVEAFSQK	2	1	1	GL50581_1609	M2(Oxidation); N15(Deamidated)	3991.02	High	6.93088			2
	GMIPHLAELPTKYPNVYLVAVTEEEQDKVEAFSQK	3	1	1	GL50581_1609	N15(Deamidated); Q26(Deamidated)	3976.03	High	5.3456	Medium	4.07949	2
	LVWHGVPSSPECDEWLGKLNSA	2	1	1	GL50581_1609	C12(Carbamidomethyl)	2481.19	High	4.45301			1
	LVWHGVPSSPECDEWLGK	1	1	1	GL50581_1609	C12(Carbamidomethyl)	2095.98	High	3.46013			0
	AQEYKPGMAYMIEVFTTWCPPCR	1	1	1	GL50581_1609	C19(Carbamidomethyl); C22(Carbamidomethyl)	2835.27			High	4.54109	0
	AQEYKPGMAYMIEVFTTWCPPCR	1	1	1	GL50581_1609	Q2(Deamidated); C19(Carbamidomethyl); C22(Carbamidomethyl)	2836.28			High	3.99195	0
P02753	Retinol-binding protein 4 OS=Homo sapiens GN=RBP4 PE=1 SV=3 - [RET4_HUMAN]	59.2	1	9	9	350	402.734	59.2	9	113	942.815	59.2	9	237	201	22.9953	6.07471
	Sequence	# PSMs	# Proteins	# Protein Groups	Protein Group Accessions	Modifications	MH+ [Da]	A2	XCorr A2	B2	XCorr B2	# Missed Cleavages
	LLNNWDVCADMVGTFTDTEDPAKFK	27	1	1	P02753	C8(Carbamidomethyl)	2887.33	High	8.54757	High	8.9349	1
	VRLLNNWDVCADMVGTFTDTEDPAKFK	7	1	1	P02753	C10(Carbamidomethyl)	3142.5	High	7.05081	High	8.59337	2
	LLNNWDVCADMVGTFTDTEDPAKFK	3	1	1	P02753	C8(Carbamidomethyl); M11(Oxidation)	2903.32	High	6.83162	High	6.57198	1
	KDPEGLFLQDNIVAEFSVDETGQMSATAK	70	1	1	P02753	Q9(Deamidated)	3141.5	High	6.67007	High	5.3688	1
	GNDDHWIVDTDYDTYAVQYSCR	19	1	1	P02753	C21(Carbamidomethyl)	2693.13	High	6.66731	High	6.9419	0
	KDPEGLFLQDNIVAEFSVDETGQMSATAK	78	1	1	P02753		3140.53	High	6.18269	High	6.98045	1
	LLNLDGTCADSYSFVFSRDPNGLPPEAQK	28	1	1	P02753	C8(Carbamidomethyl)	3211.54	High	5.60302	High	6.25956	1
	LLNLDGTCADSYSFVFSR	9	1	1	P02753	C8(Carbamidomethyl)	2064.97	High	5.58281	High	5.48971	0
	MKYWGVASFLQK	14	1	1	P02753		1457.76	High	5.07929	High	5.09914	1
	LLNLDGTCADSYSFVFSRDPNGLPPEAQK	26	1	1	P02753	C8(Carbamidomethyl); N21(Deamidated)	3212.53	High	4.90187	High	5.84693	1
	LLNLDGTCADSYSFVFSRDPNGLPPEAQK	8	1	1	P02753	N3(Deamidated); C8(Carbamidomethyl); N21(Deamidated)	3213.53	High	4.44443	High	4.47654	1
	KDPEGLFLQDNIVAEFSVDETGQMSATAK	4	1	1	P02753	Q9(Deamidated); M24(Oxidation)	3157.52	High	3.93783	High	3.22348	1
	LLNLDGTCADSYSFVFSR	1	1	1	P02753	N3(Deamidated); C8(Carbamidomethyl)	2065.95	High	3.81147			0
	YWGVASFLQKGNDDHWIVDTDYDTYAVQYSCR	2	1	1	P02753	N12(Deamidated); C31(Carbamidomethyl)	3873.73	Medium	3.59807			1
	GNDDHWIVDTDYDTYAVQYSCR	7	1	1	P02753	N2(Deamidated); C21(Carbamidomethyl)	2694.12	High	3.28688	High	3.65087	0
	VRLLNNWDVCADMVGTFTDTEDPAKFK	5	1	1	P02753	N5(Deamidated); C10(Carbamidomethyl)	3143.5	Medium	3.17524	High	5.54621	2
	YWGVASFLQK	11	1	1	P02753		1198.63	High	3.02689	High	3.06313	0
	LLNNWDVCADMVGTFTDTEDPAKFK	16	1	1	P02753	N4(Deamidated); C8(Carbamidomethyl)	2888.32			High	8.05543	1
	YWGVASFLQKGNDDHWIVDTDYDTYAVQYSCR	1	1	1	P02753	C31(Carbamidomethyl)	3872.73			High	4.94843	1
	LLNNWDVCADMVGTFTDTEDPAKFK	3	1	1	P02753	N3(Deamidated); N4(Deamidated); C8(Carbamidomethyl)	2889.32			High	4.80814	1
	KDPEGLFLQDNIVAEFSVDETGQMSATAK	10	1	1	P02753	Q9(Deamidated); N11(Deamidated)	3142.5			High	4.45213	1
	KDPEGLFLQDNIVAEFSVDETGQMSATAK	1	1	1	P02753	Q9(Deamidated); N11(Deamidated); Q23(Deamidated)	3143.49			Medium	2.87794	1
GL50581_203	organism=Giardia_Assemblage_B_isolate_GS | product=4-methyl-5-thiazole monophosphate biosynthesis enzyme | location=ACGJ01000296:9966-10526(+) | length=186 | sequence_SO=contig | SO=protein_coding	59.14	1	5	5	30	42.7011	37.63	3	10	83.8114	59.14	5	20	186	19.621	6.52197
	Sequence	# PSMs	# Proteins	# Protein Groups	Protein Group Accessions	Modifications	MH+ [Da]	A2	XCorr A2	B2	XCorr B2	# Missed Cleavages
	RATCYPSLKDGMVTGGAQFVDEPVVVDGNFLTSQGPATALAFAIK	2	1	1	GL50581_203	C4(Carbamidomethyl); N29(Deamidated)	4700.35	High	7.52011			2
	ALEVLVSPDKYAEVTKGMLVHLIGK	10	1	1	GL50581_203		2710.53	High	6.84621	High	7.88494	2
	ATCYPSLKDGMVTGGAQFVDEPVVVDGNFLTSQGPATALAFAIK	6	1	1	GL50581_203	C3(Carbamidomethyl); Q17(Deamidated); Q33(Deamidated)	4545.24	High	5.79769	High	6.43925	1
	RATCYPSLKDGMVTGGAQFVDEPVVVDGNFLTSQGPATALAFAIK	4	1	1	GL50581_203	C4(Carbamidomethyl); Q18(Deamidated); N29(Deamidated)	4701.34	High	4.14859	High	5.09598	2
	ATCYPSLKDGMVTGGAQFVDEPVVVDGNFLTSQGPATALAFAIK	2	1	1	GL50581_203	C3(Carbamidomethyl); Q17(Deamidated); N28(Deamidated); Q33(Deamidated)	4546.25			High	5.42819	1
	DGMVTGGAQFVDEPVVVDGNFLTSQGPATALAFAIK	2	1	1	GL50581_203	N20(Deamidated)	3623.82			High	4.54792	0
	ATCYPSLKDGMVTGGAQFVDEPVVVDGNFLTSQGPATALAFAIK	2	1	1	GL50581_203	C3(Carbamidomethyl)	4543.26			High	4.49267	1
	MQAGAHGVTVCMDALVSEVNSTLYDAIILPGGPGWKEMQR	2	1	1	GL50581_203	Q2(Deamidated); C11(Carbamidomethyl); N20(Deamidated)	4304.09			High	4.23991	1
GL50581_1587	organism=Giardia_Assemblage_B_isolate_GS | product=Giardia trophozoite antigen GTA-1 | location=ACGJ01002166:98995-99540(+) | length=181 | sequence_SO=contig | SO=protein_coding	59.12	1	10	10	60	63.5868	58.56	7	18	180.036	59.12	8	42	181	20.7204	5.19873
	Sequence	# PSMs	# Proteins	# Protein Groups	Protein Group Accessions	Modifications	MH+ [Da]	A2	XCorr A2	B2	XCorr B2	# Missed Cleavages
	SLMLLTEDDLKQMGIDSLGDRK	8	1	1	GL50581_1587		2478.27	High	6.32238	High	6.84111	2
	SLMLLTEDDLKQMGIDSLGDRK	5	1	1	GL50581_1587	M3(Oxidation); Q12(Deamidated)	2495.26	High	5.49639	High	4.19467	2
	SLMLLTEDDLKQMGIDSLGDRK	1	1	1	GL50581_1587	Q12(Deamidated)	2479.26	High	5.22401			2
	TELTEENSGEIVTLELIMSLAPNHMSAICTVR	3	1	1	GL50581_1587	C29(Carbamidomethyl)	3558.74	High	4.70193	High	8.57489	0
	RLDRWDGFLWR	11	1	1	GL50581_1587		1519.79	High	4.48729	High	4.22985	2
	SIIRLPCPVSDAEVEVELA	7	1	1	GL50581_1587	C7(Carbamidomethyl)	2097.1	High	2.86903	High	3.84412	1
	LDRWDGFLWR	5	1	1	GL50581_1587		1363.69	High	2.86465	High	3.84535	1
	HDVSVWLSSIDMK	1	1	1	GL50581_1587		1516.75	Medium	2.46215			0
	IWPVEFWSK	1	1	1	GL50581_1587		1191.62	Medium	1.84787			0
	TELTEENSGEIVTLELIMSLAPNHMSAICTVR	2	1	1	GL50581_1587	N7(Deamidated); C29(Carbamidomethyl)	3559.74			High	7.57114	0
	TELTEENSGEIVTLELIMSLAPNHMSAICTVR	3	1	1	GL50581_1587	N7(Deamidated); N23(Deamidated); C29(Carbamidomethyl)	3560.75			High	6.84311	0
	SLMLLTEDDLKQMGIDSLGDRK	4	1	1	GL50581_1587	M3(Oxidation)	2494.26			High	6.81758	2
	IWPVEFWSKHDVSVWLSSIDMKK	3	1	1	GL50581_1587		2817.45			High	5.15492	2
	TELTEENSGEIVTLELIMSLAPNHMSAICTVR	2	1	1	GL50581_1587	N7(Deamidated); N23(Deamidated); M25(Oxidation); C29(Carbamidomethyl)	3576.72			High	4.38914	0
	IWPVEFWSKHDVSVWLSSIDMK	3	1	1	GL50581_1587		2689.35			High	4.34838	1
	WDGFLWR	1	1	1	GL50581_1587		979.482			High	2.18592	0
Q9Y547	Intraflagellar transport protein 25 homolog OS=Homo sapiens GN=HSPB11 PE=1 SV=1 - [IFT25_HUMAN]	57.64	1	3	3	9	15.3366	29.86	2	4	17.4105	38.19	2	5	144	16.2871	5.03369
	Sequence	# PSMs	# Proteins	# Protein Groups	Protein Group Accessions	Modifications	MH+ [Da]	A2	XCorr A2	B2	XCorr B2	# Missed Cleavages
	FIIVSAFDHFASVHSVSAEGTVVSNLSS	1	1	1	Q9Y547		2907.45	High	4.45044			0
	LVIQSYFVQTLKIEK	3	1	1	Q9Y547		1809.05	High	3.83667	High	3.81698	1
	FIIVSAFDHFASVHSVSAEGTVVSNLSS	1	1	1	Q9Y547	N25(Deamidated)	2908.45	High	3.73586			0
	STSKEPVDFEQWIEKDLVHTEGQLQNEEIVAHDGSATYLR	2	1	1	Q9Y547	Q23(Deamidated)	4600.24			High	8.07542	2
	STSKEPVDFEQWIEKDLVHTEGQLQNEEIVAHDGSATYLR	2	1	1	Q9Y547	Q11(Deamidated); N26(Deamidated)	4601.23			Medium	5.51804	2
P01009	Alpha-1-antitrypsin OS=Homo sapiens GN=SERPINA1 PE=1 SV=3 - [A1AT_HUMAN]	56.7	1	18	18	192	172.459	24.64	7	44	678.068	56.7	18	148	418	46.707	5.59229
	Sequence	# PSMs	# Proteins	# Protein Groups	Protein Group Accessions	Modifications	MH+ [Da]	A2	XCorr A2	B2	XCorr B2	# Missed Cleavages
	FNKPFVFLMIEQNTKSPLFMGK	28	1	1	P01009		2616.38	High	8.4148	High	9.08637	1
	FNKPFVFLMIEQNTKSPLFMGK	23	1	1	P01009	M20(Oxidation)	2632.37	High	6.25469	High	8.29994	1
	FNKPFVFLMIEQNTK	18	1	1	P01009		1855.99	High	4.87595	High	6.09892	0
	FNKPFVFLMIEQNTKSPLFMGK	7	1	1	P01009	N2(Deamidated)	2617.36	High	4.87292	High	6.82471	1
	ITPNLAEFAFSLYR	29	1	1	P01009		1641.87	High	3.8472	High	4.91707	0
	AVLTIDEKGTEAAGAMFLEAIPMSIPPEVK	21	1	1	P01009		3128.61	High	3.73777	High	7.12507	1
	LYHSEAFTVNFGDTEEAKKQINDYVEK	5	1	1	P01009	N10(Deamidated)	3176.54	Medium	3.37969	High	5.86006	2
	AVLTIDEKGTEAAGAMFLEAIPMSIPPEVK	8	1	1	P01009	M23(Oxidation)	3144.62	High	2.85482	High	7.39804	1
	LSSWVLLMK	5	1	1	P01009		1076.62	High	2.83083	High	3.07981	0
	KLSSWVLLMK	4	1	1	P01009		1204.71	High	2.19305	High	3.11132	1
	LYHSEAFTVNFGDTEEAKKQINDYVEK	4	1	1	P01009		3175.53			High	8.92874	2
	TLNQPDSQLQLTTGNGLFLSEGLK	4	1	1	P01009		2574.35			High	6.67017	0
	TDTSHHDQDHPTFNKITPNLAEFAFSLYR	3	1	1	P01009		3402.63			High	6.66361	1
	TLNQPDSQLQLTTGNGLFLSEGLK	6	1	1	P01009	N15(Deamidated)	2575.33			High	6.44134	0
	FNKPFVFLMIEQNTKSPLFMGKVVNPTQK	4	1	1	P01009	Q12(Deamidated)	3383.82			High	6.4367	2
	SVLGQLGITKVFSNGADLSGVTEEAPLKLSK	2	1	1	P01009		3158.72			High	5.99702	2
	TLNQPDSQLQLTTGNGLFLSEGLKLVDK	1	1	1	P01009		3029.63			High	5.64245	1
	ELDRDTVFALVNYIFFK	1	1	1	P01009		2090.1			High	5.6332	1
	LSITGTYDLKSVLGQLGITK	2	1	1	P01009		2107.2			High	5.49896	1
	FNKPFVFLMIEQNTKSPLFMGK	3	1	1	P01009	N2(Deamidated); M9(Oxidation)	2633.37			High	5.19438	1
	GTEAAGAMFLEAIPMSIPPEVK	5	1	1	P01009		2259.16			High	5.11194	0
	SVLGQLGITKVFSNGADLSGVTEEAPLKLSK	3	1	1	P01009	N14(Deamidated)	3159.73			High	4.8016	2
	FNKPFVFLMIEQNTK	3	1	1	P01009	M9(Oxidation)	1871.97			High	4.5463	0
	GKWERPFEVKDTEEEDFHVDQVTTVK	1	1	1	P01009		3148.52			High	4.48254	2
	LYHSEAFTVNFGDTEEAKK	1	1	1	P01009		2186.04			High	3.07932	1
	LSITGTYDLK	1	1	1	P01009		1110.6			High	2.62592	0
GL50581_4115	organism=Giardia_Assemblage_B_isolate_GS | product=Fructose-bisphosphate aldolase | location=ACGJ01002920:57570-58541(+) | length=323 | sequence_SO=contig | SO=protein_coding	56.66	1	15	15	157	527.434	55.42	13	107	271.764	55.73	13	50	323	35.1321	6.53662
	Sequence	# PSMs	# Proteins	# Protein Groups	Protein Group Accessions	Modifications	MH+ [Da]	A2	XCorr A2	B2	XCorr B2	# Missed Cleavages
	ITAFGSAGHAGDYKVVSLEEAKAWYK	12	1	1	GL50581_4115		2798.42	High	8.41526	Medium	4.89941	2
	MAIDLGFSSVMIDASHHPFDENVR	13	1	1	GL50581_4115		2688.26	High	8.17642	High	8.63912	0
	KFVELTGVDALAVAIGTSHGAYK	12	1	1	GL50581_4115		2347.26	High	7.82332	High	6.73519	1
	MPDAVGVPIESIVHAIGEGICK	12	1	1	GL50581_4115	C21(Carbamidomethyl)	2292.17	High	7.58413	High	6.78167	0
	FVELTGVDALAVAIGTSHGAYK	11	1	1	GL50581_4115		2219.18	High	7.52175	High	7.28382	0
	GVSVEAELGTLGGIEEDVQNVVQLTDPQDAKK	10	1	1	GL50581_4115		3338.69	High	7.41136	High	8.35316	1
	YGGKMPDAVGVPIESIVHAIGEGICK	14	1	1	GL50581_4115	C25(Carbamidomethyl)	2697.38	High	6.70381	High	7.53594	1
	MAIDLGFSSVMIDASHHPFDENVR	6	1	1	GL50581_4115	M1(Oxidation)	2704.26	High	6.31807			0
	MPDAVGVPIESIVHAIGEGICKINVDSDSR	3	1	1	GL50581_4115	C21(Carbamidomethyl)	3178.58	High	5.98802	High	6.16852	1
	YGVGAFNVNNMEQIQGIMK	13	1	1	GL50581_4115		2113.04	High	5.88132	High	5.8509	0
	FVELTGVDALAVAIGTSHGAYKFK	3	1	1	GL50581_4115		2494.34	High	4.85596	High	7.65348	1
	DYLGPGRDAITEMLIPK	22	1	1	GL50581_4115		1888.99	High	4.5051	High	4.33403	1
	GVSVEAELGTLGGIEEDVQNVVQLTDPQDAKK	12	1	1	GL50581_4115	Q19(Deamidated)	3339.69	High	4.48561	High	6.05045	1
	MPDAVGVPIESIVHAIGEGICKINVDSDSR	4	1	1	GL50581_4115	C21(Carbamidomethyl); N24(Deamidated)	3179.6	High	4.16466	High	4.22041	1
	KHKYGVGAFNVNNMEQIQGIMK	2	1	1	GL50581_4115		2506.27	High	4.12647			2
	MPDAVGVPIESIVHAIGEGICK	1	1	1	GL50581_4115	M1(Oxidation); C21(Carbamidomethyl)	2308.17	High	4.03863			0
	YGGKMPDAVGVPIESIVHAIGEGICK	1	1	1	GL50581_4115	M5(Oxidation); C25(Carbamidomethyl)	2713.36	Medium	3.95017			1
	HKYGVGAFNVNNMEQIQGIMK	1	1	1	GL50581_4115		2378.17	Medium	3.25483			1
	YGVGAFNVNNMEQIQGIMK	3	1	1	GL50581_4115	N7(Deamidated)	2114.02			High	4.70181	0
	YGGKMPDAVGVPIESIVHAIGEGICKINVDSDSR	1	1	1	GL50581_4115	C25(Carbamidomethyl); N28(Deamidated)	3584.78			Medium	3.927	2
	FDPRDYLGPGRDAITEMLIPK	1	1	1	GL50581_4115		2404.24			Medium	3.59262	2
GL50581_1019	organism=Giardia_Assemblage_B_isolate_GS | product=Peptidyl-prolyl cis-trans isomerase B precursor | location=ACGJ01001336:2793-3299(+) | length=168 | sequence_SO=contig | SO=protein_coding	56.55	1	7	7	52	77.0338	48.21	5	28	92.2261	47.62	5	24	168	18.0181	8.26514
	Sequence	# PSMs	# Proteins	# Protein Groups	Protein Group Accessions	Modifications	MH+ [Da]	A2	XCorr A2	B2	XCorr B2	# Missed Cleavages
	FPDENFEIKHFVGCLSMANAGPNTNGSQFFLTVADTAWLDGKHVVFGR	7	1	1	GL50581_1019	C14(Carbamidomethyl); N19(Deamidated); N23(Deamidated)	5343.54	High	8.19968	High	8.77271	2
	HFVGCLSMANAGPNTNGSQFFLTVADTAWLDGKHVVFGR	6	1	1	GL50581_1019	C5(Carbamidomethyl); Q19(Deamidated)	4223.03	Medium	5.9436	High	7.27702	1
	FPDENFEIKHFVGCLSMANAGPNTNGSQFFLTVADTAWLDGKHVVFGR	9	1	1	GL50581_1019	C14(Carbamidomethyl); N19(Deamidated); N23(Deamidated); N25(Deamidated)	5344.56	Medium	5.65286	High	6.54399	2
	HFVGCLSMANAGPNTNGSQFFLTVADTAWLDGKHVVFGR	7	1	1	GL50581_1019	C5(Carbamidomethyl); N16(Deamidated); Q19(Deamidated)	4224.05	High	5.38939	High	7.73479	1
	VLDGMDVVKAIETTK	2	1	1	GL50581_1019		1618.87	High	4.09168			1
	ITMGLFGSIVPK	9	1	1	GL50581_1019		1262.72	High	3.91671	High	2.76091	0
	SIYGAKFPDENFEIK	2	1	1	GL50581_1019		1757.87	High	3.18968			1
	VLDGMDVVKAIETTK	1	1	1	GL50581_1019	M5(Oxidation)	1634.87	Medium	2.58741			1
	ITMGLFGSIVPK	2	1	1	GL50581_1019	M3(Oxidation)	1278.71	High	2.27413			0
	FPDENFEIKHFVGCLSMANAGPNTNGSQFFLTVADTAWLDGKHVVFGR	1	1	1	GL50581_1019	C14(Carbamidomethyl)	5341.58			High	9.37914	2
	HFVGCLSMANAGPNTNGSQFFLTVADTAWLDGKHVVFGR	2	1	1	GL50581_1019	C5(Carbamidomethyl)	4222.04			High	9.07969	1
	SIYGAKFPDENFEIKHFVGCLSMANAGPNTNGSQFFLTVADTAWLDGK	3	1	1	GL50581_1019	C20(Carbamidomethyl); N29(Deamidated); N31(Deamidated); Q34(Deamidated)	5268.47			Medium	5.56077	2
	VFFDITVGGKPLGR	1	1	1	GL50581_1019		1505.86			High	3.59217	0
P37802	Transgelin-2 OS=Homo sapiens GN=TAGLN2 PE=1 SV=3 - [TAGL2_HUMAN]	55.78	1	8	8	47	100.531	55.78	8	23	120.25	55.78	7	24	199	22.3772	8.25049
	Sequence	# PSMs	# Proteins	# Protein Groups	Protein Group Accessions	Modifications	MH+ [Da]	A2	XCorr A2	B2	XCorr B2	# Missed Cleavages
	YGINTTDIFQTVDLWEGKNMACVQR	6	1	1	P37802	C22(Carbamidomethyl)	2959.41	High	9.88291	High	10.2302	1
	YGINTTDIFQTVDLWEGKNMACVQR	4	1	1	P37802	N4(Deamidated); C22(Carbamidomethyl)	2960.41	High	6.76196	High	7.24307	1
	TLMNLGGLAVARDDGLFSGDPNWFPKK	8	1	1	P37802		2919.49	High	5.64042	High	6.27683	2
	TLMNLGGLAVARDDGLFSGDPNWFPK	2	1	1	P37802		2791.39	High	5.6227	High	5.5681	1
	QYDADLEQILIQWITTQCRK	2	1	1	P37802	C18(Carbamidomethyl)	2522.27	High	5.5832			1
	YGINTTDIFQTVDLWEGK	4	1	1	P37802		2100.02	High	5.10262	High	5.16284	0
	TLMNLGGLAVARDDGLFSGDPNWFPKK	8	1	1	P37802	N4(Deamidated)	2920.49	High	5.06719	High	6.19204	2
	TLMNLGGLAVARDDGLFSGDPNWFPKK	2	1	1	P37802	M3(Oxidation); N4(Deamidated)	2936.47	High	4.80884			2
	IEKQYDADLEQILIQWITTQCRK	1	1	1	P37802	C21(Carbamidomethyl)	2892.5	High	4.1968			2
	TLMNLGGLAVARDDGLFSGDPNWFPKK	1	1	1	P37802	M3(Oxidation)	2935.49	High	4.15943			2
	TLMNLGGLAVARDDGLFSGDPNWFPK	1	1	1	P37802	M3(Oxidation)	2807.38	High	3.37888			1
	DGTVLCELINALYPEGQAPVKK	1	1	1	P37802	C6(Carbamidomethyl); N10(Deamidated)	2416.26	High	3.32869			1
	QMEQISQFLQAAER	2	1	1	P37802		1678.83	High	3.30552	High	3.6681	0
	DGTVLCELINALYPEGQAPVKK	3	1	1	P37802	C6(Carbamidomethyl)	2415.26			High	4.67313	1
	IEKQYDADLEQILIQWITTQCRK	2	1	1	P37802	Q4(Deamidated); Q11(Deamidated); C21(Carbamidomethyl)	2894.46			High	4.59179	2
P62158	Calmodulin OS=Homo sapiens GN=CALM1 PE=1 SV=2 - [CALM_HUMAN]	55.7	1	3	3	108	232.813	55.7	3	66	137.774	55.7	3	42	149	16.8268	4.22119
	Sequence	# PSMs	# Proteins	# Protein Groups	Protein Group Accessions	Modifications	MH+ [Da]	A2	XCorr A2	B2	XCorr B2	# Missed Cleavages
	SLGQNPTEAELQDMINEVDADGNGTIDFPEFLTMMAR	11	1	1	P62158	M14(Oxidation); M34(Oxidation)	4101.83	High	7.35962	High	6.08065	0
	EAFSLFDKDGDGTITTKELGTVMR	11	1	1	P62158		2631.3	High	7.32483	High	6.8426	2
	SLGQNPTEAELQDMINEVDADGNGTIDFPEFLTMMAR	2	1	1	P62158	M14(Oxidation); M34(Oxidation); M35(Oxidation)	4117.82	High	6.71863			0
	SLGQNPTEAELQDMINEVDADGNGTIDFPEFLTMMAR	10	1	1	P62158	M14(Oxidation)	4085.84	High	6.17386	High	6.66689	0
	SLGQNPTEAELQDMINEVDADGNGTIDFPEFLTMMAR	7	1	1	P62158	N5(Deamidated); M14(Oxidation); N16(Deamidated); N23(Deamidated)	4088.82	High	5.82894	High	5.54861	0
	SLGQNPTEAELQDMINEVDADGNGTIDFPEFLTMMAR	10	1	1	P62158	M14(Oxidation); N23(Deamidated); M34(Oxidation)	4102.84	High	5.54528	High	4.5708	0
	EADIDGDGQVNYEEFVQMMTAK	7	1	1	P62158		2490.08	High	5.50695	High	4.07077	0
	SLGQNPTEAELQDMINEVDADGNGTIDFPEFLTMMAR	12	1	1	P62158	M14(Oxidation); N23(Deamidated)	4086.83	High	5.40977	High	3.60667	0
	SLGQNPTEAELQDMINEVDADGNGTIDFPEFLTMMAR	10	1	1	P62158	M14(Oxidation); N16(Deamidated); N23(Deamidated)	4087.83	High	5.20571	High	5.96628	0
	SLGQNPTEAELQDMINEVDADGNGTIDFPEFLTMMAR	28	1	1	P62158	M14(Oxidation); N16(Deamidated); N23(Deamidated); M34(Oxidation)	4103.81	High	4.59062	High	5.55384	0
P62942	Peptidyl-prolyl cis-trans isomerase FKBP1A OS=Homo sapiens GN=FKBP1A PE=1 SV=2 - [FKB1A_HUMAN]	55.56	1	4	4	41	95.5379	55.56	4	19	123.671	55.56	3	22	108	11.9431	8.1626
	Sequence	# PSMs	# Proteins	# Protein Groups	Protein Group Accessions	Modifications	MH+ [Da]	A2	XCorr A2	B2	XCorr B2	# Missed Cleavages
	AKLTISPDYAYGATGHPGIIPPHATLVFDVELLKLE	10	1	1	P62942		3847.08	High	8.03357	High	8.45022	2
	LTISPDYAYGATGHPGIIPPHATLVFDVELLKLE	7	1	1	P62942		3647.93	High	5.98764	High	5.6949	1
	FMLGKQEVIRGWEEGVAQMSVGQR	15	1	1	P62942		2735.4	High	5.7828	High	6.07498	2
	FMLGKQEVIRGWEEGVAQMSVGQR	3	1	1	P62942	M2(Oxidation)	2751.38	High	5.29746	High	4.6305	2
	QEVIRGWEEGVAQMSVGQR	1	1	1	P62942		2159.06	High	5.10981			1
	FMLGKQEVIRGWEEGVAQMSVGQR	4	1	1	P62942	Q6(Deamidated)	2736.38	High	4.51821			2
	FMLGKQEVIRGWEEGVAQMSVGQR	1	1	1	P62942	M2(Oxidation); Q6(Deamidated)	2752.35			High	4.27988	2
Q9UMX5	Neudesin OS=Homo sapiens GN=NENF PE=1 SV=1 - [NENF_HUMAN]	55.23	1	5	5	9	25.9647	29.65	3	5	14.6332	39.53	3	4	172	18.8448	5.69385
	Sequence	# PSMs	# Proteins	# Protein Groups	Protein Group Accessions	Modifications	MH+ [Da]	A2	XCorr A2	B2	XCorr B2	# Missed Cleavages
	RILNEDGSPNLDFKPEDQPHFDIKDEF	1	1	1	Q9UMX5		3215.53	High	6.5052			2
	ILNEDGSPNLDFKPEDQPHFDIKDEF	2	1	1	Q9UMX5		3059.42	High	5.98201			1
	LFTEEELARYGGEEEDQPIYLAVK	4	1	1	Q9UMX5		2799.37	High	4.56531	High	4.62182	1
	MSLDPADLTHDTTGLTAKELEALDEVFTK	1	1	1	Q9UMX5		3161.56			Medium	3.81814	1
	GVVFDVTSGKEFYGR	1	1	1	Q9UMX5		1660.83			High	2.31861	1
GL50581_1575	organism=Giardia_Assemblage_B_isolate_GS | product=Arginine deiminase | location=ACGJ01002166:56716-58458(+) | length=580 | sequence_SO=contig | SO=protein_coding	54.66	1	28	28	324	782.583	54.66	27	211	481.962	50.69	24	113	580	64.2975	6.53662
	Sequence	# PSMs	# Proteins	# Protein Groups	Protein Group Accessions	Modifications	MH+ [Da]	A2	XCorr A2	B2	XCorr B2	# Missed Cleavages
	LAQATQGGETERAEIVVVHLPQGTSFLTSLNPEGNLLEESMCPDELKR	5	1	1	GL50581_1575	C42(Carbamidomethyl)	5264.62	High	9.17745	High	9.70934	2
	VYMPYDVLSEASPAEREVLMDQAMASLKYEFHPSGAR	10	1	1	GL50581_1575		4187.99	High	8.94356	High	9.32127	2
	VYMPYDVLSEASPAEREVLMDQAMASLKYEFHPSGAR	11	1	1	GL50581_1575	M3(Oxidation)	4203.96	High	8.34195	Medium	5.60383	2
	IPHEYQLAYGCNNLNLGNNCVLSVHQPTIDFIK	5	1	1	GL50581_1575	C11(Carbamidomethyl); C20(Carbamidomethyl)	3841.88	High	7.23716	High	6.08717	0
	KVLSALSNRNLVDVILSEPVIHLIPGVR	3	1	1	GL50581_1575		3051.8	High	6.87239	High	5.18546	2
	EVLMDQAMASLKYEFHPSGAR	10	1	1	GL50581_1575		2380.15	High	6.27616	High	7.04226	1
	VLSALSNRNLVDVILSEPVIHLIPGVR	6	1	1	GL50581_1575		2923.71	High	6.12512	High	5.48161	1
	ANVEFQQWLDENGYTIIR	13	1	1	GL50581_1575		2196.07	High	6.06636	High	6.21953	0
	SHNLSNGLDLVYVPFR	46	1	1	GL50581_1575	N6(Deamidated)	1831.94	High	5.9906	High	5.09641	0
	SHNLSNGLDLVYVPFR	17	1	1	GL50581_1575		1830.95	High	5.90803	High	5.55955	0
	REQVFALIFWKR	5	1	1	GL50581_1575		1592.91	High	5.75847	High	5.76055	2
	EGGPHCMLEGGDFIPASPGLTMMGVGLR	9	1	1	GL50581_1575	C6(Carbamidomethyl)	2886.34	High	5.75217	High	5.49671	0
	AGSLKAILDKIPQLPSFTPK	14	1	1	GL50581_1575		2124.24	High	5.64063	High	5.76421	2
	VYMPYDVLSEASPAEREVLMDQAMASLKYEFHPSGAR	2	1	1	GL50581_1575	Q22(Deamidated)	4188.99	Medium	5.57894	Medium	5.21118	2
	MHLDCTCSIIHDKLVVLDEYICSGMGLR	5	1	1	GL50581_1575	C5(Carbamidomethyl); C7(Carbamidomethyl); C22(Carbamidomethyl)	3335.55	High	5.5761	High	5.54467	1
	VVGDCREGGPHCMLEGGDFIPASPGLTMMGVGLR	5	1	1	GL50581_1575	C5(Carbamidomethyl); C12(Carbamidomethyl)	3572.65	High	5.56153	High	6.51167	1
	YVDEWIDIGAEAAKK	5	1	1	GL50581_1575		1707.86	High	5.38242	High	4.10749	1
	SHNLSNGLDLVYVPFRGITR	5	1	1	GL50581_1575		2258.21	High	5.26488	High	3.67673	1
	KVLSALSNRNLVDVILSEPVIHLIPGVR	2	1	1	GL50581_1575	N8(Deamidated)	3052.8	High	5.2265			2
	IPHEYQLAYGCNNLNLGNNCVLSVHQPTIDFIK	12	1	1	GL50581_1575	C11(Carbamidomethyl); N18(Deamidated); C20(Carbamidomethyl)	3842.89	High	5.21105	Medium	3.72322	0
	SHNLSNGLDLVYVPFRGITR	11	1	1	GL50581_1575	N6(Deamidated)	2259.19	High	4.83789	Medium	4.05304	1
	ANVEFQQWLDENGYTIIR	2	1	1	GL50581_1575	Q6(Deamidated); N12(Deamidated)	2198.05	High	4.77157			0
	ANVEFQQWLDENGYTIIR	4	1	1	GL50581_1575	N12(Deamidated)	2197.06	High	4.71514			0
	NLVDVILSEPVIHLIPGVR	30	1	1	GL50581_1575		2083.22	High	4.52625	High	4.09079	0
	VYMPYDVLSEASPAEREVLMDQAMASLK	6	1	1	GL50581_1575		3143.53	High	4.40553	High	4.77693	1
	LVVLDEYICSGMGLR	10	1	1	GL50581_1575	C9(Carbamidomethyl)	1724.88	High	4.2529	High	4.31176	0
	YVDEWIDIGAEAAK	8	1	1	GL50581_1575		1579.76	High	4.14503	High	3.71116	0
	RREQVFALIFWK	9	1	1	GL50581_1575		1592.91	High	4.1417	High	3.84778	2
	VYMPYDVLSEASPAEREVLMDQAMASLK	3	1	1	GL50581_1575	Q22(Deamidated)	3144.49	High	4.03698	High	4.35264	1
	AILDKIPQLPSFTPK	2	1	1	GL50581_1575		1667.97	High	3.98724			1
	REQVFALIFWK	3	1	1	GL50581_1575		1436.8	High	3.96729	High	3.31175	1
	VYMPYDVLSEASPAER	5	1	1	GL50581_1575		1826.87	High	3.68781			0
	EGGPHCMLEGGDFIPASPGLTMMGVGLR	2	1	1	GL50581_1575	C6(Carbamidomethyl); M22(Oxidation)	2902.32	High	3.65666			0
	EQVFALIFWKR	12	1	1	GL50581_1575		1436.81	High	3.47001	High	3.87164	1
	LISEGRVPYITWRMPSMPVVSLK	2	1	1	GL50581_1575	M14(Oxidation)	2675.44	Medium	3.4052			2
	LISEGRVPYITWR	2	1	1	GL50581_1575		1589.88	High	3.1515			1
	EQVFALIFWK	5	1	1	GL50581_1575		1280.7	High	2.99436	High	2.95698	0
	VYMPYDVLSEASPAEREVLMDQAMASLK	4	1	1	GL50581_1575	M3(Oxidation); Q22(Deamidated)	3160.49	High	2.94856			1
	NLVDVILSEPVIHLIPGVR	1	1	1	GL50581_1575	N1(Deamidated)	2084.22	High	2.5543			0
	AGSLKAILDKIPQLPSFTPK	1	1	1	GL50581_1575	Q13(Deamidated)	2125.24	High	2.08835			2
	LAQATQGGETERAEIVVVHLPQGTSFLTSLNPEGNLLEESMCPDELKR	2	1	1	GL50581_1575	Q6(Deamidated); Q22(Deamidated); C42(Carbamidomethyl)	5266.62			High	10.0709	2
	IPHEYQLAYGCNNLNLGNNCVLSVHQPTIDFIK	4	1	1	GL50581_1575	C11(Carbamidomethyl); N13(Deamidated); N15(Deamidated); C20(Carbamidomethyl)	3843.87			High	7.14935	0
	IPHEYQLAYGCNNLNLGNNCVLSVHQPTIDFIK	2	1	1	GL50581_1575	Q6(Deamidated); C11(Carbamidomethyl); N18(Deamidated); N19(Deamidated); C20(Carbamidomethyl)	3844.86			High	5.94775	0
	LAQATQGGETERAEIVVVHLPQGTSFLTSLNPEGNLLEESMCPDELKR	2	1	1	GL50581_1575	N31(Deamidated); N35(Deamidated); M41(Oxidation); C42(Carbamidomethyl)	5282.6			Medium	5.45162	2
	ANVEFQQWLDENGYTIIRIPHEYQLAYGCNNLNLGNNCVLSVHQPTIDFIK	1	1	1	GL50581_1575	N12(Deamidated); C29(Carbamidomethyl); N30(Deamidated); N31(Deamidated); C38(Carbamidomethyl)	6021.92			Medium	4.81244	1
	VYMPYDVLSEASPAEREVLMDQAMASLKYEFHPSGAR	1	1	1	GL50581_1575	M3(Oxidation); Q22(Deamidated)	4204.99			Medium	4.80913	2
GL50581_1228	organism=Giardia_Assemblage_B_isolate_GS | product=Cytidine deaminase | location=ACGJ01001662:13107-13511(+) | length=134 | sequence_SO=contig | SO=protein_coding	54.48	1	4	4	19	49.6803	54.48	4	16	14.2278	35.82	3	3	134	14.4863	6.52197
	Sequence	# PSMs	# Proteins	# Protein Groups	Protein Group Accessions	Modifications	MH+ [Da]	A2	XCorr A2	B2	XCorr B2	# Missed Cleavages
	VGAAILTESGEIFKGCNVENASYPIGVCAER	2	1	1	GL50581_1228	C16(Carbamidomethyl); C28(Carbamidomethyl)	3311.61	High	5.95374	High	4.95	1
	YKVGAAILTESGEIFKGCNVENASYPIGVCAER	4	1	1	GL50581_1228	C18(Carbamidomethyl); N22(Deamidated); C30(Carbamidomethyl)	3603.75	High	5.46437			2
	YKVGAAILTESGEIFKGCNVENASYPIGVCAER	2	1	1	GL50581_1228	C18(Carbamidomethyl); N19(Deamidated); N22(Deamidated); C30(Carbamidomethyl)	3604.74	High	4.90358	High	6.37573	2
	YKVGAAILTESGEIFKGCNVENASYPIGVCAER	1	1	1	GL50581_1228	C18(Carbamidomethyl); C30(Carbamidomethyl)	3602.77	High	4.72286			2
	VGAAILTESGEIFKGCNVENASYPIGVCAER	6	1	1	GL50581_1228	C16(Carbamidomethyl); N17(Deamidated); C28(Carbamidomethyl)	3312.6	High	4.57872			1
	AAIEASEYAYIPYSK	3	1	1	GL50581_1228		1675.82	High	3.84688	High	2.90212	0
	LDGEIMHEMPLNELLPLGFGPENLL	1	1	1	GL50581_1228	M6(Oxidation); M9(Oxidation)	2823.4	Medium	2.43885			0
GL50581_78	organism=Giardia_Assemblage_B_isolate_GS | product=Cathepsin B precursor | location=ACGJ01000111:27042-27938(+) | length=298 | sequence_SO=contig | SO=protein_coding	53.36	1	6	7	186	395.874	39.93	6	89	517.411	53.36	7	97	298	32.7577	5.12256
	Sequence	# PSMs	# Proteins	# Protein Groups	Protein Group Accessions	Modifications	MH+ [Da]	A2	XCorr A2	B2	XCorr B2	# Missed Cleavages
	VEGGHAVEMVGYGTDEYDVDYWIIR	70	1	1	GL50581_78		2873.31	High	7.7299	High	8.20083	0
	VEGGHAVEMVGYGTDEYDVDYWIIR	12	1	1	GL50581_78	M9(Oxidation)	2889.31	High	6.9502	High	7.70373	0
	AVTYSPQYVVSCDHGDMACDGGWLQSVWR	13	1	1	GL50581_78	C12(Carbamidomethyl); C19(Carbamidomethyl)	3344.46	High	6.94446	High	7.59005	0
	AVTYSPQYVVSCDHGDMACDGGWLQSVWR	10	1	1	GL50581_78	C12(Carbamidomethyl); M17(Oxidation); C19(Carbamidomethyl)	3360.46	High	6.62036	High	6.4845	0
	ALVTGGPLQTAFTVYSDFMYYEGGVYQHMSGR	1	1	1	GL50581_78	M19(Oxidation); M29(Oxidation)	3577.61	High	6.07568			0
	ALVTGGPLQTAFTVYSDFMYYEGGVYQHMSGR	4	1	1	GL50581_78	Q9(Deamidated); M19(Oxidation); Q27(Deamidated); M29(Oxidation)	3579.62	High	5.88473			0
	ALVTGGPLQTAFTVYSDFMYYEGGVYQHMSGR	6	1	1	GL50581_78	Q9(Deamidated); M19(Oxidation); M29(Oxidation)	3578.64	High	5.67188	High	3.49742	0
	KAVTYSPQYVVSCDHGDMACDGGWLQSVWR	4	1	1	GL50581_78	Q8(Deamidated); C13(Carbamidomethyl); C20(Carbamidomethyl)	3473.53	High	5.28401	High	6.61536	1
	MTNECGIEEQVMGGIFEE	20	1	1	GL50581_78	C5(Carbamidomethyl)	2072.86	High	4.60989	High	4.2416	0
	NSWGPDWGEDGYFR	18	2	2	GL50581_2946 ;GL50581_78		1685.7	High	3.94166	High	4.09385	0
	AVTYSPQYVVSCDHGDMACDGGWLQSVWR	4	1	1	GL50581_78	Q7(Deamidated); C12(Carbamidomethyl); M17(Oxidation); C19(Carbamidomethyl); Q25(Deamidated)	3362.43	High	3.85169	High	3.67043	0
	AVTYSPQYVVSCDHGDMACDGGWLQSVWR	2	1	1	GL50581_78	Q7(Deamidated); C12(Carbamidomethyl); C19(Carbamidomethyl); Q25(Deamidated)	3346.46	High	3.64083	High	3.41399	0
	MTNECGIEEQVMGGIFEE	2	1	1	GL50581_78	M1(Oxidation); C5(Carbamidomethyl)	2088.85	High	3.15471			0
	NSWGPDWGEDGYFR	6	2	2	GL50581_2946 ;GL50581_78	N1(Deamidated)	1686.68	High	3.02397	High	3.46449	0
	AVTYSPQYVVSCDHGDMACDGGWLQSVWR	4	1	1	GL50581_78	Q7(Deamidated); C12(Carbamidomethyl); M17(Oxidation); C19(Carbamidomethyl)	3361.47	High	2.99077	High	4.76662	0
	VPDSFDFREEYPHCIPEVVDQGSCGSCWAFSSVASLGDRR	1	1	1	GL50581_78	C14(Carbamidomethyl); C24(Carbamidomethyl); C27(Carbamidomethyl)	4619.05			High	8.03364	2
	KAVTYSPQYVVSCDHGDMACDGGWLQSVWR	1	1	1	GL50581_78	C13(Carbamidomethyl); C20(Carbamidomethyl)	3472.56			High	7.68859	1
	AVTYSPQYVVSCDHGDMACDGGWLQSVWR	6	1	1	GL50581_78	Q7(Deamidated); C12(Carbamidomethyl); C19(Carbamidomethyl)	3345.45			High	5.52569	0
	KAVTYSPQYVVSCDHGDMACDGGWLQSVWR	2	1	1	GL50581_78	Q8(Deamidated); C13(Carbamidomethyl); M18(Oxidation); C20(Carbamidomethyl)	3489.54			Medium	4.01124	1
GL50581_73	organism=Giardia_Assemblage_B_isolate_GS | product=Hypothetical protein | location=ACGJ01000111:19335-19631(-) | length=98 | sequence_SO=contig | SO=protein_coding	53.06	1	2	2	7					22.0855	53.06	2	7	98	11.4705	4.70361
	Sequence	# PSMs	# Proteins	# Protein Groups	Protein Group Accessions	Modifications	MH+ [Da]	A2	XCorr A2	B2	XCorr B2	# Missed Cleavages
	FSVDHTAEILVKLNQPTIR	2	1	1	GL50581_73		2181.21			High	6.71041	1
	IDEQDFSMDEVPYQAEEDHFQIWLSVPANTMVK	3	1	1	GL50581_73	Q14(Deamidated); Q21(Deamidated); M31(Oxidation)	3929.76			High	4.15419	0
	IDEQDFSMDEVPYQAEEDHFQIWLSVPANTMVK	2	1	1	GL50581_73	Q14(Deamidated)	3912.8			High	3.40508	0
GL50581_2793	organism=Giardia_Assemblage_B_isolate_GS | product=Calmodulin | location=ACGJ01002407:4950-5411(-) | length=153 | sequence_SO=contig | SO=protein_coding	52.94	1	3	3	20	36.1232	52.94	3	9	38.3502	41.83	2	11	153	17.2644	4.43701
	Sequence	# PSMs	# Proteins	# Protein Groups	Protein Group Accessions	Modifications	MH+ [Da]	A2	XCorr A2	B2	XCorr B2	# Missed Cleavages
	HVLTHIGEKLDEDEVDDLLREADIDGEGQIK	4	1	1	GL50581_2793		3501.74	High	6.83975	High	7.14626	2
	HVLTHIGEKLDEDEVDDLLREADIDGEGQIK	3	1	1	GL50581_2793	Q29(Deamidated)	3502.74	Medium	5.38338	High	5.1364	2
	SLGQNPTEADLADMINSIDTDGNGVISFVEFVR	3	1	1	GL50581_2793	M14(Oxidation)	3540.68	High	4.4621	High	3.84807	0
	NTDSEEELREAFRVFDR	1	1	1	GL50581_2793		2113	Medium	3.18241			2
	SLGQNPTEADLADMINSIDTDGNGVISFVEFVR	6	1	1	GL50581_2793	M14(Oxidation); N16(Deamidated); N23(Deamidated)	3542.68	High	2.95175	High	3.49593	0
	SLGQNPTEADLADMINSIDTDGNGVISFVEFVR	3	1	1	GL50581_2793	M14(Oxidation); N23(Deamidated)	3541.69	Medium	2.37371	High	5.45513	0
O14773	Tripeptidyl-peptidase 1 OS=Homo sapiens GN=TPP1 PE=1 SV=2 - [TPP1_HUMAN]	52.93	1	13	13	93	129.38	28.06	8	31	312.971	52.93	13	62	563	61.2096	6.48096
	Sequence	# PSMs	# Proteins	# Protein Groups	Protein Group Accessions	Modifications	MH+ [Da]	A2	XCorr A2	B2	XCorr B2	# Missed Cleavages
	LSELVQAVSDPSSPQYGKYLTLENVADLVRPSPLTLHTVQK	3	1	1	O14773		4493.41	High	6.75738	High	7.6052	1
	YLTLENVADLVRPSPLTLHTVQK	18	1	1	O14773		2607.46	High	6.38324	High	6.7961	0
	CHSVITQDFLTCWLSIR	13	1	1	O14773	C1(Carbamidomethyl); C12(Carbamidomethyl)	2136.04	High	5.92095	High	6.52091	0
	LSELVQAVSDPSSPQYGKYLTLENVADLVRPSPLTLHTVQK	3	1	1	O14773	N24(Deamidated)	4494.4	High	5.68677			1
	SPHPYQLPQALAPHVDFVGGLHRFPPTSSLR	9	1	1	O14773		3421.81	Medium	5.68544	High	8.13311	1
	GLTLLFASGDSGAGCWSVSGR	2	1	1	O14773	C15(Carbamidomethyl)	2098	High	5.59106	High	3.81723	0
	LSELVQAVSDPSSPQYGKYLTLENVADLVRPSPLTLHTVQK	2	1	1	O14773	Q15(Deamidated); Q40(Deamidated)	4495.39	Medium	3.91072			1
	ADPEEELSLTFALR	6	1	1	O14773		1590.81	High	3.57006	High	3.59245	0
	TLPPGWVSLGRADPEEELSLTFALR	12	1	1	O14773		2754.46	High	3.49425	Medium	3.7489	1
	QRPEPQVTGTVGLHLGVTPSVIR	9	1	1	O14773		2441.37	Medium	3.41937	High	6.64514	0
	VPIPWVSGTSASTPVFGGILSLINEHR	3	1	1	O14773		2834.53			High	8.23281	0
	SPHPYQLPQALAPHVDFVGGLHRFPPTSSLR	4	1	1	O14773	Q9(Deamidated)	3422.77			High	6.63634	1
	HQFRPTFPASSPYVTTVGGTSFQEPFLITNEIVDYISGGGFSNVFPRPSYQEEAVTK	3	1	1	O14773	Q2(Deamidated); Q23(Deamidated); Q51(Deamidated)	6300.06			High	6.62091	0
	GCHESCLDEEVEGQGFCSGPGWDPVTGWGTPNFPALLK	2	1	1	O14773	C2(Carbamidomethyl); C6(Carbamidomethyl); C17(Carbamidomethyl)	4190.83			High	6.32305	0
	SPHPYQLPQALAPHVDFVGGLHR	1	1	1	O14773		2536.33			Medium	4.83787	0
	AYPDVAALSDGYWVVSNR	1	1	1	O14773		1982.97			High	4.50719	0
	QRPEPQVTGTVGLHLGVTPSVIR	1	1	1	O14773	Q6(Deamidated)	2442.36			Medium	2.78906	0
	GCHESCLDEEVEGQGFCSGPGWDPVTGWGTPNFPALLK	1	1	1	O14773	C2(Carbamidomethyl); C6(Carbamidomethyl); Q14(Deamidated); C17(Carbamidomethyl); N32(Deamidated)	4192.82			Medium	2.7857	0
Q99497	Protein deglycase DJ-1 OS=Homo sapiens GN=PARK7 PE=1 SV=2 - [PARK7_HUMAN]	52.91	1	5	5	17	29.3675	44.97	3	7	52.2114	48.15	4	10	189	19.8785	6.78564
	Sequence	# PSMs	# Proteins	# Protein Groups	Protein Group Accessions	Modifications	MH+ [Da]	A2	XCorr A2	B2	XCorr B2	# Missed Cleavages
	GPGTSFEFALAIVEALNGKEVAAQVK	6	1	1	Q99497	N17(Deamidated)	2647.41	High	8.38929	High	8.13094	1
	KGLIAAICAGPTALLAHEIGFGSK	3	1	1	Q99497	C8(Carbamidomethyl)	2395.32	High	7.86654	High	6.19012	1
	GPGTSFEFALAIVEALNGKEVAAQVK	1	1	1	Q99497	N17(Deamidated); Q24(Deamidated)	2648.41	High	4.27162			1
	EGPYDVVVLPGGNLGAQNLSESAAVKEILKEQENR	2	1	1	Q99497	N13(Deamidated); N18(Deamidated)	3725.92	High	4.10996			2
	GPGTSFEFALAIVEALNGKEVAAQVK	3	1	1	Q99497		2646.42			High	10.4661	1
	EGPYDVVVLPGGNLGAQNLSESAAVK	1	1	1	Q99497		2584.32			Medium	2.70464	0
	GAEEMETVIPVDVMR	1	1	1	Q99497		1675.8			High	2.42465	0
GL50581_2786	organism=Giardia_Assemblage_B_isolate_GS | product=VSP | location=ACGJ01002406:4484-5032(-) | length=182 | sequence_SO=contig | SO=protein_coding	52.75	1	3	3	36	83.3646	24.73	2	17	87.2698	52.75	3	19	182	18.3853	7.13721
	Sequence	# PSMs	# Proteins	# Protein Groups	Protein Group Accessions	Modifications	MH+ [Da]	A2	XCorr A2	B2	XCorr B2	# Missed Cleavages
	CIACSKSEASIIGVSDCASCAPPASGTGSVLCYFMNSDVIDPDNK	4	1	1	GL50581_2786	C1(Carbamidomethyl); C4(Carbamidomethyl); C17(Carbamidomethyl); C20(Carbamidomethyl); C32(Carbamidomethyl)	4811.08	High	6.52962	High	7.39033	1
	SEASIIGVSDCASCAPPASGTGSVLCYFMNSDVIDPDNK	19	1	1	GL50581_2786	C11(Carbamidomethyl); C14(Carbamidomethyl); C26(Carbamidomethyl)	4091.78	High	5.87458	High	6.10374	0
	SEASIIGVSDCASCAPPASGTGSVLCYFMNSDVIDPDNK	3	1	1	GL50581_2786	C11(Carbamidomethyl); C14(Carbamidomethyl); C26(Carbamidomethyl); M29(Oxidation)	4107.78	High	4.5782	High	4.35337	0
	SEASIIGVSDCASCAPPASGTGSVLCYFMNSDVIDPDNK	2	1	1	GL50581_2786	C11(Carbamidomethyl); C14(Carbamidomethyl); C26(Carbamidomethyl); M29(Oxidation); N30(Deamidated)	4108.79	High	3.80607	High	3.35064	0
	CIACSKSEASIIGVSDCASCAPPASGTGSVLCYFMNSDVIDPDNK	3	1	1	GL50581_2786	C1(Carbamidomethyl); C4(Carbamidomethyl); C17(Carbamidomethyl); C20(Carbamidomethyl); C32(Carbamidomethyl); N36(Deamidated); N44(Deamidated)	4813.11	Medium	3.72062	Medium	3.03091	1
	CIACSKSEASIIGVSDCASCAPPASGTGSVLCYFMNSDVIDPDNK	2	1	1	GL50581_2786	C1(Carbamidomethyl); C4(Carbamidomethyl); C17(Carbamidomethyl); C20(Carbamidomethyl); C32(Carbamidomethyl); N36(Deamidated)	4812.11			High	4.83077	1
	SEASIIGVSDCASCAPPASGTGSVLCYFMNSDVIDPDNK	2	1	1	GL50581_2786	C11(Carbamidomethyl); C14(Carbamidomethyl); C26(Carbamidomethyl); N30(Deamidated)	4092.78			High	4.0693	0
	NCKVCNNDGACTTCMPGYVVSKSDCIQCAAGCATCAGTAATCDICTDGYYK	1	1	1	GL50581_2786	C2(Carbamidomethyl); C5(Carbamidomethyl); N7(Deamidated); C11(Carbamidomethyl); C14(Carbamidomethyl); C25(Carbamidomethyl); Q27(Deamidated); C28(Carbamidomethyl); C32(Carbamidomethyl); C35(Carbamidomethyl); C42(Carbamidomethyl); C45(Carbamidomethyl)	5739.3			Medium	4.02116	2
Q03403	Trefoil factor 2 OS=Homo sapiens GN=TFF2 PE=1 SV=2 - [TFF2_HUMAN]	52.71	1	3	3	21					81.3198	52.71	3	21	129	14.2744	5.80811
	Sequence	# PSMs	# Proteins	# Protein Groups	Protein Group Accessions	Modifications	MH+ [Da]	A2	XCorr A2	B2	XCorr B2	# Missed Cleavages
	KCCFSNFIFEVPWCFFPK	12	1	1	Q03403	C2(Carbamidomethyl); C3(Carbamidomethyl); C14(Carbamidomethyl)	2413.1			High	5.43289	1
	TNCGFPGITSDQCFDNGCCFDSSVTGVPWCFHPLPKQESDQCVMEVSDRR	1	1	1	Q03403	C3(Carbamidomethyl); C13(Carbamidomethyl); C18(Carbamidomethyl); C19(Carbamidomethyl); C30(Carbamidomethyl); C42(Carbamidomethyl)	5884.48			Medium	4.71846	2
	TNCGFPGITSDQCFDNGCCFDSSVTGVPWCFHPLPK	1	1	1	Q03403	C3(Carbamidomethyl); C13(Carbamidomethyl); C18(Carbamidomethyl); C19(Carbamidomethyl); C30(Carbamidomethyl)	4164.74			High	4.60926	0
	TNCGFPGITSDQCFDNGCCFDSSVTGVPWCFHPLPK	3	1	1	Q03403	C3(Carbamidomethyl); Q12(Deamidated); C13(Carbamidomethyl); N16(Deamidated); C18(Carbamidomethyl); C19(Carbamidomethyl); C30(Carbamidomethyl)	4166.74			High	4.38338	0
	KCCFSNFIFEVPWCFFPK	1	1	1	Q03403	C2(Carbamidomethyl); C3(Carbamidomethyl); N6(Deamidated); C14(Carbamidomethyl)	2414.09			High	4.16322	1
	TNCGFPGITSDQCFDNGCCFDSSVTGVPWCFHPLPK	2	1	1	Q03403	C3(Carbamidomethyl); C13(Carbamidomethyl); N16(Deamidated); C18(Carbamidomethyl); C19(Carbamidomethyl); C30(Carbamidomethyl)	4165.74			High	3.77543	0
	TNCGFPGITSDQCFDNGCCFDSSVTGVPWCFHPLPKQESDQCVMEVSDRR	1	1	1	Q03403	N2(Deamidated); C3(Carbamidomethyl); Q12(Deamidated); C13(Carbamidomethyl); N16(Deamidated); C18(Carbamidomethyl); C19(Carbamidomethyl); C30(Carbamidomethyl); C42(Carbamidomethyl)	5887.48			Medium	3.54382	2
GL50581_3133	organism=Giardia_Assemblage_B_isolate_GS | product=Hypothetical protein | location=ACGJ01002568:32375-32719(-) | length=114 | sequence_SO=contig | SO=protein_coding	52.63	1	4	4	62	180.702	52.63	4	37	110.673	52.63	4	25	114	12.7908	6.78564
	Sequence	# PSMs	# Proteins	# Protein Groups	Protein Group Accessions	Modifications	MH+ [Da]	A2	XCorr A2	B2	XCorr B2	# Missed Cleavages
	SENAEEGRLNIQANVIKDVEASIPANLTR	15	1	1	GL50581_3133		3151.64	High	8.0667	High	8.42405	2
	AMEAVIQEAEALPTPPEKELEAAR	11	1	1	GL50581_3133		2593.32	High	7.33787	High	5.86507	1
	LNIQANVIKDVEASIPANLTR	6	1	1	GL50581_3133		2279.27	High	6.30761	High	4.89334	1
	AMEAVIQEAEALPTPPEKELEAAREAINLAK	12	1	1	GL50581_3133		3332.74	High	5.83358	High	5.94098	2
	AMEAVIQEAEALPTPPEKELEAAREAINLAK	8	1	1	GL50581_3133	Q7(Deamidated)	3333.74	High	4.84056	High	3.98467	2
	AMEAVIQEAEALPTPPEKELEAAR	1	1	1	GL50581_3133	M2(Oxidation)	2609.31	High	4.4125			1
	AMEAVIQEAEALPTPPEKELEAAR	1	1	1	GL50581_3133	M2(Oxidation); Q7(Deamidated)	2610.31	High	3.9508			1
	AMEAVIQEAEALPTPPEKELEAAREAINLAK	1	1	1	GL50581_3133	Q7(Deamidated); N28(Deamidated)	3334.72	High	3.3758			2
	SENAEEGRLNIQANVIKDVEASIPANLTR	2	1	1	GL50581_3133	N10(Deamidated); N14(Deamidated)	3153.63	Medium	2.60942			2
	SENAEEGRLNIQANVIKDVEASIPANLTR	3	1	1	GL50581_3133	N14(Deamidated)	3152.63			High	4.3227	2
	AMEAVIQEAEALPTPPEKELEAAREAINLAK	2	1	1	GL50581_3133	M2(Oxidation); Q7(Deamidated)	3349.75			Medium	3.77954	2
P08582	Melanotransferrin OS=Homo sapiens GN=MFI2 PE=1 SV=2 - [TRFM_HUMAN]	52.44	1	25	25	239	363.965	44.58	15	88	774.513	48.92	23	151	738	80.1633	5.93506
	Sequence	# PSMs	# Proteins	# Protein Groups	Protein Group Accessions	Modifications	MH+ [Da]	A2	XCorr A2	B2	XCorr B2	# Missed Cleavages
	HTTVFDNTNGHNSEPWAAELRSEDYELLCPNGAR	11	1	1	P08582	C29(Carbamidomethyl)	3900.77	High	8.76841	High	9.12203	1
	HSTVLENTDGKTLPSWGQALLSQDFELLCR	13	1	1	P08582	C29(Carbamidomethyl)	3415.71	High	8.4715	High	11.6816	1
	DSTSELVPIATQTYEAWLGHEYLHAMK	13	1	1	P08582		3090.5	High	7.86928	High	8.97117	0
	GTSADHCVQLIAAQEADAITLDGGAIYEAGKEHGLKPVVGEVYDQEVGTSYYAVAVVRR	2	1	1	P08582	C7(Carbamidomethyl); Q14(Deamidated); Q45(Deamidated)	6249.11	High	7.53907			2
	HSTVLENTDGKTLPSWGQALLSQDFELLCR	10	1	1	P08582	Q23(Deamidated); C29(Carbamidomethyl)	3416.7	High	7.3731	High	7.10161	1
	LFSHEGSSFQMFSSEAYGQKDLLFK	8	1	1	P08582		2883.38	High	7.18885	High	7.68893	1
	LFSHEGSSFQMFSSEAYGQKDLLFKDSTSELVPIATQTYEAWLGHEYLHAMK	2	1	1	P08582	Q10(Deamidated); Q19(Deamidated); Q37(Deamidated)	5957.83	High	6.88039	Medium	5.24138	2
	GTSADHCVQLIAAQEADAITLDGGAIYEAGKEHGLKPVVGEVYDQEVGTSYYAVAVVRR	2	1	1	P08582	C7(Carbamidomethyl); Q45(Deamidated)	6248.12	High	6.79461			2
	SCHAGFGSPAGWDVPVGALIQR	9	1	1	P08582	C2(Carbamidomethyl)	2282.11	High	6.74807	High	6.0909	0
	HTTVFDNTNGHNSEPWAAELRSEDYELLCPNGAR	27	1	1	P08582	C29(Carbamidomethyl); N31(Deamidated)	3901.77	High	6.66419	High	8.7116	1
	AEVSQFAACNLAQIPPHAVMVRPDTNIFTVYGLLDKAQDLFGDDHNKNGFK	11	1	1	P08582	C9(Carbamidomethyl); Q13(Deamidated); Q38(Deamidated)	5674.8	Medium	5.65398	High	9.8498	2
	LFSHEGSSFQMFSSEAYGQKDLLFKDSTSELVPIATQTYEAWLGHEYLHAMK	1	1	1	P08582	Q19(Deamidated); Q37(Deamidated)	5956.84	Medium	5.44168			2
	HTTVFDNTNGHNSEPWAAELRSEDYELLCPNGAR	20	1	1	P08582	N12(Deamidated); C29(Carbamidomethyl); N31(Deamidated)	3902.72	High	5.35835	High	6.61374	1
	TVGWNVPVGYLVESGR	21	1	1	P08582		1732.91	High	5.11553	High	5.21618	0
	LFSHEGSSFQMFSSEAYGQKDLLFK	2	1	1	P08582	Q10(Deamidated)	2884.36	High	4.96716			1
	TYGLVPAAGEHYAPEDSSNSYYVVAVVR	6	1	1	P08582		3014.45	High	4.96612	High	5.70459	0
	HTTVFDNTNGHNSEPWAAELRSEDYELLCPNGAR	8	1	1	P08582	N9(Deamidated); N12(Deamidated); C29(Carbamidomethyl); N31(Deamidated)	3903.74	High	4.7515	High	5.90795	1
	TYGLVPAAGEHYAPEDSSNSYYVVAVVRR	6	1	1	P08582		3170.55	High	4.52652	High	5.1043	1
	TVGWNVPVGYLVESGRLSVMGCDVLK	4	1	1	P08582	C22(Carbamidomethyl)	2835.45	High	4.45559	High	5.70981	1
	TLPSWGQALLSQDFELLCR	8	1	1	P08582	C18(Carbamidomethyl)	2234.11	High	4.07393	High	4.17772	0
	DSTSELVPIATQTYEAWLGHEYLHAMK	3	1	1	P08582	M26(Oxidation)	3106.5	Medium	3.5248	High	4.60009	0
	DSTSELVPIATQTYEAWLGHEYLHAMK	1	1	1	P08582	Q12(Deamidated)	3091.5	Medium	3.42567			0
	RSCHAGFGSPAGWDVPVGALIQR	1	1	1	P08582	C3(Carbamidomethyl)	2438.21	Medium	3.41117			1
	TYGLVPAAGEHYAPEDSSNSYYVVAVVR	3	1	1	P08582	N19(Deamidated)	3015.46	High	3.14366	High	3.89723	0
	AVSDYFGGSCVPGAGETSYSESLCR	1	1	1	P08582	C10(Carbamidomethyl); C24(Carbamidomethyl)	2656.13	High	3.04136			0
	SCHAGFGSPAGWDVPVGALIQR	1	1	1	P08582	C2(Carbamidomethyl); Q21(Deamidated)	2283.12	High	2.8916			0
	LFSHEGSSFQMFSSEAYGQKDLLFKDSTSELVPIATQTYEAWLGHEYLHAMK	12	1	1	P08582		5954.84			High	11.2767	2
	AEVSQFAACNLAQIPPHAVMVRPDTNIFTVYGLLDKAQDLFGDDHNKNGFK	4	1	1	P08582	C9(Carbamidomethyl); N10(Deamidated); N26(Deamidated); N46(Deamidated)	5675.78			High	8.0879	2
	DLLFKDSTSELVPIATQTYEAWLGHEYLHAMK	5	1	1	P08582		3706.83			High	8.04319	1
	GTSADHCVQLIAAQEADAITLDGGAIYEAGKEHGLKPVVGEVYDQEVGTSYYAVAVVRR	3	1	1	P08582	C7(Carbamidomethyl); Q9(Deamidated); Q14(Deamidated); Q45(Deamidated)	6250.1			High	8.0166	2
	LFSHEGSSFQMFSSEAYGQKDLLFKDSTSELVPIATQTYEAWLGHEYLHAMK	1	1	1	P08582	M11(Oxidation)	5970.84			High	7.42904	2
	GTSADHCVQLIAAQEADAITLDGGAIYEAGKEHGLKPVVGEVYDQEVGTSYYAVAVVR	2	1	1	P08582	C7(Carbamidomethyl); Q45(Deamidated)	6091.99			High	7.07406	1
	LFSHEGSSFQMFSSEAYGQKDLLFK	1	1	1	P08582	M11(Oxidation)	2899.37			High	6.18149	1
	GTSADHCVQLIAAQEADAITLDGGAIYEAGKEHGLKPVVGEVYDQEVGTSYYAVAVVR	1	1	1	P08582	C7(Carbamidomethyl)	6091.02			Medium	5.95483	1
	CLAEGAGDVAFVKHSTVLENTDGKTLPSWGQALLSQDFELLCR	1	1	1	P08582	C1(Carbamidomethyl); C42(Carbamidomethyl)	4733.34			Medium	5.5084	2
	CLAEGAGDVAFVKHSTVLENTDGKTLPSWGQALLSQDFELLCR	2	1	1	P08582	C1(Carbamidomethyl); Q31(Deamidated); Q36(Deamidated); C42(Carbamidomethyl)	4735.34			Medium	5.16386	2
	EHGLKPVVGEVYDQEVGTSYYAVAVVRR	1	1	1	P08582	Q14(Deamidated)	3121.61			Medium	4.88669	1
	IQAEQVDAVTLSGEDIYTAGK	1	1	1	P08582		2208.11			High	4.60391	0
	HSTVLENTDGKTLPSWGQALLSQDFELLCRDGSR	2	1	1	P08582	Q18(Deamidated); Q23(Deamidated); C29(Carbamidomethyl)	3832.87			High	4.5622	2
	GTSADHCVQLIAAQEADAITLDGGAIYEAGK	2	1	1	P08582	C7(Carbamidomethyl); Q14(Deamidated)	3146.49			High	4.10013	0
	TVGWNVPVGYLVESGRLSVMGCDVLK	1	1	1	P08582	N5(Deamidated); C22(Carbamidomethyl)	2836.45			High	4.07051	1
	DSTSELVPIATQTYEAWLGHEYLHAMK	1	1	1	P08582	Q12(Deamidated); M26(Oxidation)	3107.49			Medium	4.03871	0
	AEVSQFAACNLAQIPPHAVMVRPDTNIFTVYGLLDK	2	1	1	P08582	Q5(Deamidated); C9(Carbamidomethyl); Q13(Deamidated)	3988.03			Medium	3.69104	0
	MFDSSNYHGQDLLFKDATVR	1	1	1	P08582		2344.1			High	3.05634	1
	GTSADHCVQLIAAQEADAITLDGGAIYEAGK	1	1	1	P08582	C7(Carbamidomethyl)	3145.49			Medium	2.92888	0
	EHGLKPVVGEVYDQEVGTSYYAVAVVR	1	1	1	P08582	Q14(Deamidated)	2965.48			Medium	2.80139	0
P18669	Phosphoglycerate mutase 1 OS=Homo sapiens GN=PGAM1 PE=1 SV=2 - [PGAM1_HUMAN]	52.36	1	7	7	52	69.2074	25.98	4	17	155.156	52.36	7	35	254	28.7858	7.18115
	Sequence	# PSMs	# Proteins	# Protein Groups	Protein Group Accessions	Modifications	MH+ [Da]	A2	XCorr A2	B2	XCorr B2	# Missed Cleavages
	HGESAWNLENRFSGWYDADLSPAGHEEAKR	7	1	1	P18669		3429.57	High	8.29593	High	7.7526	2
	GGQALRDAGYEFDICFTSVQKR	3	1	1	P18669	C15(Carbamidomethyl)	2518.22	High	5.52403	High	7.78226	2
	HGESAWNLENRFSGWYDADLSPAGHEEAK	1	1	1	P18669	N7(Deamidated); N10(Deamidated)	3275.46	High	4.32206			1
	HGESAWNLENRFSGWYDADLSPAGHEEAK	6	1	1	P18669	N10(Deamidated)	3274.48	High	4.26294	Medium	5.47924	1
	ALPFWNEEIVPQIK	17	1	1	P18669		1683.91	High	3.90129	High	3.62923	0
	HLEGLSEEAIMELNLPTGIPIVYELDKNLKPIKPMQFLGDEETVR	2	1	1	P18669	N28(Deamidated)	5120.68			High	7.81151	1
	HLEGLSEEAIMELNLPTGIPIVYELDKNLKPIKPMQFLGDEETVRK	1	1	1	P18669		5247.77			High	7.42411	2
	HLEGLSEEAIMELNLPTGIPIVYELDKNLKPIKPMQFLGDEETVR	3	1	1	P18669	N14(Deamidated); N28(Deamidated)	5121.68			High	7.05628	1
	HLEGLSEEAIMELNLPTGIPIVYELDKNLKPIKPMQFLGDEETVRK	2	1	1	P18669	N14(Deamidated); N28(Deamidated)	5249.76			High	7.01255	2
	HLEGLSEEAIMELNLPTGIPIVYELDKNLKPIKPMQFLGDEETVRK	4	1	1	P18669	Q36(Deamidated)	5248.79			High	6.51673	2
	HLEGLSEEAIMELNLPTGIPIVYELDKNLKPIKPMQFLGDEETVRK	1	1	1	P18669	N14(Deamidated); N28(Deamidated); Q36(Deamidated)	5250.74			Medium	6.26614	2
	HGESAWNLENRFSGWYDADLSPAGHEEAK	2	1	1	P18669		3273.45			High	6.20086	1
	HLEGLSEEAIMELNLPTGIPIVYELDKNLKPIKPMQFLGDEETVRK	1	1	1	P18669	M11(Oxidation); Q36(Deamidated)	5264.76			Medium	5.81885	2
	HLEGLSEEAIMELNLPTGIPIVYELDKNLKPIKPMQFLGDEETVR	1	1	1	P18669	M11(Oxidation); N14(Deamidated); N28(Deamidated); Q36(Deamidated)	5138.64			Medium	4.9466	1
	YADLTEDQLPSCESLKDTIAR	1	1	1	P18669	C12(Carbamidomethyl)	2425.15			High	4.07265	1
P27797	Calreticulin OS=Homo sapiens GN=CALR PE=1 SV=1 - [CALR_HUMAN]	52.28	1	9	9	65	96.4477	35.97	6	29	135.966	47	8	36	417	48.1118	4.43701
	Sequence	# PSMs	# Proteins	# Protein Groups	Protein Group Accessions	Modifications	MH+ [Da]	A2	XCorr A2	B2	XCorr B2	# Missed Cleavages
	IDNSQVESGSLEDDWDFLPPKK	3	1	1	P27797		2519.19	High	6.50102			1
	SGTIFDNFLITNDEAYAEEFGNETWGVTK	10	1	1	P27797		3268.51	High	5.89904	High	6.43037	0
	CKDDEFTHLYTLIVRPDNTYEVK	10	1	1	P27797	C1(Carbamidomethyl)	2856.39	Medium	5.62986	High	7.45791	1
	SGTIFDNFLITNDEAYAEEFGNETWGVTK	10	1	1	P27797	N12(Deamidated)	3269.51	High	5.34163	High	5.07047	0
	LFPNSLDQTDMHGDSEYNIMFGPDICGPGTKK	4	1	1	P27797	N4(Deamidated); C26(Carbamidomethyl)	3585.6	High	5.14015			1
	LFPNSLDQTDMHGDSEYNIMFGPDICGPGTKK	2	1	1	P27797	C26(Carbamidomethyl)	3584.62	High	5.07721	High	6.01048	1
	QIDNPDYKGTWIHPEIDNPEYSPDPSIYAYDNFGVLGLDLWQVK	6	1	1	P27797	N18(Deamidated); N32(Deamidated)	5124.43	High	4.0378	High	5.34018	1
	QIDNPDYKGTWIHPEIDNPEYSPDPSIYAYDNFGVLGLDLWQVK	3	1	1	P27797		5122.44	Medium	3.99693	High	5.73398	1
	LFPNSLDQTDMHGDSEYNIMFGPDICGPGTKK	4	1	1	P27797	N4(Deamidated); N18(Deamidated); C26(Carbamidomethyl)	3586.61	Medium	3.51525	Medium	3.86363	1
	LFPNSLDQTDMHGDSEYNIMFGPDICGPGTK	6	1	1	P27797	N4(Deamidated); N18(Deamidated); C26(Carbamidomethyl)	3458.52	High	3.34054	High	4.10499	0
	FYALSASFEPFSNKGQTLVVQFTVKHEQNIDCGGGYVK	1	1	1	P27797	C32(Carbamidomethyl)	4266.11			Medium	5.16152	2
	KPEDWDEEMDGEWEPPVIQNPEYKGEWKPR	1	1	1	P27797	Q19(Deamidated); N20(Deamidated)	3715.67			High	4.71732	1
	FYALSASFEPFSNKGQTLVVQFTVKHEQNIDCGGGYVK	4	1	1	P27797	Q21(Deamidated); Q28(Deamidated); C32(Carbamidomethyl)	4268.1			Medium	4.05937	2
	GQTLVVQFTVKHEQNIDCGGGYVK	1	1	1	P27797	C18(Carbamidomethyl)	2677.34			Medium	4.00934	1
GL50581_1709	organism=Giardia_Assemblage_B_isolate_GS | product=Hypothetical protein | location=ACGJ01002193:23904-24719(-) | length=271 | sequence_SO=contig | SO=protein_coding	52.03	1	5	5	17	27.1768	23.99	2	5	47.7756	52.03	5	12	271	30.0063	4.52588
	Sequence	# PSMs	# Proteins	# Protein Groups	Protein Group Accessions	Modifications	MH+ [Da]	A2	XCorr A2	B2	XCorr B2	# Missed Cleavages
	TFKEEETTLSGEHGFMFICDGATHNTDEAVPEDTVVWLKGDR	3	1	1	GL50581_1709	C19(Carbamidomethyl)	4769.18	High	6.53579	High	7.76277	2
	VKEEDQYAEEMSIVRELVESSGR	4	1	1	GL50581_1709		2683.29	High	5.57334	High	6.10924	2
	TFKEEETTLSGEHGFMFICDGATHNTDEAVPEDTVVWLKGDR	1	1	1	GL50581_1709	C19(Carbamidomethyl); N25(Deamidated)	4770.19	Medium	5.51424			2
	WYSYHAALSTDVTLVHAATEKPYGFLIEIPDEQVVTVHK	1	1	1	GL50581_1709		4428.26			High	8.66877	0
	VSMDNILGTNVYSGPALTGTWNFLIDDNDDGDARVCR	4	1	1	GL50581_1709	N10(Deamidated); N22(Deamidated); C36(Carbamidomethyl)	4073.88			High	4.90306	1
	VSMDNILGTNVYSGPALTGTWNFLIDDNDDGDARVCR	1	1	1	GL50581_1709	N5(Deamidated); N10(Deamidated); N22(Deamidated); C36(Carbamidomethyl)	4074.87			High	4.23684	1
	VSMDNILGTNVYSGPALTGTWNFLIDDNDDGDAR	2	1	1	GL50581_1709	N22(Deamidated)	3657.66			High	3.38329	0
	VSMDNILGTNVYSGPALTGTWNFLIDDNDDGDAR	1	1	1	GL50581_1709	N10(Deamidated); N22(Deamidated); N28(Deamidated)	3659.65			Medium	2.69354	0
Q12907	Vesicular integral-membrane protein VIP36 OS=Homo sapiens GN=LMAN2 PE=1 SV=1 - [LMAN2_HUMAN]	51.4	1	15	15	343	362.795	46.63	10	82	1326.89	51.4	15	261	356	40.2031	6.94678
	Sequence	# PSMs	# Proteins	# Protein Groups	Protein Group Accessions	Modifications	MH+ [Da]	A2	XCorr A2	B2	XCorr B2	# Missed Cleavages
	LPTGYYFGASAGTGDLSDNHDIISMK	12	1	1	Q12907		2730.28	High	10.7556	High	11.2388	0
	SKEGSIWNHQPCFLKDWEMHVHFK	20	1	1	Q12907	C12(Carbamidomethyl)	3040.46	High	8.95506	High	10.0679	2
	EHSLIKPYQGVGSSSMPLWDFQGSTMLTSQYVR	48	1	1	Q12907	M26(Oxidation)	3745.79	High	8.90492	High	10.3044	0
	EHSLIKPYQGVGSSSMPLWDFQGSTMLTSQYVR	19	1	1	Q12907		3729.81	High	8.20275	High	10.5706	0
	DRLVPGPVFGSKDNFHGLAIFLDTYPNDETTER	14	1	1	Q12907		3720.84	High	7.46565	High	8.87811	2
	EHSLIKPYQGVGSSSMPLWDFQGSTMLTSQYVR	7	1	1	Q12907	M16(Oxidation); M26(Oxidation)	3761.8	High	7.0414	High	9.82412	0
	EHSLIKPYQGVGSSSMPLWDFQGSTMLTSQYVR	15	1	1	Q12907	Q22(Deamidated)	3730.8	High	6.93355	High	5.31347	0
	EHSLIKPYQGVGSSSMPLWDFQGSTMLTSQYVR	8	1	1	Q12907	Q9(Deamidated); Q22(Deamidated)	3731.8	High	6.63075	High	5.52437	0
	SKEGSIWNHQPCFLKDWEMHVHFK	11	1	1	Q12907	C12(Carbamidomethyl); M19(Oxidation)	3056.43	High	6.61825	High	9.91505	2
	EHSLIKPYQGVGSSSMPLWDFQGSTMLTSQYVR	14	1	1	Q12907	Q22(Deamidated); M26(Oxidation)	3746.81	High	6.35601	High	6.40417	0
	DNFHGLAIFLDTYPNDETTER	17	1	1	Q12907		2468.13	High	6.13668	High	6.53648	0
	DRLVPGPVFGSKDNFHGLAIFLDTYPNDETTER	8	1	1	Q12907	N14(Deamidated)	3721.82	High	5.78509	High	6.57876	2
	LFQLMVEHTPDEESIDWTK	6	1	1	Q12907		2318.1	High	5.56324	High	6.49619	0
	EHSLIKPYQGVGSSSMPLWDFQGSTMLTSQYVR	4	1	1	Q12907	M16(Oxidation); Q22(Deamidated); M26(Oxidation)	3762.78	High	5.38255			0
	NCIDITGVRLPTGYYFGASAGTGDLSDNHDIISMK	10	1	1	Q12907	N1(Deamidated); C2(Carbamidomethyl)	3759.78	High	4.84183	High	9.69636	1
	DNFHGLAIFLDTYPNDETTER	3	1	1	Q12907	N2(Deamidated)	2469.13	High	4.46673			0
	EHSLIKPYQGVGSSSMPLWDFQGSTMLTSQYVR	14	1	1	Q12907	Q9(Deamidated); Q22(Deamidated); M26(Oxidation)	3747.8	High	4.35321	High	5.3082	0
	LPTGYYFGASAGTGDLSDNHDIISMK	1	1	1	Q12907	M25(Oxidation)	2746.25	High	4.27762			0
	LFQLMVEHTPDEESIDWTKIEPSVNFLK	8	1	1	Q12907		3345.68	Medium	3.58518	High	9.15643	1
	EHSLIKPYQGVGSSSMPLWDFQGSTMLTSQYVR	1	1	1	Q12907	Q9(Deamidated); Q22(Deamidated); Q30(Deamidated)	3732.78	High	3.56803			0
	LPTGYYFGASAGTGDLSDNHDIISMK	3	1	1	Q12907	N19(Deamidated)	2731.26	High	3.54155	High	10.3295	0
	LVPGPVFGSKDNFHGLAIFLDTYPNDETTER	12	1	1	Q12907		3449.71	Medium	3.49639	High	4.73158	1
	NLHGDGIALWYTR	14	1	1	Q12907		1515.77	High	3.40217	High	3.84893	0
	NCIDITGVRLPTGYYFGASAGTGDLSDNHDIISMK	4	1	1	Q12907	C2(Carbamidomethyl)	3758.78			High	11.4515	1
	SKEGSIWNHQPCFLKDWEMHVHFK	13	1	1	Q12907	Q10(Deamidated); C12(Carbamidomethyl)	3041.45			High	8.42684	2
	EGSIWNHQPCFLKDWEMHVHFK	13	1	1	Q12907	C10(Carbamidomethyl)	2825.32			High	8.05939	1
	LTVMTDLEDKNEWKNCIDITGVR	5	1	1	Q12907	C16(Carbamidomethyl)	2750.36			High	7.61747	2
	REHSLIKPYQGVGSSSMPLWDFQGSTMLTSQYVR	1	1	1	Q12907		3885.9			High	6.92106	1
	SKEGSIWNHQPCFLKDWEMHVHFK	2	1	1	Q12907	N8(Deamidated); Q10(Deamidated); C12(Carbamidomethyl)	3042.42			High	6.63366	2
	LFQLMVEHTPDEESIDWTKIEPSVNFLK	2	1	1	Q12907	M5(Oxidation)	3361.67			High	6.60147	1
	SKEGSIWNHQPCFLKDWEMHVHFK	8	1	1	Q12907	Q10(Deamidated); C12(Carbamidomethyl); M19(Oxidation)	3057.44			Medium	6.45476	2
	LFQLMVEHTPDEESIDWTK	2	1	1	Q12907	M5(Oxidation)	2334.09			High	6.2566	0
	REHSLIKPYQGVGSSSMPLWDFQGSTMLTSQYVR	2	1	1	Q12907	Q23(Deamidated)	3886.92			High	6.10441	1
	EGSIWNHQPCFLKDWEMHVHFK	2	1	1	Q12907	Q8(Deamidated); C10(Carbamidomethyl)	2826.31			High	5.56383	1
	LFQLMVEHTPDEESIDWTKIEPSVNFLK	2	1	1	Q12907	N25(Deamidated)	3346.67			High	5.31468	1
	NCIDITGVRLPTGYYFGASAGTGDLSDNHDIISMK	1	1	1	Q12907	N1(Deamidated); C2(Carbamidomethyl); N28(Deamidated)	3760.78			High	4.86862	1
	EHSLIKPYQGVGSSSMPLWDFQGSTMLTSQYVR	2	1	1	Q12907	M16(Oxidation); Q22(Deamidated); M26(Oxidation); Q30(Deamidated)	3763.8			High	4.76431	0
	LTVMTDLEDKNEWKNCIDITGVR	2	1	1	Q12907	M4(Oxidation); N11(Deamidated); C16(Carbamidomethyl)	2767.35			High	4.68113	2
	LFQLMVEHTPDEESIDWTKIEPSVNFLK	4	1	1	Q12907	Q3(Deamidated); M5(Oxidation)	3362.68			High	4.47556	1
	GRLTVMTDLEDKNEWK	4	1	1	Q12907		1934.96			High	4.47063	2
	EHSLIKPYQGVGSSSMPLWDFQGSTMLTSQYVR	2	1	1	Q12907	Q9(Deamidated); Q22(Deamidated); M26(Oxidation); Q30(Deamidated)	3748.79			High	4.45794	0
	LTVMTDLEDKNEWKNCIDITGVR	1	1	1	Q12907	M4(Oxidation); C16(Carbamidomethyl)	2766.33			Medium	4.05659	2
	LTVMTDLEDKNEWK	1	1	1	Q12907		1721.84			High	3.58244	1
	LVPGPVFGSKDNFHGLAIFLDTYPNDETTER	1	1	1	Q12907	N12(Deamidated)	3450.7			Medium	3.03623	1
P13693	Translationally-controlled tumor protein OS=Homo sapiens GN=TPT1 PE=1 SV=1 - [TCTP_HUMAN]	51.16	1	5	5	14	35.608	51.16	5	9	19.1854	50	3	5	172	19.5826	4.93213
	Sequence	# PSMs	# Proteins	# Protein Groups	Protein Group Accessions	Modifications	MH+ [Da]	A2	XCorr A2	B2	XCorr B2	# Missed Cleavages
	TEGNIDDSLIGGNASAEGPEGEGTESTVITGVDIVMNHHLQETSFTK	4	1	1	P13693	N13(Deamidated); N37(Deamidated)	4859.25	High	6.64555	High	6.39974	0
	TEGNIDDSLIGGNASAEGPEGEGTESTVITGVDIVMNHHLQETSFTK	2	1	1	P13693	N13(Deamidated)	4858.27	High	5.6179			0
	VKPFMTGAAEQIKHILANFK	4	1	1	P13693		2243.24	High	5.50111	Medium	5.12425	1
	MIIYRDLISHDEMFSDIYKIR	1	1	1	P13693		2658.36	High	5.30914			2
	DLISHDEMFSDIYKIR	1	1	1	P13693		1981.96	High	4.61672			1
	MIIYRDLISHDEMFSDIYK	2	1	1	P13693		2389.16	Medium	3.37017	Medium	3.72253	1
GL50581_945	organism=Giardia_Assemblage_B_isolate_GS | product=2,3-bisphosphoglycerate-independent phosphoglycerate mutase | location=ACGJ01001190:3710-5479(-) | length=589 | sequence_SO=contig | SO=protein_coding	51.1	1	19	19	114	333.396	51.1	19	86	130.07	39.73	11	28	589	65.0014	6.7124
	Sequence	# PSMs	# Proteins	# Protein Groups	Protein Group Accessions	Modifications	MH+ [Da]	A2	XCorr A2	B2	XCorr B2	# Missed Cleavages
	NSTLHFLGLFSDGNVHSHINHLFSMLKR	3	1	1	GL50581_945		3221.65	High	9.4765	Medium	6.45337	1
	GAIDQNLEEFVINGTDGKPVGAVRDNDAFILYNFRGDR	3	1	1	GL50581_945		4196.08	High	7.97193	High	6.89504	2
	NKGAIDQNLEEFVINGTDGKPVGAVR	3	1	1	GL50581_945		2741.42	High	7.52215			1
	GYLAHIYGYSVHGNYYDSISSAYTALR	7	1	1	GL50581_945		3041.43	High	7.006	High	5.92007	0
	FSEELDTYEEIPSDKDIEFSKAPWMK	5	1	1	GL50581_945		3134.44	High	6.93959	High	6.80068	2
	LHLLFDGRDVGETSGMTYIEKLNELLK	4	1	1	GL50581_945		3091.62	High	6.31121	High	4.92273	2
	GAIDQNLEEFVINGTDGKPVGAVRDNDAFILYNFRGDR	3	1	1	GL50581_945	N26(Deamidated)	4197.08	High	5.98486			2
	GAIDQNLEEFVINGTDGKPVGAVR	2	1	1	GL50581_945	N6(Deamidated)	2500.29	High	5.721			0
	GAIDQNLEEFVINGTDGKPVGAVR	1	1	1	GL50581_945		2499.28	High	5.63242			0
	NYLVSPPNISDTLDDYLTSAGLSCYAISETQK	4	1	1	GL50581_945	N8(Deamidated); C24(Carbamidomethyl)	3536.69	High	5.58707	High	4.93232	0
	AICDVGGCMVIIADHGNSDEMYEVAK	2	1	1	GL50581_945	C3(Carbamidomethyl); C8(Carbamidomethyl)	2854.25	High	5.34936			0
	GAIDQNLEEFVINGTDGKPVGAVRDNDAFILYNFRGDR	6	1	1	GL50581_945	N13(Deamidated); N26(Deamidated)	4198.08	High	5.21548			2
	SVFYVGMMLYDGDLHLPK	8	1	1	GL50581_945		2085.02	High	5.07198	High	4.78251	0
	FSEELDTYEEIPSDKDIEFSK	1	1	1	GL50581_945		2521.15	High	5.05434			1
	AIEISQAMDALASGDIASFK	3	1	1	GL50581_945		2038.02	High	4.95548			0
	AIEISQAMDALASGDIASFK	1	1	1	GL50581_945	Q6(Deamidated)	2039.01	High	4.88722			0
	MVTTMDRYFANWDIVER	11	1	1	GL50581_945		2147.01	High	4.82239	High	4.73346	1
	NYLVSPPNISDTLDDYLTSAGLSCYAISETQK	2	1	1	GL50581_945	C24(Carbamidomethyl)	3535.69	High	4.29886	High	5.27345	0
	MVTTMDRYFANWDIVER	7	1	1	GL50581_945	M1(Oxidation)	2163	High	4.25612			1
	VKEADAVKAAYTPFLDMFHAK	5	1	1	GL50581_945		2352.21	High	4.23272	High	4.63113	2
	LVNMSLESGEMFKDGSSWK	2	1	1	GL50581_945		2145.01	High	4.07418			1
	LVNMSLESGEMFKDGSSWK	1	1	1	GL50581_945	N3(Deamidated)	2146	High	4.02969			1
	DVGETSGMTYIEKLNELLK	1	1	1	GL50581_945		2140.09	High	3.98102			1
	AAYTPFLDMFHAK	13	1	1	GL50581_945		1511.73	High	3.85439	High	3.74699	0
	GYLAHIYGYSVHGNYYDSISSAYTALR	3	1	1	GL50581_945	N14(Deamidated)	3042.44	Medium	3.29265	High	7.12442	0
	AAYTPFLDMFHAK	1	1	1	GL50581_945	M9(Oxidation)	1527.73	High	3.239			0
	SVFYVGMMLYDGDLHLPK	2	1	1	GL50581_945	M8(Oxidation)	2101.01	High	3.1775			0
	DNDAFILYNFRGDR	4	1	1	GL50581_945		1715.81	High	3.17385			1
	YFANWDIVER	4	1	1	GL50581_945		1312.63	High	2.8962	High	2.35867	0
	AICDVGGCMVIIADHGNSDEMYEVAK	1	1	1	GL50581_945	C3(Carbamidomethyl); C8(Carbamidomethyl); N17(Deamidated)	2855.25	Medium	2.62908			0
	MVTTMDRYFANWDIVER	1	1	1	GL50581_945	N11(Deamidated)	2148.01			High	3.40978	1
GL50581_943	organism=Giardia_Assemblage_B_isolate_GS | product=Glucokinase | location=ACGJ01001190:1638-2669(-) | length=343 | sequence_SO=contig | SO=protein_coding	51.02	1	9	9	96	222.279	51.02	8	48	272.094	46.36	8	48	343	37.4077	5.77002
	Sequence	# PSMs	# Proteins	# Protein Groups	Protein Group Accessions	Modifications	MH+ [Da]	A2	XCorr A2	B2	XCorr B2	# Missed Cleavages
	NGTVSTPTVVPDNSTGIVSFAGAGTGFGVGFIANGLAHSAEGGHTTFSPIEAEDHALAK	4	1	1	GL50581_943	N34(Deamidated)	5739.77	High	9.39435	High	9.49559	0
	NGTVSTPTVVPDNSTGIVSFAGAGTGFGVGFIANGLAHSAEGGHTTFSPIEAEDHALAK	5	1	1	GL50581_943		5738.8	High	8.67766	High	9.07948	0
	VCITNLDWHESVEELQNVTGVGK	14	1	1	GL50581_943	C2(Carbamidomethyl)	2627.28	High	7.78345	High	8.40808	0
	NGTVSTPTVVPDNSTGIVSFAGAGTGFGVGFIANGLAHSAEGGHTTFSPIEAEDHALAK	9	1	1	GL50581_943	N1(Deamidated); N13(Deamidated); N34(Deamidated)	5741.76	High	7.60495	High	8.16679	0
	CFLAIHDLDALKDDAR	4	1	1	GL50581_943	C1(Carbamidomethyl)	1872.93	High	6.78953			1
	NMHDFFWGSLGGLAGPALREHVLSTNHDIDMAFLAK	7	1	1	GL50581_943		3967.95	High	6.43475	High	7.24395	1
	NMHDFFWGSLGGLAGPALR	15	1	1	GL50581_943		2046	High	6.0671	High	5.85096	0
	VAPLLEDELLCKDYQSMGELINDFLKR	3	1	1	GL50581_943	C11(Carbamidomethyl); M17(Oxidation)	3225.61	High	5.7979	High	4.92991	2
	VCITNLDWHESVEELQNVTGVGK	5	1	1	GL50581_943	C2(Carbamidomethyl); N5(Deamidated)	2628.28	High	5.72123			0
	VCITNLDWHESVEELQNVTGVGKIK	3	1	1	GL50581_943	C2(Carbamidomethyl)	2868.46	High	4.98668	High	6.14066	1
	VCITNLDWHESVEELQNVTGVGKIK	5	1	1	GL50581_943	C2(Carbamidomethyl); N5(Deamidated)	2869.46	High	4.61131	Medium	3.61975	1
	NMHDFFWGSLGGLAGPALR	5	1	1	GL50581_943	M2(Oxidation)	2062	High	4.17776	High	3.40755	0
	NMHDFFWGSLGGLAGPALR	1	1	1	GL50581_943	N1(Deamidated)	2047	High	3.9297			0
	NGTVSTPTVVPDNSTGIVSFAGAGTGFGVGFIANGLAHSAEGGHTTFSPIEAEDHALAK	6	1	1	GL50581_943	N13(Deamidated); N34(Deamidated)	5740.77	Medium	3.74104	High	7.09734	0
	LGIVGAAYLCTR	3	1	1	GL50581_943	C10(Carbamidomethyl)	1293.7	High	2.30633	High	3.09989	0
	VAPLLEDELLCKDYQSMGELINDFLKR	1	1	1	GL50581_943	C11(Carbamidomethyl)	3209.6			High	7.26213	2
	NMHDFFWGSLGGLAGPALREHVLSTNHDIDMAFLAK	2	1	1	GL50581_943	N1(Deamidated)	3968.95			High	5.53267	1
	NMHDFFWGSLGGLAGPALREHVLSTNHDIDMAFLAK	1	1	1	GL50581_943	N1(Deamidated); N26(Deamidated)	3969.93			High	4.67915	1
	DYQSMGELINDFLKR	2	1	1	GL50581_943		1828.9			High	4.65534	1
	VAPLLEDELLCKDYQSMGELINDFLKR	1	1	1	GL50581_943	C11(Carbamidomethyl); Q15(Deamidated); N22(Deamidated)	3211.61			Medium	4.03778	2
P07108	Acyl-CoA-binding protein OS=Homo sapiens GN=DBI PE=1 SV=2 - [ACBP_HUMAN]	50.57	1	3	3	30	86.2723	50.57	3	21	34.9521	41.38	2	9	87	10.038	6.56592
	Sequence	# PSMs	# Proteins	# Protein Groups	Protein Group Accessions	Modifications	MH+ [Da]	A2	XCorr A2	B2	XCorr B2	# Missed Cleavages
	TKPSDEEMLFIYGHYK	17	1	1	P07108		1957.94	High	6.35977	High	5.02362	0
	TKPSDEEMLFIYGHYKQATVGDINTERPGMLDFTGK	3	1	1	P07108	M8(Oxidation)	4104.98	Medium	6.05785	Medium	5.20913	1
	TKPSDEEMLFIYGHYKQATVGDINTERPGMLDFTGK	2	1	1	P07108	Q17(Deamidated)	4089.97	Medium	5.64061			1
	TKPSDEEMLFIYGHYKQATVGDINTERPGMLDFTGK	2	1	1	P07108	M8(Oxidation); Q17(Deamidated); N24(Deamidated)	4106.97	Medium	5.38415	Medium	5.02939	1
	TKPSDEEMLFIYGHYKQATVGDINTERPGMLDFTGK	1	1	1	P07108	Q17(Deamidated); N24(Deamidated)	4090.98	High	4.08393			1
	TKPSDEEMLFIYGHYK	1	1	1	P07108	M8(Oxidation)	1973.93	High	3.57964			0
	WDAWNELK	2	1	1	P07108		1061.51	High	2.12117			0
	TKPSDEEMLFIYGHYKQATVGDINTERPGMLDFTGK	2	1	1	P07108	M8(Oxidation); Q17(Deamidated)	4105.97			Medium	5.3452	1
P06744	Glucose-6-phosphate isomerase OS=Homo sapiens GN=GPI PE=1 SV=4 - [G6PI_HUMAN]	50.54	1	18	18	309	891.36	46.77	17	202	513.563	42.65	14	107	558	63.1072	8.32373
	Sequence	# PSMs	# Proteins	# Protein Groups	Protein Group Accessions	Modifications	MH+ [Da]	A2	XCorr A2	B2	XCorr B2	# Missed Cleavages
	KIEPELDGSAQVTSHDASTNGLINFIK	19	1	1	P06744		2884.47	High	11.1281	High	10.7434	1
	TFTTQETITNAETAKEWFLQAAKDPSAVAK	20	1	1	P06744		3297.67	High	9.15972	High	8.05712	2
	SGTRVDHQTGPIVWGEPGTNGQHAFYQLIHQGTK	42	1	1	P06744	Q27(Deamidated)	3717.81	High	8.98034	High	9.33882	1
	SGTRVDHQTGPIVWGEPGTNGQHAFYQLIHQGTK	8	1	1	P06744		3716.83	High	8.60373			1
	VDHQTGPIVWGEPGTNGQHAFYQLIHQGTK	27	1	1	P06744	N16(Deamidated)	3316.61	High	8.3595	High	7.40407	0
	LFDANKDRFNHFSLTLNTNHGHILVDYSK	13	1	1	P06744		3416.71	High	7.90067	High	10.5626	2
	VDHQTGPIVWGEPGTNGQHAFYQLIHQGTK	3	1	1	P06744		3315.63	High	7.79579			0
	TITDVINIGIGGSDLGPLMVTEALKPYSSGGPR	27	1	1	P06744		3328.74	High	7.46098	High	8.16156	0
	TFTTQETITNAETAKEWFLQAAK	9	1	1	P06744		2629.31	High	7.28757	High	7.98293	1
	FNHFSLTLNTNHGHILVDYSK	11	1	1	P06744		2457.23	High	6.33394	High	7.47888	0
	TFTTQETITNAETAKEWFLQAAKDPSAVAK	9	1	1	P06744	Q5(Deamidated)	3298.67	High	5.81232	High	5.0586	2
	KIEPELDGSAQVTSHDASTNGLINFIK	5	1	1	P06744	N20(Deamidated)	2885.47	High	5.79581	High	4.6386	1
	TLAQLNPESSLFIIASK	21	1	1	P06744		1832.02	High	5.79063	High	5.72218	0
	TITDVINIGIGGSDLGPLMVTEALKPYSSGGPRVWYVSNIDGTHIAK	2	1	1	P06744		4912.56	Medium	5.46962	High	6.74206	1
	TITDVINIGIGGSDLGPLMVTEALKPYSSGGPR	3	1	1	P06744	N7(Deamidated)	3329.76	High	5.34566	High	5.31422	0
	SGTRVDHQTGPIVWGEPGTNGQHAFYQLIHQGTK	5	1	1	P06744	Q22(Deamidated); Q27(Deamidated)	3718.83	High	5.25146	High	7.37006	1
	GLHHKILLANFLAQTEALMR	1	1	1	P06744		2276.27	High	4.89077			1
	ILLANFLAQTEALMR	26	1	1	P06744		1703.94	High	4.75061	High	4.73919	0
	ILLANFLAQTEALMR	15	1	1	P06744	M14(Oxidation)	1719.95	High	4.7078	High	4.11679	0
	SNTPILVDGKDVMPEVNKVLDK	1	1	1	P06744		2411.29	High	4.68805			2
	VDHQTGPIVWGEPGTNGQHAFYQLIHQGTK	6	1	1	P06744	Q4(Deamidated); N16(Deamidated)	3317.61	High	4.53474	Medium	4.97251	0
	VDHQTGPIVWGEPGTNGQHAFYQLIHQGTK	2	1	1	P06744	Q4(Deamidated); N16(Deamidated); Q18(Deamidated)	3318.61	High	4.51776			0
	LTPFMLGALVAMYEHK	8	1	1	P06744	M5(Oxidation)	1836.94	High	4.43832			0
	TITDVINIGIGGSDLGPLMVTEALKPYSSGGPR	1	1	1	P06744	N7(Deamidated); M19(Oxidation)	3345.74	High	4.36589			0
	ILLANFLAQTEALMRGK	1	1	1	P06744	M14(Oxidation)	1905.07	High	4.01345			1
	LFDANKDRFNHFSLTLNTNHGHILVDYSK	2	1	1	P06744	N10(Deamidated)	3417.72	High	3.98382			2
	LTPFMLGALVAMYEHK	7	1	1	P06744		1820.94	High	3.72318	High	3.92648	0
	SNTPILVDGKDVMPEVNKVLDK	2	1	1	P06744	N2(Deamidated)	2412.29	Medium	3.5697			2
	KIEPELDGSAQVTSHDASTNGLINFIK	1	1	1	P06744	N20(Deamidated); N24(Deamidated)	2886.45	Medium	3.52497			1
	MIPCDFLIPVQTQHPIR	2	1	1	P06744	C4(Carbamidomethyl)	2065.07	High	3.50106			0
	ILLANFLAQTEALMRGK	2	1	1	P06744		1889.06	High	3.41738			1
	IEPELDGSAQVTSHDASTNGLINFIK	1	1	1	P06744		2756.38	High	2.82896			0
	TITDVINIGIGGSDLGPLMVTEALKPYSSGGPR	1	1	1	P06744	M19(Oxidation)	3344.76			High	4.83219	0
	ILLANFLAQTEALMRGK	2	1	1	P06744	N5(Deamidated)	1890.06			High	4.46138	1
	TFTTQETITNAETAKEWFLQAAK	2	1	1	P06744	Q5(Deamidated)	2630.32			High	4.38491	1
	SGTRVDHQTGPIVWGEPGTNGQHAFYQLIHQGTK	1	1	1	P06744	Q22(Deamidated); Q27(Deamidated); Q31(Deamidated)	3719.81			High	4.28915	1
	VKEFGIDPQNMFEFWDWVGGR	1	1	1	P06744	Q9(Deamidated); N10(Deamidated)	2559.18			High	2.22447	1
P30047	GTP cyclohydrolase 1 feedback regulatory protein OS=Homo sapiens GN=GCHFR PE=1 SV=3 - [GFRP_HUMAN]	50	1	3	3	14	30.8927	50	3	8	17.5225	28.57	2	6	84	9.69189	6.53662
	Sequence	# PSMs	# Proteins	# Protein Groups	Protein Group Accessions	Modifications	MH+ [Da]	A2	XCorr A2	B2	XCorr B2	# Missed Cleavages
	VLSMTGVGQTLVWCLHKE	3	1	1	P30047	C14(Carbamidomethyl)	2058.06	High	5.99771			1
	ALGNNFYEYYVDDPPRIVLDKLER	6	1	1	P30047		2899.47	High	4.09649	Medium	4.0554	2
	ALGNNFYEYYVDDPPR	3	1	1	P30047		1932.87	High	3.45932	High	3.77111	0
	ALGNNFYEYYVDDPPR	2	1	1	P30047	N4(Deamidated)	1933.88			High	2.22277	0
GL50581_3370	organism=Giardia_Assemblage_B_isolate_GS | product=Protein disulfide isomerase PDI5 | location=ACGJ01002881:50-400(+) | length=116 | sequence_SO=contig | SO=protein_coding	50	1	3	3	14	45.4516	37.07	2	9	22.6807	37.07	2	5	116	12.5494	6.06201
	Sequence	# PSMs	# Proteins	# Protein Groups	Protein Group Accessions	Modifications	MH+ [Da]	A2	XCorr A2	B2	XCorr B2	# Missed Cleavages
	ALAPTYVELSDNAPEGVVIAEVDCTVAR	9	1	1	GL50581_3370	C24(Carbamidomethyl)	2959.47	High	6.8579	High	6.55721	0
	ALAPTYVELSDNAPEGVVIAEVDCTVAR	2	1	1	GL50581_3370	N12(Deamidated); C24(Carbamidomethyl)	2960.48	High	4.6285			0
	FYKNGEFLEAYSGAR	1	1	1	GL50581_3370	N4(Deamidated)	1752.82	Medium	2.391			1
	ALAPTYVELSDNAPEGVVIAEVDCTVAREVCQEEGVRGYPTLR	2	1	1	GL50581_3370	C24(Carbamidomethyl); C31(Carbamidomethyl); Q32(Deamidated)	4734.28			High	4.34663	2
P08758	Annexin A5 OS=Homo sapiens GN=ANXA5 PE=1 SV=2 - [ANXA5_HUMAN]	49.69	1	10	11	82	209.712	49.69	11	49	148.29	48.75	9	33	320	35.9144	5.04639
	Sequence	# PSMs	# Proteins	# Protein Groups	Protein Group Accessions	Modifications	MH+ [Da]	A2	XCorr A2	B2	XCorr B2	# Missed Cleavages
	NFATSLYSMIKGDTSGDYKK	10	1	1	P08758		2226.07	High	7.45269	High	7.40446	2
	AIKQVYEEEYGSSLEDDVVGDTSGYYQR	8	1	1	P08758		3200.45	High	7.43509	High	6.96941	1
	QVYEEEYGSSLEDDVVGDTSGYYQR	2	1	1	P08758		2888.24	High	6.04607			0
	SIPAYLAETLYYAMKGAGTDDHTLIR	1	1	1	P08758	M14(Oxidation)	2886.42	High	5.68458			1
	MLVVLLQANRDPDAGIDEAQVEQDAQALFQAGELK	2	1	1	P08758		3795.94	High	5.64701	High	6.19704	1
	SIPAYLAETLYYAMKGAGTDDHTLIR	3	1	1	P08758		2870.42	High	5.22619	High	5.10945	1
	DLLDDLKSELTGKFEK	10	1	1	P08758		1850.98	High	5.12821	High	5.14881	2
	GLGTDEESILTLLTSR	20	1	1	P08758		1704.91	High	5.08537	High	5.19491	0
	WGTDEEKFITIFGTR	7	1	1	P08758		1799.9	High	4.09679	High	4.08508	1
	SIPAYLAETLYYAMK	8	1	1	P08758		1733.89	High	3.59866	High	3.45933	0
	NFATSLYSMIK	8	1	1	P08758		1274.65	High	3.41415	High	3.20293	0
	QVYEEEYGSSLEDDVVGDTSGYYQR	1	1	1	P08758	Q1(Deamidated)	2889.24	High	3.25778			0
	AMKGLGTDEESILTLLTSR	1	1	1	P08758	M2(Oxidation)	2051.08	High	3.25748			1
	AIKQVYEEEYGSSLEDDVVGDTSGYYQR	1	1	1	P08758	Q4(Deamidated)	3201.44			High	3.8549	1
P04179	Superoxide dismutase [Mn], mitochondrial OS=Homo sapiens GN=SOD2 PE=1 SV=2 - [SODM_HUMAN]	49.55	1	4	4	26	22.9634	32.43	3	5	69.2104	49.55	4	21	222	24.7066	8.25049
	Sequence	# PSMs	# Proteins	# Protein Groups	Protein Group Accessions	Modifications	MH+ [Da]	A2	XCorr A2	B2	XCorr B2	# Missed Cleavages
	HHAAYVNNLNVTEEKYQEALAKGDVTAQIALQPALK	6	1	1	P04179	Q17(Deamidated)	3949.05	Medium	5.31494	High	7.21056	2
	LTAASVGVQGSGWGWLGFNKER	1	1	1	P04179	Q9(Deamidated)	2321.17	High	5.15385			1
	LTAASVGVQGSGWGWLGFNKER	3	1	1	P04179		2320.19	High	4.41415	High	7.26463	1
	AIWNVINWENVTER	7	1	1	P04179		1743.89	High	4.09879	High	4.23328	0
	HHAAYVNNLNVTEEKYQEALAKGDVTAQIALQPALK	4	1	1	P04179	Q17(Deamidated); Q28(Deamidated)	3950.07			High	6.60023	2
	GHLQIAACPNQDPLQGTTGLIPLLGIDVWEHAYYLQYK	5	1	1	P04179	C8(Carbamidomethyl); Q11(Deamidated); Q15(Deamidated)	4295.16			High	4.97867	0
GL50581_3386	organism=Giardia_Assemblage_B_isolate_GS | product=Protein disulfide isomerase PDI5 | location=ACGJ01002882:9588-9938(+) | length=116 | sequence_SO=contig | SO=protein_coding	49.14	1	3	3	25	108.363	49.14	3	19	39.986	49.14	2	6	116	12.6343	5.52881
	Sequence	# PSMs	# Proteins	# Protein Groups	Protein Group Accessions	Modifications	MH+ [Da]	A2	XCorr A2	B2	XCorr B2	# Missed Cleavages
	YVDLSDDAPEGVVIAEVDCTKANELCGSEGVEGYPTVK	11	1	1	GL50581_3386	C19(Carbamidomethyl); C26(Carbamidomethyl)	4085.88	High	9.61664	High	8.87202	1
	YVDLSDDAPEGVVIAEVDCTK	5	1	1	GL50581_3386	C19(Carbamidomethyl)	2295.06	High	5.4889			0
	FVEEYSGPREVVAMKEWIK	7	1	1	GL50581_3386		2297.16	High	4.8849	Medium	3.75951	2
	YVDLSDDAPEGVVIAEVDCTKANELCGSEGVEGYPTVK	2	1	1	GL50581_3386	C19(Carbamidomethyl); N23(Deamidated); C26(Carbamidomethyl)	4086.87			High	6.46943	1
P02771	Alpha-fetoprotein OS=Homo sapiens GN=AFP PE=1 SV=1 - [FETA_HUMAN]	49.1	1	18	18	224	430.811	35.8	13	96	625.36	49.1	18	128	609	68.633	5.68115
	Sequence	# PSMs	# Proteins	# Protein Groups	Protein Group Accessions	Modifications	MH+ [Da]	A2	XCorr A2	B2	XCorr B2	# Missed Cleavages
	FLGDRDFNQFSSGEKNIFLASFVHEYSR	12	1	1	P02771		3310.6	High	9.31537	High	8.95826	2
	MVKDALTAIEKPTGDEQSSGCLENQLPAFLEELCHEKEILEK	3	1	1	P02771	C21(Carbamidomethyl); C34(Carbamidomethyl)	4800.36	High	9.06326	High	9.56802	2
	FLGDRDFNQFSSGEKNIFLASFVHEYSR	5	1	1	P02771	N16(Deamidated)	3311.59	High	8.08385			2
	MVKDALTAIEKPTGDEQSSGCLENQLPAFLEELCHEKEILEK	6	1	1	P02771	Q17(Deamidated); C21(Carbamidomethyl); N24(Deamidated); C34(Carbamidomethyl)	4802.35	High	7.62739	High	6.37117	2
	RHPFLYAPTILLWAAR	32	1	1	P02771		1925.09	High	7.35833	High	7.27226	1
	QKPQITEEQLEAVIADFSGLLEK	12	1	1	P02771		2586.39	High	7.12435	High	6.94435	0
	LGEYYLQNAFLVAYTKK	5	1	1	P02771		2021.07	High	6.34174	High	7.24416	1
	LGEYYLQNAFLVAYTK	45	1	1	P02771		1892.98	High	5.98483	High	5.66361	0
	DLCQAQGVALQTMKQEFLINLVK	8	1	1	P02771	C3(Carbamidomethyl)	2647.4	High	5.80224	High	6.25782	1
	SCGLFQKLGEYYLQNAFLVAYTK	2	1	1	P02771	C2(Carbamidomethyl)	2713.38	High	5.76728	High	5.61052	1
	QKPQITEEQLEAVIADFSGLLEK	4	1	1	P02771	Q9(Deamidated)	2587.35	High	5.71097	High	5.67766	0
	DALTAIEKPTGDEQSSGCLENQLPAFLEELCHEKEILEK	5	1	1	P02771	C18(Carbamidomethyl); C31(Carbamidomethyl)	4442.13	Medium	5.65184	High	8.20555	1
	HPFLYAPTILLWAAR	11	1	1	P02771		1768.99	High	4.81387	High	5.09822	0
	DALTAIEKPTGDEQSSGCLENQLPAFLEELCHEKEILEK	2	1	1	P02771	Q14(Deamidated); C18(Carbamidomethyl); N21(Deamidated); C31(Carbamidomethyl)	4444.13	High	4.75515			1
	CFQTENPLECQDKGEEELQKYIQESQALAK	5	1	1	P02771	C1(Carbamidomethyl); C10(Carbamidomethyl)	3613.7	High	4.65597	High	5.34261	2
	NIFLASFVHEYSR	15	1	1	P02771		1582.81	High	4.47565	High	4.55857	0
	KPTPASIPLFQVPEPVTSCEAYEEDRETFMNK	3	1	1	P02771	Q11(Deamidated); C19(Carbamidomethyl)	3711.78	High	4.28708	Medium	3.82134	1
	QKPQITEEQLEAVIADFSGLLEK	2	1	1	P02771	Q4(Deamidated); Q9(Deamidated)	2588.36	High	4.12929			0
	LGEYYLQNAFLVAYTK	15	1	1	P02771	N8(Deamidated)	1893.95	High	3.72898	High	2.548	0
	CFQTENPLECQDKGEEELQKYIQESQALAK	4	1	1	P02771	C1(Carbamidomethyl); C10(Carbamidomethyl); Q19(Deamidated)	3614.69	High	3.5622	High	3.40533	2
	DLCQAQGVALQTMKQEFLINLVK	2	1	1	P02771	C3(Carbamidomethyl); Q6(Deamidated)	2648.36	High	3.19906			1
	CFQTENPLECQDKGEEELQKYIQESQALAK	1	1	1	P02771	C1(Carbamidomethyl); Q3(Deamidated); N6(Deamidated); C10(Carbamidomethyl)	3615.67	Medium	2.57286			2
	LGEYYLQNAFLVAYTK	1	1	1	P02771	Q7(Deamidated); N8(Deamidated)	1894.95	Medium	1.83221			0
	KMAATAATCCQLSEDKLLACGEGAADIIIGHLCIR	2	1	1	P02771	C9(Carbamidomethyl); C10(Carbamidomethyl); C20(Carbamidomethyl); C33(Carbamidomethyl)	3817.87			High	12.9537	2
	KMAATAATCCQLSEDKLLACGEGAADIIIGHLCIR	1	1	1	P02771	M2(Oxidation); C9(Carbamidomethyl); C10(Carbamidomethyl); C20(Carbamidomethyl); C33(Carbamidomethyl)	3833.85			High	8.02292	2
	RPCFSSLVVDETYVPPAFSDDKFIFHK	3	1	1	P02771	C3(Carbamidomethyl)	3201.59			High	7.4836	1
	KPTPASIPLFQVPEPVTSCEAYEEDRETFMNKFIYEIAR	1	1	1	P02771	C19(Carbamidomethyl)	4603.26			High	6.98667	2
	RPCFSSLVVDETYVPPAFSDDKFIFHKDLCQAQGVALQTMK	1	1	1	P02771	C3(Carbamidomethyl); C30(Carbamidomethyl)	4745.34			Medium	6.49247	2
	RHPQLAVSVILR	11	1	1	P02771		1388.85			High	5.0824	1
	KPTPASIPLFQVPEPVTSCEAYEEDRETFMNKFIYEIAR	1	1	1	P02771	Q11(Deamidated); C19(Carbamidomethyl); N31(Deamidated)	4605.26			Medium	4.96203	2
	RPCFSSLVVDETYVPPAFSDDKFIFHKDLCQAQGVALQTMK	2	1	1	P02771	C3(Carbamidomethyl); C30(Carbamidomethyl); Q31(Deamidated); Q33(Deamidated)	4747.33			High	4.46501	2
	SCGLFQKLGEYYLQNAFLVAYTK	2	1	1	P02771	C2(Carbamidomethyl); Q14(Deamidated)	2714.37			High	4.07882	1
GL50581_661	organism=Giardia_Assemblage_B_isolate_GS | product=Hypothetical protein | location=ACGJ01000865:3309-3680(-) | length=123 | sequence_SO=contig | SO=protein_coding	48.78	1	7	7	99	277.383	48.78	7	58	214.203	38.21	5	41	123	13.976	5.12256
	Sequence	# PSMs	# Proteins	# Protein Groups	Protein Group Accessions	Modifications	MH+ [Da]	A2	XCorr A2	B2	XCorr B2	# Missed Cleavages
	KINEAGELEFITFHGPWCKDCQYSIPVFNR	12	1	1	GL50581_661	C18(Carbamidomethyl); C21(Carbamidomethyl)	3655.73	High	8.11325	High	9.13265	2
	INEAGELEFITFHGPWCKDCQYSIPVFNR	15	1	1	GL50581_661	C17(Carbamidomethyl); C20(Carbamidomethyl)	3527.66	High	6.88585	High	8.52663	1
	KINEAGELEFITFHGPWCK	15	1	1	GL50581_661	C18(Carbamidomethyl)	2276.12	High	6.81901	High	7.86609	1
	INEAGELEFITFHGPWCK	20	1	1	GL50581_661	C17(Carbamidomethyl)	2148.03	High	6.29473	High	6.14143	0
	INEAGELEFITFHGPWCKDCQYSIPVFNR	4	1	1	GL50581_661	C17(Carbamidomethyl); C20(Carbamidomethyl); Q21(Deamidated)	3528.65	High	6.05129	High	4.95256	1
	YDIKKVPSWVILR	1	1	1	GL50581_661		1616.95	High	4.52538			2
	KINEAGELEFITFHGPWCK	2	1	1	GL50581_661	N3(Deamidated); C18(Carbamidomethyl)	2277.12	High	3.94511			1
	IIENFTTSFDEDVAAML	17	1	1	GL50581_661		1915.9	High	3.65426	High	3.79183	0
	KINEAGELEFITFHGPWCKDCQYSIPVFNR	4	1	1	GL50581_661	N3(Deamidated); C18(Carbamidomethyl); C21(Carbamidomethyl)	3656.73	High	3.12603	High	6.51915	2
	IIENFTTSFDEDVAAML	3	1	1	GL50581_661	M16(Oxidation)	1931.88	High	3.06432			0
	VPSWVILR	2	1	1	GL50581_661		969.588	High	2.62317			0
	INEAGELEFITFHGPWCK	2	1	1	GL50581_661	N2(Deamidated); C17(Carbamidomethyl)	2149.03			High	4.94375	0
	KINEAGELEFITFHGPWCKDCQYSIPVFNR	2	1	1	GL50581_661	N3(Deamidated); C18(Carbamidomethyl); C21(Carbamidomethyl); N29(Deamidated)	3657.75			High	4.16331	2
GL50581_2606	organism=Giardia_Assemblage_B_isolate_GS | product=Hypothetical protein, similar to AMMECR1 | location=ACGJ01002346:3157-3744(+) | length=195 | sequence_SO=contig | SO=protein_coding	48.72	1	4	4	14	49.9244	36.92	3	10	23.4817	25.13	2	4	195	21.5938	6.25244
	Sequence	# PSMs	# Proteins	# Protein Groups	Protein Group Accessions	Modifications	MH+ [Da]	A2	XCorr A2	B2	XCorr B2	# Missed Cleavages
	SSVFLPCVAEEQGWDQPTTLLHLLHK	8	1	1	GL50581_2606	C7(Carbamidomethyl)	3005.51	High	6.32136	High	7.36153	0
	DTAHLIPDTECPLFVTWHTASHTGEPDLR	3	1	1	GL50581_2606	C11(Carbamidomethyl)	3316.58	Medium	5.94165			0
	DMCFAAFQSLDDKVHGR	2	1	1	GL50581_2606	C3(Carbamidomethyl)	1996.9	High	5.21109			1
	FTPCDPLDWEVGKHGITIVYKGR	1	1	1	GL50581_2606	C4(Carbamidomethyl)	2688.36			Medium	4.90704	2
GL50581_521	organism=Giardia_Assemblage_B_isolate_GS | product=Glyceraldehyde 3-phosphate dehydrogenase | location=ACGJ01000668:23054-24064(-) | length=336 | sequence_SO=contig | SO=protein_coding	47.92	1	8	8	35	78.9189	47.92	8	20	76.1298	31.85	5	15	336	36.3021	7.45947
	Sequence	# PSMs	# Proteins	# Protein Groups	Protein Group Accessions	Modifications	MH+ [Da]	A2	XCorr A2	B2	XCorr B2	# Missed Cleavages
	VPVPDVSVVDLTCTLEKDATYDEICAEIKR	5	1	1	GL50581_521	C13(Carbamidomethyl); C25(Carbamidomethyl)	3435.71	High	9.15431	High	9.34132	2
	FGIKEGLMTTVHAVTATQLPVDGPSK	1	1	1	GL50581_521		2697.42	High	5.79524			1
	ASENELKGIMTYTNEDVVSSDFLSTTSTCNFDSK	4	1	1	GL50581_521	N14(Deamidated); C29(Carbamidomethyl)	3791.69	High	5.0751			1
	LVAWYDNEFGYANKLVELAK	3	1	1	GL50581_521		2343.21	High	4.88926	High	4.54	1
	VIISAPSADAPMFVCGCNLETYDPSTMK	1	1	1	GL50581_521	C15(Carbamidomethyl); C17(Carbamidomethyl)	3074.4	High	4.82652			0
	FKGTISHCDDSITVDGNKISVFK	4	1	1	GL50581_521	C8(Carbamidomethyl)	2568.28	High	4.51054	High	7.71939	2
	LVAWYDNEFGYANK	10	1	1	GL50581_521		1689.79	High	4.46011	High	4.42425	0
	FGIKEGLMTTVHAVTATQLPVDGPSK	1	1	1	GL50581_521	Q18(Deamidated)	2698.43	High	4.29996			1
	GIMTYTNEDVVSSDFLSTTSTCNFDSK	2	1	1	GL50581_521	N7(Deamidated); C22(Carbamidomethyl)	3020.3	High	3.7721			0
	VIISAPSADAPMFVCGCNLETYDPSTMK	1	1	1	GL50581_521	C15(Carbamidomethyl); C17(Carbamidomethyl); N18(Deamidated)	3075.4	High	3.46009			0
	ASENELKGIMTYTNEDVVSSDFLSTTSTCNFDSK	1	1	1	GL50581_521	C29(Carbamidomethyl)	3790.69			High	6.15889	1
	ASENELKGIMTYTNEDVVSSDFLSTTSTCNFDSK	2	1	1	GL50581_521	N4(Deamidated); N14(Deamidated); C29(Carbamidomethyl)	3792.7			High	5.10188	1
GL50581_2473	organism=Giardia_Assemblage_B_isolate_GS | product=Alpha-11 giardin | location=ACGJ01002319:19558-20481(-) | length=307 | sequence_SO=contig | SO=protein_coding	47.88	1	9	9	53	112.019	22.8	5	23	141.411	43.32	7	30	307	34.9727	6.15088
	Sequence	# PSMs	# Proteins	# Protein Groups	Protein Group Accessions	Modifications	MH+ [Da]	A2	XCorr A2	B2	XCorr B2	# Missed Cleavages
	LLITSTADEYKEINHRFEVLTGK	22	1	1	GL50581_2473		2677.42	High	6.68262	High	6.90658	2
	TQFQDATGLEFIAFLKK	13	1	1	GL50581_2473		1957.04	High	5.90089	High	6.16941	1
	GLCIAHFYNLAPAR	1	1	1	GL50581_2473	C3(Carbamidomethyl)	1602.83	High	4.54423			0
	LLITSTADEYKEINHRFEVLTGK	1	1	1	GL50581_2473	N14(Deamidated)	2678.42	High	3.50758			2
	DANKVNFRDACLMFWK	2	1	1	GL50581_2473	C11(Carbamidomethyl)	2014.97	Medium	3.23167	Medium	3.64094	2
	DACLMFWK	1	1	1	GL50581_2473	C3(Carbamidomethyl)	1070.48	Medium	2.03261			0
	TGNDLFKDITDQIPLNSASSYLCHLALKENR	4	1	1	GL50581_2473	Q12(Deamidated); C23(Carbamidomethyl)	3534.79			High	7.02453	2
	TGNDLFKDITDQIPLNSASSYLCHLALKENR	1	1	1	GL50581_2473	C23(Carbamidomethyl)	3533.78			Medium	5.75325	2
	ITGLFHELHKFAWVHYACWGVMRDDIISR	1	1	1	GL50581_2473	C18(Carbamidomethyl)	3557.76			Medium	4.89493	2
	AILEAKNEEEFVTFTSR	5	1	1	GL50581_2473		1984			High	4.79869	1
	FAWVHYACWGVMRDDIISR	2	1	1	GL50581_2473	C8(Carbamidomethyl)	2382.14			High	4.53778	1
P06727	Apolipoprotein A-IV OS=Homo sapiens GN=APOA4 PE=1 SV=3 - [APOA4_HUMAN]	47.73	1	15	15	167	291.451	47.73	15	83	458.532	47.73	15	84	396	45.3715	5.37646
	Sequence	# PSMs	# Proteins	# Protein Groups	Protein Group Accessions	Modifications	MH+ [Da]	A2	XCorr A2	B2	XCorr B2	# Missed Cleavages
	EAVEHLQKSELTQQLNALFQDKLGEVNTYAGDLQK	9	1	1	P06727		3958.02	High	10.5155	High	11.9051	2
	SELTQQLNALFQDKLGEVNTYAGDLQK	13	1	1	P06727		3023.54	High	8.65667	High	9.57157	1
	SELTQQLNALFQDKLGEVNTYAGDLQKK	8	1	1	P06727		3151.65	High	7.91338	High	9.5977	2
	LGPHAGDVEGHLSFLEKDLR	7	1	1	P06727		2190.13	High	7.72389	High	7.17507	1
	SLAPYAQDTQEKLNHQLEGLTFQMK	20	1	1	P06727		2890.44	High	7.40528	High	7.99764	1
	RVEPYGENFNKALVQQMEQLR	13	1	1	P06727		2549.29	High	7.33243	High	8.02607	2
	SLAPYAQDTQEKLNHQLEGLTFQMKK	6	1	1	P06727		3018.54	High	6.85835	High	7.09756	2
	EAVEHLQKSELTQQLNALFQDKLGEVNTYAGDLQK	8	1	1	P06727	Q13(Deamidated)	3959.02	High	5.75492	High	8.68037	2
	EAVEHLQKSELTQQLNALFQDKLGEVNTYAGDLQK	5	1	1	P06727	Q14(Deamidated); Q20(Deamidated)	3960	Medium	5.65022			2
	SLAELGGHLDQQVEEFR	4	1	1	P06727		1927.95	High	5.43017	High	4.49404	0
	EKESQDKTLSLPELEQQQEQQQEQQQEQVQMLAPLES	2	1	1	P06727		4382.1	High	5.35743	High	5.90404	2
	SELTQQLNALFQDKLGEVNTYAGDLQKK	3	1	1	P06727	Q5(Deamidated)	3152.63	High	5.15247			2
	SELTQQLNALFQDKLGEVNTYAGDLQK	5	1	1	P06727	Q5(Deamidated)	3024.53	High	5.10386			1
	VEPYGENFNKALVQQMEQLR	3	1	1	P06727		2393.21	High	4.98395	High	4.61394	1
	IGDNLRELQQRLEPYADQLR	8	1	1	P06727		2427.27	High	4.98082	High	5.49036	2
	DLRDKVNSFFSTFK	6	1	1	P06727		1703.88	High	4.31281	High	5.3418	2
	RVEPYGENFNKALVQQMEQLR	2	1	1	P06727	Q15(Deamidated)	2550.28	High	4.30358			2
	SLAPYAQDTQEKLNHQLEGLTFQMKK	4	1	1	P06727	Q7(Deamidated)	3019.54	High	4.19627			2
	SLAPYAQDTQEKLNHQLEGLTFQMK	6	1	1	P06727	Q7(Deamidated)	2891.45	High	4.04669	High	4.82171	1
	SELTQQLNALFQDK	5	1	1	P06727		1634.84	High	3.99712	High	4.61132	0
	SLAELGGHLDQQVEEFRR	3	1	1	P06727		2084.05	High	3.84823	Medium	3.94032	1
	EAVEHLQKSELTQQLNALFQDK	3	1	1	P06727		2569.31	Medium	3.63163	High	5.40912	1
	SLAPYAQDTQEKLNHQLEGLTFQMK	2	1	1	P06727	M24(Oxidation)	2906.46	Medium	3.19041	Medium	3.97556	1
	EKESQDKTLSLPELEQQQEQQQEQQQEQVQMLAPLES	15	1	1	P06727	Q18(Deamidated)	4383.1	High	2.8844	High	4.34717	2
	SELTQQLNALFQDKLGEVNTYAGDLQK	2	1	1	P06727	Q5(Deamidated); N19(Deamidated)	3025.53			High	5.93536	1
	EKESQDKTLSLPELEQQQEQQQEQQQEQVQMLAPLES	5	1	1	P06727	Q28(Deamidated); Q30(Deamidated)	4384.1			High	5.40532	2
P31949	Protein S100-A11 OS=Homo sapiens GN=S100A11 PE=1 SV=2 - [S10AB_HUMAN]	46.67	1	4	4	18	32.2587	46.67	3	8	39.5494	46.67	4	10	105	11.7328	7.12256
	Sequence	# PSMs	# Proteins	# Protein Groups	Protein Group Accessions	Modifications	MH+ [Da]	A2	XCorr A2	B2	XCorr B2	# Missed Cleavages
	ISSPTETERCIESLIAVFQK	7	1	1	P31949	C10(Carbamidomethyl)	2308.19	High	6.43582	High	6.01481	1
	YAGKDGYNYTLSKTEFLSFMNTELAAFTK	2	1	1	P31949		3310.6	High	5.94579	High	5.88944	2
	YAGKDGYNYTLSKTEFLSFMNTELAAFTK	4	1	1	P31949	N8(Deamidated)	3311.6	High	4.09877	High	4.27249	2
	CIESLIAVFQK	3	1	1	P31949	C1(Carbamidomethyl)	1307.7	High	3.17849	High	3.20038	0
	TEFLSFMNTELAAFTK	2	1	1	P31949		1849.91			Medium	2.98697	0
GL50581_1523	organism=Giardia_Assemblage_B_isolate_GS | product=UPL-1 | location=ACGJ01002162:73558-74490(-) | length=310 | sequence_SO=contig | SO=protein_coding	46.45	1	8	8	55	110.314	46.45	7	31	97.0512	35.81	5	24	310	34.3633	7.29834
	Sequence	# PSMs	# Proteins	# Protein Groups	Protein Group Accessions	Modifications	MH+ [Da]	A2	XCorr A2	B2	XCorr B2	# Missed Cleavages
	MHAGSCLSCCSFYSSQGRQDQNFQDQNVELVDHYIK	5	1	1	GL50581_1523	C6(Carbamidomethyl); C9(Carbamidomethyl); C10(Carbamidomethyl)	4308.85	High	8.48701	High	8.40302	1
	TVPGFSMMEMESAHFCDLAR	10	1	1	GL50581_1523	C16(Carbamidomethyl)	2315.99	High	6.71532	High	6.56466	0
	QDQNFQDQNVELVDHYIK	1	1	1	GL50581_1523		2233.05	High	5.98237			0
	IGTCGTPLEDAKVGDIIVPDVYR	3	1	1	GL50581_1523	C4(Carbamidomethyl)	2488.27	High	5.9624			1
	IPGEVTTVANSVWTHTGEPLGDWNEFKVEFK	7	1	1	GL50581_1523	N10(Deamidated)	3488.73	High	5.73765	High	6.59896	1
	MHAGSCLSCCSFYSSQGRQDQNFQDQNVELVDHYIK	2	1	1	GL50581_1523	C6(Carbamidomethyl); C9(Carbamidomethyl); C10(Carbamidomethyl); Q26(Deamidated)	4309.84	High	4.59325			1
	TVPGFSMMEMESAHFCDLAR	14	1	1	GL50581_1523	M10(Oxidation); C16(Carbamidomethyl)	2331.99	High	4.30285	High	4.98995	0
	GVPVTIITSLMGIPNADFTFRELR	2	1	1	GL50581_1523		2647.43	High	3.60622	High	3.75446	1
	AILDALVEFK	1	1	1	GL50581_1523		1118.65	High	2.4747			0
	IPGEVTTVANSVWTHTGEPLGDWNEFKVEFK	2	1	1	GL50581_1523		3487.73			High	9.60805	1
	MHAGSCLSCCSFYSSQGRQDQNFQDQNVELVDHYIK	6	1	1	GL50581_1523	C6(Carbamidomethyl); C9(Carbamidomethyl); C10(Carbamidomethyl); N22(Deamidated); N27(Deamidated)	4310.87			Medium	5.20014	1
	GVPVTIITSLMGIPNADFTFR	2	1	1	GL50581_1523		2249.2			High	3.34987	0
P09104	Gamma-enolase OS=Homo sapiens GN=ENO2 PE=1 SV=3 - [ENOG_HUMAN]	45.85	1	6	10	63	176.251	45.85	10	45	76.7967	25.81	5	18	434	47.239	5.03369
	Sequence	# PSMs	# Proteins	# Protein Groups	Protein Group Accessions	Modifications	MH+ [Da]	A2	XCorr A2	B2	XCorr B2	# Missed Cleavages
	AVDHINSTIAPALISSGLSVVEQEKLDNLMLELDGTENKSK	2	1	1	P09104	N6(Deamidated); N28(Deamidated)	4381.26	High	6.64802			2
	AVDHINSTIAPALISSGLSVVEQEKLDNLMLELDGTENKSK	2	1	1	P09104		4379.28	Medium	6.24311	High	7.99688	2
	SGETEDTFIADLVVGLCTGQIK	14	2	2	P06733;P09104	C17(Carbamidomethyl)	2353.16	High	5.22448	High	6.09976	0
	AAVPSGASTGIYEALELR	17	2	2	P06733;P09104		1804.94	High	5.20537	High	5.14088	0
	SGETEDTFIADLVVGLCTGQIKTGAPCRSER	1	2	2	P06733;P09104	C17(Carbamidomethyl); C27(Carbamidomethyl)	3367.63	High	5.09107			2
	YNQLMRIEEELGDEAR	4	1	1	P09104		1965.93	High	4.95273	High	4.4413	1
	FGANAILGVSLAVCK	9	2	2	P06733;P09104	C14(Carbamidomethyl)	1519.82	High	4.78069	High	4.61609	0
	SGETEDTFIADLVVGLCTGQIKTGAPCRSER	1	2	2	P06733;P09104	C17(Carbamidomethyl); Q20(Deamidated); C27(Carbamidomethyl)	3368.62	High	4.43076			2
	LAMQEFMILPVGAESFR	3	1	1	P09104		1939	High	4.05049			0
	DATNVGDEGGFAPNILENSEALELVKEAIDKAGYTEK	1	1	1	P09104		3907.88	Medium	3.8403			2
	AVDHINSTIAPALISSGLSVVEQEKLDNLMLELDGTENKSK	4	1	1	P09104	N28(Deamidated)	4380.26	Medium	3.42169	High	6.76916	2
	DATNVGDEGGFAPNILENSEALELVKEAIDKAGYTEK	1	1	1	P09104	N14(Deamidated)	3908.89	Medium	3.15852			2
	LAMQEFMILPVGAESFRDAMR	1	1	1	P09104	Q4(Deamidated)	2413.19	High	2.85799			1
	FTANVGIQIVGDDLTVTNPK	1	1	1	P09104		2102.11	High	2.84277			0
	SGETEDTFIADLVVGLCTGQIK	2	2	2	P06733;P09104	C17(Carbamidomethyl); Q20(Deamidated)	2354.16	High	2.65382	High	2.15385	0
P35908	Keratin, type II cytoskeletal 2 epidermal OS=Homo sapiens GN=KRT2 PE=1 SV=2 - [K22E_HUMAN]	45.54	1	12	14	75	165.949	32.55	10	42	146.753	38.34	11	33	639	65.3932	8.00146
	Sequence	# PSMs	# Proteins	# Protein Groups	Protein Group Accessions	Modifications	MH+ [Da]	A2	XCorr A2	B2	XCorr B2	# Missed Cleavages
	FGGFGGPGGVGGLGGPGGFGPGGYPGGIHEVSVNQSLLQPLNVKVDPEIQNVK	8	1	1	P35908	Q35(Deamidated); Q39(Deamidated)	5116.59	High	7.47019	High	6.30907	1
	VLYDAEISQIHQSVTDTNVILSMDNSR	5	1	1	P35908		3048.49	High	7.06087	High	7.23004	0
	NKLNDLEEALQQAKEDLAR	7	1	1	P35908		2198.14	High	6.47278	High	7.73391	2
	TSQNSELNNMQDLVEDYKK	2	1	1	P35908		2256.04	High	6.40764			1
	FGGFGGPGGVGGLGGPGGFGPGGYPGGIHEVSVNQSLLQPLNVKVDPEIQNVK	2	1	1	P35908		5114.62	High	6.12265			1
	VLYDAEISQIHQSVTDTNVILSMDNSR	1	1	1	P35908	M23(Oxidation)	3064.48	High	5.98063			0
	VLYDAEISQIHQSVTDTNVILSMDNSR	4	1	1	P35908	Q9(Deamidated)	3049.5	High	5.51246	High	6.15212	0
	NVQDAIADAEQRGEHALKDAR	1	1	1	P35908		2307.14	High	4.73719			2
	HGDSLKEIKIEISELNR	4	1	1	P35908		1981.07	High	4.3285	High	5.35301	2
	VDLLNQEIEFLK	7	1	1	P35908		1460.8	High	4.26014	High	4.10773	0
	VELQSKVDLLNQEIEFLK	1	1	1	P35908		2145.18	High	4.20723			1
	VLYDAEISQIHQSVTDTNVILSMDNSR	1	1	1	P35908	Q9(Deamidated); Q12(Deamidated)	3050.48	High	4.07299			0
	NLDLDSIIAEVK	14	5	3	P35908;P13647;P02538		1329.72	High	3.78374	High	3.41114	0
	SKEEAEALYHSKYEELQVTVGR	8	1	1	P35908		2566.28	Medium	3.60346	High	7.73452	2
	FLEQQNQVLQTKWELLQQMNVGTRPINLEPIFQGYIDSLKR	2	1	1	P35908	Q17(Deamidated); Q18(Deamidated); M19(Oxidation); Q33(Deamidated)	4934.58			High	8.4057	2
	FLEQQNQVLQTKWELLQQMNVGTRPINLEPIFQGYIDSLKR	1	1	1	P35908		4915.62			Medium	5.50846	2
	FLEQQNQVLQTKWELLQQMNVGTRPINLEPIFQGYIDSLKR	2	1	1	P35908	N6(Deamidated); M19(Oxidation); N20(Deamidated)	4933.6			Medium	5.11712	2
	GGGFGGGSSFGGGSGFSGGGFGGGGFGGGR	2	1	1	P35908		2399.02			High	4.78788	0
	WELLQQMNVGTRPINLEPIFQGYIDSLKR	1	1	1	P35908		3458.85			Medium	3.81903	1
	LALDVEIATYRK	2	5	3	P35908;P13647;P02538		1391.79			High	3.08696	1
P04406	Glyceraldehyde-3-phosphate dehydrogenase OS=Homo sapiens GN=GAPDH PE=1 SV=3 - [G3P_HUMAN]	45.37	1	7	7	39	47.4189	28.96	4	12	123.357	45.37	7	27	335	36.0304	8.45557
	Sequence	# PSMs	# Proteins	# Protein Groups	Protein Group Accessions	Modifications	MH+ [Da]	A2	XCorr A2	B2	XCorr B2	# Missed Cleavages
	VIHDNFGIVEGLMTTVHAITATQK	11	1	1	P04406		2595.37	High	7.05453	High	9.34094	0
	GILGYTEHQVVSSDFNSDTHSSTFDAGAGIALNDHFVK	8	1	1	P04406	Q9(Deamidated)	4037.9	High	5.70424	High	6.35164	0
	VIHDNFGIVEGLMTTVHAITATQK	2	1	1	P04406	N5(Deamidated)	2596.35	High	5.53419			0
	WGDAGAEYVVESTGVFTTMEK	3	1	1	P04406		2277.03	High	5.10431	High	4.75165	0
	LISWYDNEFGYSNR	4	1	1	P04406		1763.81	High	3.54999	High	3.80061	0
	VIHDNFGIVEGLMTTVHAITATQK	2	1	1	P04406	M13(Oxidation)	2611.36	Medium	3.39449	High	5.26621	0
	AAFNSGKVDIVAINDPFIDLNYMVYMFQYDSTHGKFHGTVK	3	1	1	P04406	N14(Deamidated); N21(Deamidated)	4655.25			High	7.51741	2
	LISWYDNEFGYSNRVVDLMAHMASKE	4	1	1	P04406	N7(Deamidated)	3076.44			High	5.69811	2
	IKWGDAGAEYVVESTGVFTTMEK	1	1	1	P04406		2518.22			High	5.49098	1
	LISWYDNEFGYSNRVVDLMAHMASKE	1	1	1	P04406		3075.45			High	4.31151	2
P23141	Liver carboxylesterase 1 OS=Homo sapiens GN=CES1 PE=1 SV=2 - [EST1_HUMAN]	45.33	1	17	17	125	202.086	35.45	12	42	400.666	40.56	15	83	567	62.4812	6.59521
	Sequence	# PSMs	# Proteins	# Protein Groups	Protein Group Accessions	Modifications	MH+ [Da]	A2	XCorr A2	B2	XCorr B2	# Missed Cleavages
	TVIGDHGDELFSVFGAPFLKEGASEEEIRLSK	19	1	1	P23141		3477.75	High	9.45795	High	9.24199	2
	TVIGDHGDELFSVFGAPFLKEGASEEEIR	14	1	1	P23141		3149.54	High	6.43595	High	7.63783	1
	LKDKEVAFWTNLFAK	29	1	1	P23141		1809.99	High	5.78695	High	6.52198	2
	NHRDAGAPTYMYEFQYRPSFSSDMKPK	2	1	1	P23141		3223.48	Medium	5.37029			1
	LGIWGFFSTGDEHSR	8	1	1	P23141		1708.82	High	4.78529	High	5.03176	0
	NFHTVPYMVGINKQEFGWLIPMQLMSYPLSEGQLDQK	2	1	1	P23141	Q14(Deamidated)	4340.16	High	4.78256			1
	WVQDNIASFGGNPGSVTIFGESAGGESVSVLVLSPLAK	4	1	1	P23141	N12(Deamidated)	3790.92	High	4.76505	High	5.57052	0
	TVIGDHGDELFSVFGAPFLK	6	1	1	P23141		2149.1	High	4.58454	High	5.43803	0
	DAGAPTYMYEFQYRPSFSSDMKPK	1	1	1	P23141		2816.27	High	4.08729			0
	ESQPLLGTVIDGMLLLKTPEELQAER	3	1	1	P23141	Q3(Deamidated)	2881.55	High	3.26055	High	4.00284	1
	MVMKFWANFAR	5	1	1	P23141		1400.69	High	3.03697	High	3.62553	1
	DKEVAFWTNLFAK	3	1	1	P23141		1568.81	High	2.99931	High	4.17288	1
	WVQDNIASFGGNPGSVTIFGESAGGESVSVLVLSPLAK	2	1	1	P23141		3789.95			High	7.40562	0
	NFHTVPYMVGINKQEFGWLIPMQLMSYPLSEGQLDQK	1	1	1	P23141		4339.14			High	7.32191	1
	FVSLEGFAQPVAIFLGIPFAKPPLGPLR	1	1	1	P23141	Q9(Deamidated)	2982.69			High	6.4572	0
	FLSLDLQGDPRESQPLLGTVIDGMLLLKTPEELQAER	4	1	1	P23141	Q7(Deamidated); Q14(Deamidated)	4124.15			High	5.95546	2
	ESQPLLGTVIDGMLLLKTPEELQAER	4	1	1	P23141		2880.54			High	5.77719	1
	VLGKFVSLEGFAQPVAIFLGIPFAKPPLGPLR	1	1	1	P23141		3378.98			High	5.7382	1
	NFHTVPYMVGINKQEFGWLIPMQLMSYPLSEGQLDQK	2	1	1	P23141	M8(Oxidation); Q14(Deamidated); Q23(Deamidated)	4357.14			High	5.47508	1
	LGIWGFFSTGDEHSRGNWGHLDQVAALR	1	1	1	P23141		3126.53			Medium	5.39606	1
	NFHTVPYMVGINKQEFGWLIPMQLMSYPLSEGQLDQK	2	1	1	P23141	Q14(Deamidated); Q23(Deamidated)	4341.13			High	4.7621	1
	NFHTVPYMVGINKQEFGWLIPMQLMSYPLSEGQLDQK	2	1	1	P23141	Q14(Deamidated); Q23(Deamidated); Q33(Deamidated)	4342.13			High	4.53855	1
	FLSLDLQGDPRESQPLLGTVIDGMLLLKTPEELQAER	4	1	1	P23141	Q7(Deamidated); Q14(Deamidated); M24(Oxidation)	4140.17			High	4.44713	2
	ESQPLLGTVIDGMLLLK	5	1	1	P23141		1827.03			High	4.13349	0
P01034	Cystatin-C OS=Homo sapiens GN=CST3 PE=1 SV=1 - [CYTC_HUMAN]	45.21	1	8	8	352	568.168	31.51	6	125	1040.64	45.21	8	227	146	15.7891	8.74854
	Sequence	# PSMs	# Proteins	# Protein Groups	Protein Group Accessions	Modifications	MH+ [Da]	A2	XCorr A2	B2	XCorr B2	# Missed Cleavages
	KQIVAGVNYFLDVELGRTTCTK	7	1	1	P01034	C20(Carbamidomethyl)	2512.33	High	7.31776	High	6.26315	2
	KAFCSFQIYAVPWQGTMTLSK	18	1	1	P01034	C4(Carbamidomethyl)	2463.22	High	6.15847	High	6.72556	1
	KQIVAGVNYFLDVELGR	197	1	1	P01034		1921.06	High	6.14022	High	6.4013	1
	ARKQIVAGVNYFLDVELGR	11	1	1	P01034		2148.19	High	5.87093	High	6.41411	2
	RKAFCSFQIYAVPWQGTMTLSK	14	1	1	P01034	C5(Carbamidomethyl)	2619.34	High	5.83278	High	7.16804	2
	AFCSFQIYAVPWQGTMTLSK	28	1	1	P01034	C3(Carbamidomethyl)	2335.14	High	5.71595	High	5.74951	0
	AFCSFQIYAVPWQGTMTLSK	23	1	1	P01034	C3(Carbamidomethyl); M16(Oxidation)	2351.13	High	5.58069	High	5.89439	0
	KAFCSFQIYAVPWQGTMTLSK	11	1	1	P01034	C4(Carbamidomethyl); M17(Oxidation)	2479.21	High	5.39309	High	5.24033	1
	RKAFCSFQIYAVPWQGTMTLSK	2	1	1	P01034	C5(Carbamidomethyl); M18(Oxidation)	2635.32	Medium	3.76144	Medium	3.72572	2
	KQIVAGVNYFLDVELGR	15	1	1	P01034	N8(Deamidated)	1922.05	High	3.49384	High	3.80412	1
	KQIVAGVNYFLDVELGRTTCTK	2	1	1	P01034	N8(Deamidated); C20(Carbamidomethyl)	2513.31			High	5.13619	2
	KAFCSFQIYAVPWQGTMTLSK	4	1	1	P01034	C4(Carbamidomethyl); Q14(Deamidated)	2464.23			High	4.63896	1
	QIVAGVNYFLDVELGR	9	1	1	P01034		1792.96			High	4.41645	0
	QIVAGVNYFLDVELGR	4	1	1	P01034	N7(Deamidated)	1793.95			High	3.92335	0
	KAFCSFQIYAVPWQGTMTLSK	1	1	1	P01034	C4(Carbamidomethyl); Q14(Deamidated); M17(Oxidation)	2480.22			High	3.44064	1
	AFCSFQIYAVPWQGTMTLSK	4	1	1	P01034	C3(Carbamidomethyl); Q6(Deamidated)	2336.13			High	3.17572	0
	ALDFAVGEYNKASNDMYHSR	1	1	1	P01034		2288.04			High	3.15091	1
	AFCSFQIYAVPWQGTMTLSK	1	1	1	P01034	C3(Carbamidomethyl); Q6(Deamidated); M16(Oxidation)	2352.12			High	3.14539	0
P53634	Dipeptidyl peptidase 1 OS=Homo sapiens GN=CTSC PE=1 SV=2 - [CATC_HUMAN]	45.14	1	10	10	54	67.8633	14.69	5	20	163.15	45.14	10	34	463	51.8203	6.99072
	Sequence	# PSMs	# Proteins	# Protein Groups	Protein Group Accessions	Modifications	MH+ [Da]	A2	XCorr A2	B2	XCorr B2	# Missed Cleavages
	RGTDECAIESIAVAATPIPKL	3	1	1	P53634	C6(Carbamidomethyl)	2212.16	High	5.57252	High	5.74638	2
	YYSSEYHYVGGFYGGCNEALMK	5	1	1	P53634	C16(Carbamidomethyl)	2595.09	High	5.20628	High	5.47286	0
	GTDECAIESIAVAATPIPKL	6	1	1	P53634	C5(Carbamidomethyl)	2056.07	High	4.29998	High	4.83822	1
	NSWGTGWGENGYFR	7	1	1	P53634		1630.71	High	3.78778	High	4.13627	0
	ILHLPTSWDWR	13	1	1	P53634		1423.75	High	3.67272	High	3.68645	0
	YYSSEYHYVGGFYGGCNEALMK	1	1	1	P53634	C16(Carbamidomethyl); N17(Deamidated)	2596.1	High	3.20245			0
	LELVHHGPMAVAFEVYDDFLHYKK	9	1	1	P53634		2858.45			High	9.40426	1
	GIYHHTGLRDPFNPFELTNHAVLLVGYGTDSASGMDYWIVK	1	1	1	P53634		4591.27			High	7.53396	1
	SWTATTYMEYETLTLGDMIRR	3	1	1	P53634		2538.21			High	4.88874	1
	YAQDFGLVEEACFPYTGTDSPCK	1	1	1	P53634	Q3(Deamidated); C12(Carbamidomethyl); C22(Carbamidomethyl)	2656.13			High	4.49546	0
	NVHGINFVSPVRNQASCGSCYSFASMGMLEAR	2	1	1	P53634	N6(Deamidated); N13(Deamidated); C17(Carbamidomethyl); C20(Carbamidomethyl)	3548.61			High	4.28582	1
	NSWGTGWGENGYFR	1	1	1	P53634	N10(Deamidated)	1631.69			High	4.13103	0
	NVHGINFVSPVRNQASCGSCYSFASMGMLEAR	2	1	1	P53634	N6(Deamidated); C17(Carbamidomethyl); C20(Carbamidomethyl)	3547.62			Medium	3.88875	1
O43895	Xaa-Pro aminopeptidase 2 OS=Homo sapiens GN=XPNPEP2 PE=2 SV=3 - [XPP2_HUMAN]	44.96	1	23	23	224	417.562	37.24	20	91	634.126	40.06	21	133	674	75.5768	6.03662
	Sequence	# PSMs	# Proteins	# Protein Groups	Protein Group Accessions	Modifications	MH+ [Da]	A2	XCorr A2	B2	XCorr B2	# Missed Cleavages
	KLSSDEMYLLDSGGQYWDGTTDITR	17	1	1	O43895		2851.31	High	8.64951	High	8.15631	1
	GEEQFSSGPSFETISASGLNAALAHYSPTK	6	1	1	O43895		3083.46	High	8.64633	High	8.3544	0
	GEEQFSSGPSFETISASGLNAALAHYSPTKELNR	9	1	1	O43895		3595.73	High	8.61557	High	8.12323	1
	KLSSDEMYLLDSGGQYWDGTTDITR	19	1	1	O43895	M7(Oxidation)	2867.3	High	8.59041	High	8.61069	1
	GEEQFSSGPSFETISASGLNAALAHYSPTK	6	1	1	O43895	Q4(Deamidated)	3084.47	High	6.29874	High	5.32118	0
	FRGEEQFSSGPSFETISASGLNAALAHYSPTK	4	1	1	O43895	N22(Deamidated)	3387.62	High	6.12481	High	5.8496	1
	HQKVPTAVLLSALEETAWLFNLR	10	1	1	O43895		2636.45	High	5.6461	High	7.12531	1
	RAWITGFTGSAGTAVVTMK	5	1	1	O43895		1954.02	High	5.52902	High	6.20771	1
	LSSDEMYLLDSGGQYWDGTTDITR	6	1	1	O43895		2723.22	High	5.43172	High	5.98366	0
	NLIDVSLLSPEHLQYLNR	4	1	1	O43895		2124.14	High	5.26286	High	6.78723	0
	KLSSDEMYLLDSGGQYWDGTTDITR	2	1	1	O43895	M7(Oxidation); Q15(Deamidated)	2868.31	High	5.23795	High	3.94726	1
	IWIGTSYTMYGIYEMIPK	19	1	1	O43895		2166.07	High	5.22294	High	5.68099	0
	QMDCNWELHKEVGTTPIVTWLLTEIPAGGR	17	1	1	O43895	C4(Carbamidomethyl)	3451.7	High	5.14876	High	6.31154	1
	IWIGTSYTMYGIYEMIPKEK	4	1	1	O43895	M9(Oxidation)	2439.2	High	5.05836			1
	KLSSDEMYLLDSGGQYWDGTTDITR	2	1	1	O43895	Q15(Deamidated)	2852.31	High	5.03998			1
	IWIGTSYTMYGIYEMIPKEK	10	1	1	O43895		2423.21	High	4.79531	High	5.64697	1
	QMDCNWELHKEVGTTPIVTWLLTEIPAGGR	4	1	1	O43895	M2(Oxidation); C4(Carbamidomethyl)	3467.7	High	4.67042	Medium	4.07823	1
	AWITGFTGSAGTAVVTMK	4	1	1	O43895		1797.92	High	4.49835	High	4.04298	0
	ASDIPYNPFFYSYTLLTDSSIR	21	1	1	O43895		2570.25	High	4.25129	High	5.3115	0
	AWITGFTGSAGTAVVTMKK	2	1	1	O43895		1926.02	High	4.18474	High	5.36436	1
	SQMQKHQKVPTAVLLSALEETAWLFNLR	3	1	1	O43895	M3(Oxidation); Q7(Deamidated)	3255.74	High	4.18446			2
	ASDIPYNPFFYSYTLLTDSSIR	1	1	1	O43895	N7(Deamidated)	2571.25	High	3.82387			0
	IWIGTSYTMYGIYEMIPK	8	1	1	O43895	M9(Oxidation)	2182.06	High	3.75845	High	4.27526	0
	EVGTTPIVTWLLTEIPAGGR	10	1	1	O43895		2110.15	High	3.75678	High	4.65298	0
	NVPKGTVDEFSGAEIVDKFR	1	1	1	O43895		2208.13	Medium	3.67438			2
	IWIGTSYTMYGIYEMIPKEK	1	1	1	O43895	M9(Oxidation); M15(Oxidation)	2455.19	High	3.61768			1
	QMDCNWELHKEVGTTPIVTWLLTEIPAGGR	1	1	1	O43895	Q1(Deamidated); M2(Oxidation); C4(Carbamidomethyl); N5(Deamidated)	3469.69	High	3.54996			1
	LSSDEMYLLDSGGQYWDGTTDITR	1	1	1	O43895	M6(Oxidation)	2739.2	High	3.36674			0
	QMDCNWELHKEVGTTPIVTWLLTEIPAGGR	5	1	1	O43895	C4(Carbamidomethyl); N5(Deamidated)	3452.72	Medium	3.25947	High	4.11548	1
	GMFTSIEPGYYKDGEFGIR	2	1	1	O43895		2167.02	High	3.17278	High	5.52425	1
	AAVWTDSRYWTQAER	1	1	1	O43895		1839.88	High	3.09401			1
	QMDCNWELHKEVGTTPIVTWLLTEIPAGGR	1	1	1	O43895	Q1(Deamidated); C4(Carbamidomethyl); N5(Deamidated)	3453.68	High	3.03099			1
	RAWITGFTGSAGTAVVTMKK	5	1	1	O43895		2082.12	Medium	2.39434	High	6.08851	2
	FRGEEQFSSGPSFETISASGLNAALAHYSPTK	2	1	1	O43895		3386.64			High	8.34152	1
	SQMQKHQKVPTAVLLSALEETAWLFNLR	2	1	1	O43895		3238.74			High	6.08651	2
	GEEQFSSGPSFETISASGLNAALAHYSPTKELNR	2	1	1	O43895	Q4(Deamidated)	3596.7			High	5.80692	1
	FRGEEQFSSGPSFETISASGLNAALAHYSPTKELNR	2	1	1	O43895	Q6(Deamidated)	3899.9			Medium	5.23294	2
	QLVSITTNLVDLVWGSERPPVPNQPIYALQEAFTGSTWQEK	1	1	1	O43895	Q24(Deamidated); Q30(Deamidated)	4614.38			High	4.61854	0
	LSSDEMYLLDSGGQYWDGTTDITR	1	1	1	O43895	Q14(Deamidated)	2724.21			High	4.40654	0
	GMFTSIEPGYYKDGEFGIRLEDVALVVEAK	1	1	1	O43895		3333.67			High	4.14394	2
	NLIDVSLLSPEHLQYLNR	2	1	1	O43895	N1(Deamidated)	2125.15			High	3.74997	0
P61970	Nuclear transport factor 2 OS=Homo sapiens GN=NUTF2 PE=1 SV=1 - [NTF2_HUMAN]	44.88	1	4	4	35	72.1155	44.88	4	20	60.9173	44.88	4	15	127	14.469	5.37646
	Sequence	# PSMs	# Proteins	# Protein Groups	Protein Group Accessions	Modifications	MH+ [Da]	A2	XCorr A2	B2	XCorr B2	# Missed Cleavages
	IQHSITAQDHQPTPDSCIISMVVGQLKADEDPIMGFHQMFLLK	4	1	1	P61970	C17(Carbamidomethyl)	4876.41	High	7.23546	High	8.99775	1
	IQHSITAQDHQPTPDSCIISMVVGQLKADEDPIMGFHQMFLLK	3	1	1	P61970	Q11(Deamidated); C17(Carbamidomethyl); Q25(Deamidated)	4878.37	High	6.3865	Medium	4.73798	1
	IQHSITAQDHQPTPDSCIISMVVGQLKADEDPIMGFHQMFLLK	4	1	1	P61970	C17(Carbamidomethyl); Q25(Deamidated); M34(Oxidation); Q38(Deamidated)	4894.39	High	6.34102			1
	IQHSITAQDHQPTPDSCIISMVVGQLKADEDPIMGFHQMFLLK	2	1	1	P61970	C17(Carbamidomethyl); Q38(Deamidated)	4877.4	Medium	5.39218			1
	ADEDPIMGFHQMFLLK	8	1	1	P61970		1891.9	High	4.80297	High	4.60799	0
	NINDAWVCTNDMFR	6	1	1	P61970	C8(Carbamidomethyl)	1755.76	High	4.71151	High	3.96075	0
	IQHSITAQDHQPTPDSCIISMVVGQLK	1	1	1	P61970	C17(Carbamidomethyl)	3003.51	Medium	3.28069			0
	IQHSITAQDHQPTPDSCIISMVVGQLKADEDPIMGFHQMFLLK	4	1	1	P61970	C17(Carbamidomethyl); Q25(Deamidated); M34(Oxidation)	4893.38			Medium	5.66426	1
	IQHSITAQDHQPTPDSCIISMVVGQLKADEDPIMGFHQMFLLK	1	1	1	P61970	Q8(Deamidated); Q11(Deamidated); C17(Carbamidomethyl); Q25(Deamidated); M34(Oxidation)	4895.39			Medium	4.79045	1
	IQHSITAQDHQPTPDSCIISMVVGQLK	2	1	1	P61970	Q11(Deamidated); C17(Carbamidomethyl)	3004.5			Medium	3.89541	0
GL50581_1886	organism=Giardia_Assemblage_B_isolate_GS | product=Inositol-3-phosphate synthase | location=ACGJ01002218:10913-12562(-) | length=549 | sequence_SO=contig | SO=protein_coding	44.81	1	20	20	175	427.188	37.52	17	108	278.525	33.15	13	67	549	59.4007	6.39209
	Sequence	# PSMs	# Proteins	# Protein Groups	Protein Group Accessions	Modifications	MH+ [Da]	A2	XCorr A2	B2	XCorr B2	# Missed Cleavages
	KPYPAVTYGSWLASTQEERADNLVPIGK	19	1	1	GL50581_1886		3090.59	High	6.60769	High	5.61748	1
	RVGVMLVGVGGSNGSTLVAGLLANKR	3	1	1	GL50581_1886	N13(Deamidated)	2526.44	High	6.28522			2
	RANGLTGSGGPAQTLVLWTASTER	1	1	1	GL50581_1886		2443.27	High	6.0476			1
	MLVEHIDVDGVYVEAGAR	14	1	1	GL50581_1886		1972.98	High	6.02474	High	5.99364	0
	EISKTAVIDDIIDKAPLLYSR	8	1	1	GL50581_1886		2360.31	High	5.90973	High	5.64611	2
	TAVIDDIIDKAPLLYSR	15	1	1	GL50581_1886		1903.05	High	5.88958	High	5.66501	1
	KPYPAVTYGSWLASTQEER	3	1	1	GL50581_1886		2183.08	High	5.73786			0
	AIAGLQHLPQLNVGALTM	19	1	1	GL50581_1886		1847.02	High	5.46538	High	5.42636	0
	SLAPFPDPTELHLSGWDISSK	5	1	1	GL50581_1886		2297.14	High	4.99922	High	4.34896	0
	ANGLTGSGGPAQTLVLWTASTER	1	1	1	GL50581_1886		2287.16	High	4.87209			0
	MLVEHIDVDGVYVEAGAR	11	1	1	GL50581_1886	M1(Oxidation)	1988.98	High	4.83208	High	6.0479	0
	RANGLTGSGGPAQTLVLWTASTER	2	1	1	GL50581_1886	Q13(Deamidated)	2444.27	High	4.56605			1
	FKSFLTDMLIGSGLR	16	1	1	GL50581_1886		1684.91	High	4.23136	High	4.26629	1
	KPYPAVTYGSWLASTQEERADNLVPIGK	6	1	1	GL50581_1886	Q16(Deamidated)	3091.6	Medium	3.992	High	4.12537	1
	SFLTDMLIGSGLR	19	1	1	GL50581_1886		1409.74	High	3.96447	High	3.83844	0
	FKPITNLMPVMSLFFKAPLPR	5	1	1	GL50581_1886		2447.36	Medium	3.93834	High	4.74601	1
	ATTYRDIVDVLR	4	1	1	GL50581_1886		1421.77	High	3.869			1
	AIAGLQHLPQLNVGALTM	1	1	1	GL50581_1886	M18(Oxidation)	1863.02	High	3.66656			0
	FKPITNLMPVMSLFFK	2	1	1	GL50581_1886	M8(Oxidation)	1929.04	High	3.54631			0
	FKPITNLMPVMSLFFK	9	1	1	GL50581_1886		1913.04	High	3.53947	High	3.55554	0
	SFLTDMLIGSGLRVR	1	1	1	GL50581_1886		1664.91	High	3.49398			1
	ANGLTGSGGPAQTLVLWTASTER	2	1	1	GL50581_1886	Q12(Deamidated)	2288.17	High	3.44151			0
	FKSFLTDMLIGSGLRVR	2	1	1	GL50581_1886		1940.08	Medium	3.27443			2
	SFLTDMLIGSGLR	1	1	1	GL50581_1886	M6(Oxidation)	1425.75	High	3.22876			0
	AIAGLQHLPQLNVGALTM	2	1	1	GL50581_1886	N12(Deamidated)	1848.02	High	2.60844			0
	LKFKPITNLMPVMSLFFKAPLPR	1	1	1	GL50581_1886		2688.56			High	4.71293	2
	EKTGLKTANLLGSVVANACTAVGAIGTSAADTVYIPFR	1	1	1	GL50581_1886	C19(Carbamidomethyl)	3837.02			High	4.44352	2
	TGLKTANLLGSVVANACTAVGAIGTSAADTVYIPFR	1	1	1	GL50581_1886	N7(Deamidated); N15(Deamidated); C17(Carbamidomethyl)	3581.86			Medium	4.08732	1
	TGLKTANLLGSVVANACTAVGAIGTSAADTVYIPFR	1	1	1	GL50581_1886	N7(Deamidated); C17(Carbamidomethyl)	3580.88			Medium	2.72542	1
P01019	Angiotensinogen OS=Homo sapiens GN=AGT PE=1 SV=1 - [ANGT_HUMAN]	44.74	1	12	12	180	333.256	44.74	11	77	471.613	44.74	12	103	485	53.1205	6.31592
	Sequence	# PSMs	# Proteins	# Protein Groups	Protein Group Accessions	Modifications	MH+ [Da]	A2	XCorr A2	B2	XCorr B2	# Missed Cleavages
	VGEVLNSIFFELEADEREPTESTQQLNKPEVLEVTLNRPFLFAVYDQSATALHFLGR	4	1	1	P01019	Q24(Deamidated); Q25(Deamidated); Q47(Deamidated)	6510.33	High	7.49458	High	6.69147	1
	ALQDQLVLVAAKLDTEDKLR	22	1	1	P01019		2239.27	High	6.79267	High	6.78129	2
	LDAHKVLSALQAVQGLLVAQGR	20	1	1	P01019		2287.32	High	6.37248	High	6.83504	1
	TIHLTMPQLVLQGSYDLQDLLAQAELPAILHTELNLQK	6	1	1	P01019	M6(Oxidation); Q8(Deamidated); N35(Deamidated)	4286.28	High	5.96473	High	7.48158	0
	SLDFTELDVAAEKIDRFMQAVTGWK	14	1	1	P01019	M18(Oxidation)	2886.44	High	5.57291	High	5.7508	2
	SLDFTELDVAAEKIDR	20	1	1	P01019		1821.93	High	5.45948	High	5.3709	1
	SLDFTELDVAAEKIDRFMQAVTGWK	4	1	1	P01019	M18(Oxidation); Q19(Deamidated)	2887.44	High	5.25649	High	4.75585	2
	ADSQAQLLLSTVVGVFTAPGLHLK	4	1	1	P01019	Q6(Deamidated)	2466.36	High	5.14798	High	4.92314	0
	VLSALQAVQGLLVAQGR	16	1	1	P01019		1723.03	High	4.96743	High	5.87049	0
	LDAHKVLSALQAVQGLLVAQGR	4	1	1	P01019	Q14(Deamidated)	2288.32	High	4.75874	High	5.08045	1
	QPFVQGLALYTPVVLPR	18	1	1	P01019		1898.1	High	4.59149	High	5.21467	0
	AAMVGMLANFLGFR	21	1	1	P01019		1497.77	High	4.38789	High	4.05141	0
	IDRFMQAVTGWK	4	1	1	P01019		1451.74	High	4.10928	Medium	2.90018	1
	AAMVGMLANFLGFR	2	1	1	P01019	M3(Oxidation)	1513.77	High	3.64762			0
	TIHLTMPQLVLQGSYDLQDLLAQAELPAILHTELNLQK	2	1	1	P01019	M6(Oxidation)	4284.28			High	9.73016	0
	TIHLTMPQLVLQGSYDLQDLLAQAELPAILHTELNLQK	2	1	1	P01019	Q8(Deamidated); N35(Deamidated)	4270.28			High	8.74029	0
	ADSQAQLLLSTVVGVFTAPGLHLKQPFVQGLALYTPVVLPR	2	1	1	P01019	Q6(Deamidated); Q25(Deamidated)	4346.46			High	7.67571	1
	ADSQAQLLLSTVVGVFTAPGLHLKQPFVQGLALYTPVVLPR	2	1	1	P01019	Q25(Deamidated)	4345.47			High	7.02717	1
	ADSQAQLLLSTVVGVFTAPGLHLK	4	1	1	P01019		2465.36			High	6.22628	0
	TIHLTMPQLVLQGSYDLQDLLAQAELPAILHTELNLQK	2	1	1	P01019	M6(Oxidation); Q12(Deamidated); Q18(Deamidated); Q23(Deamidated)	4287.27			High	5.932	0
	SLDFTELDVAAEKIDRFMQAVTGWK	1	1	1	P01019		2870.43			High	4.71143	2
	ALQDQLVLVAAKLDTEDKLR	2	1	1	P01019	Q5(Deamidated)	2240.26			High	3.15118	2
	QPFVQGLALYTPVVLPR	4	1	1	P01019	Q1(Deamidated)	1899.08			High	3.07368	0
P24855	Deoxyribonuclease-1 OS=Homo sapiens GN=DNASE1 PE=1 SV=1 - [DNAS1_HUMAN]	44.68	1	5	5	44	83.8886	21.28	3	15	143.981	44.68	5	29	282	31.4137	4.90674
	Sequence	# PSMs	# Proteins	# Protein Groups	Protein Group Accessions	Modifications	MH+ [Da]	A2	XCorr A2	B2	XCorr B2	# Missed Cleavages
	LWTSPTFQWLIPDSADTTATPTHCAYDRIVVAGMLLR	4	1	1	P24855	C24(Carbamidomethyl)	4204.09	High	7.15215	High	7.34861	1
	LWTSPTFQWLIPDSADTTATPTHCAYDR	15	1	1	P24855	C24(Carbamidomethyl)	3251.52	High	6.82563	High	8.12289	0
	LLDNLNQDAPDTYHYVVSEPLGR	7	1	1	P24855		2629.29	High	5.93716	High	6.22397	0
	LWTSPTFQWLIPDSADTTATPTHCAYDR	2	1	1	P24855	Q8(Deamidated); C24(Carbamidomethyl)	3252.5	High	4.28209	High	4.86844	0
	LWTSPTFQWLIPDSADTTATPTHCAYDRIVVAGMLLR	1	1	1	P24855	Q8(Deamidated); C24(Carbamidomethyl); M34(Oxidation)	4221.09	High	4.15308			1
	WGLEDVMLMGDFNAGCSYVRPSQWSSIR	1	1	1	P24855	C16(Carbamidomethyl)	3261.48			High	5.94201	0
	GAVVPDSALPFNFQAAYGLSDQLAQAISDHYPVEVMLK	4	1	1	P24855	N12(Deamidated); Q14(Deamidated); M36(Oxidation)	4080.02			High	5.84279	0
	WGLEDVMLMGDFNAGCSYVRPSQWSSIR	4	1	1	P24855	N13(Deamidated); C16(Carbamidomethyl)	3262.5			High	5.68497	0
	LWTSPTFQWLIPDSADTTATPTHCAYDRIVVAGMLLR	1	1	1	P24855	C24(Carbamidomethyl); M34(Oxidation)	4220.07			High	5.65437	1
	GAVVPDSALPFNFQAAYGLSDQLAQAISDHYPVEVMLK	2	1	1	P24855	N12(Deamidated); Q14(Deamidated); Q22(Deamidated); M36(Oxidation)	4081.01			High	5.61524	0
	GAVVPDSALPFNFQAAYGLSDQLAQAISDHYPVEVMLK	2	1	1	P24855	Q14(Deamidated); M36(Oxidation)	4079			High	5.34081	0
	LWTSPTFQWLIPDSADTTATPTHCAYDRIVVAGMLLR	1	1	1	P24855	Q8(Deamidated); C24(Carbamidomethyl)	4205.13			High	3.51007	1
Q9UBR2	Cathepsin Z OS=Homo sapiens GN=CTSZ PE=1 SV=1 - [CATZ_HUMAN]	44.55	1	6	6	24	45.6894	27.72	5	12	47.7581	39.27	5	12	303	33.8462	7.10791
	Sequence	# PSMs	# Proteins	# Protein Groups	Protein Group Accessions	Modifications	MH+ [Da]	A2	XCorr A2	B2	XCorr B2	# Missed Cleavages
	STYPRPHEYLSPADLPKSWDWR	3	1	1	Q9UBR2		2701.31	High	6.94137	High	5.96291	1
	MMAEIYANGPISCGIMATER	4	1	1	Q9UBR2	C13(Carbamidomethyl)	2215.01	High	4.66277	High	6.06989	0
	SWDWRNVDGVNYASITR	2	1	1	Q9UBR2		2038.98	High	4.05833	High	5.48166	1
	YNLAIEEHCTFGDPIV	3	1	1	Q9UBR2	C9(Carbamidomethyl)	1877.87	High	4.02375			0
	NSWGEPWGERGWLR	10	1	1	Q9UBR2		1729.83	High	3.2111	High	3.29987	1
	NSWGEPWGERGWLR	1	1	1	Q9UBR2	N1(Deamidated)	1730.8	High	2.7894			1
	KGAWPSTLLSVQNVIDCGNAGSCEGGNDLSVWDYAHQHGIPDETCNNYQAK	1	1	1	Q9UBR2	C17(Carbamidomethyl); N19(Deamidated); C23(Carbamidomethyl); N27(Deamidated); C45(Carbamidomethyl)	5635.52			Medium	4.96309	1
P29401	Transketolase OS=Homo sapiens GN=TKT PE=1 SV=3 - [TKT_HUMAN]	44.46	1	14	14	102	265.027	38.52	12	54	248.148	25.52	10	48	623	67.8347	7.66455
	Sequence	# PSMs	# Proteins	# Protein Groups	Protein Group Accessions	Modifications	MH+ [Da]	A2	XCorr A2	B2	XCorr B2	# Missed Cleavages
	SKDDQVTVIGAGVTLHEALAAAELLKK	21	1	1	P29401		2777.55	High	9.0025	High	9.2	2
	QAFTDVATGSLGQGLGAACGMAYTGKYFDKASYR	2	1	1	P29401	C19(Carbamidomethyl)	3562.67	High	7.59095			2
	ILTVEDHYYEGGIGEAVSSAVVGEPGITVTHLAVNRVPR	17	1	1	P29401		4105.13	High	7.31093	High	6.79929	1
	ISSIQATTAAGSGHPTSCCSAAEIMAVLFFHTMR	1	1	1	P29401	Q5(Deamidated); C18(Carbamidomethyl); C19(Carbamidomethyl)	3611.7	High	6.47307			0
	CEAFGWHAIIVDGHSVEELCK	5	1	1	P29401	C1(Carbamidomethyl); C20(Carbamidomethyl)	2457.13	High	6.1337	High	7.162	0
	RCEAFGWHAIIVDGHSVEELCK	4	1	1	P29401	C2(Carbamidomethyl); C21(Carbamidomethyl)	2613.24	Medium	5.76359	Medium	5.22724	1
	NMAEQIIQEIYSQIQSK	8	1	1	P29401	M2(Oxidation)	2039.01	High	5.15771	High	4.70895	0
	SKDDQVTVIGAGVTLHEALAAAELLKK	3	1	1	P29401	Q5(Deamidated)	2778.54	High	4.94833			2
	NRTVPFCSTFAAFFTR	4	1	1	P29401	C7(Carbamidomethyl)	1921.94	High	4.60369	High	4.65896	1
	NMAEQIIQEIYSQIQSK	2	1	1	P29401	Q8(Deamidated)	2024.01	High	4.15213			0
	ILTVEDHYYEGGIGEAVSSAVVGEPGITVTHLAVNRVPR	1	1	1	P29401	N35(Deamidated)	4106.16	Medium	3.83558			1
	SGKPAELLKMFGIDRDAIAQAVR	1	1	1	P29401	M10(Oxidation)	2502.35	Medium	3.75026			2
	TVPFCSTFAAFFTR	18	1	1	P29401	C5(Carbamidomethyl)	1651.81	High	3.5712	High	3.59613	0
	SVPTSTVFYPSDGVATEKAVELAANTK	1	1	1	P29401		2782.42	High	3.49852			1
	NMAEQIIQEIYSQIQSKK	3	1	1	P29401		2151.1	High	3.20897	High	4.76502	1
	MAAISESNINLCGSHCGVSIGEDGPSQMALEDLAMFR	4	1	1	P29401	N10(Deamidated); C12(Carbamidomethyl); C16(Carbamidomethyl)	3968.78			High	6.29122	0
	NMAEQIIQEIYSQIQSK	6	1	1	P29401		2023.01			High	5.67331	0
	SKDDQVTVIGAGVTLHEALAAAELLK	1	1	1	P29401		2649.45			Medium	4.04179	1
Q01459	Di-N-acetylchitobiase OS=Homo sapiens GN=CTBS PE=1 SV=1 - [DIAC_HUMAN]	44.42	1	8	8	30	42.86	30.13	5	11	92.5943	37.4	7	19	385	43.7316	6.63916
	Sequence	# PSMs	# Proteins	# Protein Groups	Protein Group Accessions	Modifications	MH+ [Da]	A2	XCorr A2	B2	XCorr B2	# Missed Cleavages
	VVLKGDVSLKDIIDPAFR	9	1	1	Q01459		1985.14	High	5.76423	High	5.98151	2
	APYYNYKDPAGHFHQVWYDNPQSISLK	1	1	1	Q01459		3238.54	High	4.64362			1
	HHPDFEVFVFDVGQK	4	1	1	Q01459		1800.88	High	4.54136	High	4.82877	0
	ETTDSFHREIEGSQVTFDVAWSPK	2	1	1	Q01459	Q14(Deamidated)	2767.31	High	4.03082	High	7.70549	1
	ETTDSFHREIEGSQVTFDVAWSPK	3	1	1	Q01459		2766.3	Medium	3.95447	High	5.26069	1
	GIGMWNANCLDYSGDAVAKQQTEEMWEVLKPK	4	1	1	Q01459	N6(Deamidated); N8(Deamidated); C9(Carbamidomethyl)	3670.69	Medium	3.44532	Medium	3.64545	1
	SYDWSQITTVATFGKYDSELMCYAHSK	2	1	1	Q01459	C22(Carbamidomethyl)	3188.44			High	7.42647	1
	GIGMWNANCLDYSGDAVAKQQTEEMWEVLKPK	2	1	1	Q01459	C9(Carbamidomethyl)	3668.72			High	6.84452	1
	KLVMGVPWYGYDYTCLNLSEDHVCTIAK	2	1	1	Q01459	C15(Carbamidomethyl); C24(Carbamidomethyl)	3332.58			High	6.60719	1
	SYDWSQITTVATFGK	1	1	1	Q01459		1703.83			High	3.84323	0
GL50581_2060	organism=Giardia_Assemblage_B_isolate_GS | product=Alanyl dipeptidyl peptidase | location=ACGJ01002264:13759-16044(+) | length=761 | sequence_SO=contig | SO=protein_coding	44.28	1	20	20	135	252.549	35.35	16	65	305.291	40.47	19	70	761	86.7952	4.94482
	Sequence	# PSMs	# Proteins	# Protein Groups	Protein Group Accessions	Modifications	MH+ [Da]	A2	XCorr A2	B2	XCorr B2	# Missed Cleavages
	LGAYIANTDASIILLTYTEYTEGTNHGSSVLWR	12	1	1	GL50581_2060	N7(Deamidated)	3630.81	High	7.63189	High	5.87362	0
	SIGQFIVPTDSSERYIYILAEDHAR	11	1	1	GL50581_2060		2880.46	High	6.09091	High	6.40354	1
	IQVYHGIALFQALR	4	1	1	GL50581_2060		1628.93	High	6.06481	High	6.06417	0
	LGAYIANTDASIILLTYTEYTEGTNHGSSVLWR	4	1	1	GL50581_2060	N7(Deamidated); N25(Deamidated)	3631.81	High	6.04127	High	9.02886	0
	IDDPLEMGSPFDPNNVSLLNAER	7	1	1	GL50581_2060		2543.2	High	5.95859	High	5.88759	0
	IQARPYKAFIYEQLYAR	13	1	1	GL50581_2060		2130.15	High	5.5772	High	4.60393	1
	GNWYSYPLEDVMDAWSNIYTRPDKVYLSR	6	1	1	GL50581_2060		3538.66	High	5.47636	High	5.2913	1
	RLGAYIANTDASIILLTYTEYTEGTNHGSSVLWR	2	1	1	GL50581_2060	N8(Deamidated); N26(Deamidated)	3787.9	High	5.47105			1
	RLGAYIANTDASIILLTYTEYTEGTNHGSSVLWR	7	1	1	GL50581_2060	N8(Deamidated)	3786.9	High	5.23164	High	8.88452	1
	GNSILFSAEIFVYPDDRASLEDPLTFARDEFAR	3	1	1	GL50581_2060		3761.83	High	5.07767	High	4.95396	2
	LETCTQISFLPVSISNLK	11	1	1	GL50581_2060	C4(Carbamidomethyl)	2050.09	High	4.78371	High	5.27809	0
	SIGQFIVPTDSSERYIYILAEDHAR	2	1	1	GL50581_2060	Q4(Deamidated)	2881.46	High	4.27818	High	3.4218	1
	MTYDGTLGSLTYLR	6	1	1	GL50581_2060		1590.79	High	4.27276	High	4.53344	0
	GNWYSYPLEDVMDAWSNIYTRPDKVYLSR	1	1	1	GL50581_2060	M12(Oxidation)	3554.66	Medium	3.91536			1
	ASLEDPLTFARDEFAR	7	1	1	GL50581_2060		1837.91	High	3.91072	High	3.83983	1
	DQQPAFSYDGDFLYYASMDEEQSESDLLR	2	1	1	GL50581_2060	Q3(Deamidated); M18(Oxidation)	3436.44	High	3.71605			0
	GNSILFSAEIFVYPDDRASLEDPLTFARDEFAR	3	1	1	GL50581_2060	N2(Deamidated)	3762.85	Medium	3.71008	Medium	3.55657	2
	HWDEDILPLQYR	5	1	1	GL50581_2060		1584.78	High	3.51846	Medium	2.98647	0
	GYGVLATNFHGSSSFGEAFQK	2	1	1	GL50581_2060		2204.04	High	3.47095	High	4.20451	0
	LETCTQISFLPVSISNLK	1	1	1	GL50581_2060	C4(Carbamidomethyl); Q6(Deamidated)	2051.08	High	3.14524			0
	GNWYSYPLEDVMDAWSNIYTRPDK	1	1	1	GL50581_2060	N2(Deamidated); N17(Deamidated)	2922.31	High	2.89677			0
	AFIYEQLYAR	4	1	1	GL50581_2060		1273.66	High	2.60982	High	2.6968	0
	LGAYIANTDASIILLTYTEYTEGTNHGSSVLWR	2	1	1	GL50581_2060		3629.82			High	7.93944	0
	SFPDQYVHSWYFAPAGLTDGREYPLILYVHGGPESPWANSWSYR	4	1	1	GL50581_2060		5116.43			High	7.84034	1
	RLGAYIANTDASIILLTYTEYTEGTNHGSSVLWR	1	1	1	GL50581_2060		3785.9			High	7.22979	1
	GNWYSYPLEDVMDAWSNIYTRPDK	3	1	1	GL50581_2060		2920.33			High	5.6216	0
	EYPLILYVHGGPESPWANSWSYR	1	1	1	GL50581_2060		2721.31			High	4.84622	0
	SFPDQYVHSWYFAPAGLTDGREYPLILYVHGGPESPWANSWSYR	1	1	1	GL50581_2060	Q5(Deamidated); N39(Deamidated)	5118.4			High	4.33976	1
	ELGGFLLDEKVDNRPLYEKWNPAR	1	1	1	GL50581_2060		2859.49			High	4.20412	2
	SFPDQYVHSWYFAPAGLTDGR	1	1	1	GL50581_2060	Q5(Deamidated)	2415.13			High	3.63896	0
	GNWYSYPLEDVMDAWSNIYTRPDKVYLSR	7	1	1	GL50581_2060	N17(Deamidated)	3539.69			High	3.34366	1
P10253	Lysosomal alpha-glucosidase OS=Homo sapiens GN=GAA PE=1 SV=4 - [LYAG_HUMAN]	44.22	1	22	22	119	225.208	21.32	15	64	250.437	35.71	16	55	952	105.257	5.99854
	Sequence	# PSMs	# Proteins	# Protein Groups	Protein Group Accessions	Modifications	MH+ [Da]	A2	XCorr A2	B2	XCorr B2	# Missed Cleavages
	GGEARGELFWDDGESLEVLER	10	1	1	P10253		2364.12	High	6.58435	High	6.6003	1
	DFTFNKDGFRDFPAMVQELHQGGR	4	1	1	P10253		2812.33	High	6.4436	High	6.47545	2
	YMMIVDPAISSSGPAGSYRPYDEGLRR	3	1	1	P10253		2988.43	High	5.94847			1
	YMMIVDPAISSSGPAGSYRPYDEGLRR	6	1	1	P10253	M2(Oxidation)	3004.43	High	5.50416			1
	NHNSLLSLPQEPYSFSEPAQQAMR	4	1	1	P10253	Q10(Deamidated)	2745.31	High	5.21353			0
	APSPLYSVEFSEEPFGVIVRR	6	1	1	P10253		2379.24	High	5.08434	High	5.2147	1
	AHFPLDVQWNDLDYMDSRR	18	1	1	P10253		2378.1	High	4.92729	High	5.56222	1
	AHFPLDVQWNDLDYMDSR	8	1	1	P10253		2222	High	4.61301	High	5.72427	0
	NHNSLLSLPQEPYSFSEPAQQAMR	3	1	1	P10253		2744.31	High	4.60049			0
	TTPTFFPKDILTLR	7	1	1	P10253		1649.93	High	4.48365	High	3.05734	1
	AHFPLDVQWNDLDYMDSRRDFTFNK	2	1	1	P10253		3130.44	High	4.47679			2
	VTVLGVATAPQQVLSNGVPVSNFTYSPDTK	2	1	1	P10253	Q12(Deamidated)	3090.63	High	4.47234			0
	APSPLYSVEFSEEPFGVIVR	3	1	1	P10253		2223.14	High	4.27684	High	4.29959	0
	WTQLGAFYPFMR	15	1	1	P10253		1516.74	High	4.02093	High	4.007	0
	GELFWDDGESLEVLER	1	1	1	P10253		1893.88	High	3.59374			0
	YMMIVDPAISSSGPAGSYRPYDEGLR	1	1	1	P10253		2832.33	High	3.53849			0
	WTQLGAFYPFMR	4	1	1	P10253	M11(Oxidation)	1532.74	High	3.25978	High	3.06876	0
	VTVLGVATAPQQVLSNGVPVSNFTYSPDTK	2	1	1	P10253	Q11(Deamidated); Q12(Deamidated)	3091.58	High	3.25391			0
	GAYTQVIFLAR	3	1	1	P10253		1238.69	High	2.99682	High	3.13917	0
	AHFPLDVQWNDLDYMDSR	2	1	1	P10253	Q8(Deamidated)	2223	Medium	2.60513			0
	GSEDGCPNNELENPPYVPGVVGGTLQAATICASSHQFLSTHYNLHNLYGLTEAIASHR	2	1	1	P10253	C6(Carbamidomethyl); C31(Carbamidomethyl)	6263.99			High	6.97094	0
	GSEDGCPNNELENPPYVPGVVGGTLQAATICASSHQFLSTHYNLHNLYGLTEAIASHR	4	1	1	P10253	C6(Carbamidomethyl); N13(Deamidated); C31(Carbamidomethyl); N43(Deamidated); N46(Deamidated)	6266.97			Medium	6.51043	0
	SVVQQYLDVVGYPFMPPYWGLGFHLCR	1	1	1	P10253	C26(Carbamidomethyl)	3228.57			High	5.54216	0
	ITLWNRDLAPTPGANLYGSHPFYLALEDGGSAHGVFLLNSNAMDVVLQPSPALSWR	2	1	1	P10253	N15(Deamidated); N39(Deamidated); N41(Deamidated)	6052.04			Medium	5.40109	1
	YALLPHLYTLFHQAHVAGETVARPLFLEFPK	2	1	1	P10253		3578.93			Medium	5.32228	0
	EPAIHSEGQWVTLPAPLDTINVHLR	1	1	1	P10253		2793.46			High	5.10643	0
	LDVMMETENRLHFTIKDPANR	1	1	1	P10253		2530.26			Medium	4.94903	2
	DLAPTPGANLYGSHPFYLALEDGGSAHGVFLLNSNAMDVVLQPSPALSWR	2	1	1	P10253	N33(Deamidated); N35(Deamidated); Q42(Deamidated)	5268.6			High	4.52827	0
GL50581_2467	organism=Giardia_Assemblage_B_isolate_GS | product=20S proteasome alpha subunit 4 | location=ACGJ01002319:10996-11640(+) | length=214 | sequence_SO=contig | SO=protein_coding	43.93	1	5	5	30	60.5264	27.57	4	13	83.7392	43.93	5	17	214	23.266	6.63916
	Sequence	# PSMs	# Proteins	# Protein Groups	Protein Group Accessions	Modifications	MH+ [Da]	A2	XCorr A2	B2	XCorr B2	# Missed Cleavages
	IFDVDDHIIATFAGLTADAR	8	1	1	GL50581_2467		2161.1	High	5.54163	High	6.6777	0
	ASQKIFDVDDHIIATFAGLTADAR	9	1	1	GL50581_2467		2575.33	High	5.22905	High	5.5391	1
	SALSELIDVNDETLQYK	5	1	1	GL50581_2467		1937.97	High	4.76314	High	5.61326	0
	ALAIGNQCVTIIEFLEKK	6	1	1	GL50581_2467	C8(Carbamidomethyl)	2047.13	High	4.207	High	4.61342	1
	GGTRPFGVSIILAGNDLSGSHVFMCDPSGVYTEWK	1	1	1	GL50581_2467	N15(Deamidated); C25(Carbamidomethyl)	3755.81			High	5.87199	0
	GGTRPFGVSIILAGNDLSGSHVFMCDPSGVYTEWK	1	1	1	GL50581_2467	C25(Carbamidomethyl)	3754.83			Medium	3.93607	0
GL50581_3472	organism=Giardia_Assemblage_B_isolate_GS | product=Inosine-uridine nucleoside N-ribohydrolase | location=ACGJ01002891:15559-16653(-) | length=364 | sequence_SO=contig | SO=protein_coding	43.68	1	13	13	145	463.705	43.68	12	88	309.074	37.91	9	57	364	40.135	6.20166
	Sequence	# PSMs	# Proteins	# Protein Groups	Protein Group Accessions	Modifications	MH+ [Da]	A2	XCorr A2	B2	XCorr B2	# Missed Cleavages
	GVKFDMPVLCKGPLDSASDLAFLK	40	1	1	GL50581_3472	C10(Carbamidomethyl)	2608.37	High	8.93598	High	9.48172	2
	GVKFDMPVLCKGPLDSASDLAFLK	8	1	1	GL50581_3472	M6(Oxidation); C10(Carbamidomethyl)	2624.35	High	7.37662			2
	IKEYENNGMTGLLQGNMPECGMPHAEHNIGCDPVAAQVMFNSFDNIR	10	1	1	GL50581_3472	N7(Deamidated); C20(Carbamidomethyl); C31(Carbamidomethyl)	5307.39	High	7.14929	High	8.44011	1
	IKEYENNGMTGLLQGNMPECGMPHAEHNIGCDPVAAQVMFNSFDNIR	5	1	1	GL50581_3472	C20(Carbamidomethyl); C31(Carbamidomethyl)	5306.4	High	7.13283	High	8.80496	1
	GSVEVVLEDTSHFGETVLR	10	1	1	GL50581_3472		2074.05	High	6.83101	High	5.76929	0
	FDMPVLCKGPLDSASDLAFLK	13	1	1	GL50581_3472	C7(Carbamidomethyl)	2324.17	High	6.59331	High	6.15753	1
	IKEYENNGMTGLLQGNMPECGMPHAEHNIGCDPVAAQVMFNSFDNIR	6	1	1	GL50581_3472	N7(Deamidated); N16(Deamidated); C20(Carbamidomethyl); N28(Deamidated); C31(Carbamidomethyl)	5309.37	Medium	5.84855	High	6.60452	1
	KIIDTPIPFSDEAPSVLIK	12	1	1	GL50581_3472		2083.17	High	5.78256	High	5.0629	1
	SNDENWHGNDGLGDADFSIHMTPEER	9	1	1	GL50581_3472		2943.22	High	5.11663	High	5.3485	0
	IIDTPIPFSDEAPSVLIKK	1	1	1	GL50581_3472		2083.17	High	4.945			1
	IIDTPIPFSDEAPSVLIK	5	1	1	GL50581_3472		1955.07	High	4.92931			0
	GPLDSASDLAFLK	9	1	1	GL50581_3472		1333.7	High	4.74795	High	3.93346	0
	GKSNDENWHGNDGLGDADFSIHMTPEER	7	1	1	GL50581_3472		3128.34	High	4.44185	High	7.37007	1
	GSVEVVLEDTSHFGETVLRK	2	1	1	GL50581_3472		2202.14	High	4.20624			1
	AIFAVSREAVMETLRYTLTK	2	1	1	GL50581_3472		2299.25	Medium	3.66104			2
	IKEYENNGMTGLLQGNMPECGMPHAEHNIGCDPVAAQVMFNSFDNIR	2	1	1	GL50581_3472	M9(Oxidation); Q14(Deamidated); C20(Carbamidomethyl); C31(Carbamidomethyl); Q37(Deamidated)	5324.34			High	6.09547	1
	IKEYENNGMTGLLQGNMPECGMPHAEHNIGCDPVAAQVMFNSFDNIR	3	1	1	GL50581_3472	N7(Deamidated); M9(Oxidation); N16(Deamidated); C20(Carbamidomethyl); N28(Deamidated); C31(Carbamidomethyl)	5325.36			Medium	5.88107	1
	KIIDTPIPFSDEAPSVLIKK	1	1	1	GL50581_3472		2211.27			High	3.41392	2
P25787	Proteasome subunit alpha type-2 OS=Homo sapiens GN=PSMA2 PE=1 SV=2 - [PSA2_HUMAN]	43.16	1	4	4	12	13.7378	15.38	2	4	28.8063	43.16	4	8	234	25.8823	7.43018
	Sequence	# PSMs	# Proteins	# Protein Groups	Protein Group Accessions	Modifications	MH+ [Da]	A2	XCorr A2	B2	XCorr B2	# Missed Cleavages
	LVQIEYALAAVAGGAPSVGIK	4	1	1	P25787		2027.16	High	4.19704	High	4.2872	0
	RLTPTEVKDYLAAIA	5	1	1	P25787		1660.93	High	2.97288	High	4.46292	2
	YNEDLELEDAIHTAILTLK	1	1	1	P25787		2201.14			High	4.95826	0
	VASVMQEYTQSGGVRPFGVSLLICGWNEGRPYLFQSDPSGAYFAWK	2	1	1	P25787	Q10(Deamidated); C24(Carbamidomethyl); Q35(Deamidated)	5157.49			Medium	4.06207	0
P48637	Glutathione synthetase OS=Homo sapiens GN=GSS PE=1 SV=1 - [GSHB_HUMAN]	42.83	1	10	10	38	112.004	42.83	10	26	60.4769	25.95	5	12	474	52.3523	5.92236
	Sequence	# PSMs	# Proteins	# Protein Groups	Protein Group Accessions	Modifications	MH+ [Da]	A2	XCorr A2	B2	XCorr B2	# Missed Cleavages
	VQQELSRPGMLEMLLPGQPEAVAR	1	1	1	P48637		2649.38	High	6.74022			0
	AWELYGSPNALVLLIAQEKER	5	1	1	P48637		2400.3	High	6.16121	High	6.48064	1
	LFDIHKQVLKEGIAQTVFLGLNR	6	1	1	P48637		2639.5	High	5.8697	Medium	5.31585	2
	EGGGNNLYGEEMVQALKQLKDSEER	5	1	1	P48637		2794.32	High	5.6843	High	4.60254	2
	SADGSPALKQIEINTISASFGGLASR	2	1	1	P48637		2590.34	High	5.53391			1
	ASYILMEKIEPEPFENCLLRPGSPAR	5	1	1	P48637	C17(Carbamidomethyl)	3017.51	High	5.44243	High	5.68063	1
	ATFAGLYSLDVGEEGDQAIAEALAAPSR	2	1	1	P48637		2822.38	High	4.32649	High	5.81114	0
	ATFAGLYSLDVGEEGDQAIAEALAAPSR	2	1	1	P48637	Q17(Deamidated)	2823.38	High	4.07905			0
	LFVDGQEIAVVYFR	5	1	1	P48637		1655.88	High	3.9945			0
	VVQCISELGIFGVYVR	3	1	1	P48637	C4(Carbamidomethyl)	1838.98	High	3.83969			0
	EGGGNNLYGEEMVQALK	1	1	1	P48637		1808.85	High	3.49935			0
	ASYILMEKIEPEPFENCLLRPGSPAR	1	1	1	P48637	N16(Deamidated); C17(Carbamidomethyl)	3018.5	High	2.84315			1
P30086	Phosphatidylethanolamine-binding protein 1 OS=Homo sapiens GN=PEBP1 PE=1 SV=3 - [PEBP1_HUMAN]	42.78	1	4	4	9	36.9682	42.78	4	9					187	21.0437	7.53271
	Sequence	# PSMs	# Proteins	# Protein Groups	Protein Group Accessions	Modifications	MH+ [Da]	A2	XCorr A2	B2	XCorr B2	# Missed Cleavages
	WSGPLSLQEVDEQPQHPLHVTYAGAAVDELGK	2	1	1	P30086		3471.72	High	8.03104			0
	APVAGTCYQAEWDDYVPK	2	1	1	P30086	C7(Carbamidomethyl)	2069.93	High	5.40619			0
	YVWLVYEQDRPLKCDEPILSNR	1	1	1	P30086	C14(Carbamidomethyl)	2793.4	High	5.25405			1
	WSGPLSLQEVDEQPQHPLHVTYAGAAVDELGK	2	1	1	P30086	Q15(Deamidated)	3472.71	High	4.59775			0
	YVWLVYEQDRPLKCDEPILSNR	1	1	1	P30086	Q8(Deamidated); C14(Carbamidomethyl)	2794.39	High	2.87944			1
	APVAGTCYQAEWDDYVPKLYEQLSGK	1	1	1	P30086	C7(Carbamidomethyl); Q22(Deamidated)	2989.4	Medium	2.47334			1
P23528	Cofilin-1 OS=Homo sapiens GN=CFL1 PE=1 SV=3 - [COF1_HUMAN]	42.77	1	7	7	82	260.023	42.77	7	49	171.002	42.17	6	33	166	18.4907	8.08936
	Sequence	# PSMs	# Proteins	# Protein Groups	Protein Group Accessions	Modifications	MH+ [Da]	A2	XCorr A2	B2	XCorr B2	# Missed Cleavages
	NIILEEGKEILVGDVGQTVDDPYATFVK	22	1	1	P23528		3062.59	High	9.68653	High	9.06143	1
	ESKKEDLVFIFWAPESAPLK	31	1	1	P23528		2334.24	High	6.33317	High	6.47576	2
	NIILEEGKEILVGDVGQTVDDPYATFVK	6	1	1	P23528	Q17(Deamidated)	3063.59	High	6.29718			1
	KEDLVFIFWAPESAPLK	10	1	1	P23528		1990.08	High	5.23132	High	5.28732	1
	CTLAEKLGGSAVISLEGKPL	5	1	1	P23528	C1(Carbamidomethyl)	2043.12	High	5.10854	High	4.56902	1
	NIILEEGKEILVGDVGQTVDDPYATFVK	1	1	1	P23528	N1(Deamidated); Q17(Deamidated)	3064.59	High	4.8124			1
	KNIILEEGKEILVGDVGQTVDDPYATFVK	1	1	1	P23528		3190.71	High	4.78926			2
	KEDLVFIFWAPESAPLKSK	2	1	1	P23528		2205.2	High	4.31374	High	4.98023	2
	LGGSAVISLEGKPL	4	1	1	P23528		1340.78	High	3.00099	High	4.90202	0
P20827	Ephrin-A1 OS=Homo sapiens GN=EFNA1 PE=1 SV=2 - [EFNA1_HUMAN]	42.44	1	3	3	14	16.6915	40.49	2	3	53.3466	42.44	3	11	205	23.7719	6.82959
	Sequence	# PSMs	# Proteins	# Protein Groups	Protein Group Accessions	Modifications	MH+ [Da]	A2	XCorr A2	B2	XCorr B2	# Missed Cleavages
	FTPFTLGKEFKEGHSYYYISKPIHQHEDR	4	1	1	P20827		3554.74	High	6.78607	High	6.86024	2
	FRNEDYTIHVQLNDYVDIICPHYEDHSVADAAMEQYILYLVEHEEYQLCQPQSK	1	1	1	P20827	Q11(Deamidated); C20(Carbamidomethyl); Q35(Deamidated); C49(Carbamidomethyl)	6631.02	High	6.39103			1
	FRNEDYTIHVQLNDYVDIICPHYEDHSVADAAMEQYILYLVEHEEYQLCQPQSK	4	1	1	P20827	Q11(Deamidated); C20(Carbamidomethyl); Q35(Deamidated); Q47(Deamidated); C49(Carbamidomethyl)	6632.06			High	9.99565	1
	FRNEDYTIHVQLNDYVDIICPHYEDHSVADAAMEQYILYLVEHEEYQLCQPQSKDQVR	3	1	1	P20827	Q11(Deamidated); C20(Carbamidomethyl); Q35(Deamidated); Q47(Deamidated); C49(Carbamidomethyl)	7130.3			High	9.54786	2
	FRNEDYTIHVQLNDYVDIICPHYEDHSVADAAMEQYILYLVEHEEYQLCQPQSK	2	1	1	P20827	N13(Deamidated); C20(Carbamidomethyl); C49(Carbamidomethyl)	6630.02			High	7.82034	1
P12429	Annexin A3 OS=Homo sapiens GN=ANXA3 PE=1 SV=3 - [ANXA3_HUMAN]	42.41	1	11	11	73	208.063	42.41	11	48	115.862	38.39	10	25	323	36.3527	5.92236
	Sequence	# PSMs	# Proteins	# Protein Groups	Protein Group Accessions	Modifications	MH+ [Da]	A2	XCorr A2	B2	XCorr B2	# Missed Cleavages
	ELKDDLKGDLSGHFEHLMVALVTPPAVFDAK	10	1	1	P12429		3392.76	High	7.07962	High	7.48208	2
	AGENRWGTDEDKFTEILCLR	10	1	1	P12429	C18(Carbamidomethyl)	2410.16	High	6.79963	High	6.27548	2
	HYGYSLYSAIKSDTSGDYEITLLK	2	1	1	P12429		2724.33	High	5.83159	Medium	3.55806	1
	SMKGAGTNEDALIEILTTR	9	1	1	P12429		2020.04	High	5.69941	High	4.96073	1
	WGTDEDKFTEILCLR	6	1	1	P12429	C13(Carbamidomethyl)	1882.9	High	4.74693	High	3.9724	1
	GAGTNEDALIEILTTR	12	1	1	P12429		1673.88	High	4.59622	High	4.20362	0
	GIGTDEKMLISILTER	10	1	1	P12429		1775.96	High	4.5852	High	5.0014	1
	GIGTDEKMLISILTER	3	1	1	P12429	M8(Oxidation)	1791.95	High	4.23249	High	3.74452	1
	SEIDLLDIRTEFK	4	1	1	P12429		1578.84	High	4.10349	High	3.5224	1
	SEIDLLDIRTEFKK	2	1	1	P12429		1706.93	Medium	3.28107	Medium	2.77434	2
	SFPQLKLTFDEYR	3	1	1	P12429		1643.84	High	3.16283			1
	MLISILTER	2	1	1	P12429		1075.62	High	2.32968	High	2.4072	0
GL50581_4003	organism=Giardia_Assemblage_B_isolate_GS | product=Phosphoglycerate kinase | location=ACGJ01002917:104301-105530(+) | length=409 | sequence_SO=contig | SO=protein_coding	42.3	1	6	6	12	36.9102	34.23	5	8	20.5433	17.85	2	4	409	43.4304	7.34229
	Sequence	# PSMs	# Proteins	# Protein Groups	Protein Group Accessions	Modifications	MH+ [Da]	A2	XCorr A2	B2	XCorr B2	# Missed Cleavages
	ALEGLLGKPVTLLKDCCGPEVEAACANPTPGSIFLLENLR	2	1	1	GL50581_4003	C16(Carbamidomethyl); C17(Carbamidomethyl); C25(Carbamidomethyl)	4323.2	High	7.31111	High	7.22258	1
	ALEGLLGKPVTLLKDCCGPEVEAACANPTPGSIFLLENLR	4	1	1	GL50581_4003	C16(Carbamidomethyl); C17(Carbamidomethyl); C25(Carbamidomethyl); N27(Deamidated)	4324.22	High	6.50686	High	7.50708	1
	ISHVSTGGGASLELLQGDPLPGVVR	1	1	1	GL50581_4003		2459.33	High	5.37797			0
	GMNIANSLYDSEGAETVDALMEIAK	1	1	1	GL50581_4003		2642.25	High	4.54653			0
	VVTCEEGIPEGWMGLDCGPASNELFAK	1	1	1	GL50581_4003	C4(Carbamidomethyl); C17(Carbamidomethyl)	2966.34	High	4.48534			0
	AHNVEVILPIDCVAASEFDDGAK	1	1	1	GL50581_4003	C12(Carbamidomethyl)	2470.2	High	4.41966			0
	AHNVEVILPIDCVAASEFDDGAK	1	1	1	GL50581_4003	N3(Deamidated); C12(Carbamidomethyl)	2471.19	High	4.2627			0
	ASLAKLADVYCNDAFGTAHRPHSSMVGEGYSVR	1	1	1	GL50581_4003	C11(Carbamidomethyl); N12(Deamidated)	3567.66			Medium	5.81369	1
Q9BTY2	Plasma alpha-L-fucosidase OS=Homo sapiens GN=FUCA2 PE=1 SV=2 - [FUCO2_HUMAN]	42.18	1	10	10	42	18.2142	12.21	3	7	173.132	42.18	10	35	467	54.0321	6.25244
	Sequence	# PSMs	# Proteins	# Protein Groups	Protein Group Accessions	Modifications	MH+ [Da]	A2	XCorr A2	B2	XCorr B2	# Missed Cleavages
	YVEFMKDNYPPSFKYEDFGPLFTAK	8	1	1	Q9BTY2		3033.45	High	5.54329	High	6.72376	2
	EAGISDYLTIEELVK	3	1	1	Q9BTY2		1679.88	High	4.14698	High	4.25488	0
	FFNANQWADIFQASGAK	6	1	1	Q9BTY2		1914.91	High	3.11389	High	5.60067	0
	FFNANQWADIFQASGAK	6	1	1	Q9BTY2	N5(Deamidated)	1915.91	High	2.81042	High	4.17843	0
	FGLYYSLFEWFHPLFLEDESSSFHKR	4	1	1	Q9BTY2		3281.57			High	8.86623	1
	LLGHGQPLNWISLEQNGIMVELPQLTIHQMPCK	1	1	1	Q9BTY2	C32(Carbamidomethyl)	3794.96			High	8.41675	0
	HHEGFTLWGSEYSWNWNAIDEGPKRDIVK	1	1	1	Q9BTY2		3471.65			High	8.30488	2
	LVYAIFLKWPTSGQLFLGHPK	3	1	1	Q9BTY2		2415.36			High	6.13467	1
	HGGFYTCSDRYNPGHLLPHKWENCMTIDK	1	1	1	Q9BTY2	C7(Carbamidomethyl); C24(Carbamidomethyl)	3533.59			Medium	5.82762	2
	LLGHGQPLNWISLEQNGIMVELPQLTIHQMPCK	3	1	1	Q9BTY2	Q15(Deamidated); C32(Carbamidomethyl)	3795.96			High	5.40331	0
	HHEGFTLWGSEYSWNWNAIDEGPKR	1	1	1	Q9BTY2		3016.37			Medium	4.71956	1
	YVEFMKDNYPPSFKYEDFGPLFTAK	3	1	1	Q9BTY2	N8(Deamidated)	3034.43			High	4.36797	2
	LLGHGQPLNWISLEQNGIMVELPQLTIHQMPCK	1	1	1	Q9BTY2	M19(Oxidation); C32(Carbamidomethyl)	3810.97			Medium	3.72759	0
	EKLVYAIFLK	1	1	1	Q9BTY2		1223.74			Medium	3.00791	1
P13645	Keratin, type I cytoskeletal 10 OS=Homo sapiens GN=KRT10 PE=1 SV=6 - [K1C10_HUMAN]	42.12	1	16	17	97	157.198	27.05	8	37	286.31	38.87	15	60	584	58.7917	5.21143
	Sequence	# PSMs	# Proteins	# Protein Groups	Protein Group Accessions	Modifications	MH+ [Da]	A2	XCorr A2	B2	XCorr B2	# Missed Cleavages
	TIDDLKNQILNLTTDNANILLQIDNAR	9	1	1	P13645		3052.63	High	6.74434	High	7.11535	1
	NVSTGDVNVEMNAAPGVDLTQLLNNMR	11	1	1	P13645		2872.4	High	6.37062	High	6.39825	0
	SQYEQLAEQNRKDAEAWFNEK	10	1	1	P13645		2584.21	High	6.03597	High	3.73337	2
	ADLEMQIESLTEELAYLKK	2	1	1	P13645		2224.14	High	6.03472	High	5.71094	1
	NVSTGDVNVEMNAAPGVDLTQLLNNMR	7	1	1	P13645	M11(Oxidation)	2888.38	High	5.8085	High	5.88197	0
	VTMQNLNDRLASYLDKVR	15	2	2	P13645;P08779		2136.12	High	5.02235	High	4.89037	2
	ALEESNYELEGKIKEWYEK	2	1	1	P13645		2358.14	High	4.24535			2
	GSSGGGCFGGSSGGYGGLGGFGGGSFR	4	1	1	P13645	C7(Carbamidomethyl)	2342.98	High	4.21239	High	4.54939	0
	NVSTGDVNVEMNAAPGVDLTQLLNNMR	4	1	1	P13645	N12(Deamidated)	2873.4	High	3.95356			0
	VTMQNLNDRLASYLDK	1	1	1	P13645		1880.96	Medium	2.38143			1
	VLDELTLTKADLEMQIESLTEELAYLKK	4	1	1	P13645		3236.73			High	8.52197	2
	VLDELTLTKADLEMQIESLTEELAYLKK	4	1	1	P13645	M14(Oxidation)	3252.72			High	7.8819	2
	NVQALEIELQSQLALKQSLEASLAETEGR	1	1	1	P13645		3168.69			High	7.31198	1
	VLDELTLTKADLEMQIESLTEELAYLKK	1	1	1	P13645	Q15(Deamidated)	3237.73			High	6.04232	2
	YYKTIDDLKNQILNLTTDNANILLQIDNAR	1	1	1	P13645		3506.87			High	5.71281	2
	ADLEMQIESLTEELAYLKK	1	1	1	P13645	M5(Oxidation); Q6(Deamidated)	2241.14			High	5.42742	1
	VLDELTLTKADLEMQIESLTEELAYLKK	2	1	1	P13645	M14(Oxidation); Q15(Deamidated)	3253.72			High	5.40938	2
	ELTTEIDNNIEQISSYKSEITELRR	2	1	1	P13645		2981.51			High	5.40475	2
	ADLEMQIESLTEELAYLKK	2	1	1	P13645	M5(Oxidation)	2240.13			High	5.32804	1
	NVQALEIELQSQLALK	2	1	1	P13645		1797.01			High	4.52017	0
	DLRNVSTGDVNVEMNAAPGVDLTQLLNNMR	5	1	1	P13645	M14(Oxidation); N15(Deamidated); N27(Deamidated); N28(Deamidated)	3275.54			Medium	3.96818	1
	ELTTEIDNNIEQISSYK	1	1	1	P13645		1996.97			High	3.96336	0
	AETECQNTEYQQLLDIK	2	1	1	P13645	C5(Carbamidomethyl)	2082.96			High	3.30689	0
	SKELTTEIDNNIEQISSYK	1	1	1	P13645		2212.09			High	3.20995	1
	NVSTGDVNVEMNAAPGVDLTQLLNNMR	2	1	1	P13645	M11(Oxidation); M26(Oxidation)	2904.38			High	3.11641	0
	NVSTGDVNVEMNAAPGVDLTQLLNNMR	1	1	1	P13645	N1(Deamidated); N8(Deamidated); N12(Deamidated)	2875.34			Medium	2.84176	0
Q9UHL4	Dipeptidyl peptidase 2 OS=Homo sapiens GN=DPP7 PE=1 SV=3 - [DPP2_HUMAN]	42.07	1	12	12	75	39.6996	23.37	5	15	228.596	39.02	11	60	492	54.3072	6.31592
	Sequence	# PSMs	# Proteins	# Protein Groups	Protein Group Accessions	Modifications	MH+ [Da]	A2	XCorr A2	B2	XCorr B2	# Missed Cleavages
	MKYPHLVAGALAASAPVLAVAGLGDSNQFFRDVTADFEGQSPK	8	1	1	Q9UHL4		4446.26	High	6.37885	High	9.05555	2
	WEFGTCQPLSDEKDLTQLFMFAR	4	1	1	Q9UHL4	C6(Carbamidomethyl); Q7(Deamidated)	2820.32	High	3.63424	High	5.75756	1
	AASNIIFSNGNLDPWAGGGIRR	10	1	1	Q9UHL4	N9(Deamidated)	2287.16	High	3.49262	High	4.87237	1
	KLEATIIGEWVK	8	1	1	Q9UHL4		1386.8	High	3.21817	High	4.13371	1
	QIKDLFLQGAYDTVR	1	1	1	Q9UHL4		1766.94	Medium	2.50632			1
	MKYPHLVAGALAASAPVLAVAGLGDSNQFFRDVTADFEGQSPK	2	1	1	Q9UHL4	M1(Oxidation); N27(Deamidated)	4463.26			High	7.65192	2
	MKYPHLVAGALAASAPVLAVAGLGDSNQFFRDVTADFEGQSPK	5	1	1	Q9UHL4	Q28(Deamidated)	4447.26			High	7.1522	2
	NAFTVLAMMDYPYPTDFLGPLPANPVKVGCDR	6	1	1	Q9UHL4	N24(Deamidated); C30(Carbamidomethyl)	3570.71			High	6.79825	1
	NAFTVLAMMDYPYPTDFLGPLPANPVK	4	1	1	Q9UHL4		2982.48			High	6.59295	0
	MKYPHLVAGALAASAPVLAVAGLGDSNQFFRDVTADFEGQSPK	2	1	1	Q9UHL4	M1(Oxidation); N27(Deamidated); Q28(Deamidated)	4464.26			High	6.58013	2
	MKYPHLVAGALAASAPVLAVAGLGDSNQFFRDVTADFEGQSPK	2	1	1	Q9UHL4	N27(Deamidated); Q28(Deamidated)	4448.26			High	6.55309	2
	NAFTVLAMMDYPYPTDFLGPLPANPVKVGCDR	3	1	1	Q9UHL4	C30(Carbamidomethyl)	3569.71			High	6.48029	1
	WEFGTCQPLSDEKDLTQLFMFAR	2	1	1	Q9UHL4	C6(Carbamidomethyl)	2819.31			High	5.89058	1
	NAFTVLAMMDYPYPTDFLGPLPANPVKVGCDR	4	1	1	Q9UHL4	N1(Deamidated); M9(Oxidation); N24(Deamidated); C30(Carbamidomethyl)	3587.72			High	4.43875	1
	NLSASVIAVTIQGGAHHLDLR	1	1	1	Q9UHL4		2172.19			Medium	4.00937	0
	AASNIIFSNGNLDPWAGGGIR	4	1	1	Q9UHL4	N4(Deamidated)	2131.07			High	3.95808	0
	NAFTVLAMMDYPYPTDFLGPLPANPVK	1	1	1	Q9UHL4	N1(Deamidated)	2983.47			High	3.58747	0
	MKYPHLVAGALAASAPVLAVAGLGDSNQFFR	2	1	1	Q9UHL4	N27(Deamidated)	3172.69			High	3.39319	1
	NAFTVLAMMDYPYPTDFLGPLPANPVK	2	1	1	Q9UHL4	M8(Oxidation)	2998.47			High	3.37735	0
	DLGAQDAPAIAFGGSYGGMLSAYLR	2	1	1	Q9UHL4		2501.24			High	3.21232	0
	GALLVFAEHRYYGK	1	1	1	Q9UHL4		1623.86			Medium	3.02925	1
	WEFGTCQPLSDEKDLTQLFMFAR	1	1	1	Q9UHL4	C6(Carbamidomethyl); M20(Oxidation)	2835.29			Medium	2.86718	1
P02768	Serum albumin OS=Homo sapiens GN=ALB PE=1 SV=2 - [ALBU_HUMAN]	42.04	1	19	19	115	266.831	42.04	18	63	227.339	30.21	13	52	609	69.3215	6.27783
	Sequence	# PSMs	# Proteins	# Protein Groups	Protein Group Accessions	Modifications	MH+ [Da]	A2	XCorr A2	B2	XCorr B2	# Missed Cleavages
	SHCIAEVENDEMPADLPSLAADFVESK	2	1	1	P02768	C3(Carbamidomethyl)	2974.34	High	7.27514			0
	RHPYFYAPELLFFAKR	11	1	1	P02768		2055.09	High	7.2065	High	7.4089	2
	VFDEFKPLVEEPQNLIK	7	1	1	P02768		2045.1	High	6.07196	High	4.9123	0
	RMPCAEDYLSVVLNQLCVLHEK	6	1	1	P02768	C4(Carbamidomethyl); C17(Carbamidomethyl)	2674.31	High	5.83873	High	6.94395	1
	SHCIAEVENDEMPADLPSLAADFVESKDVCK	2	1	1	P02768	C3(Carbamidomethyl); C30(Carbamidomethyl)	3476.57	High	5.64803	High	5.98139	1
	ALVLIAFAQYLQQCPFEDHVK	6	1	1	P02768	C14(Carbamidomethyl)	2490.29	High	5.46923	High	5.64632	0
	TCVADESAENCDKSLHTLFGDKLCTVATLR	1	1	1	P02768	C2(Carbamidomethyl); C11(Carbamidomethyl); C24(Carbamidomethyl)	3411.59	High	5.41042			2
	RHPYFYAPELLFFAK	10	1	1	P02768		1899	High	5.33465	High	5.87578	1
	RHPDYSVVLLLR	11	1	1	P02768		1467.84	High	5.04999	High	4.92363	1
	AEFAEVSKLVTDLTK	10	1	1	P02768		1650.89	High	5.0123	High	4.98345	1
	ATKEQLKAVMDDFAAFVEK	5	1	1	P02768		2141.09	High	4.91356	High	5.57029	2
	ALVLIAFAQYLQQCPFEDHVKLVNEVTEFAK	6	1	1	P02768	Q9(Deamidated); Q12(Deamidated); C14(Carbamidomethyl)	3622.86	High	4.86503	High	5.35921	1
	LVRPEVDVMCTAFHDNEETFLKK	1	1	1	P02768	C10(Carbamidomethyl)	2778.36	High	4.84915			1
	EQLKAVMDDFAAFVEK	9	1	1	P02768		1840.92	High	3.94242	High	5.00914	1
	SLHTLFGDKLCTVATLR	1	1	1	P02768	C11(Carbamidomethyl)	1932.04	Medium	3.85956			1
	NYAEAKDVFLGMFLYEYAR	1	1	1	P02768	N1(Deamidated); M12(Oxidation)	2317.1	High	3.41535			1
	ALVLIAFAQYLQQCPFEDHVK	9	1	1	P02768	Q9(Deamidated); Q12(Deamidated); C14(Carbamidomethyl)	2492.27	Medium	3.33958	High	2.2131	0
	QNCELFEQLGEYKFQNALLVR	1	1	1	P02768	C3(Carbamidomethyl)	2599.29	High	3.19224			1
	NYAEAKDVFLGMFLYEYAR	1	1	1	P02768	M12(Oxidation)	2316.1	High	2.88643			1
	AVMDDFAAFVEK	5	1	1	P02768		1342.64	High	2.8075	High	3.05323	0
	ALVLIAFAQYLQQCPFEDHVKLVNEVTEFAK	1	1	1	P02768	C14(Carbamidomethyl)	3620.89			High	6.89246	1
	VFDEFKPLVEEPQNLIKQNCELFEQLGEYKFQNALLVR	1	1	1	P02768	C20(Carbamidomethyl)	4625.41			High	5.95751	2
	ALVLIAFAQYLQQCPFEDHVKLVNEVTEFAK	2	1	1	P02768	Q9(Deamidated); C14(Carbamidomethyl)	3621.88			High	5.91486	1
	ALVLIAFAQYLQQCPFEDHVK	6	1	1	P02768	Q9(Deamidated); C14(Carbamidomethyl)	2491.27			High	3.82625	0
GL50581_3654	organism=Giardia_Assemblage_B_isolate_GS | product=Phosphomannomutase-2 | location=ACGJ01002902:9799-11760(-) | length=653 | sequence_SO=contig | SO=protein_coding	41.96	1	18	18	217	625.101	41.65	17	135	412.111	34.76	16	82	653	73.4893	5.50342
	Sequence	# PSMs	# Proteins	# Protein Groups	Protein Group Accessions	Modifications	MH+ [Da]	A2	XCorr A2	B2	XCorr B2	# Missed Cleavages
	IYHGNDIGIILANWCLENFHNNPLTVK	24	1	1	GL50581_3654	C15(Carbamidomethyl)	3165.6	High	10.995	High	11.6924	0
	GVRVYLFNGFAPTPYVSYLNKYYK	3	1	1	GL50581_3654		2859.49	High	7.37709	High	6.16186	2
	TPMLTMWCSDNIVCNLRPSGTEPK	6	1	1	GL50581_3654	C8(Carbamidomethyl); C14(Carbamidomethyl)	2807.3	High	7.3607	High	7.12949	0
	LLSSGEYELICKEFNPENR	10	1	1	GL50581_3654	C11(Carbamidomethyl)	2298.11	High	6.43467	High	5.73254	1
	FYFFEDECIPDPLFGGEAKPNPEER	12	1	1	GL50581_3654	C8(Carbamidomethyl)	3003.34	High	6.35477	High	6.42102	0
	VYLFNGFAPTPYVSYLNKYYK	3	1	1	GL50581_3654	N5(Deamidated)	2548.3	High	6.33803			1
	FHSKDFAEITAATFLSR	11	1	1	GL50581_3654		1940.99	High	6.31185	High	5.58972	1
	SGLLSMITEDSEVMHAYREEAR	24	1	1	GL50581_3654		2524.19	High	6.11811	High	5.95121	1
	IGYSAMWGVGYNPLINTLER	20	1	1	GL50581_3654		2254.14	High	5.88874	High	6.11756	0
	VYLFNGFAPTPYVSYLNKYYK	9	1	1	GL50581_3654		2547.31	High	5.70066	High	6.72092	1
	LLSSGEYELICKEFNPENRVQFGTAGLR	11	1	1	GL50581_3654	C11(Carbamidomethyl)	3227.63	High	5.65249	High	5.41042	2
	IYHGNDIGIILANWCLENFHNNPLTVK	3	1	1	GL50581_3654	N5(Deamidated); N13(Deamidated); C15(Carbamidomethyl)	3167.58	High	5.65045	High	3.45956	0
	SGLLSMITEDSEVMHAYREEAR	15	1	1	GL50581_3654	M6(Oxidation)	2540.19	High	5.34612	High	5.3844	1
	ALEAMSNFYEDVVYEECLTGFK	8	1	1	GL50581_3654	C17(Carbamidomethyl)	2615.16	High	5.1841	High	5.61475	0
	IYHGNDIGIILANWCLENFHNNPLTVK	7	1	1	GL50581_3654	N5(Deamidated); C15(Carbamidomethyl)	3166.58	High	4.96323	High	6.95832	0
	TPMLTMWCSDNIVCNLRPSGTEPK	2	1	1	GL50581_3654	M3(Oxidation); C8(Carbamidomethyl); C14(Carbamidomethyl)	2823.27	High	4.8645			0
	IGYSAMWGVGYNPLINTLER	7	1	1	GL50581_3654	M6(Oxidation)	2270.12	High	4.81943	High	3.88635	0
	ALEAMSNFYEDVVYEECLTGFK	4	1	1	GL50581_3654	N7(Deamidated); C17(Carbamidomethyl)	2616.18	High	4.81695			0
	VYLFNGFAPTPYVSYLNK	6	1	1	GL50581_3654		2093.07	High	4.65546	High	3.2913	0
	LNELVITQTAQAMYYYCLR	1	1	1	GL50581_3654	C17(Carbamidomethyl)	2350.16	High	4.53211			0
	DFAEITAATFLSR	5	1	1	GL50581_3654		1441.73	High	3.8404	High	3.47459	0
	ELIDKWLQLDRWEATR	2	1	1	GL50581_3654		2072.09	Medium	3.81269	Medium	3.58036	2
	LLSSGEYELICKEFNPENRVQFGTAGLR	8	1	1	GL50581_3654	C11(Carbamidomethyl); N15(Deamidated)	3228.62	Medium	3.68994	High	4.4486	2
	VYLFNGFAPTPYVSYLNK	2	1	1	GL50581_3654	N5(Deamidated)	2094.07	High	3.65991			0
	ALEAMSNFYEDVVYEECLTGFK	1	1	1	GL50581_3654	M5(Oxidation); C17(Carbamidomethyl)	2631.16	High	3.54926			0
	VILATDPDADRIAVAELVRPQGSTLDER	4	1	1	GL50581_3654		3020.6	Medium	3.28858			1
	IGYSAMWGVGYNPLINTLER	2	1	1	GL50581_3654	N12(Deamidated)	2255.14	High	3.19535			0
	TPMLTMWCSDNIVCNLRPSGTEPK	2	1	1	GL50581_3654	C8(Carbamidomethyl); N11(Deamidated); C14(Carbamidomethyl)	2808.3	High	3.04835			0
	ELIDKWLQLDR	2	1	1	GL50581_3654		1428.78	High	2.95595	Medium	2.92384	1
	WKIYHGNDIGIILANWCLENFHNNPLTVK	1	1	1	GL50581_3654	C17(Carbamidomethyl)	3479.76			High	6.70861	1
	FYFFEDECIPDPLFGGEAKPNPEER	1	1	1	GL50581_3654	C8(Carbamidomethyl); N21(Deamidated)	3004.35			High	3.97237	0
	VYLFNGFAPTPYVSYLNKYYK	1	1	1	GL50581_3654	N5(Deamidated); N17(Deamidated)	2549.28			High	3.13168	1
Q16819	Meprin A subunit alpha OS=Homo sapiens GN=MEP1A PE=1 SV=2 - [MEP1A_HUMAN]	41.82	1	19	19	428	502.594	39.68	16	120	1344	41.42	17	308	746	84.3654	5.71924
	Sequence	# PSMs	# Proteins	# Protein Groups	Protein Group Accessions	Modifications	MH+ [Da]	A2	XCorr A2	B2	XCorr B2	# Missed Cleavages
	SFLKNDDLIIFVDFEDITHLSQTEVPTK	46	1	1	Q16819		3264.67	High	9.30733	High	10.227	1
	AIIEHEILHALGFYHEQSR	33	1	1	Q16819		2263.17	High	8.33186	High	8.32249	0
	ANICGMIQGTRDDTDWAHQDSAQAGEVDHTLLGQCTGAGYFMQFSTSSGSAEEAALLESR	4	1	1	Q16819	C4(Carbamidomethyl); C35(Carbamidomethyl)	6448.9	High	7.64053	High	7.88259	1
	RSFLKNDDLIIFVDFEDITHLSQTEVPTK	9	1	1	Q16819		3420.78	High	6.48984	High	8.72624	2
	LAFHVCSGENDAILEWPVENR	29	1	1	Q16819	C6(Carbamidomethyl)	2456.17	High	6.4061	High	6.804	0
	SIDLGWSGFISHQMLKR	19	1	1	Q16819		1975.03	High	5.80443	High	5.76765	1
	NGLRDPNTRWTFPIPYILADNLGLNAK	8	1	1	Q16819		3069.62	High	5.6761	High	5.38986	2
	SIDLGWSGFISHQMLK	37	1	1	Q16819		1818.92	High	5.51114	High	5.80872	0
	NGLRDPNTRWTFPIPYILADNLGLNAK	36	1	1	Q16819	N21(Deamidated)	3070.64	High	5.41617	High	6.51824	2
	SVENTGPLEDHNWPQYFRDPCDPNPCQNDGICVNVK	7	1	1	Q16819	C21(Carbamidomethyl); C26(Carbamidomethyl); C32(Carbamidomethyl)	4271.87	High	5.26592	High	6.55696	1
	SIDLGWSGFISHQMLK	15	1	1	Q16819	M14(Oxidation)	1834.92	High	4.82253	High	5.37275	0
	IPEFNSIIGQRLDFSAIDLER	9	1	1	Q16819		2433.28	High	4.80952	High	4.66829	1
	WTFPIPYILADNLGLNAK	30	1	1	Q16819		2046.11	High	4.66205	High	5.72012	0
	YLPEENVHDADFGEQKDISEINLAAGLDLFQGDILLQK	4	1	1	Q16819		4258.12	High	4.60944	High	8.69604	1
	NGLRDPNTRWTFPIPYILADNLGLNAK	9	1	1	Q16819	N1(Deamidated); N7(Deamidated)	3071.61	High	4.18424	High	5.30865	2
	LAFHVCSGENDAILEWPVENR	8	1	1	Q16819	C6(Carbamidomethyl); N10(Deamidated)	2457.15	High	3.90504	High	5.36472	0
	SFLKNDDLIIFVDFEDITHLSQTEVPTK	20	1	1	Q16819	Q22(Deamidated)	3265.66	Medium	3.86613	High	6.58309	1
	SVENTGPLEDHNWPQYFRDPCDPNPCQNDGICVNVK	2	1	1	Q16819	N12(Deamidated); C21(Carbamidomethyl); N24(Deamidated); C26(Carbamidomethyl); C32(Carbamidomethyl)	4273.86	Medium	3.7785			1
	GAILYAFEMFR	28	1	1	Q16819		1317.67	High	3.47028	High	3.1517	0
	IPEFNSIIGQRLDFSAIDLERLNR	1	1	1	Q16819		2816.5	Medium	3.3248			2
	GAILYAFEMFR	11	1	1	Q16819	M9(Oxidation)	1333.67	High	3.25508	High	2.9814	0
	WTFPIPYILADNLGLNAK	10	1	1	Q16819	N12(Deamidated)	2047.1	High	3.15342	High	4.8292	0
	LDFSAIDLERLNR	1	1	1	Q16819		1561.83	Medium	2.58897			1
	QVIITILDQEPDVR	7	1	1	Q16819		1638.91	High	2.55496	High	4.31414	0
	ANICGMIQGTRDDTDWAHQDSAQAGEVDHTLLGQCTGAGYFMQFSTSSGSAEEAALLESR	8	1	1	Q16819	C4(Carbamidomethyl); Q34(Deamidated); C35(Carbamidomethyl); Q43(Deamidated)	6450.84			High	9.28597	1
	ANICGMIQGTRDDTDWAHQDSAQAGEVDHTLLGQCTGAGYFMQFSTSSGSAEEAALLESR	6	1	1	Q16819	C4(Carbamidomethyl); Q8(Deamidated); Q19(Deamidated); Q23(Deamidated); C35(Carbamidomethyl)	6451.86			High	8.90683	1
	ANICGMIQGTRDDTDWAHQDSAQAGEVDHTLLGQCTGAGYFMQFSTSSGSAEEAALLESR	2	1	1	Q16819	C4(Carbamidomethyl); Q34(Deamidated); C35(Carbamidomethyl); M42(Oxidation); Q43(Deamidated)	6466.87			High	7.05391	1
	SFLKNDDLIIFVDFEDITHLSQTEVPTKGK	7	1	1	Q16819		3449.79			High	6.9157	2
	SFLKNDDLIIFVDFEDITHLSQTEVPTKGK	4	1	1	Q16819	Q22(Deamidated)	3450.8			High	5.88984	2
	RSFLKNDDLIIFVDFEDITHLSQTEVPTK	4	1	1	Q16819	Q23(Deamidated)	3421.77			High	5.43068	2
	YLPEENVHDADFGEQKDISEINLAAGLDLFQGDILLQK	5	1	1	Q16819	Q15(Deamidated); Q31(Deamidated)	4260.1			High	4.64112	1
	SIDLGWSGFISHQMLKR	1	1	1	Q16819	M14(Oxidation)	1991.02			High	4.43063	1
	SFLKNDDLIIFVDFEDITHLSQTEVPTK	1	1	1	Q16819	N5(Deamidated); Q22(Deamidated)	3266.67			High	4.32858	1
	NDDLIIFVDFEDITHLSQTEVPTK	2	1	1	Q16819	Q18(Deamidated)	2790.38			High	3.74814	0
	NDDLIIFVDFEDITHLSQTEVPTK	1	1	1	Q16819		2789.38			High	3.63205	0
	SVENTGPLEDHNWPQYFRDPCDPNPCQNDGICVNVK	2	1	1	Q16819	N12(Deamidated); C21(Carbamidomethyl); C26(Carbamidomethyl); C32(Carbamidomethyl)	4272.88			High	3.22687	1
	MTGSPSDRLVVWVR	1	1	1	Q16819		1602.84			Medium	2.73784	1
	IPEFNSIIGQRLDFSAIDLER	1	1	1	Q16819	Q10(Deamidated)	2434.28			High	2.15585	1
GL50581_770	organism=Giardia_Assemblage_B_isolate_GS | product=Transketolase | location=ACGJ01000950:11205-13364(+) | length=719 | sequence_SO=contig | SO=protein_coding	41.72	1	15	16	77	156.304	30.46	14	47	111.917	29.62	9	30	719	77.4003	6.94678
	Sequence	# PSMs	# Proteins	# Protein Groups	Protein Group Accessions	Modifications	MH+ [Da]	A2	XCorr A2	B2	XCorr B2	# Missed Cleavages
	GIEITTGALGQGIGSAVGMALASK	19	1	1	GL50581_770		2202.18	High	6.55226	High	6.39773	0
	QFKEVIGVNPDLEFHVSDEVRNNFESIIAK	1	1	1	GL50581_770	N9(Deamidated); N22(Deamidated)	3475.77	Medium	5.70586			2
	EVIGVNPDLEFHVSDEVRNNFESIIAK	1	1	1	GL50581_770		3070.55	High	5.1998			1
	QFKEVIGVNPDLEFHVSDEVR	3	1	1	GL50581_770		2457.24	High	4.94165	High	6.83013	1
	EVIGVNPDLEFHVSDEVRNNFESIIAK	2	1	1	GL50581_770	N6(Deamidated)	3071.56	High	4.87991			1
	QFKEVIGVNPDLEFHVSDEVRNNFESIIAK	5	1	1	GL50581_770	N9(Deamidated)	3474.78	High	4.29901	High	5.39029	2
	QMSQQILDLLATHVLGDSMLIGSADLASSNLTK	5	1	1	GL50581_770	M2(Oxidation); Q4(Deamidated); Q5(Deamidated)	3488.76	High	3.91757			0
	CISIEDFSFSGKPDDLAR	1	1	1	GL50581_770	C1(Carbamidomethyl)	2056.97	High	3.81674			0
	QFKEVIGVNPDLEFHVSDEVRNNFESIIAK	2	1	1	GL50581_770		3473.79	Medium	3.78594	High	6.7597	2
	QMSQQILDLLATHVLGDSMLIGSADLASSNLTK	2	1	1	GL50581_770	Q1(Deamidated); N30(Deamidated)	3472.76	High	3.7002			0
	AYTSLLSCPTLVIIK	3	1	1	GL50581_770	C8(Carbamidomethyl)	1678.95	High	3.64688	High	3.36226	0
	GAYSVHETGGLGTFATNITDGKHLILLSSGSEVGLCLK	1	1	1	GL50581_770	N17(Deamidated); C36(Carbamidomethyl)	3904	Medium	3.58434			1
	GIEITTGALGQGIGSAVGMALASK	2	1	1	GL50581_770	M19(Oxidation)	2218.18	High	3.44			0
	GIEITTGALGQGIGSAVGMALASK	1	1	1	GL50581_770	Q11(Deamidated)	2203.17	High	3.38856			0
	VSAFTAVADGFSKGSNYVNYGVR	1	1	1	GL50581_770	N16(Deamidated)	2410.16	High	2.99364			1
	EFLQFDPSDPLWINRDR	5	1	1	GL50581_770		2148.06	High	2.9901	Medium	2.95744	1
	QMSQQILDLLATHVLGDSMLIGSADLASSNLTK	4	1	1	GL50581_770	M2(Oxidation); Q5(Deamidated)	3487.77	High	2.93156	High	4.07455	0
	RYQAYGWQVLEVK	2	1	1	GL50581_770		1639.86	High	2.76383	High	4.31645	1
	EVIGVNPDLEFHVSDEVRNNFESIIAK	2	1	1	GL50581_770	N6(Deamidated); N19(Deamidated)	3072.54	Medium	2.53045			1
	EFLQFDPSDPLWINR	1	1	1	GL50581_770		1876.93	High	2.52225			0
	YQAYGWQVLEVK	1	1	1	GL50581_770		1483.76	High	2.38865			0
	WITTVFER	1	1	1	GL50581_770		1051.56	Medium	2.00609			0
	QMSQQILDLLATHVLGDSMLIGSADLASSNLTK	2	1	1	GL50581_770		3470.77			High	7.5437	0
	QMSQQILDLLATHVLGDSMLIGSADLASSNLTK	4	1	1	GL50581_770	Q5(Deamidated)	3471.76			High	7.11899	0
	QMSQQILDLLATHVLGDSMLIGSADLASSNLTK	2	1	1	GL50581_770	Q1(Deamidated); Q4(Deamidated); Q5(Deamidated)	3473.76			High	5.41632	0
	NGALSEVPAIHVFTHDSFFLGEDGGTHHPIETLAWIR	1	1	1	GL50581_770		4071			Medium	4.98304	0
	VVSMPSYSLFNSQPLSEQNATLPCLTTAGVPCLSVEPYTYFGIK	3	1	1	GL50581_770	Q13(Deamidated); N19(Deamidated); C24(Carbamidomethyl); C32(Carbamidomethyl)	4868.38			Medium	3.74342	0
P07339	Cathepsin D OS=Homo sapiens GN=CTSD PE=1 SV=1 - [CATD_HUMAN]	41.5	1	14	14	221	364.27	41.5	12	89	609.515	40.29	11	132	412	44.5236	6.53662
	Sequence	# PSMs	# Proteins	# Protein Groups	Protein Group Accessions	Modifications	MH+ [Da]	A2	XCorr A2	B2	XCorr B2	# Missed Cleavages
	QVFGEATKQPGITFIAAKFDGILGMAYPR	17	1	1	P07339		3126.66	High	8.45052	High	9.8285	2
	LVDQNIFSFYLSRDPDAQPGGELMLGGTDSKYYK	15	1	1	P07339		3824.86	High	8.1727	High	10.1857	2
	LVDQNIFSFYLSRDPDAQPGGELMLGGTDSK	22	1	1	P07339		3370.63	High	7.74697	High	8.73758	1
	QVFGEATKQPGITFIAAKFDGILGMAYPR	2	1	1	P07339	Q9(Deamidated)	3127.65	High	7.34284			2
	LVDQNIFSFYLSRDPDAQPGGELMLGGTDSK	7	1	1	P07339	M24(Oxidation)	3386.63	High	6.67272	High	7.55268	1
	LVDQNIFSFYLSRDPDAQPGGELMLGGTDSKYYK	3	1	1	P07339	M24(Oxidation)	3840.85	High	6.11591	High	6.67077	2
	QVFGEATKQPGITFIAAKFDGILGMAYPR	2	1	1	P07339	M25(Oxidation)	3142.67	High	6.06908			2
	ISVNNVLPVFDNLMQQK	31	1	1	P07339		1959.04	High	5.34963	High	5.26575	0
	EGCEAIVDTGTSLMVGPVDEVRELQK	12	1	1	P07339	C3(Carbamidomethyl)	2832.38	High	5.31592	High	6.55119	1
	LVDQNIFSFYLSRDPDAQPGGELMLGGTDSKYYK	6	1	1	P07339	Q4(Deamidated); Q18(Deamidated)	3826.85	High	5.22218	High	5.5063	2
	LVDQNIFSFYLSRDPDAQPGGELMLGGTDSKYYK	2	1	1	P07339	N5(Deamidated); M24(Oxidation)	3841.84	High	5.21518			2
	KAYWQVHLDQVEVASGLTLCK	10	1	1	P07339	C20(Carbamidomethyl)	2445.27	High	5.109	High	7.01114	1
	LVDQNIFSFYLSRDPDAQPGGELMLGGTDSK	5	1	1	P07339	Q18(Deamidated); M24(Oxidation)	3387.62	High	4.87118			1
	AYWQVHLDQVEVASGLTLCK	5	1	1	P07339	C19(Carbamidomethyl)	2317.17	High	4.84113	High	7.06334	0
	AIGAVPLIQGEYMIPCEKVSTLPAITLK	6	1	1	P07339	C16(Carbamidomethyl)	3012.66	High	4.51189	High	5.22633	1
	LLDIACWIHHK	3	1	1	P07339	C6(Carbamidomethyl)	1405.74	High	4.07174	High	3.04962	0
	LVDQNIFSFYLSRDPDAQPGGELMLGGTDSK	6	1	1	P07339	Q4(Deamidated); N5(Deamidated)	3372.6	High	3.93724	High	5.00838	1
	LLDIACWIHHKYNSDK	1	1	1	P07339	C6(Carbamidomethyl)	2013	Medium	3.80024			1
	QVFGEATKQPGITFIAAKFDGILGMAYPR	1	1	1	P07339	Q1(Deamidated); Q9(Deamidated)	3128.64	High	3.65769			2
	AIGAVPLIQGEYMIPCEK	1	1	1	P07339	C16(Carbamidomethyl)	1989.02	High	3.63564			0
	ISVNNVLPVFDNLMQQK	2	1	1	P07339	M14(Oxidation)	1975.03	High	3.42254			0
	ISVNNVLPVFDNLMQQK	30	1	1	P07339	N4(Deamidated)	1960.02	High	3.41226	High	4.47446	0
	FDGILGMAYPR	2	1	1	P07339		1239.62	High	3.39766			0
	FDGILGMAYPR	1	1	1	P07339	M7(Oxidation)	1255.61	Medium	1.85496			0
	LVDQNIFSFYLSRDPDAQPGGELMLGGTDSK	19	1	1	P07339	Q4(Deamidated)	3371.62			High	7.33729	1
	AIGAVPLIQGEYMIPCEKVSTLPAITLK	3	1	1	P07339	Q9(Deamidated); C16(Carbamidomethyl)	3013.66			High	5.01856	1
	QVFGEATKQPGITFIAAKFDGILGMAYPR	2	1	1	P07339	Q9(Deamidated); M25(Oxidation)	3143.63			High	4.97823	2
	AYWQVHLDQVEVASGLTLCKEGCEAIVDTGTSLMVGPVDEVRELQK	1	1	1	P07339	Q9(Deamidated); C19(Carbamidomethyl); C23(Carbamidomethyl); Q45(Deamidated)	5132.51			High	4.22339	2
	LVDQNIFSFYLSR	4	1	1	P07339		1601.83			High	4.06309	0
O60888	Protein CutA OS=Homo sapiens GN=CUTA PE=1 SV=2 - [CUTA_HUMAN]	41.34	1	5	5	39	84.0405	40.78	4	19	101.666	41.34	5	20	179	19.1041	5.50342
	Sequence	# PSMs	# Proteins	# Protein Groups	Protein Group Accessions	Modifications	MH+ [Da]	A2	XCorr A2	B2	XCorr B2	# Missed Cleavages
	SVHPYEVAEVIALPVEQGNFPYLQWVR	12	1	1	O60888		3140.63	High	7.63402	High	7.62016	0
	LAACVNLIPQITSIYEWK	11	1	1	O60888	C4(Carbamidomethyl)	2119.12	High	4.9405	High	5.20781	0
	GKIEEDSEVLMMIK	6	1	1	O60888		1621.82	High	3.99723	High	5.11832	1
	TQSSLVPALTDFVR	7	1	1	O60888		1533.83	High	3.84247	High	3.55913	0
	SVHPYEVAEVIALPVEQGNFPYLQWVR	2	1	1	O60888	Q17(Deamidated)	3141.63			High	5.74978	0
	RLAACVNLIPQITSIYEWK	1	1	1	O60888	C5(Carbamidomethyl)	2275.23			High	4.45176	1
P63104	14-3-3 protein zeta/delta OS=Homo sapiens GN=YWHAZ PE=1 SV=1 - [1433Z_HUMAN]	41.22	1	6	7	24	29.8738	25.71	4	8	72.6808	41.22	7	16	245	27.7277	4.79248
	Sequence	# PSMs	# Proteins	# Protein Groups	Protein Group Accessions	Modifications	MH+ [Da]	A2	XCorr A2	B2	XCorr B2	# Missed Cleavages
	SVTEQGAELSNEERNLLSVAYKNVVGAR	4	1	1	P63104		3033.56	High	5.92446	High	5.89461	2
	SVTEQGAELSNEERNLLSVAYK	8	1	1	P63104		2437.22	High	5.35338	High	5.10188	1
	SVTEQGAELSNEERNLLSVAYKNVVGAR	2	1	1	P63104	Q5(Deamidated)	3034.56	High	4.76177			2
	FLIPNASQAESKVFYLK	2	1	1	P63104		1955.06	High	3.37145	High	4.22548	1
	IETELRDICNDVLSLLEK	3	1	1	P63104	C9(Carbamidomethyl)	2160.13	Medium	2.73305	High	5.33568	1
	EKIETELRDICNDVLSLLEK	3	1	1	P63104	C11(Carbamidomethyl)	2417.27			High	4.86775	2
	LGLALNFSVFYYEILNSPEKACSLAK	1	1	1	P63104	C22(Carbamidomethyl)	2947.54			High	4.73378	1
	DSTLIMQLLR	1	3	3	P63104;P62258;P61981		1189.66			High	2.49371	0
P17174	Aspartate aminotransferase, cytoplasmic OS=Homo sapiens GN=GOT1 PE=1 SV=3 - [AATC_HUMAN]	41.16	1	10	10	65	161.048	39.71	9	40	113.147	30.27	6	25	413	46.2185	7.00537
	Sequence	# PSMs	# Proteins	# Protein Groups	Protein Group Accessions	Modifications	MH+ [Da]	A2	XCorr A2	B2	XCorr B2	# Missed Cleavages
	VGNLTVVGKEPESILQVLSQMEK	14	1	1	P17174		2498.36	High	7.23062	High	7.64142	1
	IANDNSLNHEYLPILGLAEFR	13	1	1	P17174		2399.24	High	7.06499	High	7.15157	0
	NTPVYVSSPTWENHNAVFSAAGFKDIR	2	1	1	P17174		3007.45	High	5.27967			1
	IVASTLSNPELFEEWTGNVK	7	1	1	P17174		2234.14	High	5.16283	High	5.30791	0
	NLDYVATSIHEAVTKIQ	3	1	1	P17174		1902	High	4.47933			1
	LEALKTPGTWNHITDQIGMFSFTGLNPK	2	1	1	P17174		3116.58	High	4.12394			1
	TPGTWNHITDQIGMFSFTGLNPK	2	1	1	P17174		2562.24	High	4.11883			0
	LEALKTPGTWNHITDQIGMFSFTGLNPK	2	1	1	P17174	Q16(Deamidated)	3117.6	Medium	3.93462			1
	WYNGTNNKNTPVYVSSPTWENHNAVFSAAGFKDIR	2	1	1	P17174	N9(Deamidated); N21(Deamidated)	3986.89	Medium	3.64386			2
	FLFPFFDSAYQGFASGNLER	5	1	1	P17174		2313.09	High	3.44322	High	3.845	0
	IANDNSLNHEYLPILGLAEFR	3	1	1	P17174	N8(Deamidated)	2400.24	High	3.11222			0
	VGNLTVVGKEPESILQVLSQMEK	2	1	1	P17174	N3(Deamidated)	2499.36	High	2.87012			1
	WYNGTNNKNTPVYVSSPTWENHNAVFSAAGFKDIR	1	1	1	P17174		3984.92			High	6.90965	2
	WYNGTNNKNTPVYVSSPTWENHNAVFSAAGFKDIR	3	1	1	P17174	N7(Deamidated)	3985.93			High	4.65942	2
	FLFPFFDSAYQGFASGNLER	2	1	1	P17174	Q11(Deamidated)	2314.1			High	3.76532	0
	FLFPFFDSAYQGFASGNLERDAWAIR	2	1	1	P17174	Q11(Deamidated)	3026.46			High	3.3211	1
GL50581_1672	organism=Giardia_Assemblage_B_isolate_GS | product=Alpha-2 giardin | location=ACGJ01002184:27954-28841(+) | length=295 | sequence_SO=contig | SO=protein_coding	41.02	1	7	7	37	69.04	19.32	5	16	95.839	36.95	5	21	295	33.8777	6.93213
	Sequence	# PSMs	# Proteins	# Protein Groups	Protein Group Accessions	Modifications	MH+ [Da]	A2	XCorr A2	B2	XCorr B2	# Missed Cleavages
	QAIDAKDEGQIAFIASEYSADAR	5	1	1	GL50581_1672		2469.19	High	5.83482	High	6.51273	1
	ALKGGSEESLLMDLFSDRHEVR	14	1	1	GL50581_1672		2489.26	High	5.81734	High	5.59154	2
	ALKGGSEESLLMDLFSDRHEVR	1	1	1	GL50581_1672	M12(Oxidation)	2505.24	Medium	3.9213			2
	ALKGGSEESLLMDLFSDR	1	1	1	GL50581_1672		1967.98	High	3.61479			1
	GGSEESLLMDLFSDRHEVR	2	1	1	GL50581_1672		2177.04	Medium	3.50206	Medium	4.10726	1
[truncated: 3,211 more rows]
