# Supplementary material for: Characterization of the Giardia intestinalis secretome during interaction with human intestinal epithelial cells: The impact on host cells
Source: PLoS Negl Trop Dis. 2017 Dec 11;11(12):e0006120. doi: 10.1371/journal.pntd.0006120 (PMC5739509; doi:10.1371/journal.pntd.0006120)
Supplement: S6 Table — These proteins are detected as parasite secreted products in the medium of interaction with intestinal epithelial cells in vitro. (XLSX) [file pntd.0006120.s009.xlsx]

## Sheet: S6 Table
S6 Table. Immunoreactive proteins of Giardia trophozoites during human infection. These proteins are detected as parasite secreted products in the medium of interaction with intestinal epithelial cells in vitro.
Open reading frame	Name of protein
GL50803_112103	Arginine deiminase
GL50803_10311	Ornithine carbamoyltransferase
GL50803_11043	Fructose-bisphosphate aldolase
GL50803_11118	Enolase
GL50803_103676	Alpha-tubulin
GL50803_114787	Alpha-7.3 giardin
GL50803_17090	Giardia trophozoite antigen GTA-1
GL50803_136021	Beta tubulin
GL50803_9779	UPL-1
