# Supplementary material for: Characterization of the Giardia intestinalis secretome during interaction with human intestinal epithelial cells: The impact on host cells
Source: PLoS Negl Trop Dis. 2017 Dec 11;11(12):e0006120. doi: 10.1371/journal.pntd.0006120 (PMC5739509; doi:10.1371/journal.pntd.0006120)
Supplement: S7 Table — (XLSX) [file pntd.0006120.s010.xlsx]

## Sheet: S7 Table
S7 Table. Proteins identified in Giardia intestinalis WB and GS isolates secretome with secretion signal peptide (SSP).			(See legend below)
Protein	[Organism]	[Product Description]	Protein	[Organism]	[Product Description]
GL50803_9413	Giardia Assemblage A isolate WB	PDI2 - Protein disulfide isomerase*	GL50581_3607	Giardia Assemblage B isolate GS	Extracellular nuclease, putative
GL50803_8064	Giardia Assemblage A isolate WB	PDI5 - Protein disulfide isomerase*	GL50581_3593	Giardia Assemblage B isolate GS	FKBP-type peptidyl-prolyl cis-trans isomerase
GL50803_4571	Giardia Assemblage A isolate WB	hypothetical protein*	GL50581_3370	Giardia Assemblage B isolate GS	Protein disulfide isomerase PDI5
GL50803_137747	Giardia Assemblage A isolate WB	hypothetical protein*	GL50581_3236	Giardia Assemblage B isolate GS	CXC-rich protein
GL50803_114119	Giardia Assemblage A isolate WB	Alpha-7.2 giardin*	GL50581_210	Giardia Assemblage B isolate GS	Hypothetical protein
GL50803_113531	Giardia Assemblage A isolate WB	High cysteine membrane protein EGF-like*	GL50581_128	Giardia Assemblage B isolate GS	Phospholipase B
GL50803_101339	Giardia Assemblage A isolate WB	FKBP-type peptidyl-prolyl cis-trans isomerase*	GL50581_1186	Giardia Assemblage B isolate GS	Peptidyl-prolyl cis-trans isomerase B precursor
GL50803_9620	Giardia Assemblage A isolate WB	High cysteine membrane protein Group 2*	GL50581_403	Giardia Assemblage B isolate GS	Cyst wall protein 1
GL50803_8942	Giardia Assemblage A isolate WB	hypothetical protein	GL50581_3181	Giardia Assemblage B isolate GS	Serine peptidase, putative
GL50803_8742	Giardia Assemblage A isolate WB	Extracellular nuclease, putative	GL50581_821	Giardia Assemblage B isolate GS	Leucine-rich repeat protein 1 virus receptor protein
GL50803_6535	Giardia Assemblage A isolate WB	hypothetical protein	GL50581_78	Giardia Assemblage B isolate GS	Cathepsin B precursor
GL50803_14737	Giardia Assemblage A isolate WB	hypothetical protein	GL50581_670	Giardia Assemblage B isolate GS	High cysteine membrane protein Group 2
GL50803_13127	Giardia Assemblage A isolate WB	Proteasome subunit beta type 1	GL50581_4509	Giardia Assemblage B isolate GS	CXC-rich protein
GL50803_113319	Giardia Assemblage A isolate WB	High cysteine membrane protein TMK-like	GL50581_4332	Giardia Assemblage B isolate GS	Cathepsin L precursor
GL50803_95162	Giardia Assemblage A isolate WB	Tenascin-like*	GL50581_4331	Giardia Assemblage B isolate GS	Cathepsin L precursor
GL50803_93548	Giardia Assemblage A isolate WB	Phospholipase B*	GL50581_4316	Giardia Assemblage B isolate GS	Tenascin precursor
GL50803_8687	Giardia Assemblage A isolate WB	Tenascin precursor*	GL50581_4262	Giardia Assemblage B isolate GS	Leucine-rich repeat protein
GL50803_7556	Giardia Assemblage A isolate WB	Lysosomal acid phosphatase precursor*	GL50581_4180	Giardia Assemblage B isolate GS	Tenascin precursor
GL50803_6148	Giardia Assemblage A isolate WB	Alanyl dipeptidyl peptidase*	GL50581_411	Giardia Assemblage B isolate GS	High cysteine membrane protein Group 2
GL50803_5795	Giardia Assemblage A isolate WB	Leucine-rich repeat protein 1 virus receptor protein*	GL50581_4057	Giardia Assemblage B isolate GS	Tenascin precursor
GL50803_4039	Giardia Assemblage A isolate WB	Leucine-rich repeat protein*	GL50581_395	Giardia Assemblage B isolate GS	High cysteine membrane protein Group 2
GL50803_27717	Giardia Assemblage A isolate WB	High cysteine membrane protein Group 3*	GL50581_380	Giardia Assemblage B isolate GS	Phospholipase B
GL50803_24880	Giardia Assemblage A isolate WB	High cysteine membrane protein Group 2*	GL50581_3575	Giardia Assemblage B isolate GS	Tenascin-37
GL50803_17516	Giardia Assemblage A isolate WB	Cathepsin B precursor*	GL50581_353	Giardia Assemblage B isolate GS	High cysteine membrane protein Group 1
GL50803_17277	Giardia Assemblage A isolate WB	Phospholipase B*	GL50581_3514	Giardia Assemblage B isolate GS	High cysteine membrane protein Group 1
GL50803_17198	Giardia Assemblage A isolate WB	Leucine-rich repeat protein*	GL50581_3386	Giardia Assemblage B isolate GS	Protein disulfide isomerase PDI5
GL50803_17121	Giardia Assemblage A isolate WB	Bip (BiP)*	GL50581_3283	Giardia Assemblage B isolate GS	Bip
GL50803_16833	Giardia Assemblage A isolate WB	Tenascin-like*	GL50581_31	Giardia Assemblage B isolate GS	Neurogenic locus Notch protein precursor
GL50803_16779	Giardia Assemblage A isolate WB	Cathepsin B precursor*	GL50581_2946	Giardia Assemblage B isolate GS	Cathepsin B precursor
GL50803_16477	Giardia Assemblage A isolate WB	Tenascin-37*	GL50581_2704	Giardia Assemblage B isolate GS	Thymus-specific serine protease precursor
GL50803_16468	Giardia Assemblage A isolate WB	Cathepsin B precursor*	GL50581_2622	Giardia Assemblage B isolate GS	Variant-specific surface protein
GL50803_16322	Giardia Assemblage A isolate WB	Neurogenic locus Notch protein precursor*	GL50581_2426	Giardia Assemblage B isolate GS	Leucine-rich repeat protein
GL50803_16160	Giardia Assemblage A isolate WB	Cathepsin B precursor*	GL50581_2036	Giardia Assemblage B isolate GS	Cathepsin B precursor
GL50803_15574	Giardia Assemblage A isolate WB	Alanyl dipeptidyl peptidase*	GL50581_1982	Giardia Assemblage B isolate GS	Tenascin-like protein
GL50803_15317	Giardia Assemblage A isolate WB	High cysteine membrane protein Group 1 *	GL50581_159	Giardia Assemblage B isolate GS	Cathepsin B precursor
GL50803_14670	Giardia Assemblage A isolate WB	PDI3 - Protein disulfide isomerase*	GL50581_1499	Giardia Assemblage B isolate GS	Alanyl dipeptidyl peptidase
GL50803_14547	Giardia Assemblage A isolate WB	L-asparaginase*	GL50581_1484	Giardia Assemblage B isolate GS	L-asparaginase
GL50803_14019	Giardia Assemblage A isolate WB	Cathepsin B precursor*	GL50581_1227	Giardia Assemblage B isolate GS	Tenascin-like protein
GL50803_13922	Giardia Assemblage A isolate WB	hypothetical protein*	GL50581_235	Giardia Assemblage B isolate GS	Variant-specific surface protein
GL50803_137620	Giardia Assemblage A isolate WB	Variant-Specific Surface Protein 123 (VSP-123)*	GL50581_2060	Giardia Assemblage B isolate GS	Alanyl dipeptidyl peptidase
GL50803_12063	Giardia Assemblage A isolate WB	Variant-specific surface protein*	GL50581_680	Giardia Assemblage B isolate GS	Lysosomal acid phosphatase precursor
GL50803_11684	Giardia Assemblage A isolate WB	Leucine-rich repeat protein*	GL50581_60	Giardia Assemblage B isolate GS	Proteasome subunit beta type 4 precursor
GL50803_116477	Giardia Assemblage A isolate WB	Variant-Specific Surface Protein 149 (VSP-149)*	GL50581_438	Giardia Assemblage B isolate GS	Cathepsin B precursor
GL50803_11599	Giardia Assemblage A isolate WB	Lysophosphatidic acid phosphatase*	GL50581_1475	Giardia Assemblage B isolate GS	Tenascin-X
GL50803_115066	Giardia Assemblage A isolate WB	High cysteine membrane protein VSP-like*
GL50803_103454	Giardia Assemblage A isolate WB	High cysteine membrane protein Group 1*
GL50803_10330	Giardia Assemblage A isolate WB	Tenascin precursor*
GL50803_10217	Giardia Assemblage A isolate WB	Cathepsin B precursor*
GL50803_9276	Giardia Assemblage A isolate WB	Variant-specific surface protein
GL50803_41472	Giardia Assemblage A isolate WB	Variant-Specific Surface Protein 49 (VSP-49)
GL50803_1995	Giardia Assemblage A isolate WB	Proteasome subunit beta type 4 precursor
GL50803_17476	Giardia Assemblage A isolate WB	CXC-rich protein
GL50803_17000	Giardia Assemblage A isolate WB	Peptidyl-prolyl cis-trans isomerase B precursor
GL50803_16936	Giardia Assemblage A isolate WB	High cysteine membrane protein EGF-like
GL50803_16842	Giardia Assemblage A isolate WB	High cysteine membrane protein Group 2
GL50803_16716	Giardia Assemblage A isolate WB	High cysteine membrane protein Group 5
GL50803_16501	Giardia Assemblage A isolate WB	Variant-Specific Surface Protein 42 (VSP-42)
GL50803_16380	Giardia Assemblage A isolate WB	Cathepsin L precursor
GL50803_16318	Giardia Assemblage A isolate WB	High cysteine membrane protein Group 1
GL50803_14983	Giardia Assemblage A isolate WB	Cathepsin L precursor
GL50803_14586	Giardia Assemblage A isolate WB	Variant-Specific Surface Protein 186 (VSP-186)
GL50803_14573	Giardia Assemblage A isolate WB	Tenascin-X
GL50803_137727	Giardia Assemblage A isolate WB	High cysteine membrane protein EGF-like
GL50803_137721	Giardia Assemblage A isolate WB	Variant-Specific Surface Protein 24 (VSP-24)
GL50803_137707	Giardia Assemblage A isolate WB	Variant-Specific Surface Protein 48.1 (VSP-48.1)
GL50803_137617	Giardia Assemblage A isolate WB	Variant-Specific Surface Protein 77 (VSP-77)
GL50803_137612	Giardia Assemblage A isolate WB	VSP
GL50803_13390	Giardia Assemblage A isolate WB	Variant-Specific Surface Protein 127 (VSP-127)
GL50803_13194	Giardia Assemblage A isolate WB	Variant-Specific Surface Protein 38 (VSP-38)
GL50803_115830	Giardia Assemblage A isolate WB	Variant-Specific Surface Protein 1.1 (VSP-1.1)
GL50803_11521	Giardia Assemblage A isolate WB	Variant-Specific Surface Protein 126.1 (VSP-126.1)
GL50803_115202	Giardia Assemblage A isolate WB	VSP
GL50803_114815	Giardia Assemblage A isolate WB	Tenascin precursor
GL50803_113797	Giardia Assemblage A isolate WB	Variant-Specific Surface Protein 5 (VSP-5)
GL50803_113416	Giardia Assemblage A isolate WB	High cysteine membrane protein TMK-like
GL50803_113357	Giardia Assemblage A isolate WB	Variant-Specific Surface Protein 122 (VSP-122)
GL50803_113304	Giardia Assemblage A isolate WB	Variant-Specific Surface Protein 114 (VSP-114)
GL50803_113213	Giardia Assemblage A isolate WB	High cysteine membrane protein EGF-like
GL50803_113038	Giardia Assemblage A isolate WB	hypothetical protein
GL50803_103992	Giardia Assemblage A isolate WB	Variant-Specific Surface Protein 20.1 (VSP-20.1)
GL50803_10238	Giardia Assemblage A isolate WB	Glycosaminoglycan polysaccharide lyase
GL50803_10167	Giardia Assemblage A isolate WB	Coiled-coil protein
GL50803_16522	Giardia Assemblage A isolate WB	hypothetical protein
GL50803_16353	Giardia Assemblage A isolate WB	hypothetical protein
GL50803_10315	Giardia Assemblage A isolate WB	Qb-SNARE 5
Red font	Proteins specific to interaction
Black font	Detected in axenic and co-culture
*	Glycosylated Proteins with SSP
	Glycosylated but no SSP
