# Supplementary material for: Characterization of the Giardia intestinalis secretome during interaction with human intestinal epithelial cells: The impact on host cells
Source: PLoS Negl Trop Dis. 2017 Dec 11;11(12):e0006120. doi: 10.1371/journal.pntd.0006120 (PMC5739509; doi:10.1371/journal.pntd.0006120)
Supplement: S8 Table — Proteins are compared between the two time points, 2h and 6h, which are indicated by colours (orange, 2h) and (blue, 6h). Identification criteria for proteins are based on two peptides per protein. Click on the (+) sign in each row to see the tryptic peptides identified. (XLSX) [file pntd.0006120.s011.xlsx]

## Sheet: S8 Table 
S8 Table. All proteins identified in the secretome of differentiated colon carcinoma human cell line (Caco2) in the serum-free medium, DMEM. Proteins are compared between the two time points, 2h and 6h, which are indicated by colours (orange, 2h) and (blue, 6h). Identification criteria for proteins are based on two peptides per protein. Click on the (+) sign in each row to see the tryptic peptide…
Accession	Description	ΣCoverage	Σ# Proteins	Σ# Unique Peptides	Σ# Peptides	Σ# PSMs	Score A2	Coverage A2	# Peptides A2	# PSM A2	Score B2	Coverage B2	# Peptides B2	# PSM B2	# AAs	MW [kDa]	calc. pI
P01009	Alpha-1-antitrypsin OS=Homo sapiens GN=SERPINA1 PE=1 SV=3 - [A1AT_HUMAN]	68.9	1	27	27	679	1325.7	48.33	16	345	1550.48	68.9	27	334	418	46.707	5.59229
	Sequence	# PSMs	# Proteins	# Protein Groups	Protein Group Accessions	Modifications	MH+ [Da]	A2	XCorr A2	B2	XCorr B2	# Missed Cleavages
	SVLGQLGITKVFSNGADLSGVTEEAPLKLSK	24	1	1	P01009	N14(Deamidated)	3159.72	High	9.09539	High	11.5587	2
	LYHSEAFTVNFGDTEEAKKQINDYVEK	13	1	1	P01009		3175.52	High	8.86364	High	8.52193	2
	FNKPFVFLMIEQNTKSPLFMGK	41	1	1	P01009		2616.37	High	8.86139	High	9.40071	1
	FNKPFVFLMIEQNTKSPLFMGK	60	1	1	P01009	M20(Oxidation)	2632.37	High	8.2408	High	8.6601	1
	SVLGQLGITKVFSNGADLSGVTEEAPLKLSK	8	1	1	P01009		3158.75	High	7.98041	High	11.2648	2
	FNKPFVFLMIEQNTKSPLFMGK	5	1	1	P01009	M9(Oxidation); M20(Oxidation)	2648.36	High	7.82428	High	8.47074	1
	AVLTIDEKGTEAAGAMFLEAIPMSIPPEVK	84	1	1	P01009	M23(Oxidation)	3144.61	High	7.52251	High	7.54273	1
	FNKPFVFLMIEQNTKSPLFMGK	22	1	1	P01009	N2(Deamidated)	2617.37	High	7.48002	High	8.16641	1
	AVLTIDEKGTEAAGAMFLEAIPMSIPPEVK	70	1	1	P01009		3128.64	High	7.4509	High	7.82965	1
	TLNQPDSQLQLTTGNGLFLSEGLK	14	1	1	P01009		2574.34	High	7.39073	High	6.49109	0
	TDTSHHDQDHPTFNKITPNLAEFAFSLYR	6	1	1	P01009		3402.61	High	7.06811	High	8.08585	1
	AVLTIDEKGTEAAGAMFLEAIPMSIPPEVK	14	1	1	P01009	M16(Oxidation); M23(Oxidation)	3160.61	High	6.71351	High	6.69255	1
	FNKPFVFLMIEQNTKSPLFMGKVVNPTQK	5	1	1	P01009		3382.82	High	6.69679	High	10.7071	2
	TLNQPDSQLQLTTGNGLFLSEGLKLVDK	3	1	1	P01009		3029.62	High	6.55087	High	7.22314	1
	TLNQPDSQLQLTTGNGLFLSEGLK	34	1	1	P01009	N15(Deamidated)	2575.33	High	6.47836	High	6.81753	0
	FNKPFVFLMIEQNTKSPLFMGK	12	1	1	P01009	N2(Deamidated); M9(Oxidation)	2633.37	High	6.35732	High	5.87308	1
	GTEAAGAMFLEAIPMSIPPEVK	26	1	1	P01009		2259.14	High	5.51426	High	5.41835	0
	FNKPFVFLMIEQNTK	25	1	1	P01009		1855.98	High	5.31294	High	5.64875	0
	LSITGTYDLKSVLGQLGITK	6	1	1	P01009		2107.2	High	5.2954	High	6.7905	1
	ITPNLAEFAFSLYR	41	1	1	P01009		1641.87	High	4.88393	High	4.93108	0
	FNKPFVFLMIEQNTK	13	1	1	P01009	M9(Oxidation)	1871.97	High	4.85217	High	5.19763	0
	TDTSHHDQDHPTFNKITPNLAEFAFSLYR	6	1	1	P01009	N14(Deamidated)	3403.61	Medium	4.68206	Medium	3.758	1
	GTEAAGAMFLEAIPMSIPPEVK	34	1	1	P01009	M15(Oxidation)	2275.13	High	4.46283	High	3.42134	0
	KLSSWVLLMK	22	1	1	P01009		1204.71	High	4.32562	High	3.85182	1
	FNKPFVFLMIEQNTK	6	1	1	P01009	Q12(Deamidated)	1856.96	High	4.02818			0
	LYHSEAFTVNFGDTEEAKKQINDYVEK	4	1	1	P01009	N10(Deamidated); N22(Deamidated)	3177.52	High	3.78818	High	4.52146	2
	TLNQPDSQLQLTTGNGLFLSEGLKLVDK	2	1	1	P01009	Q4(Deamidated); N15(Deamidated)	3031.61	High	3.58173			1
	LYHSEAFTVNFGDTEEAKKQINDYVEK	1	1	1	P01009	N10(Deamidated)	3176.53	Medium	3.41347			2
	SVLGQLGITKVFSNGADLSGVTEEAPLK	1	1	1	P01009	Q5(Deamidated); N14(Deamidated)	2832.51	High	3.36814			1
	SASLHLPKLSITGTYDLK	4	1	1	P01009		1944.08	Medium	3.21394	High	6.54234	1
	LSSWVLLMK	9	1	1	P01009		1076.62	High	3.1443	High	2.88419	0
	GTEAAGAMFLEAIPMSIPPEVK	2	1	1	P01009	M8(Oxidation); M15(Oxidation)	2291.12	High	2.88076			0
	LSSWVLLMK	4	1	1	P01009	M8(Oxidation)	1092.61	High	2.59007	Medium	1.94627	0
	LQHLENELTHDIITKFLENEDRR	2	1	1	P01009		2863.47			High	7.42612	2
	SASLHLPKLSITGTYDLKSVLGQLGITK	4	1	1	P01009		2940.69			High	7.183	2
	AVHKAVLTIDEKGTEAAGAMFLEAIPMSIPPEVK	6	1	1	P01009	M27(Oxidation)	3579.89			High	7.15918	2
	AVHKAVLTIDEKGTEAAGAMFLEAIPMSIPPEVK	9	1	1	P01009		3563.89			High	7.08259	2
	AVLTIDEKGTEAAGAMFLEAIPMSIPPEVKFNKPFVFLMIEQNTK	2	1	1	P01009		4965.58			High	6.6115	2
	LQHLENELTHDIITKFLENEDRR	4	1	1	P01009	N6(Deamidated)	2864.47			High	6.27552	2
	GTEAAGAMFLEAIPMSIPPEVKFNKPFVFLMIEQNTKSPLFMGK	1	1	1	P01009		4856.48			High	6.2137	2
	GKWERPFEVKDTEEEDFHVDQVTTVK	2	1	1	P01009		3148.52			Medium	5.91044	2
	SVLGQLGITKVFSNGADLSGVTEEAPLKLSK	1	1	1	P01009	Q5(Deamidated); N14(Deamidated)	3160.72			High	5.89665	2
	IVDLVKELDRDTVFALVNYIFFK	2	1	1	P01009	N18(Deamidated)	2758.52			High	5.77498	2
	AVLTIDEKGTEAAGAMFLEAIPMSIPPEVKFNKPFVFLMIEQNTK	1	1	1	P01009	N32(Deamidated)	4966.59			Medium	5.55714	2
	AVLTIDEKGTEAAGAMFLEAIPMSIPPEVKFNKPFVFLMIEQNTK	2	1	1	P01009	M23(Oxidation)	4981.58			Medium	5.34541	2
	LYHSEAFTVNFGDTEEAKK	1	1	1	P01009		2186.04			High	5.25253	1
	GTEAAGAMFLEAIPMSIPPEVKFNKPFVFLMIEQNTKSPLFMGK	3	1	1	P01009	N24(Deamidated)	4857.46			High	5.10597	2
	TLNQPDSQLQLTTGNGLFLSEGLK	2	1	1	P01009	Q4(Deamidated); N15(Deamidated)	2576.33			High	5.06818	0
	IVDLVKELDRDTVFALVNYIFFK	1	1	1	P01009		2757.51			High	5.04658	2
	LGMFNIQHCKKLSSWVLLMK	1	1	1	P01009	C9(Carbamidomethyl)	2433.31			High	4.84032	2
	TLNQPDSQLQLTTGNGLFLSEGLKLVDK	2	1	1	P01009	N15(Deamidated)	3030.62			High	4.77329	1
	LYHSEAFTVNFGDTEEAK	1	1	1	P01009		2057.94			High	3.96001	0
	SVLGQLGITKVFSNGADLSGVTEEAPLK	1	1	1	P01009		2830.53			High	3.83721	1
	AVLTIDEKGTEAAGAMFLEAIPMSIPPEVKFNKPFVFLMIEQNTK	1	1	1	P01009	N32(Deamidated); Q42(Deamidated); N43(Deamidated)	4968.55			Medium	3.78816	2
	FNKPFVFLMIEQNTKSPLFMGK	2	1	1	P01009	N2(Deamidated); N13(Deamidated)	2618.34			High	3.43223	1
	GTEAAGAMFLEAIPMSIPPEVKFNKPFVFLMIEQNTKSPLFMGK	1	1	1	P01009	N24(Deamidated); N35(Deamidated)	4858.51			Medium	3.38674	2
	SVLGQLGITKVFSNGADLSGVTEEAPLK	2	1	1	P01009	N14(Deamidated)	2831.52			High	3.31642	1
	LSITGTYDLK	3	1	1	P01009		1110.6			High	3.04331	0
	TLNQPDSQLQLTTGNGLFLSEGLKLVDK	1	1	1	P01009	Q4(Deamidated); Q8(Deamidated); N15(Deamidated)	3032.6			Medium	2.82967	1
P06733	Alpha-enolase OS=Homo sapiens GN=ENO1 PE=1 SV=2 - [ENOA_HUMAN]	79.03	1	27	33	631	1006.91	76.04	29	264	1553.23	76.27	30	367	434	47.1393	7.38623
	Sequence	# PSMs	# Proteins	# Protein Groups	Protein Group Accessions	Modifications	MH+ [Da]	A2	XCorr A2	B2	XCorr B2	# Missed Cleavages
	YGKDATNVGDEGGFAPNILENKEGLELLK	17	1	1	P06733		3091.57	High	9.07723	High	9.14174	2
	HIADLAGNSEVILPVPAFNVINGGSHAGNK	34	1	1	P06733	N22(Deamidated)	3012.55	High	8.70364	High	8.23347	0
	HIADLAGNSEVILPVPAFNVINGGSHAGNKLAMQEFMILPVGAANFR	8	1	1	P06733		4900.54	High	8.64232	High	8.83373	1
	HIADLAGNSEVILPVPAFNVINGGSHAGNK	19	1	1	P06733		3011.56	High	8.42441	High	8.64814	0
	HIADLAGNSEVILPVPAFNVINGGSHAGNKLAMQEFMILPVGAANFR	31	1	1	P06733	N29(Deamidated)	4901.52	High	7.99899	High	9.00386	1
	HIADLAGNSEVILPVPAFNVINGGSHAGNKLAMQEFMILPVGAANFR	4	1	1	P06733	N22(Deamidated); N29(Deamidated); M33(Oxidation)	4918.55	High	7.81456			1
	VNQIGSVTESLQACKLAQANGWGVMVSHR	2	1	1	P06733	N2(Deamidated); Q3(Deamidated); C14(Carbamidomethyl); N20(Deamidated)	3143.56	High	7.4085			1
	SFIKDYPVVSIEDPFDQDDWGAWQK	19	1	1	P06733		2985.39	High	7.31136	High	7.39739	1
	FTASAGIQVVGDDLTVTNPKR	12	1	1	P06733		2189.16	High	6.86805	High	7.48022	1
	VNQIGSVTESLQACKLAQANGWGVMVSHR	2	1	1	P06733	C14(Carbamidomethyl)	3140.56	High	6.82838	High	6.95974	1
	HIADLAGNSEVILPVPAFNVINGGSHAGNKLAMQEFMILPVGAANFR	7	1	1	P06733	N19(Deamidated); N22(Deamidated)	4902.55	High	6.58102	High	6.53143	1
	LNVTEQEKIDKLMIEMDGTENK	4	1	1	P06733		2578.28	High	6.33116	High	5.82634	2
	DATNVGDEGGFAPNILENKEGLELLKTAIGK	2	1	1	P06733		3213.66	High	6.27791	High	5.38665	2
	AGYTDKVVIGMDVAASEFFR	106	1	1	P06733		2176.07	High	6.22773	High	6.19662	1
	DATNVGDEGGFAPNILENKEGLELLK	14	1	1	P06733		2743.38	High	6.05636	High	6.54549	1
	HIADLAGNSEVILPVPAFNVINGGSHAGNKLAMQEFMILPVGAANFR	12	1	1	P06733	N19(Deamidated); N22(Deamidated); N29(Deamidated)	4903.52	High	6.03081	High	6.57787	1
	AGYTDKVVIGMDVAASEFFR	14	1	1	P06733	M11(Oxidation)	2192.07	High	5.88011	High	5.82463	1
	HIADLAGNSEVILPVPAFNVINGGSHAGNKLAMQEFMILPVGAANFR	3	1	1	P06733	N22(Deamidated); M33(Oxidation); M37(Oxidation)	4933.5	Medium	5.87922			1
	AAVPSGASTGIYEALELR	23	2	2	P06733;P09104		1804.94	High	5.82293	High	5.23374	0
	HIADLAGNSEVILPVPAFNVINGGSHAGNKLAMQEFMILPVGAANFR	2	1	1	P06733	N19(Deamidated); N22(Deamidated); M33(Oxidation); M37(Oxidation)	4934.54	Medium	5.80106			1
	SGETEDTFIADLVVGLCTGQIK	12	2	2	P06733;P09104	C17(Carbamidomethyl)	2353.16	High	5.44702	High	5.7283	0
	HIADLAGNSEVILPVPAFNVINGGSHAGNKLAMQEFMILPVGAANFR	19	1	1	P06733	N22(Deamidated); M33(Oxidation)	4917.54	High	5.43823	High	7.42627	1
	AAVPSGASTGIYEALELRDNDKTR	12	1	1	P06733		2534.29	High	5.43616	High	5.31243	2
	HIADLAGNSEVILPVPAFNVINGGSHAGNK	8	1	1	P06733	N19(Deamidated); N22(Deamidated)	3013.56	High	5.40017	High	6.28142	0
	SPDDPSRYISPDQLADLYK	3	1	1	P06733		2180.05	High	5.37795	High	5.55117	1
	EIFDSRGNPTVEVDLFTSK	18	1	1	P06733		2154.07	High	5.23408	High	5.46024	1
	FTASAGIQVVGDDLTVTNPK	8	1	1	P06733		2033.05	High	5.17685	High	5.76289	0
	LAKYNQLLRIEEELGSK	11	1	1	P06733		2004.11	High	5.04979	High	3.52886	2
	LAMQEFMILPVGAANFR	29	1	1	P06733	M3(Oxidation)	1923.99	High	5.0372	High	4.61569	0
	DYPVVSIEDPFDQDDWGAWQK	2	1	1	P06733		2510.1	High	4.95016			0
	EIFDSRGNPTVEVDLFTSKGLFR	1	1	1	P06733		2627.35	Medium	4.82224			2
	FGANAILGVSLAVCK	16	2	2	P06733;P09104	C14(Carbamidomethyl)	1519.83	High	4.71409	High	4.13159	0
	FTASAGIQVVGDDLTVTNPK	2	1	1	P06733	Q8(Deamidated)	2034.06	High	4.67867			0
	FTASAGIQVVGDDLTVTNPKR	3	1	1	P06733	Q8(Deamidated)	2190.16	High	4.63872	High	3.14139	1
	LAMQEFMILPVGAANFR	26	1	1	P06733		1907.98	High	4.57663	High	5.04566	0
	SFIKDYPVVSIEDPFDQDDWGAWQK	7	1	1	P06733	Q17(Deamidated)	2986.39	High	4.48444	High	4.73508	1
	YNQLLRIEEELGSK	21	1	1	P06733		1691.9	High	4.44178	High	4.42451	1
	YNQLLRIEEELGSKAK	9	1	1	P06733		1891.03	High	4.2981	High	4.26706	2
	VVIGMDVAASEFFR	5	1	1	P06733		1540.78	High	4.156	High	2.65857	0
	SFIKDYPVVSIEDPFDQDDWGAWQKFTASAGIQVVGDDLTVTNPK	2	1	1	P06733	Q17(Deamidated); Q24(Deamidated); Q33(Deamidated)	5002.42	Medium	4.10506	Medium	3.5764	2
	YGKDATNVGDEGGFAPNILENKEGLELLK	2	1	1	P06733	N17(Deamidated); N21(Deamidated)	3093.55	High	3.78907			2
	SCNCLLLKVNQIGSVTESLQACK	2	1	1	P06733	C2(Carbamidomethyl); C4(Carbamidomethyl); Q11(Deamidated); C22(Carbamidomethyl)	2623.31	High	3.66592			1
	YISPDQLADLYK	24	1	1	P06733		1425.73	High	3.52803	High	3.65433	0
	AAVPSGASTGIYEALELRDNDK	2	1	1	P06733		2277.13	High	3.18069	High	5.22751	1
	YGKDATNVGDEGGFAPNILENKEGLELLK	9	1	1	P06733	N7(Deamidated)	3092.55	High	2.96225	High	5.5478	2
	LAMQEFMILPVGAANFR	6	1	1	P06733	Q4(Deamidated)	1908.99	High	2.74526	High	4.32696	0
	SKFGANAILGVSLAVCK	2	2	2	P06733;P09104	C16(Carbamidomethyl)	1734.96	Medium	2.42056	High	4.42409	1
	HIADLAGNSEVILPVPAFNVINGGSHAGNKLAMQEFMILPVGAANFR	4	1	1	P06733	M33(Oxidation)	4916.54			High	8.87671	1
	VNQIGSVTESLQACKLAQANGWGVMVSHR	6	1	1	P06733	C14(Carbamidomethyl); N20(Deamidated)	3141.56			High	7.45636	1
	HIADLAGNSEVILPVPAFNVINGGSHAGNKLAMQEFMILPVGAANFR	6	1	1	P06733	N22(Deamidated); N29(Deamidated); M33(Oxidation); N45(Deamidated)	4919.53			Medium	5.63142	1
	VNQIGSVTESLQACKLAQANGWGVMVSHR	2	1	1	P06733	Q12(Deamidated); C14(Carbamidomethyl); Q18(Deamidated)	3142.54			High	5.49868	1
	DATNVGDEGGFAPNILENKEGLELLKTAIGK	4	1	1	P06733	N14(Deamidated)	3214.68			High	5.45642	2
	SGETEDTFIADLVVGLCTGQIKTGAPCRSER	1	2	2	P06733;P09104	C17(Carbamidomethyl); C27(Carbamidomethyl)	3367.63			High	5.21871	2
	IHAREIFDSRGNPTVEVDLFTSK	2	1	1	P06733	N12(Deamidated)	2632.35			High	4.53994	2
	AAVPSGASTGIYEALELRDNDKTR	1	1	1	P06733	N20(Deamidated)	2535.27			Medium	3.97644	2
	LAMQEFMILPVGAANFR	1	1	1	P06733	M3(Oxidation); M7(Oxidation)	1939.98			High	3.55039	0
	SFIKDYPVVSIEDPFDQDDWGAWQK	2	1	1	P06733	Q17(Deamidated); Q24(Deamidated)	2987.39			High	3.028	1
	YNQLLRIEEELGSK	4	1	1	P06733	Q3(Deamidated)	1692.9			High	2.81869	1
	TAIGKAGYTDKVVIGMDVAASEFFR	1	1	1	P06733		2646.38			Medium	2.65646	2
	GNPTVEVDLFTSK	1	1	1	P06733		1406.71			Medium	1.88585	0
P02766	Transthyretin OS=Homo sapiens GN=TTR PE=1 SV=1 - [TTHY_HUMAN]	76.19	1	15	15	554	996.866	76.19	15	188	2025.73	76.19	14	366	147	15.877	5.75732
	Sequence	# PSMs	# Proteins	# Protein Groups	Protein Group Accessions	Modifications	MH+ [Da]	A2	XCorr A2	B2	XCorr B2	# Missed Cleavages
	TSESGELHGLTTEEEFVEGIYKVEIDTK	178	1	1	P02766		3140.52	High	9.72532	High	10.0801	1
	RYTIAALLSPYSYSTTAVVTNPKE	60	1	1	P02766		2645.38	High	8.28804	High	8.37946	2
	TSESGELHGLTTEEEFVEGIYK	15	1	1	P02766		2455.15	High	8.0364	High	7.89157	0
	TSESGELHGLTTEEEFVEGIYKVEIDTKSYWK	9	1	1	P02766		3704.8	High	7.64236	High	11.298	2
	AADDTWEPFASGKTSESGELHGLTTEEEFVEGIYKVEIDTK	18	1	1	P02766		4516.12	High	7.25579	High	9.90793	2
	RYTIAALLSPYSYSTTAVVTNPK	10	1	1	P02766		2516.34	High	7.22693	High	6.68324	1
	YTIAALLSPYSYSTTAVVTNPKE	70	1	1	P02766		2489.29	High	6.65398	High	6.15106	1
	ALGISPFHEHAEVVFTANDSGPRR	39	1	1	P02766		2607.31	High	6.64926	Medium	6.03735	1
	ALGISPFHEHAEVVFTANDSGPR	46	1	1	P02766		2451.2	High	6.20126	High	7.54017	0
	YTIAALLSPYSYSTTAVVTNPK	13	1	1	P02766		2360.24	High	5.48205	High	5.40083	0
	VLDAVRGSPAINVAVHVFR	18	1	1	P02766		2020.14	High	5.06692	High	7.96361	1
	VLDAVRGSPAINVAVHVFRK	15	1	1	P02766		2148.24	Medium	4.62865	High	6.68286	2
	ALGISPFHEHAEVVFTANDSGPR	10	1	1	P02766	N18(Deamidated)	2452.2	Medium	4.45787	High	6.0187	0
	GSPAINVAVHVFR	24	1	1	P02766		1366.76	High	4.21659	High	4.55646	0
	RYTIAALLSPYSYSTTAVVTNPKE	8	1	1	P02766	N21(Deamidated)	2646.38	High	4.13116	High	3.56005	2
	ALGISPFHEHAEVVFTANDSGPRR	9	1	1	P02766	N18(Deamidated)	2608.29	Medium	4.12134	High	5.91238	1
	GSPAINVAVHVFRKAADDTWEPFASGK	1	1	1	P02766		2870.45	Medium	3.39492			2
	GSPAINVAVHVFRK	9	1	1	P02766		1494.85	High	2.84848	High	3.91615	1
	YTIAALLSPYSYSTTAVVTNPKE	2	1	1	P02766	N20(Deamidated)	2490.29	High	2.76851	High	3.28705	1
P60174	Triosephosphate isomerase OS=Homo sapiens GN=TPI1 PE=1 SV=3 - [TPIS_HUMAN]	69.93	1	21	21	491	984.349	56.99	16	197	1589.02	69.93	21	294	286	30.7717	5.92236
	Sequence	# PSMs	# Proteins	# Protein Groups	Protein Group Accessions	Modifications	MH+ [Da]	A2	XCorr A2	B2	XCorr B2	# Missed Cleavages
	VAHALAEGLGVIACIGEKLDEREAGITEK	39	1	1	P60174	C14(Carbamidomethyl)	3049.6	High	11.0131	High	10.9874	2
	IIYGGSVTGATCKELASQPDVDGFLVGGASLKPEFVDIINAKQ	26	1	1	P60174	C12(Carbamidomethyl)	4465.3	High	9.47173	High	9.69219	2
	VAHALAEGLGVIACIGEKLDER	20	1	1	P60174	C14(Carbamidomethyl)	2321.23	High	9.41788	High	9.70093	1
	VTNGAFTGEISPGMIKDCGATWVVLGHSER	11	1	1	P60174	C18(Carbamidomethyl)	3189.56	High	8.72557	High	9.0022	1
	VTNGAFTGEISPGMIKDCGATWVVLGHSER	14	1	1	P60174	N3(Deamidated); C18(Carbamidomethyl)	3190.53	High	8.72001	High	8.16816	1
	IIYGGSVTGATCKELASQPDVDGFLVGGASLKPEFVDIINAK	8	1	1	P60174	C12(Carbamidomethyl)	4337.24	High	8.0875	High	9.21631	1
	KQSLGELIGTLNAAKVPADTEVVCAPPTAYIDFAR	28	1	1	P60174	C24(Carbamidomethyl)	3715.95	High	7.76049	High	9.28386	2
	VTNGAFTGEISPGMIKDCGATWVVLGHSERR	22	1	1	P60174	C18(Carbamidomethyl)	3345.64	High	7.62877	High	7.63315	2
	ELASQPDVDGFLVGGASLKPEFVDIINAKQ	51	1	1	P60174		3157.66	High	7.59694	High	7.37843	1
	ELASQPDVDGFLVGGASLKPEFVDIINAK	31	1	1	P60174		3029.59	High	7.49139	High	6.78624	0
	IAVAAQNCYKVTNGAFTGEISPGMIKDCGATWVVLGHSER	9	1	1	P60174	C8(Carbamidomethyl); N13(Deamidated); C28(Carbamidomethyl)	4309.11	High	7.04506	High	6.7279	2
	VTNGAFTGEISPGMIKDCGATWVVLGHSERR	24	1	1	P60174	N3(Deamidated); C18(Carbamidomethyl)	3346.63	High	6.71234	High	6.48451	2
	ELASQPDVDGFLVGGASLKPEFVDIINAKQ	25	1	1	P60174	Q5(Deamidated)	3158.64	High	6.56696	High	6.06148	1
	QSLGELIGTLNAAKVPADTEVVCAPPTAYIDFAR	17	1	1	P60174	C23(Carbamidomethyl)	3587.85	High	6.34871	High	7.41465	1
	IIYGGSVTGATCKELASQPDVDGFLVGGASLKPEFVDIINAKQ	6	1	1	P60174	C12(Carbamidomethyl); Q18(Deamidated)	4466.29	High	6.02278	High	6.7096	2
	VAHALAEGLGVIACIGEK	13	1	1	P60174	C14(Carbamidomethyl)	1807.97	High	5.56006	High	5.55706	0
	IAVAAQNCYKVTNGAFTGEISPGMIKDCGATWVVLGHSER	2	1	1	P60174	N7(Deamidated); C8(Carbamidomethyl); N13(Deamidated); C28(Carbamidomethyl)	4310.1	Medium	5.44967			2
	VPADTEVVCAPPTAYIDFAR	17	1	1	P60174	C9(Carbamidomethyl)	2192.07	High	5.21821	High	5.71675	0
	VTNGAFTGEISPGMIKDCGATWVVLGHSER	2	1	1	P60174	M14(Oxidation); C18(Carbamidomethyl)	3205.54	High	5.20662	Medium	3.8915	1
	ELASQPDVDGFLVGGASLKPEFVDIINAK	15	1	1	P60174	Q5(Deamidated)	3030.59	High	5.16274	High	5.01608	0
	KQSLGELIGTLNAAKVPADTEVVCAPPTAYIDFAR	3	1	1	P60174	N12(Deamidated); C24(Carbamidomethyl)	3716.96	Medium	4.80376	Medium	4.98636	2
	IIYGGSVTGATCKELASQPDVDGFLVGGASLKPEFVDIINAKQ	14	1	1	P60174	C12(Carbamidomethyl); Q18(Deamidated); N40(Deamidated)	4467.29	High	4.68218	High	6.87249	2
	VTNGAFTGEISPGMIKDCGATWVVLGHSER	1	1	1	P60174	N3(Deamidated); M14(Oxidation); C18(Carbamidomethyl)	3206.54	Medium	4.65743			1
	VVLAYEPVWAIGTGK	33	1	1	P60174		1602.89	High	4.60611	High	4.64505	0
	QSLGELIGTLNAAK	8	1	1	P60174		1414.79	High	4.56423	High	4.67609	0
	IIYGGSVTGATCKELASQPDVDGFLVGGASLKPEFVDIINAK	9	1	1	P60174	C12(Carbamidomethyl); Q18(Deamidated)	4338.23	High	4.50078	High	6.00707	1
	ELASQPDVDGFLVGGASLKPEFVDIINAKQ	13	1	1	P60174	Q5(Deamidated); N27(Deamidated)	3159.63	High	4.38963	High	3.80975	1
	KQSLGELIGTLNAAK	4	1	1	P60174		1542.89	High	4.34565	High	4.69217	1
	QSLGELIGTLNAAKVPADTEVVCAPPTAYIDFAR	8	1	1	P60174	N11(Deamidated); C23(Carbamidomethyl)	3588.85	High	4.16682	High	4.67925	1
	VTNGAFTGEISPGMIKDCGATWVVLGHSERR	1	1	1	P60174	N3(Deamidated); M14(Oxidation); C18(Carbamidomethyl)	3362.65	Medium	3.12367			2
	IIYGGSVTGATCKELASQPDVDGFLVGGASLKPEFVDIINAK	3	1	1	P60174	C12(Carbamidomethyl); Q18(Deamidated); N40(Deamidated)	4339.24	High	3.05421	High	3.90753	1
	HVFGESDELIGQKVAHALAEGLGVIACIGEK	5	1	1	P60174	C27(Carbamidomethyl)	3247.69			High	9.72333	1
	HVFGESDELIGQKVAHALAEGLGVIACIGEK	1	1	1	P60174	Q12(Deamidated); C27(Carbamidomethyl)	3248.69			High	7.82621	1
	RHVFGESDELIGQKVAHALAEGLGVIACIGEK	1	1	1	P60174	C28(Carbamidomethyl)	3403.78			High	7.09462	2
	IAVAAQNCYKVTNGAFTGEISPGMIKDCGATWVVLGHSER	2	1	1	P60174	Q6(Deamidated); N7(Deamidated); C8(Carbamidomethyl); N13(Deamidated); C28(Carbamidomethyl)	4311.09			High	6.39978	2
	VIADNVKDWSKVVLAYEPVWAIGTGK	3	1	1	P60174		2858.55			High	5.48792	2
	VVLAYEPVWAIGTGKTATPQQAQEVHEK	1	1	1	P60174		3050.6			High	5.43804	1
	DWSKVVLAYEPVWAIGTGK	1	1	1	P60174		2119.13			High	3.76721	1
P12277	Creatine kinase B-type OS=Homo sapiens GN=CKB PE=1 SV=1 - [KCRB_HUMAN]	67.98	1	20	20	420	957.559	51.97	17	202	1073.61	67.98	19	218	381	42.6173	5.59229
	Sequence	# PSMs	# Proteins	# Protein Groups	Protein Group Accessions	Modifications	MH+ [Da]	A2	XCorr A2	B2	XCorr B2	# Missed Cleavages
	SMTEAEQQQLIDDHFLFDKPVSPLLLASGMAR	24	1	1	P12277		3587.79	High	10.56	High	10.478	0
	SKDYEFMWNPHLGYILTCPSNLGTGLR	12	1	1	P12277	C18(Carbamidomethyl)	3169.52	High	9.9957	High	9.55339	1
	SMTEAEQQQLIDDHFLFDKPVSPLLLASGMAR	33	1	1	P12277	M30(Oxidation)	3603.77	High	8.79886	High	7.76005	0
	SMTEAEQQQLIDDHFLFDKPVSPLLLASGMAR	7	1	1	P12277	M2(Oxidation); M30(Oxidation)	3619.76	High	8.21945	High	4.75095	0
	GIWHNDNKTFLVWVNEEDHLRVISMQK	7	1	1	P12277		3308.66	High	8.21001	High	8.78615	2
	GIWHNDNKTFLVWVNEEDHLR	33	1	1	P12277		2622.29	High	8.05472	High	8.39667	1
	RGTGGVDTAAVGGVFDVSNADRLGFSEVELVQMVVDGVK	8	1	1	P12277	Q32(Deamidated)	3952.01	High	7.81218	High	9.34437	2
	AIEKLAVEALSSLDGDLAGRYYALK	18	1	1	P12277		2666.44	High	7.69786	High	7.97869	2
	RGTGGVDTAAVGGVFDVSNADRLGFSEVELVQMVVDGVK	3	1	1	P12277	N19(Deamidated); Q32(Deamidated)	3952.99	High	7.48653	High	8.29999	2
	LLIEMEQRLEQGQAIDDLMPAQK	3	1	1	P12277	M5(Oxidation); M19(Oxidation)	2701.36	High	7.43101			1
	SMTEAEQQQLIDDHFLFDKPVSPLLLASGMAR	2	1	1	P12277	M2(Oxidation); Q9(Deamidated); M30(Oxidation)	3620.79	High	7.20975			0
	LLIEMEQRLEQGQAIDDLMPAQK	24	1	1	P12277		2669.37	High	7.15897	High	7.03	1
	LAVEALSSLDGDLAGRYYALK	20	1	1	P12277		2225.18	High	7.1263	High	6.9323	1
	LLIEMEQRLEQGQAIDDLMPAQK	14	1	1	P12277	M19(Oxidation)	2685.34	High	7.05942	High	5.57054	1
	SMTEAEQQQLIDDHFLFDKPVSPLLLASGMAR	15	1	1	P12277	Q9(Deamidated)	3588.77	High	6.71233	High	5.62989	0
	AIEKLAVEALSSLDGDLAGR	25	1	1	P12277		2028.1	High	6.44164	High	6.48885	1
	GIWHNDNKTFLVWVNEEDHLR	18	1	1	P12277	N7(Deamidated)	2623.29	High	6.22586	High	6.68984	1
	RAIEKLAVEALSSLDGDLAGR	8	1	1	P12277		2184.2	High	6.22185	High	6.60099	2
	LGFSEVELVQMVVDGVK	14	1	1	P12277		1848.98	High	5.52043	High	4.92945	0
	SKDYEFMWNPHLGYILTCPSNLGTGLR	5	1	1	P12277	M7(Oxidation); C18(Carbamidomethyl)	3185.52	High	5.45154	High	4.9501	1
	LLIEMEQRLEQGQAIDDLMPAQK	2	1	1	P12277	Q13(Deamidated)	2670.36	High	5.04841			1
	SMTEAEQQQLIDDHFLFDKPVSPLLLASGMAR	8	1	1	P12277	Q7(Deamidated); Q8(Deamidated); M30(Oxidation)	3605.78	High	5.04278	High	5.47345	0
	LGFSEVELVQMVVDGVK	1	1	1	P12277	M11(Oxidation)	1864.97	High	4.59904			0
	TFLVWVNEEDHLR	20	1	1	P12277		1657.83	High	4.54389	High	4.31413	0
	LAVEALSSLDGDLAGR	13	1	1	P12277		1586.84	High	4.48544	High	4.87978	0
	LLIEMEQRLEQGQAIDDLMPAQK	2	1	1	P12277	Q11(Deamidated); M19(Oxidation)	2686.36	High	4.34362			1
	GIWHNDNKTFLVWVNEEDHLRVISMQK	2	1	1	P12277	N7(Deamidated); N15(Deamidated)	3310.66	High	4.33715			2
	SKDYEFMWNPHLGYILTCPSNLGTGLR	6	1	1	P12277	N9(Deamidated); C18(Carbamidomethyl)	3170.52	High	4.33112	High	3.47891	1
	SMTEAEQQQLIDDHFLFDKPVSPLLLASGMAR	6	1	1	P12277	Q8(Deamidated); Q9(Deamidated)	3589.79	High	4.19932	High	6.72433	0
	SMTEAEQQQLIDDHFLFDKPVSPLLLASGMAR	15	1	1	P12277	Q9(Deamidated); M30(Oxidation)	3604.78	High	4.18126	High	6.89162	0
	DYEFMWNPHLGYILTCPSNLGTGLR	2	1	1	P12277	C16(Carbamidomethyl)	2954.39	High	4.15133	High	4.18326	0
	FCTGLTQIETLFK	24	1	1	P12277	C2(Carbamidomethyl)	1557.8	High	3.98298	High	3.99786	0
	TFLVWVNEEDHLRVISMQK	1	1	1	P12277		2344.2	Medium	3.20932			1
	VLTPELYAELR	11	1	1	P12277		1303.73	High	3.13102	High	3.18597	0
	LLIEMEQRLEQGQAIDDLMPAQK	2	1	1	P12277	M5(Oxidation); Q11(Deamidated); M19(Oxidation)	2702.35	Medium	2.34843			1
	RGTGGVDTAAVGGVFDVSNADRLGFSEVELVQMVVDGVK	3	1	1	P12277		3951.01			High	12.5048	2
	RGTGGVDTAAVGGVFDVSNADRLGFSEVELVQMVVDGVK	1	1	1	P12277	N19(Deamidated); Q32(Deamidated); M33(Oxidation)	3968.98			High	7.34515	2
	GIWHNDNKTFLVWVNEEDHLRVISMQK	1	1	1	P12277	M25(Oxidation)	3324.65			High	7.28021	2
	GIWHNDNKTFLVWVNEEDHLRVISMQK	1	1	1	P12277	N15(Deamidated); M25(Oxidation)	3325.65			Medium	5.64766	2
	GIWHNDNKTFLVWVNEEDHLRVISMQK	3	1	1	P12277	N7(Deamidated)	3309.67			Medium	5.40498	2
	STPSGFTLDDVIQTGVDNPGHPYIMTVGCVAGDEESYEVFKDLFDPIIEDR	1	1	1	P12277	Q13(Deamidated); N18(Deamidated); M25(Oxidation); C29(Carbamidomethyl)	5663.64			High	5.01359	1
	GGNMKEVFTRFCTGLTQIETLFK	1	1	1	P12277	C12(Carbamidomethyl)	2677.36			Medium	3.85319	2
	DLFDPIIEDR	1	1	1	P12277		1232.62			High	2.62685	0
P06744	Glucose-6-phosphate isomerase OS=Homo sapiens GN=GPI PE=1 SV=4 - [G6PI_HUMAN]	49.64	1	18	18	470	878.919	43.37	15	203	1170.71	49.64	18	267	558	63.1072	8.32373
	Sequence	# PSMs	# Proteins	# Protein Groups	Protein Group Accessions	Modifications	MH+ [Da]	A2	XCorr A2	B2	XCorr B2	# Missed Cleavages
	KIEPELDGSAQVTSHDASTNGLINFIK	22	1	1	P06744		2884.47	High	11.2326	High	11.4057	1
	LFDANKDRFNHFSLTLNTNHGHILVDYSK	7	1	1	P06744		3416.72	High	10.5113	High	7.95805	2
	SGTRVDHQTGPIVWGEPGTNGQHAFYQLIHQGTK	76	1	1	P06744	N20(Deamidated)	3717.81	High	9.33236	High	9.34177	1
	VDHQTGPIVWGEPGTNGQHAFYQLIHQGTK	46	1	1	P06744	Q18(Deamidated)	3316.61	High	8.85331	High	8.51014	0
	LFDANKDRFNHFSLTLNTNHGHILVDYSK	10	1	1	P06744	N17(Deamidated)	3417.72	High	8.535	High	7.29242	2
	SGTRVDHQTGPIVWGEPGTNGQHAFYQLIHQGTK	17	1	1	P06744		3716.83	High	8.30434	High	8.24856	1
	TFTTQETITNAETAKEWFLQAAKDPSAVAK	30	1	1	P06744		3297.68	High	8.19075	High	8.21227	2
	VDHQTGPIVWGEPGTNGQHAFYQLIHQGTK	13	1	1	P06744		3315.63	High	7.7249	High	7.27825	0
	TFTTQETITNAETAKEWFLQAAK	13	1	1	P06744		2629.31	High	7.5649	High	7.64663	1
	TITDVINIGIGGSDLGPLMVTEALKPYSSGGPR	22	1	1	P06744		3328.75	High	7.51519	High	8.2007	0
	KIEPELDGSAQVTSHDASTNGLINFIK	19	1	1	P06744	Q11(Deamidated)	2885.46	High	7.43549	High	9.00721	1
	TLAQLNPESSLFIIASK	28	1	1	P06744		1832.02	High	6.12152	High	5.83203	0
	FNHFSLTLNTNHGHILVDYSK	8	1	1	P06744		2457.23	Medium	5.62784	High	7.44979	0
	KIEPELDGSAQVTSHDASTNGLINFIK	6	1	1	P06744	N20(Deamidated); N24(Deamidated)	2886.45	High	5.5659	High	5.41769	1
	TITDVINIGIGGSDLGPLMVTEALKPYSSGGPR	2	1	1	P06744	M19(Oxidation)	3344.75	High	5.4198	High	5.86703	0
	VDHQTGPIVWGEPGTNGQHAFYQLIHQGTK	10	1	1	P06744	Q18(Deamidated); Q23(Deamidated)	3317.63	High	5.3417	High	4.51199	0
	ILLANFLAQTEALMR	19	1	1	P06744	M14(Oxidation)	1719.94	High	4.92015	High	4.79829	0
	ILLANFLAQTEALMR	32	1	1	P06744		1703.95	High	4.89432	High	4.75716	0
	LTPFMLGALVAMYEHK	9	1	1	P06744	M12(Oxidation)	1836.93	High	4.53344	High	4.23246	0
	LTPFMLGALVAMYEHK	12	1	1	P06744		1820.94	High	4.43535	High	4.39292	0
	TITDVINIGIGGSDLGPLMVTEALKPYSSGGPR	5	1	1	P06744	N7(Deamidated)	3329.76	High	4.2118	High	6.55386	0
	SGTRVDHQTGPIVWGEPGTNGQHAFYQLIHQGTK	4	1	1	P06744	Q22(Deamidated); Q27(Deamidated); Q31(Deamidated)	3719.79	High	4.10617	High	4.81212	1
	TFTTQETITNAETAKEWFLQAAKDPSAVAK	4	1	1	P06744	N10(Deamidated)	3298.66	High	3.95656	High	4.38995	2
	ILLANFLAQTEALMR	6	1	1	P06744	N5(Deamidated)	1704.93	High	3.84431			0
	LTPFMLGALVAMYEHK	1	1	1	P06744	M5(Oxidation); M12(Oxidation)	1852.93	High	3.76007			0
	MIPCDFLIPVQTQHPIR	2	1	1	P06744	C4(Carbamidomethyl)	2065.07	High	3.68633	High	3.83874	0
	ILLANFLAQTEALMRGK	1	1	1	P06744	N5(Deamidated)	1890.07	High	3.52241			1
	SNTPILVDGKDVMPEVNKVLDK	3	1	1	P06744		2411.29	Medium	3.4951	High	5.79803	2
	IEPELDGSAQVTSHDASTNGLINFIK	2	1	1	P06744		2756.37	High	3.30622	High	3.72117	0
	SNTPILVDGKDVMPEVNKVLDK	2	1	1	P06744	N2(Deamidated)	2412.29	High	2.95368			2
	TITDVINIGIGGSDLGPLMVTEALKPYSSGGPRVWYVSNIDGTHIAK	3	1	1	P06744		4912.57			High	7.88691	1
	SGTRVDHQTGPIVWGEPGTNGQHAFYQLIHQGTK	25	1	1	P06744	Q22(Deamidated); Q27(Deamidated)	3718.83			High	6.97969	1
	TITDVINIGIGGSDLGPLMVTEALKPYSSGGPRVWYVSNIDGTHIAK	1	1	1	P06744	N7(Deamidated); N39(Deamidated)	4914.57			Medium	5.97029	1
	ILLANFLAQTEALMRGK	3	1	1	P06744		1889.07			High	5.63051	1
	DRFNHFSLTLNTNHGHILVDYSK	1	1	1	P06744		2728.36			High	5.25646	1
	TITDVINIGIGGSDLGPLMVTEALKPYSSGGPRVWYVSNIDGTHIAK	1	1	1	P06744	N39(Deamidated)	4913.57			Medium	4.99676	1
	SNTPILVDGKDVMPEVNKVLDK	1	1	1	P06744	M13(Oxidation)	2427.28			Medium	3.45095	2
	LFDANKDRFNHFSLTLNTNHGHILVDYSK	2	1	1	P06744	N17(Deamidated); N19(Deamidated)	3418.71			High	3.00944	2
	VKEFGIDPQNMFEFWDWVGGR	2	1	1	P06744	Q9(Deamidated)	2558.2			Medium	2.59361	1
P14410	Sucrase-isomaltase, intestinal OS=Homo sapiens GN=SI PE=1 SV=6 - [SUIS_HUMAN]	39.74	1	55	55	486	757.016	31.36	45	202	1186.67	36.73	52	284	1827	209.32	5.64307
	Sequence	# PSMs	# Proteins	# Protein Groups	Protein Group Accessions	Modifications	MH+ [Da]	A2	XCorr A2	B2	XCorr B2	# Missed Cleavages
	RYEVPHQYVKEFTGPTVSDTLYDVK	7	1	1	P14410		2971.48	High	8.54028	High	6.35292	2
	LNRIPSPTLFGNDINSVLFTTQNQTPNR	15	1	1	P14410		3157.64	High	7.92201	High	8.04357	1
	QYHEVIGHPVMPAYWALGFQLCR	12	1	1	P14410	C22(Carbamidomethyl)	2772.36	High	7.48828	High	8.00068	0
	LNRIPSPTLFGNDINSVLFTTQNQTPNRFR	13	1	1	P14410		3460.82	High	7.35599	High	8.25958	2
	GTTPVNAVTLTYNGNKNSLPFNEDTTNMILR	34	1	1	P14410	N13(Deamidated)	3396.67	High	7.19379	High	8.28541	1
	GCNVNKLNYPPFTPDILDKLMYSK	20	1	1	P14410	C2(Carbamidomethyl)	2827.43	High	6.91414	High	7.83292	2
	GQQNDVFVKWPNTNDICWAK	15	1	1	P14410	C17(Carbamidomethyl)	2420.15	High	6.85406	High	6.99855	1
	QYDVHSLYGYSMAIATEQAVQK	9	1	1	P14410		2502.19	High	6.80403	High	7.04761	0
	LPSEYIYGFGEVEHTAFKR	15	1	1	P14410		2243.11	High	6.63821	High	7.12629	1
	GTTPVNAVTLTYNGNKNSLPFNEDTTNMILR	17	1	1	P14410	N6(Deamidated); N13(Deamidated)	3397.69	High	6.61589	High	5.66754	1
	QLDFTIGEAFQDLPQFVDKIR	10	1	1	P14410		2480.3	High	6.55056	High	6.62427	1
	TICMEAEQILSDGTSVLHYDVHNLYGWSQMKPTHDALQK	6	1	1	P14410	C3(Carbamidomethyl)	4516.14	High	6.28811	High	9.39043	0
	QYDVHSLYGYSMAIATEQAVQKVFPNKR	4	1	1	P14410		3243.62	High	6.17778	High	7.7093	2
	IPSPTLFGNDINSVLFTTQNQTPNR	4	1	1	P14410	N12(Deamidated)	2775.41	High	5.91855	High	4.84271	0
	QGADTVSAYIPDAIWYDYESGAK	14	1	1	P14410		2520.15	High	5.91235	High	6.165	0
	ELYDAMVAANIPYDVQYTDIDYMER	1	1	1	P14410		2998.33	High	5.85787			0
	LIVAADDNQMAQGSLFWDDGESIDTYER	1	1	1	P14410		3159.42	High	5.74872			0
	QLDFTIGEAFQDLPQFVDKIRGEGMR	2	1	1	P14410	M25(Oxidation)	3026.5	High	5.59994	High	5.04376	2
	YEVPHQYVKEFTGPTVSDTLYDVK	8	1	1	P14410		2815.38	High	5.39873	High	5.46201	1
	QLDFTIGEAFQDLPQFVDKIRGEGMR	11	1	1	P14410	Q11(Deamidated)	3011.51	High	5.37706	High	4.90708	2
	QYHEVIGHPVMPAYWALGFQLCR	3	1	1	P14410	M11(Oxidation); C22(Carbamidomethyl)	2788.37	High	5.31813	High	6.41828	0
	FRHDLSWKTWPIFTR	2	1	1	P14410		1990.04	High	5.31146	High	5.56859	2
	QLDFTIGEAFQDLPQFVDKIRGEGMR	8	1	1	P14410		3010.51	High	5.27031	High	7.1346	2
	LPSEYIYGFGEVEHTAFK	3	1	1	P14410		2087.01	High	5.15273	High	5.66575	0
	GTTPVNAVTLTYNGNKNSLPFNEDTTNMILR	9	1	1	P14410		3395.69	High	5.10697	High	7.60347	1
	RWMQLGAFYPFSR	5	1	1	P14410		1658.83	High	4.76593	High	5.14635	1
	GCNVNKLNYPPFTPDILDKLMYSK	2	1	1	P14410	C2(Carbamidomethyl); N5(Deamidated); N8(Deamidated)	2829.41	High	4.72387			2
	LYDVEIKENPFGIQIR	10	1	1	P14410		1934.04	High	4.66701	High	4.60287	1
	NDELNYPPYFPELTKR	6	1	1	P14410		1995.98	High	4.60356	High	4.9211	1
	LNRIPSPTLFGNDINSVLFTTQNQTPNRFR	6	1	1	P14410	N12(Deamidated); N15(Deamidated)	3462.79	Medium	4.59143	High	5.3062	2
	RYEVPVPLNIPTTPISTYEDR	2	1	1	P14410		2460.28	High	4.3327	High	4.84683	1
	GCNVNKLNYPPFTPDILDK	2	1	1	P14410	C2(Carbamidomethyl)	2205.1	High	4.29781			1
	VDMYLPADKIGLHLR	6	1	1	P14410		1740.95	High	4.27727	Medium	3.71094	1
	LNRIPSPTLFGNDINSVLFTTQNQTPNRFR	4	1	1	P14410	N12(Deamidated)	3461.81	Medium	4.24168	High	4.16884	2
	ELYDAMVAANIPYDVQYTDIDYMER	2	1	1	P14410	N10(Deamidated)	2999.35	High	4.21087			0
	LNYPPFTPDILDKLMYSK	10	1	1	P14410		2155.12	High	4.17496	High	4.69629	1
	GTTPVNAVTLTYNGNKNSLPFNEDTTNMILR	2	1	1	P14410	N6(Deamidated); N13(Deamidated); N15(Deamidated)	3398.67	High	4.12671			1
	WMQLGAFYPYSR	13	1	1	P14410		1518.72	High	3.9143	High	3.81958	0
	WMQLGAFYPFSR	8	1	1	P14410		1502.73	High	3.74604	High	4.08439	0
	YVIILDPAISIGR	16	1	1	P14410		1429.84	High	3.65975	High	3.87526	0
	DLNWNTWGMFTR	12	1	1	P14410		1540.7	High	3.64655	High	3.62933	0
	DQLPGDNNNNLYGHQTFFMCIEDTSGK	1	1	1	P14410	C20(Carbamidomethyl)	3115.34	High	3.63565			0
	QLDFTIGEAFQDLPQFVDK	2	1	1	P14410	Q11(Deamidated)	2212.1	High	3.60599			0
	NSLPFNEDTTNMILR	2	1	1	P14410		1764.87	High	3.54733	High	3.62497	0
	NDELNYPPYFPELTK	4	1	1	P14410		1839.87	High	3.50344	High	3.21171	0
	TVGGILDFYMFLGPTPEVATK	9	1	1	P14410		2256.17	High	3.50327	High	5.09752	0
	WGGHWLGDNYAR	4	1	1	P14410		1431.65	High	3.37494	High	3.52951	0
	AHVAFPDFFR	12	1	1	P14410		1206.61	High	3.36129	High	3.29147	0
	GTTPVNAVTLTYNGNKNSLPFNEDTTNMILR	3	1	1	P14410	N17(Deamidated); M28(Oxidation)	3412.67	High	3.24601			1
	YEVPVPLNIPTTPISTYEDRLYDVEIKENPFGIQIR	1	1	1	P14410	N8(Deamidated); N29(Deamidated)	4221.18	Medium	3.18763			2
	QRVDMYLPADKIGLHLR	2	1	1	P14410		2025.11	Medium	3.1251	Medium	3.46203	2
	DLNWNTWGMFTR	4	1	1	P14410	M9(Oxidation)	1556.7	High	3.11953	High	2.75451	0
	YSSMGITADLQLNTANAR	5	1	1	P14410		1925.94	High	3.09273	High	4.9378	0
	WMQLGAFYPYSR	3	1	1	P14410	M2(Oxidation)	1534.71	High	2.92619	High	3.39658	0
	IPSPTLFGNDINSVLFTTQNQTPNRFR	1	1	1	P14410		3077.58	High	2.86514			1
	WMQLGAFYPFSR	4	1	1	P14410	M2(Oxidation)	1518.72	High	2.79765	High	2.19463	0
	IPSPTLFGNDINSVLFTTQNQTPNRFR	9	1	1	P14410	Q21(Deamidated)	3078.57	High	2.74498	Medium	2.86633	1
	LNYPPFTPDILDK	2	1	1	P14410		1532.8	High	2.57242	Medium	2.08543	0
	TSTAEWWAR	4	1	1	P14410		1107.52	High	2.38538	High	2.6962	0
	LNYPPFTPDILDKLMYSK	1	1	1	P14410	N2(Deamidated)	2156.12	Medium	2.29783			1
	WPNTNDICWAK	2	1	1	P14410	C8(Carbamidomethyl)	1404.63	High	2.29774	High	2.82854	0
	TICMEAEQILSDGTSVLHYDVHNLYGWSQMKPTHDALQK	2	1	1	P14410	C3(Carbamidomethyl); N23(Deamidated)	4517.14			High	7.65811	0
	TICMEAEQILSDGTSVLHYDVHNLYGWSQMKPTHDALQK	4	1	1	P14410	C3(Carbamidomethyl); Q8(Deamidated); Q29(Deamidated)	4518.13			High	7.29204	0
	VIWDSWLPGFAFNDQFIQISTRLPSEYIYGFGEVEHTAFKR	3	1	1	P14410	Q18(Deamidated)	4865.43			High	7.1649	2
	EAGIPFDTQVTDIDYMEDKKDFTYDQVAFNGLPQFVQDLHDHGQK	4	1	1	P14410		5215.42			High	6.7633	2
	YEVPVPLNIPTTPISTYEDRLYDVEIKENPFGIQIR	2	1	1	P14410		4219.2			High	5.73866	2
	QGADTVSAYIPDAIWYDYESGAKRPWRK	2	1	1	P14410		3243.58			Medium	5.72833	2
	QYHEVIGHPVMPAYWALGFQLCR	4	1	1	P14410	Q20(Deamidated); C22(Carbamidomethyl)	2773.36			High	5.72141	0
	LNSYGFHPYYMALEEEGNAHGVFLLNSNAMDVTFQPTPALTYR	5	1	1	P14410	N18(Deamidated); N26(Deamidated)	4880.3			High	5.65029	0
	QYDVHSLYGYSMAIATEQAVQKVFPNKR	2	1	1	P14410	Q18(Deamidated)	3244.63			High	5.38211	2
	IPSPTLFGNDINSVLFTTQNQTPNR	1	1	1	P14410		2774.4			High	5.03075	0
	QLDFTIGEAFQDLPQFVDK	2	1	1	P14410		2211.1			High	4.95319	0
	QGADTVSAYIPDAIWYDYESGAKRPWR	1	1	1	P14410		3115.48			High	4.918	1
	QLDFTIGEAFQDLPQFVDKIRGEGMR	6	1	1	P14410	Q11(Deamidated); M25(Oxidation)	3027.5			High	4.67829	2
	GCNVNKLNYPPFTPDILDKLMYSK	2	1	1	P14410	C2(Carbamidomethyl); N8(Deamidated); M21(Oxidation)	2844.4			High	4.18881	2
	QYHEVIGHPVMPAYWALGFQLCR	2	1	1	P14410	M11(Oxidation); Q20(Deamidated); C22(Carbamidomethyl)	2789.34			High	4.07734	0
	TICMDAVQNWGKQYDVHSLYGYSMAIATEQAVQK	2	1	1	P14410	C3(Carbamidomethyl); Q8(Deamidated); N9(Deamidated)	3907.84			Medium	4.05718	1
	RYEVPHQYVKEFTGPTVSDTLYDVK	1	1	1	P14410	Q7(Deamidated)	2972.49			High	4.04459	2
	QYDVHSLYGYSMAIATEQAVQK	4	1	1	P14410	Q18(Deamidated)	2503.2			High	3.82049	0
	QGADTVSAYIPDAIWYDYESGAKRPWRK	3	1	1	P14410	Q1(Deamidated)	3244.58			Medium	3.7508	2
	QGADTVSAYIPDAIWYDYESGAK	1	1	1	P14410	Q1(Deamidated)	2521.16			High	3.6983	0
	IKLPSDPISTLRVEVK	1	1	1	P14410		1795.07			Medium	3.68299	2
	YEVPVPLNIPTTPISTYEDR	1	1	1	P14410		2304.2			High	3.49789	0
	ELYDAMVAANIPYDVQYTDIDYMER	1	1	1	P14410	N10(Deamidated); Q16(Deamidated)	3000.34			High	3.33441	0
	YSSMGITADLQLNTANAR	1	1	1	P14410	M4(Oxidation)	1941.93			High	3.15488	0
	TSTAEWWAREIVDFYNEK	1	1	1	P14410		2245.07			Medium	2.91722	1
	YVIILDPAISIGRR	1	1	1	P14410		1585.95			Medium	2.83287	1
	NDELNYPPYFPELTK	1	1	1	P14410	N5(Deamidated)	1840.87			High	2.62336	0
	YSSMGITADLQLNTANAR	2	1	1	P14410	Q11(Deamidated)	1926.93			High	2.56146	0
Q16819	Meprin A subunit alpha OS=Homo sapiens GN=MEP1A PE=1 SV=2 - [MEP1A_HUMAN]	43.3	1	23	23	527	746.314	41.15	20	173	1553.5	43.3	23	354	746	84.3654	5.71924
	Sequence	# PSMs	# Proteins	# Protein Groups	Protein Group Accessions	Modifications	MH+ [Da]	A2	XCorr A2	B2	XCorr B2	# Missed Cleavages
	SFLKNDDLIIFVDFEDITHLSQTEVPTK	39	1	1	Q16819		3264.67	High	9.60948	High	11.3236	1
	ANICGMIQGTRDDTDWAHQDSAQAGEVDHTLLGQCTGAGYFMQFSTSSGSAEEAALLESR	5	1	1	Q16819	C4(Carbamidomethyl); C35(Carbamidomethyl)	6448.84	High	8.73172	High	10.8583	1
	AIIEHEILHALGFYHEQSR	46	1	1	Q16819		2263.17	High	8.42673	High	8.50119	0
	ANICGMIQGTRDDTDWAHQDSAQAGEVDHTLLGQCTGAGYFMQFSTSSGSAEEAALLESR	4	1	1	Q16819	C4(Carbamidomethyl); M6(Oxidation); Q23(Deamidated); Q34(Deamidated); C35(Carbamidomethyl); Q43(Deamidated)	6467.85	High	7.78948	High	6.10453	1
	LAFHVCSGENDAILEWPVENR	36	1	1	Q16819	C6(Carbamidomethyl)	2456.17	High	6.92048	High	6.75651	0
	NGLRDPNTRWTFPIPYILADNLGLNAK	17	1	1	Q16819		3069.63	High	6.74054	High	6.7089	2
	SFLKNDDLIIFVDFEDITHLSQTEVPTK	25	1	1	Q16819	Q22(Deamidated)	3265.68	High	6.58935	High	6.79843	1
	ANICGMIQGTRDDTDWAHQDSAQAGEVDHTLLGQCTGAGYFMQFSTSSGSAEEAALLESR	6	1	1	Q16819	C4(Carbamidomethyl); Q19(Deamidated); Q23(Deamidated); Q34(Deamidated); C35(Carbamidomethyl)	6451.81	High	6.55199	High	6.93794	1
	NGLRDPNTRWTFPIPYILADNLGLNAK	48	1	1	Q16819	N21(Deamidated)	3070.62	High	6.25926	High	6.85604	2
	LAFHVCSGENDAILEWPVENR	6	1	1	Q16819	C6(Carbamidomethyl); N10(Deamidated)	2457.16	High	5.68694	High	6.78674	0
	SVENTGPLEDHNWPQYFRDPCDPNPCQNDGICVNVK	11	1	1	Q16819	C21(Carbamidomethyl); C26(Carbamidomethyl); C32(Carbamidomethyl)	4271.87	High	5.51989	High	7.03438	1
	SIDLGWSGFISHQMLKR	21	1	1	Q16819		1975.02	High	5.48639	High	5.99735	1
	SIDLGWSGFISHQMLK	44	1	1	Q16819		1818.92	High	5.38991	High	5.44448	0
	WTFPIPYILADNLGLNAK	23	1	1	Q16819		2046.11	High	5.33072	High	5.71272	0
	YLPEENVHDADFGEQKDISEINLAAGLDLFQGDILLQK	5	1	1	Q16819		4258.13	High	5.24727	High	8.52536	1
	RSFLKNDDLIIFVDFEDITHLSQTEVPTK	5	1	1	Q16819	Q23(Deamidated)	3421.76	High	5.07397	High	6.04856	2
	SIDLGWSGFISHQMLK	22	1	1	Q16819	M14(Oxidation)	1834.91	High	4.72745	High	4.51703	0
	IPEFNSIIGQRLDFSAIDLER	15	1	1	Q16819		2433.27	High	4.68795	High	5.2387	1
	YLPEENVHDADFGEQKDISEINLAAGLDLFQGDILLQK	6	1	1	Q16819	Q15(Deamidated); Q31(Deamidated)	4260.12	Medium	4.6705	High	5.43247	1
	NDDLIIFVDFEDITHLSQTEVPTK	2	1	1	Q16819		2789.41	High	4.5961	High	5.47252	0
	SFLKNDDLIIFVDFEDITHLSQTEVPTKGK	4	1	1	Q16819	Q22(Deamidated)	3450.8	Medium	4.48533	High	5.82309	2
	QVIITILDQEPDVR	13	1	1	Q16819		1638.91	High	4.33579	High	4.67121	0
	SVENTGPLEDHNWPQYFRDPCDPNPCQNDGICVNVK	3	1	1	Q16819	N12(Deamidated); C21(Carbamidomethyl); N24(Deamidated); C26(Carbamidomethyl); N28(Deamidated); C32(Carbamidomethyl)	4274.85	Medium	4.26033	Medium	3.50581	1
	LDFSAIDLERLNR	7	1	1	Q16819		1561.83	High	4.14065	High	3.83038	1
	AIIEHEILHALGFYHEQSR	1	1	1	Q16819	Q17(Deamidated)	2264.16	High	3.51453			0
	IPEFNSIIGQRLDFSAIDLERLNR	5	1	1	Q16819		2816.51	Medium	3.35113	Medium	3.83416	2
	GAILYAFEMFR	39	1	1	Q16819		1317.67	High	3.33231	High	3.64798	0
	IPEFNSIIGQRLDFSAIDLER	4	1	1	Q16819	N5(Deamidated)	2434.27	High	3.2577			1
	GAILYAFEMFR	16	1	1	Q16819	M9(Oxidation)	1333.66	High	3.10923	High	3.06736	0
	LDFSAIDLER	2	1	1	Q16819		1178.61	High	3.06535	High	3.23093	0
	QQCLQFFYK	2	1	1	Q16819	C3(Carbamidomethyl)	1261.6	High	2.79115	Medium	1.85891	0
	SIDLGWSGFISHQMLKR	3	1	1	Q16819	M14(Oxidation)	1991.02	High	2.7449	Medium	3.88277	1
	WTFPIPYILADNLGLNAK	3	1	1	Q16819	N12(Deamidated)	2047.1	High	2.12745	High	3.51479	0
	SIDLGWSGFISHQMLK	1	1	1	Q16819	Q13(Deamidated); M14(Oxidation)	1835.91	Medium	2.05749			0
	ANICGMIQGTRDDTDWAHQDSAQAGEVDHTLLGQCTGAGYFMQFSTSSGSAEEAALLESR	5	1	1	Q16819	C4(Carbamidomethyl); Q34(Deamidated); C35(Carbamidomethyl); Q43(Deamidated)	6450.84			High	9.62017	1
	RSFLKNDDLIIFVDFEDITHLSQTEVPTK	7	1	1	Q16819		3420.79			High	9.10181	2
	SFLKNDDLIIFVDFEDITHLSQTEVPTKGK	6	1	1	Q16819		3449.79			High	7.2291	2
	SVENTGPLEDHNWPQYFRDPCDPNPCQNDGICVNVK	7	1	1	Q16819	N12(Deamidated); C21(Carbamidomethyl); N24(Deamidated); C26(Carbamidomethyl); C32(Carbamidomethyl)	4273.86			High	6.22392	1
	DDTDWAHQDSAQAGEVDHTLLGQCTGAGYFMQFSTSSGSAEEAALLESR	2	1	1	Q16819	Q23(Deamidated); C24(Carbamidomethyl); Q32(Deamidated)	5249.27			High	5.12275	0
	NGLRDPNTRWTFPIPYILADNLGLNAK	4	1	1	Q16819	N1(Deamidated); N7(Deamidated)	3071.6			High	4.62115	2
	SFLKNDDLIIFVDFEDITHLSQTEVPTKGK	1	1	1	Q16819	N5(Deamidated); Q22(Deamidated)	3451.77			High	4.21459	2
	SVENTGPLEDHNWPQYFRDPCDPNPCQNDGICVNVK	2	1	1	Q16819	N12(Deamidated); C21(Carbamidomethyl); C26(Carbamidomethyl); C32(Carbamidomethyl)	4272.86			High	4.19734	1
	QVIITILDQEPDVRNR	2	1	1	Q16819		1909.05			High	4.08721	1
	SFLKNDDLIIFVDFEDITHLSQTEVPTK	1	1	1	Q16819	N5(Deamidated); Q22(Deamidated)	3266.66			Medium	2.86887	1
	MTGSPSDRLVVWVR	1	1	1	Q16819		1602.84			Medium	2.78376	1
P15586	N-acetylglucosamine-6-sulfatase OS=Homo sapiens GN=GNS PE=1 SV=3 - [GNS_HUMAN]	33.15	1	19	19	331	535.814	32.97	17	131	910.66	32.97	18	200	552	62.042	8.30908
	Sequence	# PSMs	# Proteins	# Protein Groups	Protein Group Accessions	Modifications	MH+ [Da]	A2	XCorr A2	B2	XCorr B2	# Missed Cleavages
	YLNEYGAPDAGGLEHVPLGWSYWYALEKNSK	12	1	1	P15586		3527.69	High	8.21226	High	8.3681	1
	RPNVVLLLTDDQDEVLGGMTPLKK	13	1	1	P15586		2651.44	High	7.52458	High	7.00014	1
	SNFEPFFMMIATPAPHSPWTAAPQYQK	29	1	1	P15586		3094.48	High	7.15741	High	7.64134	0
	RWQTLLSVDDLVEKLVK	6	1	1	P15586		2042.16	High	7.07926	High	8.6621	2
	SNFEPFFMMIATPAPHSPWTAAPQYQK	60	1	1	P15586	M8(Oxidation)	3110.45	High	6.8477	High	7.4008	0
	SNFEPFFMMIATPAPHSPWTAAPQYQK	5	1	1	P15586	N2(Deamidated); M8(Oxidation)	3111.45	High	6.50856	High	3.79989	0
	WQTLLSVDDLVEKLVK	23	1	1	P15586		1886.06	High	6.38022	High	6.2013	1
	YLNEYGAPDAGGLEHVPLGWSYWYALEK	21	1	1	P15586		3198.51	High	6.34807	High	7.65042	0
	TKALIGEMGMTFSSAYVPSALCCPSR	7	1	1	P15586	C22(Carbamidomethyl); C23(Carbamidomethyl)	2834.32	High	6.02716	High	5.96568	1
	ALIGEMGMTFSSAYVPSALCCPSR	23	1	1	P15586	C20(Carbamidomethyl); C21(Carbamidomethyl)	2605.19	High	6.00763	High	6.15922	0
	RPNVVLLLTDDQDEVLGGMTPLKK	3	1	1	P15586	M19(Oxidation)	2667.44	High	5.72016	High	5.36552	1
	RPNVVLLLTDDQDEVLGGMTPLKK	2	1	1	P15586	Q12(Deamidated)	2652.45	High	5.48875			1
	QLYEFDIKVPLLVR	35	1	1	P15586		1733	High	4.96585	High	4.9861	1
	RPNVVLLLTDDQDEVLGGMTPLK	4	1	1	P15586		2523.36	High	4.9601	High	4.03739	0
	SNFEPFFMMIATPAPHSPWTAAPQYQK	3	1	1	P15586	M8(Oxidation); M9(Oxidation)	3126.44	High	4.68764	High	3.71086	0
	SNFEPFFMMIATPAPHSPWTAAPQYQK	6	1	1	P15586	N2(Deamidated)	3095.45	High	4.29821	High	5.33101	0
	RWQTLLSVDDLVEK	3	1	1	P15586		1701.92	High	4.29265	High	4.1875	1
	YLNEYGAPDAGGLEHVPLGWSYWYALEK	5	1	1	P15586	N3(Deamidated)	3199.53	High	4.12993	High	5.33141	0
	SWQKIQEPNTFPAILR	4	1	1	P15586		1928.04	High	4.06512	High	5.15311	1
	RPNVVLLLTDDQDEVLGGMTPLK	1	1	1	P15586	M19(Oxidation)	2539.34	High	3.9006			0
	WQTLLSVDDLVEK	20	1	1	P15586		1545.82	High	3.84651	High	4.06622	0
	TQMDGMSLLPILR	6	1	1	P15586		1474.78	High	3.345	High	4.00567	0
	QLYEFDIKVPLLVR	1	1	1	P15586	Q1(Deamidated)	1734	High	3.28982			1
	WQTLLSVDDLVEKLVKR	9	1	1	P15586		2042.17	Medium	3.11778	High	5.4633	2
	KRWQTLLSVDDLVEK	2	1	1	P15586		1830.01	High	3.03765			2
	SMCGYQTFFAGK	3	1	1	P15586	C3(Carbamidomethyl)	1396.6	High	2.71872	High	2.98087	0
	SNFEPFFMMIATPAPHSPWTAAPQYQK	1	1	1	P15586	N2(Deamidated); Q24(Deamidated)	3096.45	High	2.11367			0
	SMCGYQTFFAGK	2	1	1	P15586	M2(Oxidation); C3(Carbamidomethyl)	1412.6	High	2.06276	Medium	2.04133	0
	YLNEYGAPDAGGLEHVPLGWSYWYALEKNSK	1	1	1	P15586	N29(Deamidated)	3528.68			High	6.38893	1
	YLNEYGAPDAGGLEHVPLGWSYWYALEKNSK	2	1	1	P15586	N3(Deamidated); N29(Deamidated)	3529.69			High	5.24359	1
	ALIGEMGMTFSSAYVPSALCCPSR	6	1	1	P15586	M6(Oxidation); C20(Carbamidomethyl); C21(Carbamidomethyl)	2621.19			High	5.06227	0
	RPNVVLLLTDDQDEVLGGMTPLK	2	1	1	P15586	Q12(Deamidated)	2524.35			High	4.63763	0
	SMCGYQTFFAGKYLNEYGAPDAGGLEHVPLGWSYWYALEK	2	1	1	P15586	C3(Carbamidomethyl); Q6(Deamidated); N15(Deamidated)	4578.1			High	4.3696	1
	RQLYEFDIKVPLLVR	3	1	1	P15586		1889.1			High	3.85175	2
	SMCGYQTFFAGKYLNEYGAPDAGGLEHVPLGWSYWYALEK	2	1	1	P15586	M2(Oxidation); C3(Carbamidomethyl); N15(Deamidated)	4593.12			Medium	3.40711	1
	SWQKIQEPNTFPAILR	2	1	1	P15586	N9(Deamidated)	1929.04			High	3.25761	1
	SNFEPFFMMIATPAPHSPWTAAPQYQK	2	1	1	P15586	N2(Deamidated); M8(Oxidation); Q24(Deamidated)	3112.45			High	3.08858	0
P09211	Glutathione S-transferase P OS=Homo sapiens GN=GSTP1 PE=1 SV=2 - [GSTP1_HUMAN]	66.19	1	14	14	260	530.355	66.19	13	115	766.106	66.19	14	145	210	23.341	5.64307
	Sequence	# PSMs	# Proteins	# Protein Groups	Protein Group Accessions	Modifications	MH+ [Da]	A2	XCorr A2	B2	XCorr B2	# Missed Cleavages
	MLLADQGQSWKEEVVTVETWQEGSLKASCLYGQLPK	9	1	1	P09211	C29(Carbamidomethyl)	4109.05	High	10.8748	High	12.1359	2
	TLGLYGKDQQEAALVDMVNDGVEDLRCK	13	1	1	P09211	C27(Carbamidomethyl)	3137.53	High	10.295	High	10.3339	2
	TLGLYGKDQQEAALVDMVNDGVEDLRCK	14	1	1	P09211	M17(Oxidation); C27(Carbamidomethyl)	3153.52	High	9.57081	High	9.78229	2
	MLLADQGQSWKEEVVTVETWQEGSLK	34	1	1	P09211		2991.47	High	8.44711	High	8.25042	1
	CKYISLIYTNYEAGKDDYVK	10	1	1	P09211	C1(Carbamidomethyl)	2443.19	High	7.95964	High	7.38893	2
	TLGLYGKDQQEAALVDMVNDGVEDLR	10	1	1	P09211	M17(Oxidation)	2865.39	High	7.23095	High	7.56833	1
	TLGLYGKDQQEAALVDMVNDGVEDLR	17	1	1	P09211		2849.39	High	6.50835	High	7.71344	1
	DQQEAALVDMVNDGVEDLR	11	1	1	P09211		2116.98	High	6.21429	High	5.99036	0
	MLLADQGQSWKEEVVTVETWQEGSLKASCLYGQLPK	4	1	1	P09211	Q21(Deamidated); C29(Carbamidomethyl)	4110.04	High	6.00622	High	7.51955	2
	DQQEAALVDMVNDGVEDLRCK	3	1	1	P09211	C20(Carbamidomethyl)	2405.12	High	5.85146	High	6.65724	1
	YISLIYTNYEAGKDDYVK	19	1	1	P09211		2155.06	High	5.77605	High	5.86105	1
	MLLADQGQSWKEEVVTVETWQEGSLK	1	1	1	P09211	M1(Oxidation)	3007.47	High	5.61092			1
	FQDGDLTLYQSNTILR	15	1	1	P09211		1883.95	High	5.50107	High	5.62463	0
	ALPGQLKPFETLLSQNQGGK	16	1	1	P09211		2126.16	High	5.34023	High	5.22414	0
	TLGLYGKDQQEAALVDMVNDGVEDLR	9	1	1	P09211	Q9(Deamidated)	2850.41	High	4.95803	High	5.43221	1
	AFLASPEYVNLPINGNGKQ	4	1	1	P09211	N14(Deamidated); N16(Deamidated)	2034.02	High	4.85713	High	4.42771	1
	ASCLYGQLPKFQDGDLTLYQSNTILR	3	1	1	P09211	C3(Carbamidomethyl)	3001.51	High	4.62503	High	7.7735	1
	MLLADQGQSWKEEVVTVETWQEGSLK	2	1	1	P09211	M1(Oxidation); Q8(Deamidated)	3008.48	High	4.62286			1
	LKAFLASPEYVNLPINGNGKQ	4	1	1	P09211	N16(Deamidated)	2274.21	High	4.44939			2
	TLGLYGKDQQEAALVDMVNDGVEDLRCK	6	1	1	P09211	Q10(Deamidated); M17(Oxidation); C27(Carbamidomethyl)	3154.52	Medium	4.18041	High	7.76759	2
	AFLASPEYVNLPINGNGKQ	6	1	1	P09211	N14(Deamidated)	2033.03	High	4.10784	High	3.38238	1
	DQQEAALVDMVNDGVEDLR	1	1	1	P09211	M10(Oxidation)	2132.97	High	4.04326			0
	MLLADQGQSWKEEVVTVETWQEGSLKASCLYGQLPK	2	1	1	P09211	M1(Oxidation); Q6(Deamidated); Q8(Deamidated); C29(Carbamidomethyl)	4127.02	Medium	3.88054			2
	LKAFLASPEYVNLPINGNGKQ	5	1	1	P09211	N12(Deamidated); N16(Deamidated)	2275.21	High	3.86296	High	5.2507	2
	MLLADQGQSWKEEVVTVETWQEGSLK	2	1	1	P09211	M1(Oxidation); Q6(Deamidated); Q8(Deamidated)	3009.46	High	3.71148			1
	ALPGQLKPFETLLSQNQGGK	4	1	1	P09211	N16(Deamidated)	2127.15	High	3.58745			0
	TLGLYGKDQQEAALVDMVNDGVEDLR	7	1	1	P09211	Q9(Deamidated); M17(Oxidation)	2866.4	High	3.13166	High	4.25414	1
	FQDGDLTLYQSNTILR	4	1	1	P09211	Q2(Deamidated)	1884.95	High	2.91737	High	3.54844	0
	MLLADQGQSWKEEVVTVETWQEGSLKASCLYGQLPK	2	1	1	P09211	M1(Oxidation); C29(Carbamidomethyl)	4125.03			High	8.17001	2
	YISLIYTNYEAGKDDYVKALPGQLKPFETLLSQNQGGK	2	1	1	P09211		4262.21			High	6.82364	2
	MLLADQGQSWKEEVVTVETWQEGSLK	12	1	1	P09211	Q8(Deamidated)	2992.48			High	6.14001	1
	MLLADQGQSWKEEVVTVETWQEGSLKASCLYGQLPK	4	1	1	P09211	Q8(Deamidated); Q21(Deamidated); C29(Carbamidomethyl)	4111.03			High	5.02685	2
	YISLIYTNYEAGKDDYVKALPGQLKPFETLLSQNQGGK	1	1	1	P09211	N8(Deamidated)	4263.21			Medium	4.93208	2
	DQQEAALVDMVNDGVEDLR	2	1	1	P09211	Q3(Deamidated)	2117.99			High	4.31231	0
	MLLADQGQSWKEEVVTVETWQEGSLK	2	1	1	P09211	Q8(Deamidated); Q21(Deamidated)	2993.46			High	3.34281	1
P07148	Fatty acid-binding protein, liver OS=Homo sapiens GN=FABP1 PE=1 SV=1 - [FABPL_HUMAN]	78.74	1	8	8	291	506.373	49.61	6	130	671.064	78.74	8	161	127	14.1994	7.18115
	Sequence	# PSMs	# Proteins	# Protein Groups	Protein Group Accessions	Modifications	MH+ [Da]	A2	XCorr A2	B2	XCorr B2	# Missed Cleavages
	SVTELNGDIITNTMTLGDIVFKR	17	1	1	P07148		2537.33	High	7.62298	High	7.42553	1
	VIQNEFTVGEECELETMTGEKVK	12	1	1	P07148	C12(Carbamidomethyl)	2670.26	High	7.50696	High	7.60643	1
	NIKSVTELNGDIITNTMTLGDIVFKR	6	1	1	P07148	M17(Oxidation)	2908.56	High	7.19183	High	7.92508	2
	SVTELNGDIITNTMTLGDIVFKR	45	1	1	P07148	M14(Oxidation)	2553.33	High	7.16419	High	7.54531	1
	SVTELNGDIITNTMTLGDIVFKR	55	1	1	P07148	N6(Deamidated); M14(Oxidation)	2554.31	High	6.74122	High	7.20941	1
	SVTELNGDIITNTMTLGDIVFK	16	1	1	P07148	M14(Oxidation)	2397.22	High	6.17869	High	6.61605	0
	SVTELNGDIITNTMTLGDIVFK	7	1	1	P07148		2381.23	High	5.92722	High	5.68175	0
	SVTELNGDIITNTMTLGDIVFKR	24	1	1	P07148	N6(Deamidated)	2538.32	High	5.80732	High	7.52491	1
	VIQNEFTVGEECELETMTGEK	15	1	1	P07148	C12(Carbamidomethyl)	2443.1	High	5.75923	High	5.97546	0
	NIKSVTELNGDIITNTMTLGDIVFKR	4	1	1	P07148		2892.56	High	5.72395	High	7.71253	2
	SVTELNGDIITNTMTLGDIVFK	8	1	1	P07148	N6(Deamidated)	2382.23	High	5.35975	High	4.19984	0
	SVTELNGDIITNTMTLGDIVFK	9	1	1	P07148	N6(Deamidated); M14(Oxidation)	2398.21	High	5.09336	High	4.85168	0
	SVTELNGDIITNTMTLGDIVFK	3	1	1	P07148	N6(Deamidated); N12(Deamidated); M14(Oxidation)	2399.2	High	5.04319	High	4.35498	0
	NIKSVTELNGDIITNTMTLGDIVFKR	8	1	1	P07148	N9(Deamidated); M17(Oxidation)	2909.53	High	4.89665	High	6.34303	2
	NIKSVTELNGDIITNTMTLGDIVFKR	4	1	1	P07148	N9(Deamidated); N15(Deamidated); M17(Oxidation)	2910.53	Medium	4.72198			2
	SVTELNGDIITNTMTLGDIVFKR	4	1	1	P07148	N6(Deamidated); N12(Deamidated); M14(Oxidation)	2555.32	High	4.56214	High	4.06214	1
	YQLQSQENFEAFMK	20	1	1	P07148		1762.81	High	4.35703	High	4.52985	0
	VIQNEFTVGEECELETMTGEKVK	4	1	1	P07148	C12(Carbamidomethyl); M17(Oxidation)	2686.26	High	4.02218	High	4.67377	1
	VIQNEFTVGEECELETMTGEKVK	4	1	1	P07148	N4(Deamidated); C12(Carbamidomethyl)	2671.27	High	3.49647	High	3.36523	1
	YQLQSQENFEAFMK	7	1	1	P07148	M13(Oxidation)	1778.8	High	2.80292	High	3.12496	0
	YQLQSQENFEAFMK	7	1	1	P07148	Q4(Deamidated)	1763.8	High	2.53561	High	3.33475	0
	SVTELNGDIITNTMTLGDIVFKR	3	1	1	P07148	N6(Deamidated); N12(Deamidated)	2539.3			High	5.00229	1
	VIQNEFTVGEECELETMTGEK	4	1	1	P07148	N4(Deamidated); C12(Carbamidomethyl)	2444.1			High	4.27132	0
	GVSEIVQNGKHFKFTITAGSK	3	1	1	P07148	N8(Deamidated)	2249.19			Medium	3.93309	2
	VIQNEFTVGEECELETMTGEKVK	1	1	1	P07148	Q3(Deamidated); N4(Deamidated); C12(Carbamidomethyl)	2672.26			High	3.59986	1
	TVVQLEGDNKLVTTFK	1	1	1	P07148		1791.99			High	3.25457	1
P07339	Cathepsin D OS=Homo sapiens GN=CTSD PE=1 SV=1 - [CATD_HUMAN]	41.5	1	15	15	283	399.35	41.5	14	107	777.233	40.29	14	176	412	44.5236	6.53662
	Sequence	# PSMs	# Proteins	# Protein Groups	Protein Group Accessions	Modifications	MH+ [Da]	A2	XCorr A2	B2	XCorr B2	# Missed Cleavages
	LVDQNIFSFYLSRDPDAQPGGELMLGGTDSKYYK	11	1	1	P07339		3824.85	High	9.11331	High	9.84614	2
	LVDQNIFSFYLSRDPDAQPGGELMLGGTDSK	20	1	1	P07339		3370.63	High	8.55215	High	8.71777	1
	QVFGEATKQPGITFIAAKFDGILGMAYPR	14	1	1	P07339		3126.66	High	8.12655	High	10.474	2
	LVDQNIFSFYLSRDPDAQPGGELMLGGTDSK	6	1	1	P07339	M24(Oxidation)	3386.63	High	6.656	High	7.55838	1
	EGCEAIVDTGTSLMVGPVDEVRELQK	13	1	1	P07339	C3(Carbamidomethyl)	2832.38	High	6.5665	High	6.85572	1
	AYWQVHLDQVEVASGLTLCK	6	1	1	P07339	C19(Carbamidomethyl)	2317.15	High	6.01349	High	6.60721	0
	QVFGEATKQPGITFIAAKFDGILGMAYPR	6	1	1	P07339	Q9(Deamidated)	3127.64	High	5.84867			2
	KAYWQVHLDQVEVASGLTLCK	10	1	1	P07339	C20(Carbamidomethyl)	2445.27	High	5.57322	High	9.08226	1
	AIGAVPLIQGEYMIPCEK	18	1	1	P07339	C16(Carbamidomethyl)	1989.02	High	5.49064	High	6.01994	0
	ISVNNVLPVFDNLMQQK	38	1	1	P07339		1959.04	High	5.42818	High	5.55466	0
	LVDQNIFSFYLSRDPDAQPGGELMLGGTDSK	7	1	1	P07339	N5(Deamidated); M24(Oxidation)	3387.61	High	5.39462	High	5.58055	1
	LVDQNIFSFYLSRDPDAQPGGELMLGGTDSK	14	1	1	P07339	N5(Deamidated)	3371.63	High	5.16057	High	6.89715	1
	LVDQNIFSFYLSRDPDAQPGGELMLGGTDSKYYK	4	1	1	P07339	M24(Oxidation)	3840.84	High	4.99598	High	7.45267	2
	EGCEAIVDTGTSLMVGPVDEVR	4	1	1	P07339	C3(Carbamidomethyl)	2334.09	High	4.3609	High	5.63576	0
	LVDQNIFSFYLSRDPDAQPGGELMLGGTDSKYYK	2	1	1	P07339	Q4(Deamidated); N5(Deamidated)	3826.85	Medium	4.35925			2
	ISVNNVLPVFDNLMQQK	12	1	1	P07339	M14(Oxidation)	1975.03	High	4.02464	High	4.52845	0
	LVDQNIFSFYLSR	8	1	1	P07339		1601.83	High	3.83767	High	4.10229	0
	ISVNNVLPVFDNLMQQK	42	1	1	P07339	N4(Deamidated)	1960.02	High	3.82219	High	4.76542	0
	AIGAVPLIQGEYMIPCEKVSTLPAITLK	9	1	1	P07339	C16(Carbamidomethyl)	3012.66	High	3.63172	High	7.28269	1
	LVDQNIFSFYLSRDPDAQPGGELMLGGTDSK	4	1	1	P07339	Q4(Deamidated); N5(Deamidated)	3372.6	High	3.50646	High	3.9619	1
	AIGAVPLIQGEYMIPCEK	4	1	1	P07339	Q9(Deamidated); C16(Carbamidomethyl)	1990.02	High	3.39454	High	3.3616	0
	AIGAVPLIQGEYMIPCEK	4	1	1	P07339	M13(Oxidation); C16(Carbamidomethyl)	2005.02	High	3.33185	High	3.89122	0
	LLDIACWIHHK	6	1	1	P07339	C6(Carbamidomethyl)	1405.74	High	3.33037	High	3.88418	0
	LLDIACWIHHKYNSDK	1	1	1	P07339	C6(Carbamidomethyl)	2013	Medium	3.28376			1
	FDGILGMAYPR	7	1	1	P07339		1239.62	High	3.26519	High	3.16344	0
	ISVNNVLPVFDNLMQQK	3	1	1	P07339	N5(Deamidated); M14(Oxidation)	1976.03	High	2.3731			0
	FDGILGMAYPR	5	1	1	P07339	M7(Oxidation)	1255.62	High	2.25853	High	2.75359	0
	QVFGEATKQPGITFIAAKFDGILGMAYPR	1	1	1	P07339	M25(Oxidation)	3142.65			High	6.03374	2
	AYWQVHLDQVEVASGLTLCKEGCEAIVDTGTSLMVGPVDEVRELQK	3	1	1	P07339	Q9(Deamidated); C19(Carbamidomethyl); C23(Carbamidomethyl); Q45(Deamidated)	5132.53			High	4.64873	2
	AIGAVPLIQGEYMIPCEKVSTLPAITLK	1	1	1	P07339	Q9(Deamidated); C16(Carbamidomethyl)	3013.64			High	3.63943	1
P12830	Cadherin-1 OS=Homo sapiens GN=CDH1 PE=1 SV=3 - [CADH1_HUMAN]	26.08	1	14	14	246	394.21	22.45	11	104	624.053	26.08	14	142	882	97.3959	4.729
	Sequence	# PSMs	# Proteins	# Protein Groups	Protein Group Accessions	Modifications	MH+ [Da]	A2	XCorr A2	B2	XCorr B2	# Missed Cleavages
	RVEVSEDFGVGQEITSYTAQEPDTFMEQK	7	1	1	P12830		3320.54	High	8.016	High	8.65911	1
	IWRDTANWLEINPDTGAISTR	10	1	1	P12830		2429.22	High	7.28771	High	7.31157	1
	VEVSEDFGVGQEITSYTAQEPDTFMEQK	17	1	1	P12830		3164.42	High	6.84627	High	7.44045	0
	VEVSEDFGVGQEITSYTAQEPDTFMEQK	7	1	1	P12830	M25(Oxidation)	3180.43	High	6.78509	High	6.41594	0
	VFYSITGQGADTPPVGVFIIERETGWLK	19	1	1	P12830		3080.6	High	6.53214	High	7.65013	1
	VFYSITGQGADTPPVGVFIIER	30	1	1	P12830		2366.24	High	6.42112	High	6.70913	0
	DTANWLEINPDTGAISTR	19	1	1	P12830		1973.96	High	5.7304	High	6.14275	0
	VFYSITGQGADTPPVGVFIIERETGWLK	2	1	1	P12830	Q8(Deamidated)	3081.61	High	5.13908	High	4.08583	1
	IATYTLFSHAVSSNGNAVEDPMEILITVTDQNDNKPEFTQEVFK	8	1	1	P12830	N14(Deamidated); N16(Deamidated)	4915.34	High	5.05055	High	7.22232	0
	RVEVSEDFGVGQEITSYTAQEPDTFMEQK	4	1	1	P12830	Q20(Deamidated)	3321.53	High	4.9312			1
	VFYSITGQGADTPPVGVFIIER	1	1	1	P12830	Q8(Deamidated)	2367.24	High	4.84057			0
	MALEVGDYKINLK	20	1	1	P12830		1493.81	High	4.80031	High	4.95694	1
	VEVSEDFGVGQEITSYTAQEPDTFMEQK	2	1	1	P12830	Q11(Deamidated)	3165.43	High	4.58194			0
	DWVIPPISCPENEKGPFPK	21	1	1	P12830	C9(Carbamidomethyl)	2210.1	High	4.53784	High	4.89129	1
	VEVSEDFGVGQEITSYTAQEPDTFMEQKITYR	4	1	1	P12830	Q11(Deamidated)	3698.72	High	4.15493	High	4.4429	1
	RVEVSEDFGVGQEITSYTAQEPDTFMEQK	4	1	1	P12830	Q12(Deamidated); M26(Oxidation)	3337.51	High	4.07972			1
	IATYTLFSHAVSSNGNAVEDPMEILITVTDQNDNKPEFTQEVFK	2	1	1	P12830	N14(Deamidated); N16(Deamidated); M22(Oxidation)	4931.38	Medium	3.61068			0
	VEVSEDFGVGQEITSYTAQEPDTFMEQK	1	1	1	P12830	Q11(Deamidated); Q19(Deamidated)	3166.42	High	3.4906			0
	IATYTLFSHAVSSNGNAVEDPMEILITVTDQNDNKPEFTQEVFK	2	1	1	P12830	N14(Deamidated); M22(Oxidation)	4930.39	Medium	3.19581			0
	RVEVSEDFGVGQEITSYTAQEPDTFMEQK	2	1	1	P12830	Q12(Deamidated); Q20(Deamidated); M26(Oxidation)	3338.52	High	3.12741			1
	VTDADAPNTPAWEAVYTILNDDGGQFVVTTNPVNNDGILK	5	1	1	P12830	N35(Deamidated)	4246.03	High	2.84353	High	4.65463	0
	VEVSEDFGVGQEITSYTAQEPDTFMEQK	1	1	1	P12830	Q11(Deamidated); Q19(Deamidated); M25(Oxidation)	3182.42	High	2.78212			0
	VEVSEDFGVGQEITSYTAQEPDTFMEQKITYR	2	1	1	P12830	Q11(Deamidated); M25(Oxidation)	3714.72	Medium	2.73845			1
	VTDADAPNTPAWEAVYTILNDDGGQFVVTTNPVNNDGILK	7	1	1	P12830	N8(Deamidated); N20(Deamidated)	4247.06	Medium	2.73269	High	4.63472	0
	MALEVGDYKINLK	5	1	1	P12830	M1(Oxidation)	1509.8	Medium	2.62902	High	3.25203	1
	VEVSEDFGVGQEITSYTAQEPDTFMEQK	1	1	1	P12830	Q11(Deamidated); M25(Oxidation)	3181.42	Medium	2.4406			0
	IATYTLFSHAVSSNGNAVEDPMEILITVTDQNDNKPEFTQEVFK	5	1	1	P12830		4913.4			High	9.63596	0
	IATYTLFSHAVSSNGNAVEDPMEILITVTDQNDNKPEFTQEVFK	4	1	1	P12830	N16(Deamidated)	4914.38			High	7.8235	0
	IATYTLFSHAVSSNGNAVEDPMEILITVTDQNDNKPEFTQEVFK	4	1	1	P12830	N14(Deamidated); N16(Deamidated); N32(Deamidated)	4916.37			High	7.00038	0
	VTDADAPNTPAWEAVYTILNDDGGQFVVTTNPVNNDGILK	3	1	1	P12830		4245.05			High	6.8217	0
	RVEVSEDFGVGQEITSYTAQEPDTFMEQK	2	1	1	P12830	Q12(Deamidated); Q20(Deamidated)	3322.51			High	6.59547	1
	LMDNQNKDQVTTLEVSVCDCEGAAGVCR	2	1	1	P12830	C18(Carbamidomethyl); C20(Carbamidomethyl); C27(Carbamidomethyl)	3169.4			High	5.45273	1
	IWRDTANWLEINPDTGAISTR	3	1	1	P12830	N12(Deamidated)	2430.23			High	5.34798	1
	IATYTLFSHAVSSNGNAVEDPMEILITVTDQNDNKPEFTQEVFK	2	1	1	P12830	N14(Deamidated); N16(Deamidated); M22(Oxidation); N32(Deamidated)	4932.35			High	5.18558	0
	LMDNQNKDQVTTLEVSVCDCEGAAGVCRK	1	1	1	P12830	C18(Carbamidomethyl); C20(Carbamidomethyl); C27(Carbamidomethyl)	3297.5			High	5.06379	2
	VTDADAPNTPAWEAVYTILNDDGGQFVVTTNPVNNDGILKTAK	8	1	1	P12830	N8(Deamidated); N20(Deamidated)	4547.25			High	4.81566	1
	VTDADAPNTPAWEAVYTILNDDGGQFVVTTNPVNNDGILKTAK	2	1	1	P12830	N20(Deamidated)	4546.22			High	4.65088	1
	VTDADAPNTPAWEAVYTILNDDGGQFVVTTNPVNNDGILK	5	1	1	P12830	N8(Deamidated); N20(Deamidated); N31(Deamidated)	4248.04			High	4.30604	0
	DWVIPPISCPENEKGPFPK	2	1	1	P12830	C9(Carbamidomethyl); N12(Deamidated)	2211.09			High	2.94017	1
P04264	Keratin, type II cytoskeletal 1 OS=Homo sapiens GN=KRT1 PE=1 SV=6 - [K2C1_HUMAN]	26.86	1	13	14	163	382.78	26.86	13	93	288.28	23.6	12	70	644	65.999	8.11865
	Sequence	# PSMs	# Proteins	# Protein Groups	Protein Group Accessions	Modifications	MH+ [Da]	A2	XCorr A2	B2	XCorr B2	# Missed Cleavages
	FLEQQNQVLQTKWELLQQVDTSTR	11	1	1	P04264		2932.51	High	7.97366	High	7.97686	1
	NKLNDLEDALQQAKEDLAR	6	1	1	P04264		2184.13	High	7.66614	High	7.75916	2
	QISNLQQSISDAEQRGENALKDAK	10	1	1	P04264		2643.34	High	7.38319	High	5.82132	2
	TNAENEFVTIKKDVDGAYMTK	3	1	1	P04264		2374.16	High	6.87312			2
	THNLEPYFESFINNLR	23	1	1	P04264		1993.98	High	6.46186	High	6.64165	0
	SLDLDSIIAEVKAQYEDIAQK	10	1	1	P04264		2349.23	High	6.43961	High	6.45231	1
	SLNNQFASFIDKVR	20	1	1	P04264		1638.86	High	5.08419	High	4.90209	1
	THNLEPYFESFINNLRR	8	1	1	P04264	N13(Deamidated)	2151.06	Medium	4.79658	High	4.50135	1
	THNLEPYFESFINNLRR	23	1	1	P04264		2150.08	Medium	4.69088	High	4.77921	1
	QISNLQQSISDAEQRGENALK	1	1	1	P04264		2329.17	High	4.41635			1
	THNLEPYFESFINNLR	2	1	1	P04264	N13(Deamidated)	1994.97	High	4.13489			0
	SLNNQFASFIDKVR	4	1	1	P04264	N3(Deamidated)	1639.84	High	4.11902	High	3.12016	1
	SKAEAESLYQSKYEELQITAGR	3	1	1	P04264		2501.25	Medium	4.08292	High	4.49358	2
	LALDLEIATYR	7	2	2	P04264;P05787		1277.71	High	3.64409	High	3.20559	0
	SLDLDSIIAEVK	22	1	1	P04264		1302.72	High	3.53906	High	3.51863	0
	AEAESLYQSKYEELQITAGR	2	1	1	P04264		2286.12	High	2.91043	Medium	2.74598	1
	QISNLQQSISDAEQRGENALKDAK	2	1	1	P04264	Q7(Deamidated)	2644.33			High	3.71638	2
	SLDLDSIIAEVKAQYEDIAQK	2	1	1	P04264	Q14(Deamidated)	2350.21			High	3.51305	1
	FLEQQNQVLQTKWELLQQVDTSTR	3	1	1	P04264	Q10(Deamidated)	2933.5			High	3.38021	1
	WELLQQVDTSTR	1	1	1	P04264		1475.75			High	2.27189	0
P06727	Apolipoprotein A-IV OS=Homo sapiens GN=APOA4 PE=1 SV=3 - [APOA4_HUMAN]	54.55	1	20	20	219	368.529	49.49	17	91	592.07	53.03	19	128	396	45.3715	5.37646
	Sequence	# PSMs	# Proteins	# Protein Groups	Protein Group Accessions	Modifications	MH+ [Da]	A2	XCorr A2	B2	XCorr B2	# Missed Cleavages
	EAVEHLQKSELTQQLNALFQDKLGEVNTYAGDLQK	9	1	1	P06727		3958.02	High	11.9212	High	13.0533	2
	SELTQQLNALFQDKLGEVNTYAGDLQKK	7	1	1	P06727		3151.64	High	9.18362	High	9.75971	2
	SELTQQLNALFQDKLGEVNTYAGDLQK	13	1	1	P06727		3023.54	High	8.12132	High	9.57311	1
	SLAPYAQDTQEKLNHQLEGLTFQMK	23	1	1	P06727		2890.45	High	7.43588	High	7.58551	1
	SLAPYAQDTQEKLNHQLEGLTFQMKK	15	1	1	P06727		3018.55	High	7.18412	High	7.88051	2
	RVEPYGENFNKALVQQMEQLR	13	1	1	P06727		2549.29	High	6.95798	High	8.40908	2
	LGPHAGDVEGHLSFLEKDLR	7	1	1	P06727		2190.14	High	6.74211	High	6.83253	1
	EKESQDKTLSLPELEQQQEQQQEQQQEQVQMLAPLES	19	1	1	P06727	Q30(Deamidated)	4383.1	High	6.05237	High	3.01798	2
	SLAPYAQDTQEKLNHQLEGLTFQMK	10	1	1	P06727	Q10(Deamidated)	2891.44	High	5.90292	High	4.10813	1
	DLRDKVNSFFSTFK	7	1	1	P06727		1703.87	High	5.80642	High	4.89903	2
	EAVEHLQKSELTQQLNALFQDKLGEVNTYAGDLQK	10	1	1	P06727	Q20(Deamidated)	3959	High	5.49821	High	6.54274	2
	SLAELGGHLDQQVEEFR	11	1	1	P06727		1927.95	High	5.16554	High	5.58561	0
	EAVEHLQKSELTQQLNALFQDK	4	1	1	P06727		2569.33	High	5.10517	High	4.4367	1
	SLAPYAQDTQEKLNHQLEGLTFQMK	3	1	1	P06727	M24(Oxidation)	2906.43	Medium	4.73122			1
	SLAELGGHLDQQVEEFRR	13	1	1	P06727		2084.05	High	4.69712	High	4.77428	1
	IGDNLRELQQRLEPYADQLR	12	1	1	P06727		2427.28	Medium	4.65226	High	5.17615	2
	SELTQQLNALFQDK	10	1	1	P06727		1634.84	High	4.17422	High	5.22205	0
	SLAPYAQDTQEKLNHQLEGLTFQMK	4	1	1	P06727	Q7(Deamidated); Q10(Deamidated)	2892.43	High	3.94756	High	4.3267	1
	RSLAPYAQDTQEKLNHQLEGLTFQMK	2	1	1	P06727	Q11(Deamidated); Q17(Deamidated)	3048.54	Medium	3.74133			2
	ESQDKTLSLPELEQQQEQQQEQQQEQVQMLAPLES	1	1	1	P06727	Q14(Deamidated); Q15(Deamidated)	4126.96	Medium	3.26522			1
	SLAPYAQDTQEKLNHQLEGLTFQMKK	1	1	1	P06727	Q7(Deamidated); M24(Oxidation)	3035.53	Medium	3.23388			2
	LNHQLEGLTFQMKKNAEELK	1	1	1	P06727	M12(Oxidation); N15(Deamidated)	2388.22	Medium	2.37336			2
	IGDNLRELQQRLEPYADQLR	3	1	1	P06727	N4(Deamidated)	2428.27	Medium	2.36639			2
	EKESQDKTLSLPELEQQQEQQQEQQQEQVQMLAPLES	1	1	1	P06727		4382.09			High	6.28605	2
	SELTQQLNALFQDKLGEVNTYAGDLQK	2	1	1	P06727	N8(Deamidated)	3024.52			High	5.96258	1
	LTPYADEFKVKIDQTVEELR	1	1	1	P06727		2394.26			High	5.83132	2
	RSLAPYAQDTQEKLNHQLEGLTFQMK	3	1	1	P06727	Q17(Deamidated)	3047.54			High	5.48782	2
	EAVEHLQKSELTQQLNALFQDKLGEVNTYAGDLQK	2	1	1	P06727	Q7(Deamidated); N16(Deamidated); N27(Deamidated)	3961.01			Medium	5.31105	2
	EKESQDKTLSLPELEQQQEQQQEQQQEQVQMLAPLES	6	1	1	P06727	Q28(Deamidated); Q30(Deamidated)	4384.1			High	4.59933	2
	EKESQDKTLSLPELEQQQEQQQEQQQEQVQMLAPLES	2	1	1	P06727	Q26(Deamidated); Q28(Deamidated); Q30(Deamidated)	4385.09			High	4.31021	2
	ESQDKTLSLPELEQQQEQQQEQQQEQVQMLAPLES	1	1	1	P06727		4124.96			High	4.17858	1
	VEPYGENFNKALVQQMEQLR	2	1	1	P06727	N7(Deamidated)	2394.2			High	3.55894	1
	TLSLPELEQQQEQQQEQQQEQVQMLAPLES	1	1	1	P06727		3537.69			High	3.12199	0
P02771	Alpha-fetoprotein OS=Homo sapiens GN=AFP PE=1 SV=1 - [FETA_HUMAN]	50.9	1	21	21	248	355.431	47.95	17	80	820.512	50.9	21	168	609	68.633	5.68115
	Sequence	# PSMs	# Proteins	# Protein Groups	Protein Group Accessions	Modifications	MH+ [Da]	A2	XCorr A2	B2	XCorr B2	# Missed Cleavages
	KMAATAATCCQLSEDKLLACGEGAADIIIGHLCIR	8	1	1	P02771	C9(Carbamidomethyl); C10(Carbamidomethyl); C20(Carbamidomethyl); C33(Carbamidomethyl)	3817.86	High	9.81735	High	12.9012	2
	FLGDRDFNQFSSGEKNIFLASFVHEYSR	16	1	1	P02771		3310.59	High	9.10721	High	8.99551	2
	RHPFLYAPTILLWAAR	37	1	1	P02771		1925.09	High	7.37632	High	7.53487	1
	QKPQITEEQLEAVIADFSGLLEK	12	1	1	P02771		2586.37	High	6.63419	High	6.79367	0
	DLCQAQGVALQTMKQEFLINLVK	5	1	1	P02771	C3(Carbamidomethyl); Q6(Deamidated)	2648.4	High	6.12542	High	3.59955	1
	LGEYYLQNAFLVAYTKK	4	1	1	P02771		2021.07	High	6.04427	High	6.79487	1
	RPCFSSLVVDETYVPPAFSDDKFIFHK	9	1	1	P02771	C3(Carbamidomethyl)	3201.58	High	6.00382	High	7.35261	1
	KPTPASIPLFQVPEPVTSCEAYEEDRETFMNK	4	1	1	P02771	C19(Carbamidomethyl)	3710.79	High	5.86952	High	6.18753	1
	LGEYYLQNAFLVAYTK	48	1	1	P02771		1892.98	High	5.70164	High	5.87749	0
	FLGDRDFNQFSSGEKNIFLASFVHEYSR	4	1	1	P02771	N16(Deamidated)	3311.59	High	5.21851	Medium	5.55834	2
	MVKDALTAIEKPTGDEQSSGCLENQLPAFLEELCHEKEILEK	6	1	1	P02771	Q17(Deamidated); C21(Carbamidomethyl); Q25(Deamidated); C34(Carbamidomethyl)	4802.34	Medium	5.18263	Medium	5.51546	2
	QKPQITEEQLEAVIADFSGLLEK	2	1	1	P02771	Q9(Deamidated)	2587.36	High	5.12603			0
	HPFLYAPTILLWAAR	10	1	1	P02771		1768.99	High	4.89525	High	5.06117	0
	NIFLASFVHEYSR	14	1	1	P02771		1582.8	High	4.74604	High	4.50229	0
	CFQTENPLECQDKGEEELQKYIQESQALAK	4	1	1	P02771	C1(Carbamidomethyl); C10(Carbamidomethyl)	3613.7	Medium	4.58097	High	5.96852	2
	RHPQLAVSVILR	16	1	1	P02771		1388.85	High	3.684	High	5.3991	1
	CFQTENPLECQDKGEEELQKYIQESQALAK	3	1	1	P02771	C1(Carbamidomethyl); C10(Carbamidomethyl); Q11(Deamidated)	3614.7	High	3.59021			2
	DALTAIEKPTGDEQSSGCLENQLPAFLEELCHEK	2	1	1	P02771	Q14(Deamidated); C18(Carbamidomethyl); Q22(Deamidated); C31(Carbamidomethyl)	3831.79	Medium	3.5776			0
	CFQTENPLECQDKGEEELQKYIQESQALAK	1	1	1	P02771	C1(Carbamidomethyl); C10(Carbamidomethyl); Q11(Deamidated); Q19(Deamidated)	3615.67	Medium	3.27096			2
	LGEYYLQNAFLVAYTK	8	1	1	P02771	Q7(Deamidated)	1893.97	High	3.01151	High	5.3603	0
	QEFLINLVK	2	1	1	P02771		1103.65	High	2.78699	High	2.92892	0
	SCGLFQKLGEYYLQNAFLVAYTK	4	1	1	P02771	C2(Carbamidomethyl); Q14(Deamidated)	2714.38	High	2.75243	High	4.29354	1
	MVKDALTAIEKPTGDEQSSGCLENQLPAFLEELCHEKEILEK	3	1	1	P02771	C21(Carbamidomethyl); C34(Carbamidomethyl)	4800.35			High	8.89083	2
	MVKDALTAIEKPTGDEQSSGCLENQLPAFLEELCHEKEILEK	1	1	1	P02771	Q17(Deamidated); C21(Carbamidomethyl); N24(Deamidated); Q25(Deamidated); C34(Carbamidomethyl)	4803.34			High	7.85262	2
	DALTAIEKPTGDEQSSGCLENQLPAFLEELCHEKEILEK	3	1	1	P02771	C18(Carbamidomethyl); C31(Carbamidomethyl)	4442.14			High	7.82614	1
	SCGLFQKLGEYYLQNAFLVAYTK	3	1	1	P02771	C2(Carbamidomethyl)	2713.38			High	7.34775	1
	DLCQAQGVALQTMKQEFLINLVK	5	1	1	P02771	C3(Carbamidomethyl)	2647.39			High	7.17636	1
	KPTPASIPLFQVPEPVTSCEAYEEDRETFMNKFIYEIAR	1	1	1	P02771	C19(Carbamidomethyl)	4603.25			High	6.3177	2
	RHPFLYAPTILLWAARYDK	1	1	1	P02771		2331.28			High	6.05265	2
	DALTAIEKPTGDEQSSGCLENQLPAFLEELCHEKEILEK	3	1	1	P02771	C18(Carbamidomethyl); N21(Deamidated); C31(Carbamidomethyl)	4443.15			Medium	5.38196	1
	KPTPASIPLFQVPEPVTSCEAYEEDRETFMNKFIYEIAR	1	1	1	P02771	Q11(Deamidated); C19(Carbamidomethyl); N31(Deamidated)	4605.25			Medium	5.11325	2
	GYQELLEKCFQTENPLECQDKGEEELQK	2	1	1	P02771	Q3(Deamidated); C9(Carbamidomethyl); Q11(Deamidated); C18(Carbamidomethyl)	3444.57			High	4.86903	2
	KMAATAATCCQLSEDKLLACGEGAADIIIGHLCIR	1	1	1	P02771	C9(Carbamidomethyl); C10(Carbamidomethyl); Q11(Deamidated); C20(Carbamidomethyl); C33(Carbamidomethyl)	3818.86			High	4.5693	2
	DALTAIEKPTGDEQSSGCLENQLPAFLEELCHEK	2	1	1	P02771	Q14(Deamidated); C18(Carbamidomethyl); C31(Carbamidomethyl)	3830.79			High	4.34684	0
	KPTPASIPLFQVPEPVTSCEAYEEDRETFMNK	2	1	1	P02771	Q11(Deamidated); C19(Carbamidomethyl)	3711.76			High	4.22744	1
	LGEYYLQNAFLVAYTK	1	1	1	P02771	Q7(Deamidated); N8(Deamidated)	1894.96			High	2.36389	0
Q12907	Vesicular integral-membrane protein VIP36 OS=Homo sapiens GN=LMAN2 PE=1 SV=1 - [LMAN2_HUMAN]	55.9	1	17	17	344	344.347	48.6	11	74	1400.69	55.9	17	270	356	40.2031	6.94678
	Sequence	# PSMs	# Proteins	# Protein Groups	Protein Group Accessions	Modifications	MH+ [Da]	A2	XCorr A2	B2	XCorr B2	# Missed Cleavages
	LPTGYYFGASAGTGDLSDNHDIISMK	19	1	1	Q12907		2730.27	High	12.0839	High	11.6753	0
	SKEGSIWNHQPCFLKDWEMHVHFK	20	1	1	Q12907	C12(Carbamidomethyl)	3040.46	High	9.48899	High	10.1296	2
	EHSLIKPYQGVGSSSMPLWDFQGSTMLTSQYVR	44	1	1	Q12907	M16(Oxidation)	3745.8	High	8.86756	High	9.97734	0
	EHSLIKPYQGVGSSSMPLWDFQGSTMLTSQYVR	24	1	1	Q12907		3729.8	High	8.57921	High	10.2799	0
	DNFHGLAIFLDTYPNDETTER	17	1	1	Q12907		2468.14	High	6.38335	High	7.17125	0
	EHSLIKPYQGVGSSSMPLWDFQGSTMLTSQYVR	5	1	1	Q12907	M16(Oxidation); M26(Oxidation)	3761.79	High	6.29657	High	8.46295	0
	LTVMTDLEDKNEWKNCIDITGVR	9	1	1	Q12907	C16(Carbamidomethyl)	2750.36	High	6.07613	High	7.68635	2
	EHSLIKPYQGVGSSSMPLWDFQGSTMLTSQYVR	9	1	1	Q12907	Q9(Deamidated); M16(Oxidation)	3746.81	High	5.92499	High	7.54305	0
	LPTGYYFGASAGTGDLSDNHDIISMK	8	1	1	Q12907	N19(Deamidated)	2731.26	High	5.88755	High	9.25901	0
	EHSLIKPYQGVGSSSMPLWDFQGSTMLTSQYVR	22	1	1	Q12907	Q22(Deamidated)	3730.81	High	5.82108	High	6.49645	0
	SKEGSIWNHQPCFLKDWEMHVHFK	10	1	1	Q12907	C12(Carbamidomethyl); M19(Oxidation)	3056.43	Medium	5.69241	High	9.96603	2
	DRLVPGPVFGSKDNFHGLAIFLDTYPNDETTER	15	1	1	Q12907		3720.83	Medium	5.56676	High	8.46512	2
	LFQLMVEHTPDEESIDWTK	6	1	1	Q12907		2318.11	High	5.40842	High	6.4845	0
	DRLVPGPVFGSKDNFHGLAIFLDTYPNDETTER	7	1	1	Q12907	N14(Deamidated)	3721.81	High	5.38212	High	6.18387	2
	EHSLIKPYQGVGSSSMPLWDFQGSTMLTSQYVR	10	1	1	Q12907	Q9(Deamidated); M16(Oxidation); Q22(Deamidated)	3747.8	High	5.19789	High	6.39464	0
	EHSLIKPYQGVGSSSMPLWDFQGSTMLTSQYVR	4	1	1	Q12907	Q9(Deamidated); M16(Oxidation); M26(Oxidation)	3762.81	High	5.13137	High	6.64955	0
	GRLTVMTDLEDKNEWK	8	1	1	Q12907		1934.96	High	4.64011	High	6.43535	2
	NCIDITGVRLPTGYYFGASAGTGDLSDNHDIISMK	2	1	1	Q12907	N1(Deamidated); C2(Carbamidomethyl); N28(Deamidated)	3760.78	Medium	4.4129	High	7.20859	1
	LPTGYYFGASAGTGDLSDNHDIISMK	5	1	1	Q12907	M25(Oxidation)	2746.27	High	4.32439	High	7.68054	0
	DNFHGLAIFLDTYPNDETTER	6	1	1	Q12907	N15(Deamidated)	2469.12	High	4.30617	High	4.07855	0
	LVPGPVFGSKDNFHGLAIFLDTYPNDETTER	12	1	1	Q12907		3449.7	Medium	3.44339	High	5.31666	1
	NLHGDGIALWYTR	22	1	1	Q12907		1515.77	High	3.07219	High	3.82266	0
	LTVMTDLEDKNEWKNCIDITGVR	1	1	1	Q12907	N11(Deamidated); C16(Carbamidomethyl)	2751.35	Medium	2.32529			2
	NCIDITGVRLPTGYYFGASAGTGDLSDNHDIISMK	4	1	1	Q12907	C2(Carbamidomethyl)	3758.78			High	10.5785	1
	EGSIWNHQPCFLKDWEMHVHFK	9	1	1	Q12907	C10(Carbamidomethyl)	2825.31			High	7.75595	1
	SKEGSIWNHQPCFLKDWEMHVHFK	8	1	1	Q12907	N8(Deamidated); C12(Carbamidomethyl)	3041.42			High	7.67754	2
	EHSLIKPYQGVGSSSMPLWDFQGSTMLTSQYVR	6	1	1	Q12907	Q9(Deamidated); Q22(Deamidated)	3731.8			High	6.93018	0
	LFQLMVEHTPDEESIDWTKIEPSVNFLK	3	1	1	Q12907		3345.67			High	6.84221	1
	LFQLMVEHTPDEESIDWTKIEPSVNFLK	1	1	1	Q12907	M5(Oxidation)	3361.66			High	6.65889	1
	REHSLIKPYQGVGSSSMPLWDFQGSTMLTSQYVR	2	1	1	Q12907		3885.91			High	6.23657	1
	EHSLIKPYQGVGSSSMPLWDFQGSTMLTSQYVR	2	1	1	Q12907	Q9(Deamidated); M16(Oxidation); Q22(Deamidated); M26(Oxidation)	3763.8			High	5.97059	0
	SKEGSIWNHQPCFLKDWEMHVHFK	4	1	1	Q12907	Q10(Deamidated); C12(Carbamidomethyl); M19(Oxidation)	3057.43			Medium	5.83374	2
	LFQLMVEHTPDEESIDWTKIEPSVNFLK	2	1	1	Q12907	Q3(Deamidated)	3346.68			High	5.60141	1
	EGSIWNHQPCFLKDWEMHVHFK	2	1	1	Q12907	Q8(Deamidated); C10(Carbamidomethyl)	2826.3			High	5.43298	1
	LFQLMVEHTPDEESIDWTK	1	1	1	Q12907	M5(Oxidation)	2334.09			High	4.81009	0
	LFQLMVEHTPDEESIDWTKIEPSVNFLK	3	1	1	Q12907	Q3(Deamidated); M5(Oxidation)	3362.68			Medium	3.99121	1
	LVPGPVFGSKDNFHGLAIFLDTYPNDETTER	2	1	1	Q12907	N12(Deamidated)	3450.69			High	3.92453	1
	LTVMTDLEDKNEWKNCIDITGVR	1	1	1	Q12907	M4(Oxidation); N11(Deamidated); C16(Carbamidomethyl)	2767.35			Medium	3.69448	2
	DRLVPGPVFGSKDNFHGLAIFLDTYPNDETTER	1	1	1	Q12907	N14(Deamidated); N27(Deamidated)	3722.83			High	3.63127	2
	LTVMTDLEDKNEWK	2	1	1	Q12907		1721.84			High	3.61399	1
	EGSIWNHQPCFLKDWEMHVHFK	1	1	1	Q12907	C10(Carbamidomethyl); M17(Oxidation)	2841.3			Medium	3.60299	1
	NCIDITGVRLPTGYYFGASAGTGDLSDNHDIISMK	1	1	1	Q12907	N1(Deamidated); C2(Carbamidomethyl)	3759.78			Medium	3.55395	1
	NLHGDGIALWYTR	1	1	1	Q12907	N1(Deamidated)	1516.76			High	2.95911	0
	DGRWTELAGCTADFR	1	1	1	Q12907	C10(Carbamidomethyl)	1754.79			High	2.95612	1
	KNLHGDGIALWYTR	2	1	1	Q12907		1643.87			Medium	2.56751	1
P02753	Retinol-binding protein 4 OS=Homo sapiens GN=RBP4 PE=1 SV=3 - [RET4_HUMAN]	64.18	1	10	10	331	325.358	59.2	8	96	991.841	64.18	10	235	201	22.9953	6.07471
	Sequence	# PSMs	# Proteins	# Protein Groups	Protein Group Accessions	Modifications	MH+ [Da]	A2	XCorr A2	B2	XCorr B2	# Missed Cleavages
	LLNNWDVCADMVGTFTDTEDPAKFK	28	1	1	P02753	C8(Carbamidomethyl)	2887.33	High	8.24716	High	9.19099	1
	GNDDHWIVDTDYDTYAVQYSCR	20	1	1	P02753	C21(Carbamidomethyl)	2693.12	High	7.29007	High	6.88861	0
	KDPEGLFLQDNIVAEFSVDETGQMSATAK	57	1	1	P02753		3140.52	High	6.96613	High	8.12399	1
	LLNLDGTCADSYSFVFSRDPNGLPPEAQK	28	1	1	P02753	C8(Carbamidomethyl)	3211.53	High	6.26381	High	6.61335	1
	VRLLNNWDVCADMVGTFTDTEDPAKFK	6	1	1	P02753	C10(Carbamidomethyl)	3142.5	High	6.14679	High	8.35589	2
	LLNNWDVCADMVGTFTDTEDPAKFK	4	1	1	P02753	C8(Carbamidomethyl); M11(Oxidation)	2903.34	High	5.63679	High	7.24669	1
	MKYWGVASFLQK	21	1	1	P02753		1457.76	High	5.23725	High	5.21664	1
	LLNLDGTCADSYSFVFSRDPNGLPPEAQK	42	1	1	P02753	C8(Carbamidomethyl); N21(Deamidated)	3212.53	High	5.20671	High	5.58696	1
	LLNLDGTCADSYSFVFSR	11	1	1	P02753	C8(Carbamidomethyl)	2064.97	High	5.09293	High	5.72237	0
	KDPEGLFLQDNIVAEFSVDETGQMSATAK	38	1	1	P02753	N11(Deamidated)	3141.51	High	4.27724	High	5.59171	1
	LLNLDGTCADSYSFVFSRDPNGLPPEAQK	14	1	1	P02753	N3(Deamidated); C8(Carbamidomethyl); N21(Deamidated)	3213.51	High	4.04633	High	4.38572	1
	KDPEGLFLQDNIVAEFSVDETGQMSATAK	5	1	1	P02753	Q9(Deamidated); N11(Deamidated)	3142.49	High	4.00875	High	3.6356	1
	GNDDHWIVDTDYDTYAVQYSCR	10	1	1	P02753	Q18(Deamidated); C21(Carbamidomethyl)	2694.12	High	3.69945	High	4.01816	0
	LLNNWDVCADMVGTFTDTEDPAKFK	4	1	1	P02753	N4(Deamidated); C8(Carbamidomethyl); M11(Oxidation)	2904.31	High	3.68658	Medium	2.74779	1
	KDPEGLFLQDNIVAEFSVDETGQMSATAK	7	1	1	P02753	Q9(Deamidated); M24(Oxidation)	3157.51	High	3.16023	High	3.00993	1
	YWGVASFLQK	11	1	1	P02753		1198.63	High	3.06539	High	3.13505	0
	LLNNWDVCADMVGTFTDTEDPAKFK	12	1	1	P02753	N4(Deamidated); C8(Carbamidomethyl)	2888.33	High	2.96868	High	7.58282	1
	MKYWGVASFLQK	5	1	1	P02753	M1(Oxidation)	1473.75	High	2.90751	High	2.94184	1
	YWGVASFLQKGNDDHWIVDTDYDTYAVQYSCR	1	1	1	P02753	C31(Carbamidomethyl)	3872.74			High	6.43679	1
	VRLLNNWDVCADMVGTFTDTEDPAKFK	4	1	1	P02753	N5(Deamidated); C10(Carbamidomethyl)	3143.51			High	4.26884	2
	KDPEGLFLQDNIVAEFSVDETGQMSATAK	2	1	1	P02753	Q9(Deamidated); Q23(Deamidated); M24(Oxidation)	3158.5			Medium	2.80015	1
	FSGTWYAMAK	1	1	1	P02753		1161.54			Medium	2.05912	0
P08582	Melanotransferrin OS=Homo sapiens GN=MFI2 PE=1 SV=2 - [TRFM_HUMAN]	54.34	1	27	27	260	312.692	42.14	19	75	956.512	54.34	25	185	738	80.1633	5.93506
	Sequence	# PSMs	# Proteins	# Protein Groups	Protein Group Accessions	Modifications	MH+ [Da]	A2	XCorr A2	B2	XCorr B2	# Missed Cleavages
	HSTVLENTDGKTLPSWGQALLSQDFELLCR	17	1	1	P08582	C29(Carbamidomethyl)	3415.69	High	8.28721	High	11.6335	1
	HSTVLENTDGKTLPSWGQALLSQDFELLCR	13	1	1	P08582	Q18(Deamidated); C29(Carbamidomethyl)	3416.69	High	7.96933	High	8.33664	1
	GTSADHCVQLIAAQEADAITLDGGAIYEAGKEHGLKPVVGEVYDQEVGTSYYAVAVVRR	5	1	1	P08582	C7(Carbamidomethyl); Q14(Deamidated); Q45(Deamidated)	6249.12	High	7.65071	High	7.53139	2
	LFSHEGSSFQMFSSEAYGQKDLLFK	8	1	1	P08582		2883.36	High	7.31254	High	8.69228	1
	HTTVFDNTNGHNSEPWAAELRSEDYELLCPNGAR	4	1	1	P08582	C29(Carbamidomethyl)	3900.76	High	6.51375	High	8.01573	1
	DLLFKDSTSELVPIATQTYEAWLGHEYLHAMK	3	1	1	P08582	Q17(Deamidated)	3707.85	High	6.39258	High	7.98932	1
	DSTSELVPIATQTYEAWLGHEYLHAMK	11	1	1	P08582		3090.49	High	6.29995	High	8.75961	0
	HTTVFDNTNGHNSEPWAAELRSEDYELLCPNGAR	24	1	1	P08582	C29(Carbamidomethyl); N31(Deamidated)	3901.77	High	6.207	High	7.58063	1
	GTSADHCVQLIAAQEADAITLDGGAIYEAGKEHGLKPVVGEVYDQEVGTSYYAVAVVRR	1	1	1	P08582	C7(Carbamidomethyl); Q9(Deamidated); Q14(Deamidated); Q45(Deamidated)	6250.1	High	6.19923			2
	SCHAGFGSPAGWDVPVGALIQR	10	1	1	P08582	C2(Carbamidomethyl)	2282.11	High	5.99777	High	6.1928	0
	DSTSELVPIATQTYEAWLGHEYLHAMK	5	1	1	P08582	Q12(Deamidated)	3091.49	High	5.6121	Medium	3.96415	0
	GTSADHCVQLIAAQEADAITLDGGAIYEAGKEHGLKPVVGEVYDQEVGTSYYAVAVVR	2	1	1	P08582	C7(Carbamidomethyl); Q14(Deamidated); Q45(Deamidated)	6093	Medium	5.53847	Medium	5.36942	1
	TYGLVPAAGEHYAPEDSSNSYYVVAVVR	7	1	1	P08582		3014.45	High	5.3199	High	5.70398	0
	LFSHEGSSFQMFSSEAYGQK	7	1	1	P08582	Q10(Deamidated)	2268.01	High	5.00261	High	4.09851	0
	LFSHEGSSFQMFSSEAYGQK	5	1	1	P08582		2267.01	High	4.8976	High	6.67867	0
	TVGWNVPVGYLVESGR	28	1	1	P08582		1732.9	High	4.66924	High	4.8912	0
	AVSDYFGGSCVPGAGETSYSESLCR	3	1	1	P08582	C10(Carbamidomethyl); C24(Carbamidomethyl)	2656.13	High	4.64726	High	5.11074	0
	TLPSWGQALLSQDFELLCR	8	1	1	P08582	C18(Carbamidomethyl)	2234.15	High	4.53186	High	5.60226	0
	HTTVFDNTNGHNSEPWAAELRSEDYELLCPNGAR	7	1	1	P08582	N12(Deamidated); C29(Carbamidomethyl); N31(Deamidated)	3902.76	Medium	4.47915	High	6.29966	1
	TYGLVPAAGEHYAPEDSSNSYYVVAVVRR	7	1	1	P08582		3170.56	Medium	4.22039	High	4.62737	1
	TVGWNVPVGYLVESGRLSVMGCDVLK	7	1	1	P08582	C22(Carbamidomethyl)	2835.47	High	4.06781	High	6.46079	1
	MFDSSNYHGQDLLFKDATVR	4	1	1	P08582		2344.1	Medium	3.69068	High	4.798	1
	GTSADHCVQLIAAQEADAITLDGGAIYEAGK	1	1	1	P08582	C7(Carbamidomethyl)	3145.52	High	2.98181			0
	GLLCDPNRLPPYLR	6	1	1	P08582	C4(Carbamidomethyl)	1683.9	Medium	2.73171	High	3.78405	1
	TYGLVPAAGEHYAPEDSSNSYYVVAVVRR	2	1	1	P08582	N19(Deamidated)	3171.55	Medium	2.48263	Medium	2.75165	1
	TYGLVPAAGEHYAPEDSSNSYYVVAVVR	2	1	1	P08582	N19(Deamidated)	3015.45	Medium	2.37957	High	3.91461	0
	MFDSSNYHGQDLLFK	1	1	1	P08582		1801.82	Medium	2.31635			0
	LFSHEGSSFQMFSSEAYGQKDLLFKDSTSELVPIATQTYEAWLGHEYLHAMK	13	1	1	P08582		5954.86			High	12.2296	2
	DLLFKDSTSELVPIATQTYEAWLGHEYLHAMK	4	1	1	P08582		3706.85			High	9.58664	1
	GTSADHCVQLIAAQEADAITLDGGAIYEAGKEHGLKPVVGEVYDQEVGTSYYAVAVVRR	2	1	1	P08582	C7(Carbamidomethyl)	6247.11			High	8.99427	2
	GTSADHCVQLIAAQEADAITLDGGAIYEAGKEHGLKPVVGEVYDQEVGTSYYAVAVVR	2	1	1	P08582	C7(Carbamidomethyl); Q45(Deamidated)	6092.02			High	8.77438	1
	AEVSQFAACNLAQIPPHAVMVRPDTNIFTVYGLLDKAQDLFGDDHNKNGFK	2	1	1	P08582	C9(Carbamidomethyl); Q38(Deamidated)	5673.82			High	8.14118	2
	AEVSQFAACNLAQIPPHAVMVRPDTNIFTVYGLLDKAQDLFGDDHNKNGFK	8	1	1	P08582	C9(Carbamidomethyl); N26(Deamidated); N46(Deamidated)	5674.82			High	8.07653	2
	AEVSQFAACNLAQIPPHAVMVRPDTNIFTVYGLLDKAQDLFGDDHNKNGFK	1	1	1	P08582	C9(Carbamidomethyl)	5672.78			High	7.89227	2
	GTSADHCVQLIAAQEADAITLDGGAIYEAGKEHGLKPVVGEVYDQEVGTSYYAVAVVR	1	1	1	P08582	C7(Carbamidomethyl)	6091.01			High	7.50082	1
	CLAEGAGDVAFVKHSTVLENTDGKTLPSWGQALLSQDFELLCR	1	1	1	P08582	C1(Carbamidomethyl); C42(Carbamidomethyl)	4733.32			High	7.45922	2
	AEVSQFAACNLAQIPPHAVMVRPDTNIFTVYGLLDKAQDLFGDDHNKNGFK	2	1	1	P08582	Q5(Deamidated); C9(Carbamidomethyl); Q13(Deamidated); Q38(Deamidated)	5675.8			High	6.90502	2
	CLAEGAGDVAFVKHSTVLENTDGKTLPSWGQALLSQDFELLCR	2	1	1	P08582	C1(Carbamidomethyl); Q31(Deamidated); C42(Carbamidomethyl)	4734.34			High	6.6808	2
	LFSHEGSSFQMFSSEAYGQKDLLFKDSTSELVPIATQTYEAWLGHEYLHAMK	1	1	1	P08582	Q19(Deamidated); Q37(Deamidated)	5956.83			Medium	6.64192	2
	LFSHEGSSFQMFSSEAYGQKDLLFKDSTSELVPIATQTYEAWLGHEYLHAMK	1	1	1	P08582	M51(Oxidation)	5970.84			High	6.28699	2
	LFSHEGSSFQMFSSEAYGQKDLLFK	1	1	1	P08582	M11(Oxidation)	2899.37			High	5.6079	1
	EHGLKPVVGEVYDQEVGTSYYAVAVVRR	2	1	1	P08582		3120.6			High	5.2757	1
	HSTVLENTDGKTLPSWGQALLSQDFELLCRDGSR	1	1	1	P08582	C29(Carbamidomethyl)	3830.88			High	5.13428	2
	DSTSELVPIATQTYEAWLGHEYLHAMK	1	1	1	P08582	M26(Oxidation)	3106.5			High	4.94315	0
	RSCHAGFGSPAGWDVPVGALIQR	2	1	1	P08582	C3(Carbamidomethyl)	2438.22			High	4.47001	1
	LFSHEGSSFQMFSSEAYGQKDLLFK	1	1	1	P08582	Q10(Deamidated)	2884.35			High	4.40288	1
	EHGLKPVVGEVYDQEVGTSYYAVAVVRR	1	1	1	P08582	Q14(Deamidated)	3121.61			High	4.27805	1
	HSTVLENTDGKTLPSWGQALLSQDFELLCRDGSR	2	1	1	P08582	Q18(Deamidated); Q23(Deamidated); C29(Carbamidomethyl)	3832.88			High	4.23402	2
	HTTVFDNTNGHNSEPWAAELRSEDYELLCPNGAR	5	1	1	P08582	N9(Deamidated); N12(Deamidated); C29(Carbamidomethyl); N31(Deamidated)	3903.75			High	4.22676	1
	HSTVLENTDGKTLPSWGQALLSQDFELLCR	1	1	1	P08582	Q18(Deamidated); Q23(Deamidated); C29(Carbamidomethyl)	3417.7			High	4.11991	1
	EHGLKPVVGEVYDQEVGTSYYAVAVVR	1	1	1	P08582	Q14(Deamidated)	2965.52			High	4.01102	0
	TVGWNVPVGYLVESGRLSVMGCDVLK	1	1	1	P08582	N5(Deamidated); C22(Carbamidomethyl)	2836.46			Medium	3.49897	1
	TVGWNVPVGYLVESGRLSVMGCDVLK	1	1	1	P08582	M20(Oxidation); C22(Carbamidomethyl)	2851.45			High	3.27098	1
	LFSHEGSSFQMFSSEAYGQK	1	1	1	P08582	M11(Oxidation)	2283			High	3.22158	0
	IQAEQVDAVTLSGEDIYTAGK	1	1	1	P08582		2208.11			High	2.98387	0
P08758	Annexin A5 OS=Homo sapiens GN=ANXA5 PE=1 SV=2 - [ANXA5_HUMAN]	52.81	1	13	13	166	312.448	50	12	74	399.399	52.81	13	92	320	35.9144	5.04639
	Sequence	# PSMs	# Proteins	# Protein Groups	Protein Group Accessions	Modifications	MH+ [Da]	A2	XCorr A2	B2	XCorr B2	# Missed Cleavages
	AIKQVYEEEYGSSLEDDVVGDTSGYYQR	14	1	1	P08758		3200.46	High	7.88582	High	7.21922	1
	NFATSLYSMIKGDTSGDYKK	17	1	1	P08758		2226.07	High	7.22013	High	7.17944	2
	QVYEEEYGSSLEDDVVGDTSGYYQR	10	1	1	P08758		2888.23	High	6.80337	High	6.53139	0
	NFATSLYSMIKGDTSGDYKK	2	1	1	P08758	M9(Oxidation)	2242.08	High	5.26343			2
	DLLDDLKSELTGKFEK	11	1	1	P08758		1850.98	High	5.21192	High	5.75331	2
	SIPAYLAETLYYAMKGAGTDDHTLIR	10	1	1	P08758		2870.44	High	5.13967	High	7.53979	1
	GLGTDEESILTLLTSR	28	1	1	P08758		1704.91	High	5.11535	High	5.19534	0
	AMKGLGTDEESILTLLTSR	9	1	1	P08758		2035.08	High	4.92327	High	5.23781	1
	WGTDEEKFITIFGTR	12	1	1	P08758		1799.89	High	4.677	High	4.82131	1
	SIPAYLAETLYYAMK	22	1	1	P08758		1733.88	High	4.02641	High	3.89646	0
	KNFATSLYSMIK	3	1	1	P08758		1402.74	High	3.50433	High	2.97784	1
	NFATSLYSMIK	9	1	1	P08758		1274.65	High	3.47199	High	3.61691	0
	MLVVLLQANRDPDAGIDEAQVEQDAQALFQAGELK	2	1	1	P08758	Q7(Deamidated); N9(Deamidated); Q20(Deamidated)	3798.91	High	3.39833			1
	AMKGLGTDEESILTLLTSR	1	1	1	P08758	M2(Oxidation)	2051.08	High	3.1494			1
	SIPAYLAETLYYAMK	2	1	1	P08758	M14(Oxidation)	1749.88	Medium	2.51069			0
	MLVVLLQANRDPDAGIDEAQVEQDAQALFQAGELK	4	1	1	P08758		3795.9			High	6.51164	1
	MLVVLLQANRDPDAGIDEAQVEQDAQALFQAGELK	7	1	1	P08758	Q23(Deamidated)	3796.94			High	6.08038	1
	AIKQVYEEEYGSSLEDDVVGDTSGYYQR	2	1	1	P08758	Q4(Deamidated)	3201.44			High	4.44011	1
	SEIDLFNIR	1	1	1	P08758		1106.58			High	2.14985	0
P02768	Serum albumin OS=Homo sapiens GN=ALB PE=1 SV=2 - [ALBU_HUMAN]	50.57	1	25	26	190	311.356	40.89	19	76	513.853	49.1	24	114	609	69.3215	6.27783
	Sequence	# PSMs	# Proteins	# Protein Groups	Protein Group Accessions	Modifications	MH+ [Da]	A2	XCorr A2	B2	XCorr B2	# Missed Cleavages
	SHCIAEVENDEMPADLPSLAADFVESK	5	1	1	P02768	C3(Carbamidomethyl)	2974.34	High	7.8778	High	6.61335	0
	RHPYFYAPELLFFAKR	16	1	1	P02768		2055.1	High	7.28439	High	7.52649	2
	LVRPEVDVMCTAFHDNEETFLKK	3	1	1	P02768	C10(Carbamidomethyl)	2778.36	High	6.61836	High	6.84018	1
	TCVADESAENCDKSLHTLFGDKLCTVATLR	2	1	1	P02768	C2(Carbamidomethyl); C11(Carbamidomethyl); C24(Carbamidomethyl)	3411.61	High	6.49865	High	4.53679	2
	SHCIAEVENDEMPADLPSLAADFVESKDVCK	4	1	1	P02768	C3(Carbamidomethyl); C30(Carbamidomethyl)	3476.57	High	6.24043	High	7.18593	1
	VFDEFKPLVEEPQNLIK	15	1	1	P02768		2045.1	High	5.52573	High	5.99455	0
	RHPYFYAPELLFFAK	17	1	1	P02768		1899	High	5.41561	High	6.06094	1
	RHPDYSVVLLLR	14	1	1	P02768		1467.84	High	5.23328	High	5.77548	1
	QNCELFEQLGEYKFQNALLVR	1	1	1	P02768	C3(Carbamidomethyl)	2599.3	High	4.92166			1
	CCTESLVNRRPCFSALEVDETYVPK	1	1	1	P02768	C1(Carbamidomethyl); C2(Carbamidomethyl); C12(Carbamidomethyl)	3030.4	Medium	4.8001			1
	EQLKAVMDDFAAFVEK	10	1	1	P02768		1840.92	High	4.77998	High	4.97101	1
	SLHTLFGDKLCTVATLR	4	1	1	P02768	C11(Carbamidomethyl)	1932.03	High	4.60245	High	5.14023	1
	AEFAEVSKLVTDLTK	13	1	1	P02768		1650.89	High	4.50006	High	5.18487	1
	ATKEQLKAVMDDFAAFVEK	7	1	1	P02768		2141.1	High	4.27166	High	6.99405	2
	NYAEAKDVFLGMFLYEYAR	1	1	1	P02768		2300.11	High	3.90071			1
	NYAEAKDVFLGMFLYEYAR	3	1	1	P02768	M12(Oxidation)	2316.1	High	3.84099	High	4.16247	1
	TCVADESAENCDKSLHTLFGDKLCTVATLR	1	1	1	P02768	C2(Carbamidomethyl); N10(Deamidated); C11(Carbamidomethyl); C24(Carbamidomethyl)	3412.6	Medium	3.57131			2
	DVFLGMFLYEYAR	3	1	1	P02768	M6(Oxidation)	1639.78	High	3.16024	High	3.06012	0
	AVMDDFAAFVEK	12	1	1	P02768		1342.63	High	3.139	High	3.43595	0
	SHCIAEVENDEMPADLPSLAADFVESK	2	1	1	P02768	C3(Carbamidomethyl); N9(Deamidated)	2975.34	High	3.04179	High	5.14389	0
	ALVLIAFAQYLQQCPFEDHVK	4	1	1	P02768	C14(Carbamidomethyl)	2490.3	High	2.97104	High	5.99191	0
	ALVLIAFAQYLQQCPFEDHVK	19	1	1	P02768	Q9(Deamidated); Q12(Deamidated); C14(Carbamidomethyl)	2492.26	High	2.8883	High	3.17968	0
	HPYFYAPELLFFAKR	1	1	1	P02768		1898.99	Medium	2.33851			1
	VFDEFKPLVEEPQNLIKQNCELFEQLGEYKFQNALLVR	3	1	1	P02768	C20(Carbamidomethyl)	4625.39			High	10.6231	2
	RPCFSALEVDETYVPKEFNAETFTFHADICTLSEKER	1	1	1	P02768	C3(Carbamidomethyl); C30(Carbamidomethyl)	4437.1			High	8.35047	2
	ALVLIAFAQYLQQCPFEDHVKLVNEVTEFAK	3	1	1	P02768	C14(Carbamidomethyl)	3620.89			High	7.51003	1
	RMPCAEDYLSVVLNQLCVLHEK	5	1	1	P02768	C4(Carbamidomethyl); C17(Carbamidomethyl)	2674.32			High	7.25531	1
	RMPCAEDYLSVVLNQLCVLHEKTPVSDR	4	1	1	P02768	C4(Carbamidomethyl); N14(Deamidated); C17(Carbamidomethyl)	3330.65			High	6.22949	2
	RMPCAEDYLSVVLNQLCVLHEK	2	1	1	P02768	C4(Carbamidomethyl); N14(Deamidated); C17(Carbamidomethyl)	2675.32			High	4.72581	1
	ALVLIAFAQYLQQCPFEDHVKLVNEVTEFAK	2	1	1	P02768	Q9(Deamidated); Q12(Deamidated); C14(Carbamidomethyl)	3622.87			High	4.69591	1
	SHCIAEVENDEMPADLPSLAADFVESKDVCKNYAEAK	2	1	1	P02768	C3(Carbamidomethyl); N9(Deamidated); C30(Carbamidomethyl)	4153.88			High	4.35576	2
	DVCKNYAEAKDVFLGMFLYEYAR	1	1	1	P02768	C3(Carbamidomethyl)	2802.33			High	4.1481	2
	ALVLIAFAQYLQQCPFEDHVKLVNEVTEFAK	3	1	1	P02768	Q9(Deamidated); C14(Carbamidomethyl)	3621.87			Medium	4.05192	1
	ALVLIAFAQYLQQCPFEDHVK	3	1	1	P02768	Q9(Deamidated); C14(Carbamidomethyl)	2491.27			High	3.65314	0
	QNCELFEQLGEYKFQNALLVR	3	1	1	P02768	C3(Carbamidomethyl); Q8(Deamidated)	2600.3			High	3.50229	1
P35527	Keratin, type I cytoskeletal 9 OS=Homo sapiens GN=KRT9 PE=1 SV=3 - [K1C9_HUMAN]	31.94	1	15	15	94	286.416	31.94	15	62	161.336	30.02	11	32	623	62.0268	5.23682
	Sequence	# PSMs	# Proteins	# Protein Groups	Protein Group Accessions	Modifications	MH+ [Da]	A2	XCorr A2	B2	XCorr B2	# Missed Cleavages
	NRKDIENQYETQITQIEHEVSSSGQEVQSSAK	9	1	1	P35527		3662.75	High	14.3389	High	11.8496	2
	DIENQYETQITQIEHEVSSSGQEVQSSAK	3	1	1	P35527		3264.51	High	8.43488	High	7.24956	0
	MRLEKEIETYHNLLEGGQEDFESSGAGK	9	1	1	P35527		3167.49	High	8.41934	High	9.08027	2
	DIENQYETQITQIEHEVSSSGQEVQSSAKEVTQLR	1	1	1	P35527		3990.91	High	8.08045			1
	EIETYHNLLEGGQEDFESSGAGKIGLGGR	1	1	1	P35527		3063.47	High	7.00086			1
	NYSPYYNTIDDLKDQIVDLTVGNNK	7	1	1	P35527		2902.41	High	6.92295	High	6.01243	1
	MRLEKEIETYHNLLEGGQEDFESSGAGK	4	1	1	P35527	M1(Oxidation)	3183.49	High	6.61228	High	4.70051	2
	NYSPYYNTIDDLKDQIVDLTVGNNKTLLDIDNTR	2	1	1	P35527		3943.96	High	6.32119	High	9.10952	2
	HGVQELEIELQSQLSKK	6	1	1	P35527		1966.06	High	5.94149	High	5.83935	1
	KDIENQYETQITQIEHEVSSSGQEVQSSAK	3	1	1	P35527	Q13(Deamidated)	3393.58	High	5.67558			1
	NYSPYYNTIDDLKDQIVDLTVGNNKTLLDIDNTR	6	1	1	P35527	Q15(Deamidated)	3944.97	High	5.38459			2
	HGVQELEIELQSQLSK	10	1	1	P35527		1837.96	High	5.33627	High	6.02314	0
	NRKDIENQYETQITQIEHEVSSSGQEVQSSAK	6	1	1	P35527	N7(Deamidated)	3663.74	Medium	5.22827	High	7.42201	2
	SDLEMQYETLQEELMALKK	1	1	1	P35527		2299.12	High	4.89669			1
	GGGGSFGYSYGGGSGGGFSASSLGGGFGGGSR	5	1	1	P35527		2705.16	High	4.65476	High	4.1208	0
	EIETYHNLLEGGQEDFESSGAGK	1	1	1	P35527		2510.13	High	4.03513			0
	TLNDMRQEYEQLIAK	10	1	1	P35527		1851.93	High	3.90558	High	3.05423	1
	QVLDNLTMEKSDLEMQYETLQEELMALKK	2	1	1	P35527	Q1(Deamidated); N5(Deamidated)	3472.71	Medium	3.47249			2
	DIENQYETQITQIEHEVSSSGQEVQSSAKEVTQLR	1	1	1	P35527	Q5(Deamidated); Q9(Deamidated)	3992.9	Medium	3.27557			1
	DIENQYETQITQIEHEVSSSGQEVQSSAK	2	1	1	P35527	N4(Deamidated); Q5(Deamidated)	3266.51	High	3.11077			0
	NYSPYYNTIDDLKDQIVDLTVGNNK	1	1	1	P35527	N1(Deamidated); N7(Deamidated)	2904.4	High	2.9624			1
	KDIENQYETQITQIEHEVSSSGQEVQSSAK	2	1	1	P35527	Q10(Deamidated); Q13(Deamidated)	3394.59			High	4.9678	1
	MRLEKEIETYHNLLEGGQEDFESSGAGK	1	1	1	P35527	N12(Deamidated); Q18(Deamidated)	3169.49			High	4.15719	2
	QVLDNLTMEKSDLEMQYETLQEELMALKK	1	1	1	P35527	Q21(Deamidated); M25(Oxidation)	3487.71			Medium	3.42562	2
O43707	Alpha-actinin-4 OS=Homo sapiens GN=ACTN4 PE=1 SV=2 - [ACTN4_HUMAN]	45.77	1	22	32	157	260.418	36.11	20	63	478.685	41.49	27	94	911	104.788	5.43994
	Sequence	# PSMs	# Proteins	# Protein Groups	Protein Group Accessions	Modifications	MH+ [Da]	A2	XCorr A2	B2	XCorr B2	# Missed Cleavages
	KHEAFESDLAAHQDRVEQIAAIAQELNELDYYDSHNVNTR	11	1	1	O43707		4640.2	High	11.6522	High	11.9477	2
	SIVDYKPNLDLLEQQHQLIQEALIFDNKHTNYTMEHIR	7	1	1	O43707		4607.35	High	9.45279	High	12.777	1
	ISIEMNGTLEDQLSHLKQYER	5	1	1	O43707		2504.25	High	7.6437	High	8.64907	1
	AIMTYVSSFYHAFSGAQKAETAANR	6	2	2	P12814;O43707		2721.31	High	7.48934	High	8.40851	1
	FAIQDISVEETSAKEGLLLWCQRK	6	2	2	P12814;O43707	C21(Carbamidomethyl)	2821.46	High	7.052	High	7.91131	2
	ISIEMNGTLEDQLSHLKQYER	2	1	1	O43707	M5(Oxidation)	2520.25	High	7.02672			1
	KDDPVTNLNNAFEVAEKYLDIPK	5	1	1	O43707		2633.36	High	6.57426	High	6.24907	2
	SIVDYKPNLDLLEQQHQLIQEALIFDNKHTNYTMEHIR	6	1	1	O43707	N27(Deamidated)	4608.29	High	6.23417			1
	FAIQDISVEETSAKEGLLLWCQR	4	2	2	P12814;O43707	Q4(Deamidated); C21(Carbamidomethyl)	2694.36	High	6.03794	High	5.58979	1
	ISIEMNGTLEDQLSHLKQYER	6	1	1	O43707	N6(Deamidated)	2505.23	High	5.90981	High	6.18975	1
	KHEAFESDLAAHQDRVEQIAAIAQELNELDYYDSHNVNTR	4	1	1	O43707	Q13(Deamidated); Q18(Deamidated)	4642.21	High	5.5022	High	9.46128	2
	AIMTYVSSFYHAFSGAQK	8	2	2	P12814;O43707		2007.97	High	5.4244	High	5.62018	0
	SIVDYKPNLDLLEQQHQLIQEALIFDNK	1	1	1	O43707		3324.74	High	4.94578			0
	SIVDYKPNLDLLEQQHQLIQEALIFDNK	9	1	1	O43707	Q20(Deamidated)	3325.74	Medium	4.85155	High	5.44729	0
	LMLLLEVISGERLPKPER	8	1	1	O43707		2093.22	Medium	4.31385	High	4.66562	1
	AGTQIENIDEDFRDGLK	1	1	1	O43707		1920.93	High	4.30403			1
	VEQIAAIAQELNELDYYDSHNVNTR	2	1	1	O43707	Q9(Deamidated)	2906.41	High	3.99627			0
	VGWEQLLTTIAR	11	2	2	P12814;O43707		1386.78	High	3.90789	High	3.95143	0
	EALEKTEKQLEAIDQLHLEYAK	3	1	1	O43707		2599.36	Medium	3.63544	High	4.97991	2
	LASDLLEWIRR	4	2	2	P12814;O43707		1371.77	High	3.1768	High	3.0953	1
	MAPYQGPDAVPGALDYKSFSTALYGESDL	2	1	1	O43707		3063.43	High	3.1186	High	4.7981	1
	GYEEWLLNEIR	1	2	2	P12814;O43707		1421.71	High	2.90716			0
	ACLISLGYDVENDRQGEAEFNR	2	1	1	O43707	C2(Carbamidomethyl); Q15(Deamidated)	2557.19	High	2.80125			1
	LASDLLEWIR	1	2	2	P12814;O43707		1215.68	High	2.5854			0
	YLDIPKMLDAEDIVNTARPDEK	6	1	1	O43707		2546.28	Medium	2.34048	High	6.73847	1
	AIMTYVSSFYHAFSGAQKAETAANRICK	3	2	2	P12814;O43707	C27(Carbamidomethyl)	3122.52			High	8.57259	2
	MVSDINNGWQHLEQAEKGYEEWLLNEIR	2	1	1	O43707		3401.64			High	7.92052	1
	SIVDYKPNLDLLEQQHQLIQEALIFDNKHTNYTMEHIRVGWEQLLTTIAR	2	1	1	O43707	Q17(Deamidated); Q20(Deamidated); Q43(Deamidated)	5978.1			High	7.85094	2
	KHEAFESDLAAHQDRVEQIAAIAQELNELDYYDSHNVNTR	2	1	1	O43707	Q24(Deamidated)	4641.21			High	7.4627	2
	FAIQDISVEETSAKEGLLLWCQR	3	2	2	P12814;O43707	C21(Carbamidomethyl)	2693.37			High	7.23411	1
	HRDYETATLSDIKALIR	2	1	1	O43707		2002.07			High	6.9411	2
	MVSDINNGWQHLEQAEKGYEEWLLNEIR	5	1	1	O43707	N7(Deamidated)	3402.62			High	6.69937	1
	NVNVQNFHISWKDGLAFNALIHR	1	1	1	O43707		2693.42			High	6.68295	1
	MEEIGRISIEMNGTLEDQLSHLKQYER	2	1	1	O43707	N12(Deamidated)	3220.59			High	6.55289	2
	MEEIGRISIEMNGTLEDQLSHLKQYER	1	1	1	O43707		3219.58			High	6.42404	2
	VLAVNQENEHLMEDYEKLASDLLEWIRR	1	1	1	O43707		3413.73			Medium	6.00474	2
	MLDAEDIVNTARPDEKAIMTYVSSFYHAFSGAQKAETAANR	1	1	1	O43707	N9(Deamidated)	4520.19			Medium	5.90882	2
	TAPYKNVNVQNFHISWKDGLAFNALIHR	1	1	1	O43707		3253.7			Medium	5.6099	2
	MVSDINNGWQHLEQAEKGYEEWLLNEIR	4	1	1	O43707	Q10(Deamidated); Q14(Deamidated)	3403.6			High	5.18681	1
	AIMTYVSSFYHAFSGAQKAETAANRICK	1	2	2	P12814;O43707	Q17(Deamidated); C27(Carbamidomethyl)	3123.52			Medium	5.07216	2
	DYETATLSDIKALIR	1	1	1	O43707		1708.91			High	4.60651	1
	VLAVNQENEHLMEDYEKLASDLLEWIRR	1	1	1	O43707	M12(Oxidation)	3429.72			Medium	3.54216	2
	LMLLLEVISGER	1	2	2	P12814;O43707		1372.78			High	3.18202	0
	AIMTYVSSFYHAFSGAQK	1	2	2	P12814;O43707	Q17(Deamidated)	2008.97			High	2.75674	0
	SFSTALYGESDL	1	1	1	O43707		1289.59			Medium	2.03396	0
P01019	Angiotensinogen OS=Homo sapiens GN=AGT PE=1 SV=1 - [ANGT_HUMAN]	51.34	1	15	15	211	260.386	26.6	11	60	650.147	51.34	15	151	485	53.1205	6.31592
	Sequence	# PSMs	# Proteins	# Protein Groups	Protein Group Accessions	Modifications	MH+ [Da]	A2	XCorr A2	B2	XCorr B2	# Missed Cleavages
	LDAHKVLSALQAVQGLLVAQGR	19	1	1	P01019		2287.32	High	7.44679	High	7.52884	1
	ALQDQLVLVAAKLDTEDKLR	27	1	1	P01019		2239.26	High	7.08169	High	6.84508	2
	ADSQAQLLLSTVVGVFTAPGLHLK	3	1	1	P01019		2465.37	High	6.52327	High	6.75232	0
	SLDFTELDVAAEKIDRFMQAVTGWK	19	1	1	P01019	M18(Oxidation)	2886.44	High	6.29394	High	7.01989	2
	VLSALQAVQGLLVAQGR	11	1	1	P01019		1723.03	High	5.58484	High	5.85249	0
	QPFVQGLALYTPVVLPR	25	1	1	P01019		1898.09	High	5.22463	High	5.3081	0
	SLDFTELDVAAEKIDR	26	1	1	P01019		1821.92	High	5.16665	High	5.01466	1
	TSPVDEKALQDQLVLVAAK	4	1	1	P01019		2025.12	High	4.6853	High	4.70343	1
	AAMVGMLANFLGFR	20	1	1	P01019		1497.77	High	4.45685	High	4.402	0
	IDRFMQAVTGWK	9	1	1	P01019		1451.75	High	3.8054	High	3.98817	1
	AAMVGMLANFLGFR	8	1	1	P01019	M3(Oxidation)	1513.77	High	3.72103	High	3.82301	0
	SLDFTELDVAAEKIDRFMQAVTGWK	2	1	1	P01019	M18(Oxidation); Q19(Deamidated)	2887.43	Medium	3.35722			2
	SLDFTELDVAAEK	2	1	1	P01019		1437.71	High	2.85648	High	2.95782	0
	QPFVQGLALYTPVVLPR	6	1	1	P01019	Q1(Deamidated)	1899.09	High	2.16719	High	3.40512	0
	TIHLTMPQLVLQGSYDLQDLLAQAELPAILHTELNLQK	1	1	1	P01019	M6(Oxidation)	4284.29			High	10.5837	0
	TIHLTMPQLVLQGSYDLQDLLAQAELPAILHTELNLQK	4	1	1	P01019	M6(Oxidation); Q23(Deamidated)	4285.28			High	10.2078	0
	TIHLTMPQLVLQGSYDLQDLLAQAELPAILHTELNLQK	2	1	1	P01019	Q12(Deamidated); Q18(Deamidated); Q23(Deamidated)	4271.28			High	8.56472	0
	TIHLTMPQLVLQGSYDLQDLLAQAELPAILHTELNLQK	5	1	1	P01019	M6(Oxidation); Q8(Deamidated); N35(Deamidated)	4286.27			High	7.69801	0
	VGEVLNSIFFELEADEREPTESTQQLNKPEVLEVTLNRPFLFAVYDQSATALHFLGR	9	1	1	P01019	N6(Deamidated); N27(Deamidated); N37(Deamidated)	6510.33			High	7.4353	1
	ADSQAQLLLSTVVGVFTAPGLHLKQPFVQGLALYTPVVLPR	2	1	1	P01019	Q4(Deamidated); Q6(Deamidated); Q25(Deamidated)	4347.43			High	6.71633	1
	LDAHKVLSALQAVQGLLVAQGR	2	1	1	P01019	Q14(Deamidated)	2288.32			High	5.50936	1
	ADSQAQLLLSTVVGVFTAPGLHLK	2	1	1	P01019	Q6(Deamidated)	2466.36			High	4.82276	0
	ADSQAQLLLSTVVGVFTAPGLHLK	2	1	1	P01019	Q4(Deamidated); Q6(Deamidated)	2467.36			High	4.45436	0
	TGCSLMGASVDSTLAFNTYVHFQGK	1	1	1	P01019	C3(Carbamidomethyl)	2691.28			Medium	3.98579	0
Q9BYF1	Angiotensin-converting enzyme 2 OS=Homo sapiens GN=ACE2 PE=1 SV=2 - [ACE2_HUMAN]	37.14	1	21	21	176	252.917	24.97	14	60	545.219	35.78	20	116	805	92.4039	5.5415
	Sequence	# PSMs	# Proteins	# Protein Groups	Protein Group Accessions	Modifications	MH+ [Da]	A2	XCorr A2	B2	XCorr B2	# Missed Cleavages
	NGANEGFHEAVGEIMSLSAATPK	17	1	1	Q9BYF1		2330.11	High	6.90891	High	8.27251	0
	QLRPLYEEYVVLKNEMAR	13	1	1	Q9BYF1		2251.19	High	6.09611	High	7.34437	1
	NGANEGFHEAVGEIMSLSAATPK	26	1	1	Q9BYF1	N1(Deamidated)	2331.09	High	6.06059	High	6.90945	0
	RLNTILNTMSTIYSTGK	10	1	1	Q9BYF1		1913.02	High	5.9384	High	6.20586	1
	LGKSEPWTLALENVVGAK	17	1	1	Q9BYF1		1912.05	High	5.56839	High	6.19268	1
	ANHYEDYGDYWRGDYEVNGVDGYDYSR	11	1	1	Q9BYF1		3278.33	High	5.49753	High	6.56464	1
	SEVGKQLRPLYEEYVVLKNEMAR	8	1	1	Q9BYF1		2751.45	High	4.92806	High	6.59037	2
	LNTILNTMSTIYSTGK	11	1	1	Q9BYF1		1756.92	High	4.6485	High	4.65624	0
	TLYQFQFQEALCQAAKHEGPLHK	2	1	1	Q9BYF1	C12(Carbamidomethyl)	2744.36	Medium	4.53711	Medium	5.71282	1
	TLYQFQFQEALCQAAK	3	1	1	Q9BYF1	C12(Carbamidomethyl)	1945.96	High	4.23436	High	4.45752	0
	SALGDKAYEWNDNEMYLFR	5	1	1	Q9BYF1		2322.05	High	3.71414	High	5.80972	1
	EIVGVVEPVPHDETYCDPASLFHVSNDYSFIR	5	1	1	Q9BYF1	C16(Carbamidomethyl)	3691.74	Medium	3.62155	High	6.3574	0
	SEPWTLALENVVGAK	9	1	1	Q9BYF1		1613.85	High	3.32417	High	3.91414	0
	ISFNFFVTAPK	2	1	1	Q9BYF1		1270.68	High	2.77447			0
	ANHYEDYGDYWRGDYEVNGVDGYDYSR	4	1	1	Q9BYF1	N18(Deamidated)	3279.29	Medium	2.38267	High	4.64262	1
	LWAWESWR	6	1	1	Q9BYF1		1133.55	High	2.14196	High	2.6426	0
	GQLIEDVEHTFEEIKPLYEHLHAYVR	10	1	1	Q9BYF1		3165.59			High	7.24821	0
	QALTIVGTLPFTYMLEKWR	4	1	1	Q9BYF1		2267.22			High	5.82411	1
	GQLIEDVEHTFEEIKPLYEHLHAYVR	1	1	1	Q9BYF1	Q2(Deamidated)	3166.61			Medium	5.41797	0
	NMNVRPLLNYFEPLFTWLKDQNK	1	1	1	Q9BYF1		2880.5			High	5.3085	1
	VCNPDNPQECLLLEPGLNEIMANSLDYNER	1	1	1	Q9BYF1	C2(Carbamidomethyl); C10(Carbamidomethyl)	3517.59			High	5.29506	0
	SALGDKAYEWNDNEMYLFR	1	1	1	Q9BYF1	M15(Oxidation)	2338.04			High	5.01708	1
	SEVGKQLRPLYEEYVVLK	1	1	1	Q9BYF1		2150.19			High	4.51266	1
	QALTIVGTLPFTYMLEK	3	1	1	Q9BYF1		1925.04			High	4.12056	0
	EIVGVVEPVPHDETYCDPASLFHVSNDYSFIR	1	1	1	Q9BYF1	C16(Carbamidomethyl); N26(Deamidated)	3692.74			High	3.81073	0
	LWAWESWRSEVGK	2	1	1	Q9BYF1		1633.81			High	3.31466	1
	ANHYEDYGDYWRGDYEVNGVDGYDYSR	1	1	1	Q9BYF1	N2(Deamidated); N18(Deamidated)	3280.33			Medium	2.51217	1
	NGANEGFHEAVGEIMSLSAATPK	1	1	1	Q9BYF1	N1(Deamidated); N4(Deamidated)	2332.09			Medium	2.09289	0
P29401	Transketolase OS=Homo sapiens GN=TKT PE=1 SV=3 - [TKT_HUMAN]	48.96	1	20	20	134	235.908	39	15	51	399.21	47.03	18	83	623	67.8347	7.66455
	Sequence	# PSMs	# Proteins	# Protein Groups	Protein Group Accessions	Modifications	MH+ [Da]	A2	XCorr A2	B2	XCorr B2	# Missed Cleavages
	SKDDQVTVIGAGVTLHEALAAAELLKK	22	1	1	P29401		2777.54	High	8.63251	High	9.38957	2
	ILTVEDHYYEGGIGEAVSSAVVGEPGITVTHLAVNRVPR	19	1	1	P29401		4105.14	High	7.38075	High	7.42392	1
	QAFTDVATGSLGQGLGAACGMAYTGK	3	1	1	P29401	C19(Carbamidomethyl)	2532.18	High	6.31702	High	7.77525	0
	ILTVEDHYYEGGIGEAVSSAVVGEPGITVTHLAVNR	1	1	1	P29401		3752.92	High	6.19237			0
	QAFTDVATGSLGQGLGAACGMAYTGKYFDKASYR	4	1	1	P29401	Q13(Deamidated); C19(Carbamidomethyl)	3563.67	High	5.84141	High	6.64763	2
	QAFTDVATGSLGQGLGAACGMAYTGKYFDK	4	1	1	P29401	Q13(Deamidated); C19(Carbamidomethyl)	3086.44	High	5.65445	High	4.54427	1
	NMAEQIIQEIYSQIQSK	10	1	1	P29401	M2(Oxidation)	2039.01	High	5.63169	High	5.43742	0
	RCEAFGWHAIIVDGHSVEELCK	5	1	1	P29401	C2(Carbamidomethyl); C21(Carbamidomethyl)	2613.23	High	5.34366	Medium	5.64133	1
	NRTVPFCSTFAAFFTR	3	1	1	P29401	C7(Carbamidomethyl)	1921.94	High	4.95512	High	5.80632	1
	SVPTSTVFYPSDGVATEKAVELAANTK	4	1	1	P29401		2782.41	High	4.86141	High	4.60821	1
	ISSIQATTAAGSGHPTSCCSAAEIMAVLFFHTMR	2	1	1	P29401	Q5(Deamidated); C18(Carbamidomethyl); C19(Carbamidomethyl)	3611.7	Medium	4.36872	High	4.44708	0
	SKDDQVTVIGAGVTLHEALAAAELLKK	2	1	1	P29401	Q5(Deamidated)	2778.55	Medium	4.35745	High	4.15104	2
	NMAEQIIQEIYSQIQSKK	5	1	1	P29401		2151.12	High	3.57164	High	4.13139	1
	TVPFCSTFAAFFTR	15	1	1	P29401	C5(Carbamidomethyl)	1651.8	High	3.52186	High	3.48439	0
	MFGIDRDAIAQAVR	2	1	1	P29401		1562.81	High	3.40699	High	3.06856	1
	NMAEQIIQEIYSQIQSK	8	1	1	P29401	M2(Oxidation); Q5(Deamidated)	2040.01	High	3.37967	High	3.88802	0
	LDNLVAILDINR	1	1	1	P29401		1368.79	High	2.83451			0
	CEAFGWHAIIVDGHSVEELCK	2	1	1	P29401	C1(Carbamidomethyl); C20(Carbamidomethyl)	2457.13			High	7.65267	0
	RCEAFGWHAIIVDGHSVEELCKAFGQAK	1	1	1	P29401	C2(Carbamidomethyl); C21(Carbamidomethyl)	3215.55			High	7.17558	2
	MAAISESNINLCGSHCGVSIGEDGPSQMALEDLAMFR	2	1	1	P29401	N10(Deamidated); C12(Carbamidomethyl); C16(Carbamidomethyl)	3968.79			High	6.51263	0
	ISSIQATTAAGSGHPTSCCSAAEIMAVLFFHTMR	1	1	1	P29401	C18(Carbamidomethyl); C19(Carbamidomethyl)	3610.7			High	6.44637	0
	NMAEQIIQEIYSQIQSK	5	1	1	P29401		2023.01			High	5.78507	0
	SKDDQVTVIGAGVTLHEALAAAELLK	3	1	1	P29401		2649.44			High	5.28174	1
	ILTVEDHYYEGGIGEAVSSAVVGEPGITVTHLAVNRVPR	1	1	1	P29401	N35(Deamidated)	4106.13			High	5.25288	1
	MAAISESNINLCGSHCGVSIGEDGPSQMALEDLAMFR	2	1	1	P29401	N8(Deamidated); N10(Deamidated); C12(Carbamidomethyl); C16(Carbamidomethyl)	3969.78			High	4.72117	0
	MAAISESNINLCGSHCGVSIGEDGPSQMALEDLAMFR	1	1	1	P29401	C12(Carbamidomethyl); C16(Carbamidomethyl)	3967.78			High	4.6912	0
	NMAEQIIQEIYSQIQSK	4	1	1	P29401	N1(Deamidated)	2024			High	4.51813	0
	QAFTDVATGSLGQGLGAACGMAYTGKYFDK	1	1	1	P29401	Q1(Deamidated); Q13(Deamidated); C19(Carbamidomethyl)	3087.44			High	4.36695	1
	IIALDGDTKNSTFSEIFKK	1	1	1	P29401		2127.13			High	3.20397	2
P07602	Prosaposin OS=Homo sapiens GN=PSAP PE=1 SV=2 - [SAP_HUMAN]	34.54	1	10	10	267	234.268	20.42	7	95	489.248	34.54	10	172	524	58.0739	5.17334
	Sequence	# PSMs	# Proteins	# Protein Groups	Protein Group Accessions	Modifications	MH+ [Da]	A2	XCorr A2	B2	XCorr B2	# Missed Cleavages
	NYISQYSEIAIQMMMHMQPK	21	1	1	P07602		2443.13	High	6.71916	High	6.85708	0
	DNGDVCQDCIQMVTDIQTAVR	3	1	1	P07602	C6(Carbamidomethyl); C9(Carbamidomethyl)	2438.07	High	6.23374	High	5.97642	0
	NYISQYSEIAIQMMMHMQPK	114	1	1	P07602	M17(Oxidation)	2459.12	High	6.01305	High	6.9758	0
	SDVYCEVCEFLVKEVTK	12	1	1	P07602	C5(Carbamidomethyl); C8(Carbamidomethyl)	2105	High	5.0465	High	6.00079	1
	NYISQYSEIAIQMMMHMQPK	26	1	1	P07602	Q5(Deamidated); M17(Oxidation)	2460.13	High	4.88753	High	5.37762	0
	SDVYCEVCEFLVK	13	1	1	P07602	C5(Carbamidomethyl); C8(Carbamidomethyl)	1647.74	High	4.137	High	4.28556	0
	NYISQYSEIAIQMMMHMQPK	28	1	1	P07602	M15(Oxidation); M17(Oxidation)	2475.11	High	4.10881	High	5.21971	0
	LGPGMADICKNYISQYSEIAIQMMMHMQPK	3	1	1	P07602	C9(Carbamidomethyl); Q15(Deamidated); Q22(Deamidated)	3487.62	Medium	4.03192	High	3.34334	1
	EICALVGFCDEVKEMPMQTLVPAK	2	1	1	P07602	C3(Carbamidomethyl); C9(Carbamidomethyl)	2765.33	High	3.95183	High	4.04784	1
	NYISQYSEIAIQMMMHMQPK	7	1	1	P07602	Q5(Deamidated); M15(Oxidation); M17(Oxidation)	2476.12	High	3.85993	High	4.12631	0
	EIVDSYLPVILDIIK	5	1	1	P07602		1729.99	High	3.71288	High	3.8635	0
	NYISQYSEIAIQMMMHMQPK	8	1	1	P07602	Q5(Deamidated)	2444.12	High	3.05921	High	5.41237	0
	LGPGMADICKNYISQYSEIAIQMMMHMQPK	2	1	1	P07602	C9(Carbamidomethyl)	3485.62			High	10.4029	1
	HLAELNHQKQLESNKIPELDMTEVVAPFMANIPLLLYPQDGPR	1	1	1	P07602		4909.55			High	6.75612	2
	CIWGPSYWCQNTETAAQCNAVEHCK	1	1	1	P07602	C1(Carbamidomethyl); C9(Carbamidomethyl); C18(Carbamidomethyl); C24(Carbamidomethyl)	3070.27			High	6.11136	0
	LGPGMADICKNYISQYSEIAIQMMMHMQPK	6	1	1	P07602	C9(Carbamidomethyl); N11(Deamidated); M23(Oxidation)	3502.64			High	5.5116	1
	DNGDVCQDCIQMVTDIQTAVR	2	1	1	P07602	C6(Carbamidomethyl); C9(Carbamidomethyl); Q11(Deamidated)	2439.07			High	5.25678	0
	HEVPAKSDVYCEVCEFLVK	4	1	1	P07602	C11(Carbamidomethyl); C14(Carbamidomethyl)	2309.09			High	5.09531	1
	LGPGMADICKNYISQYSEIAIQMMMHMQPK	4	1	1	P07602	C9(Carbamidomethyl); N11(Deamidated)	3486.61			High	5.02541	1
	LGPGMADICKNYISQYSEIAIQMMMHMQPK	3	1	1	P07602	C9(Carbamidomethyl); M24(Oxidation)	3501.63			High	4.61111	1
	NYISQYSEIAIQMMMHMQPK	2	1	1	P07602	Q5(Deamidated); Q12(Deamidated); M15(Oxidation); M17(Oxidation)	2477.1			High	3.05838	0
P60709	Actin, cytoplasmic 1 OS=Homo sapiens GN=ACTB PE=1 SV=1 - [ACTB_HUMAN]	59.73	2	9	14	135	229.702	42.67	12	49	412.474	59.73	14	86	375	41.7097	5.47803
	Sequence	# PSMs	# Proteins	# Protein Groups	Protein Group Accessions	Modifications	MH+ [Da]	A2	XCorr A2	B2	XCorr B2	# Missed Cleavages
	TTGIVMDSGDGVTHTVPIYEGYALPHAILR	24	2	1	P60709		3183.61	High	9.83142	High	8.64821	0
	FRCPEALFQPSFLGMESCGIHETTFNSIMK	6	2	1	P60709	C3(Carbamidomethyl); C18(Carbamidomethyl)	3534.64	High	8.87483	High	11.1608	1
	TTGIVMDSGDGVTHTVPIYEGYALPHAILR	4	2	1	P60709	M6(Oxidation)	3199.6	High	7.81524	High	5.73486	0
	LCYVALDFEQEMATAASSSSLEK	17	3	2	P60709;Q6S8J3	C2(Carbamidomethyl)	2550.17	High	6.72829	High	6.71032	0
	FRCPEALFQPSFLGMESCGIHETTFNSIMK	2	2	1	P60709	C3(Carbamidomethyl); M15(Oxidation); C18(Carbamidomethyl)	3550.64	High	6.62375			1
	FRCPEALFQPSFLGMESCGIHETTFNSIMK	3	2	1	P60709	C3(Carbamidomethyl); Q9(Deamidated); C18(Carbamidomethyl)	3535.64	High	6.26461			1
	CDVDIRKDLYANTVLSGGTTMYPGIADR	8	2	1	P60709	C1(Carbamidomethyl)	3101.51	High	6.08466	High	6.9369	2
	KDLYANTVLSGGTTMYPGIADR	2	2	1	P60709		2343.17	High	5.89239	High	6.11816	1
	DLYANTVLSGGTTMYPGIADR	6	2	1	P60709		2215.07	High	5.84384	High	5.52116	0
	EKLCYVALDFEQEMATAASSSSLEK	2	3	2	P60709;Q6S8J3	C4(Carbamidomethyl)	2807.32	High	4.84546	High	5.75459	1
	DLYANTVLSGGTTMYPGIADR	2	2	1	P60709	N5(Deamidated)	2216.07	High	4.49212			0
	FRCPEALFQPSFLGMESCGIHETTFNSIMK	2	2	1	P60709	C3(Carbamidomethyl); Q9(Deamidated); M15(Oxidation); C18(Carbamidomethyl); N26(Deamidated)	3552.62	Medium	4.2243			1
	CPEALFQPSFLGMESCGIHETTFNSIMK	3	2	1	P60709	C1(Carbamidomethyl); C16(Carbamidomethyl)	3231.47	High	4.00203	High	6.12767	0
	LDLAGRDLTDYLMK	14	4	2	P60709;P68032		1623.84	High	3.36585	High	3.82479	1
	LCYVALDFEQEMATAASSSSLEK	2	3	2	P60709;Q6S8J3	C2(Carbamidomethyl); Q10(Deamidated)	2551.18	High	3.26124	High	5.62661	0
	GYSFTTTAEREIVRDIK	4	2	1	P60709		1986.03	Medium	3.24457	High	2.92188	2
	LDLAGRDLTDYLMK	4	4	2	P60709;P68032	M13(Oxidation)	1639.84	High	2.77967	High	3.21646	1
	LCYVALDFEQEMATAASSSSLEKSYELPDGQVITIGNER	9	3	2	P60709;Q6S8J3	C2(Carbamidomethyl); Q10(Deamidated)	4323.06	Medium	2.58972	High	5.63305	1
	SYELPDGQVITIGNER	6	5	3	P60709;P68032;Q6S8J3		1790.89	Medium	2.39186	High	3.82783	0
	LCYVALDFEQEMATAASSSSLEKSYELPDGQVITIGNER	1	3	2	P60709;Q6S8J3	C2(Carbamidomethyl)	4322.05			High	7.09371	1
	CDVDIRKDLYANTVLSGGTTMYPGIADR	2	2	1	P60709	C1(Carbamidomethyl); N12(Deamidated)	3102.51			High	6.68873	2
	FRCPEALFQPSFLGMESCGIHETTFNSIMK	4	2	1	P60709	C3(Carbamidomethyl); Q9(Deamidated); M15(Oxidation); C18(Carbamidomethyl)	3551.61			High	6.66584	1
	KYSVWIGGSILASLSTFQQMWISKQEYDESGPSIVHR	2	2	1	P60709	Q18(Deamidated)	4229.13			High	6.46306	2
	FRCPEALFQPSFLGMESCGIHETTFNSIMK	1	2	1	P60709	C3(Carbamidomethyl); Q9(Deamidated); C18(Carbamidomethyl); N26(Deamidated)	3536.63			High	4.97639	1
	CPEALFQPSFLGMESCGIHETTFNSIMK	2	2	1	P60709	C1(Carbamidomethyl); Q7(Deamidated); M13(Oxidation); C16(Carbamidomethyl)	3248.46			High	3.79947	0
	CPEALFQPSFLGMESCGIHETTFNSIMK	2	2	1	P60709	C1(Carbamidomethyl); Q7(Deamidated); C16(Carbamidomethyl); N24(Deamidated)	3233.46			High	3.76671	0
	YPIEHGIVTNWDDMEKIWHHTFYNELR	1	2	1	P60709	M14(Oxidation)	3459.64			High	3.64697	1
P00441	Superoxide dismutase [Cu-Zn] OS=Homo sapiens GN=SOD1 PE=1 SV=2 - [SODC_HUMAN]	66.23	1	5	5	76	223.504	66.23	5	31	303.975	66.23	5	45	154	15.9259	6.12549
	Sequence	# PSMs	# Proteins	# Protein Groups	Protein Group Accessions	Modifications	MH+ [Da]	A2	XCorr A2	B2	XCorr B2	# Missed Cleavages
	HVGDLGNVTADKDGVADVSIEDSVISLSGDHCIIGR	23	1	1	P00441	C32(Carbamidomethyl)	3720.81	High	12.4643	High	14.1515	1
	AVCVLKGDGPVQGIINFEQKESNGPVK	9	1	1	P00441	C3(Carbamidomethyl)	2883.5	High	8.69888	High	8.39517	2
	AVCVLKGDGPVQGIINFEQK	7	1	1	P00441	C3(Carbamidomethyl)	2172.15	High	7.7136	High	7.64556	1
	GDGPVQGIINFEQKESNGPVKVWGSIK	16	1	1	P00441		2883.5	High	7.36957	High	6.81149	2
	GLTEGLHGFHVHEFGDNTAGCTSAGPHFNPLSR	3	1	1	P00441	C21(Carbamidomethyl)	3519.62	High	7.03158	High	6.92353	0
	HVGDLGNVTADKDGVADVSIEDSVISLSGDHCIIGR	7	1	1	P00441	N7(Deamidated); C32(Carbamidomethyl)	3721.81	High	6.38883	High	8.44662	1
	AVCVLKGDGPVQGIINFEQKESNGPVK	5	1	1	P00441	C3(Carbamidomethyl); N16(Deamidated)	2884.51	High	5.65569	High	6.5452	2
	GLTEGLHGFHVHEFGDNTAGCTSAGPHFNPLSR	4	1	1	P00441	N17(Deamidated); C21(Carbamidomethyl)	3520.63			High	6.80053	0
	AVCVLKGDGPVQGIINFEQK	2	1	1	P00441	C3(Carbamidomethyl); Q12(Deamidated)	2173.15			High	4.88023	1
P02765	Alpha-2-HS-glycoprotein OS=Homo sapiens GN=AHSG PE=1 SV=1 - [FETUA_HUMAN]	41.96	1	8	8	194	219.172	21.8	4	51	673.235	41.96	8	143	367	39.2997	5.71924
	Sequence	# PSMs	# Proteins	# Protein Groups	Protein Group Accessions	Modifications	MH+ [Da]	A2	XCorr A2	B2	XCorr B2	# Missed Cleavages
	HTLNQIDEVKVWPQQPSGELFEIEIDTLETTCHVLDPTPVAR	20	1	1	P02765	C32(Carbamidomethyl)	4855.44	High	10.5926	High	12.0624	1
	AQLVPLPPSTYVEFTVSGTDCVAKEATEAAK	46	1	1	P02765	C21(Carbamidomethyl)	3279.64	High	6.91798	High	7.4225	1
	AQLVPLPPSTYVEFTVSGTDCVAK	66	1	1	P02765	C21(Carbamidomethyl)	2579.31	High	5.42616	High	6.17103	0
	AQLVPLPPSTYVEFTVSGTDCVAKEATEAAKCNLLAEK	5	1	1	P02765	C21(Carbamidomethyl); C32(Carbamidomethyl)	4108.08	Medium	4.29321	High	5.33477	2
	HTLNQIDEVKVWPQQPSGELFEIEIDTLETTCHVLDPTPVAR	8	1	1	P02765	Q14(Deamidated); Q15(Deamidated); C32(Carbamidomethyl)	4857.44	Medium	4.26592	High	8.41223	1
	AQLVPLPPSTYVEFTVSGTDCVAKEATEAAKCNLLAEK	1	1	1	P02765	C21(Carbamidomethyl); C32(Carbamidomethyl); N33(Deamidated)	4109.07	High	3.91891			2
	HTLNQIDEVKVWPQQPSGELFEIEIDTLETTCHVLDPTPVAR	5	1	1	P02765	Q5(Deamidated); Q14(Deamidated); Q15(Deamidated); C32(Carbamidomethyl)	4858.42	Medium	3.78138	High	4.2734	1
	AQLVPLPPSTYVEFTVSGTDCVAKEATEAAK	10	1	1	P02765	Q2(Deamidated); C21(Carbamidomethyl)	3280.66	Medium	3.61922	High	3.46548	1
	AQLVPLPPSTYVEFTVSGTDCVAK	13	1	1	P02765	Q2(Deamidated); C21(Carbamidomethyl)	2580.31	High	3.20549	High	3.51076	0
	HTLNQIDEVKVWPQQPSGELFEIEIDTLETTCHVLDPTPVAR	5	1	1	P02765	N4(Deamidated); C32(Carbamidomethyl)	4856.43			High	9.87389	1
	EHAVEGDCDFQLLKLDGKFSVVYAK	2	1	1	P02765	C8(Carbamidomethyl)	2868.43			High	8.48933	2
	VWPQQPSGELFEIEIDTLETTCHVLDPTPVAR	4	1	1	P02765	C22(Carbamidomethyl)	3677.83			High	8.37894	0
	QPNCDDPETEEAALVAIDYINQNLPWGYK	1	1	1	P02765	C4(Carbamidomethyl)	3363.53			High	7.13073	0
	QPNCDDPETEEAALVAIDYINQNLPWGYK	3	1	1	P02765	N3(Deamidated); C4(Carbamidomethyl)	3364.54			High	4.19178	0
	AQLVPLPPSTYVEFTVSGTDCVAKEATEAAKCNLLAEK	1	1	1	P02765	Q2(Deamidated); C21(Carbamidomethyl); C32(Carbamidomethyl); N33(Deamidated)	4110.06			Medium	3.43573	2
	VWPQQPSGELFEIEIDTLETTCHVLDPTPVAR	2	1	1	P02765	Q4(Deamidated); C22(Carbamidomethyl)	3678.79			High	3.2728	0
	HTFMGVVSLGSPSGEVSHPR	2	1	1	P02765		2081.02			High	3.18732	0
Q02818	Nucleobindin-1 OS=Homo sapiens GN=NUCB1 PE=1 SV=4 - [NUCB1_HUMAN]	44.69	1	17	17	160	218.936	34.27	14	53	526.194	44.69	17	107	461	53.8463	5.24951
	Sequence	# PSMs	# Proteins	# Protein Groups	Protein Group Accessions	Modifications	MH+ [Da]	A2	XCorr A2	B2	XCorr B2	# Missed Cleavages
	TFFILHDINSDGVLDEQELEALFTKELEK	9	1	1	Q02818		3393.72	High	7.01407	High	12.4629	1
	AKMDAEQDPNVQVDHLNLLKQFEHLDPQNQHTFEAR	7	1	1	Q02818		4256.08	High	6.53789	High	9.27911	2
	NVDTNQDRLVTLEEFLASTQR	8	1	1	Q02818		2449.24	High	6.37198	High	7.01354	1
	NVDTNQDRLVTLEEFLASTQRK	17	1	1	Q02818		2577.33	High	5.785	High	9.12453	2
	YLQEVIDVLETDGHFREK	22	1	1	Q02818		2191.1	High	5.77436	High	7.29733	1
	AKMDAEQDPNVQVDHLNLLKQFEHLDPQNQHTFEAR	2	1	1	Q02818	M3(Oxidation); Q12(Deamidated); Q21(Deamidated)	4274.06	Medium	5.51865			2
	MDAEQDPNVQVDHLNLLKQFEHLDPQNQHTFEAR	4	1	1	Q02818		4056.95	Medium	5.11562	High	8.47236	1
	YLQEVIDVLETDGHFR	14	1	1	Q02818		1933.97	High	4.99553	High	5.39818	0
	EVWEELDGLDPNRFNPK	5	1	1	Q02818		2057.99	High	4.68716	High	4.02053	1
	LVTLEEFLASTQRK	5	1	1	Q02818		1634.91	High	4.56179	High	3.46345	1
	VNVPGSQAQLKEVWEELDGLDPNRFNPK	5	1	1	Q02818		3179.62	Medium	4.52137	High	5.51329	2
	YLQEVIDVLETDGHFREK	1	1	1	Q02818	Q3(Deamidated)	2192.11	Medium	4.1999			1
	YLQEVIDVLETDGHFR	1	1	1	Q02818	Q3(Deamidated)	1934.97	High	4.12594			0
	TFFILHDINSDGVLDEQELEALFTK	6	1	1	Q02818		2894.47	High	3.91755	High	7.68764	0
	TFFILHDINSDGVLDEQELEALFTK	2	1	1	Q02818	N9(Deamidated)	2895.45	High	3.42298			0
	LVTLEEFLASTQR	4	1	1	Q02818		1506.82	High	3.37631	Medium	2.66662	0
	DLELLIQTATR	8	1	1	Q02818		1272.72	High	3.16152	High	3.31516	0
	MDAEQDPNVQVDHLNLLKQFEHLDPQNQHTFEAR	2	1	1	Q02818	N8(Deamidated); N15(Deamidated)	4058.92	Medium	3.1541			1
	VNVPGSQAQLKEVWEELDGLDPNRFNPK	2	1	1	Q02818	Q7(Deamidated); Q9(Deamidated)	3181.61	High	3.09211			2
	LLERLPEVEVPQHL	2	1	1	Q02818		1671.94	High	3.06979	High	2.98598	1
	EVWEELDGLDPNRFNPK	2	1	1	Q02818	N12(Deamidated)	2058.99	High	2.47508			1
	TFFILHDINSDGVLDEQELEALFTKELEK	6	1	1	Q02818	N9(Deamidated)	3394.72			High	9.03249	1
	AKMDAEQDPNVQVDHLNLLKQFEHLDPQNQHTFEAR	2	1	1	Q02818	M3(Oxidation); Q12(Deamidated)	4273.07			High	6.47129	2
	DLELLIQTATRDLAQYDAAHHEEFKR	2	1	1	Q02818		3083.57			Medium	5.93459	2
	EFGDTGEGWETVEMHPAYTEEELRRFEEELAAR	1	1	1	Q02818		3913.77			High	5.82209	2
	MDAEQDPNVQVDHLNLLKQFEHLDPQNQHTFEAR	4	1	1	Q02818	N15(Deamidated)	4057.93			Medium	5.58535	1
	DLELLIQTATRDLAQYDAAHHEEFKR	2	1	1	Q02818	Q7(Deamidated)	3084.56			High	5.44748	2
	AKMDAEQDPNVQVDHLNLLKQFEHLDPQNQHTFEAR	5	1	1	Q02818	Q12(Deamidated); Q21(Deamidated)	4258.06			Medium	5.08843	2
	QFEHLDPQNQHTFEARDLELLIQTATR	3	1	1	Q02818		3250.63			High	5.01058	1
	VNVPGSQAQLKEVWEELDGLDPNRFNPK	2	1	1	Q02818	Q9(Deamidated)	3180.62			High	4.33854	2
	NVDTNQDRLVTLEEFLASTQRK	3	1	1	Q02818	N5(Deamidated)	2578.33			High	3.92143	2
	AKMDAEQDPNVQVDHLNLLKQFEHLDPQNQHTFEAR	2	1	1	Q02818	Q7(Deamidated)	4257.05			Medium	3.68872	2
Q9HAT2	Sialate O-acetylesterase OS=Homo sapiens GN=SIAE PE=1 SV=1 - [SIAE_HUMAN]	32.5	1	10	10	164	214.087	23.52	8	52	512.449	32.5	10	112	523	58.2771	7.32764
	Sequence	# PSMs	# Proteins	# Protein Groups	Protein Group Accessions	Modifications	MH+ [Da]	A2	XCorr A2	B2	XCorr B2	# Missed Cleavages
	MPNTFMAVAMDLCDRDSPFGSIHPR	18	1	1	Q9HAT2	C13(Carbamidomethyl)	2865.31	High	8.33858	High	8.56766	1
	HLYDTLQYPIGLIASSWGGTPIEAWSSGR	9	1	1	Q9HAT2		3175.59	High	8.25573	High	8.69388	0
	WLPASMNTVSTQSLTLAIDSCHGTVVALR	6	1	1	Q9HAT2	C21(Carbamidomethyl)	3128.59	High	6.8142	High	7.90685	0
	CKWLPASMNTVSTQSLTLAIDSCHGTVVALR	4	1	1	Q9HAT2	C1(Carbamidomethyl); N9(Deamidated); C23(Carbamidomethyl)	3417.72	High	5.40279	High	6.81493	1
	MPNTFMAVAMDLCDRDSPFGSIHPR	3	1	1	Q9HAT2	N3(Deamidated); C13(Carbamidomethyl)	2866.29	High	5.16445	High	5.3258	1
	WLPASMNTVSTQSLTLAIDSCHGTVVALR	1	1	1	Q9HAT2	N7(Deamidated); Q12(Deamidated); C21(Carbamidomethyl)	3130.58	High	5.14175			0
	FFPFGLVQLSSDLSKK	43	1	1	Q9HAT2		1812.99	High	5.13402	High	5.13944	1
	MPNTFMAVAMDLCDRDSPFGSIHPR	8	1	1	Q9HAT2	M10(Oxidation); C13(Carbamidomethyl)	2881.29	Medium	4.10115	High	7.28046	1
	FFPFGLVQLSSDLSK	39	1	1	Q9HAT2		1684.9	High	3.69044	High	3.98676	0
	YMSAVCWLFGR	6	1	1	Q9HAT2	C6(Carbamidomethyl)	1389.65	High	3.25078	High	3.65793	0
	YAWTTWPCEYK	6	1	1	Q9HAT2	C8(Carbamidomethyl)	1504.66	High	3.21818	High	3.5733	0
	YMSAVCWLFGR	5	1	1	Q9HAT2	M2(Oxidation); C6(Carbamidomethyl)	1405.64	High	2.38131	High	3.18375	0
	ILSVSPIQAEQELEDLVAVDLQWSKPTSENLGHGYFK	4	1	1	Q9HAT2		4141.12			High	10.5122	0
	CKWLPASMNTVSTQSLTLAIDSCHGTVVALR	2	1	1	Q9HAT2	C1(Carbamidomethyl); C23(Carbamidomethyl)	3416.71			High	8.10135	1
	WLPASMNTVSTQSLTLAIDSCHGTVVALR	6	1	1	Q9HAT2	N7(Deamidated); C21(Carbamidomethyl)	3129.59			High	6.19609	0
	HLYDTLQYPIGLIASSWGGTPIEAWSSGR	2	1	1	Q9HAT2	Q7(Deamidated)	3176.59			High	5.63033	0
	FFPFGLVQLSSDLSKKSSDDGFPQIR	2	1	1	Q9HAT2		2915.49			High	5.16066	2
P13645	Keratin, type I cytoskeletal 10 OS=Homo sapiens GN=KRT10 PE=1 SV=6 - [K1C10_HUMAN]	33.56	1	10	10	80	209.674	32.02	9	50	121.274	25.34	7	30	584	58.7917	5.21143
	Sequence	# PSMs	# Proteins	# Protein Groups	Protein Group Accessions	Modifications	MH+ [Da]	A2	XCorr A2	B2	XCorr B2	# Missed Cleavages
	TIDDLKNQILNLTTDNANILLQIDNAR	8	1	1	P13645		3052.63	High	6.84115	High	7.53235	1
	NVSTGDVNVEMNAAPGVDLTQLLNNMR	10	1	1	P13645		2872.4	High	5.77306	High	5.46397	0
	ADLEMQIESLTEELAYLKK	3	1	1	P13645	M5(Oxidation)	2240.14	High	5.53511			1
	SQYEQLAEQNRKDAEAWFNEK	12	1	1	P13645		2584.21	High	5.39488	High	4.51935	2
	NVQALEIELQSQLALKQSLEASLAETEGR	1	1	1	P13645		3168.67	High	5.16899			1
	VTMQNLNDRLASYLDKVR	12	3	3	P13645;P02533;P08779		2136.12	High	5.04129	High	5.02853	2
	NVSTGDVNVEMNAAPGVDLTQLLNNMR	4	1	1	P13645	N12(Deamidated)	2873.39	High	4.9179	High	4.58161	0
	NVQALEIELQSQLALK	2	1	1	P13645		1797.01	High	4.89433			0
	NVSTGDVNVEMNAAPGVDLTQLLNNMR	5	1	1	P13645	M11(Oxidation)	2888.39	High	4.84963			0
	GSSGGGCFGGSSGGYGGLGGFGGGSFR	2	1	1	P13645	C7(Carbamidomethyl)	2342.98	High	4.84675	High	4.84738	0
	ADLEMQIESLTEELAYLKK	2	1	1	P13645		2224.13	High	4.80638	High	5.73633	1
	VTMQNLNDRLASYLDKVR	3	1	1	P13645	M3(Oxidation)	2152.12	Medium	4.62399			2
	NVSTGDVNVEMNAAPGVDLTQLLNNMR	4	1	1	P13645	M11(Oxidation); N12(Deamidated)	2889.38	High	3.8158	High	4.2191	0
	SKELTTEIDNNIEQISSYK	1	1	1	P13645		2212.1	Medium	2.69332			1
	VLDELTLTKADLEMQIESLTEELAYLKK	1	1	1	P13645	Q15(Deamidated)	3237.72			High	7.23952	2
	VLDELTLTKADLEMQIESLTEELAYLKK	1	1	1	P13645		3236.72			High	5.78916	2
	NVSTGDVNVEMNAAPGVDLTQLLNNMR	1	1	1	P13645	M11(Oxidation); M26(Oxidation)	2904.38			High	5.78598	0
	TIDDLKNQILNLTTDNANILLQIDNAR	2	1	1	P13645	N11(Deamidated)	3053.64			High	5.11161	1
	ADLEMQIESLTEELAYLKK	1	1	1	P13645	Q6(Deamidated)	2225.14			High	4.29542	1
	NVSTGDVNVEMNAAPGVDLTQLLNNMR	2	1	1	P13645	M11(Oxidation); N12(Deamidated); M26(Oxidation)	2905.38			High	4.20571	0
	VLDELTLTKADLEMQIESLTEELAYLKK	1	1	1	P13645	M14(Oxidation); Q15(Deamidated)	3253.7			Medium	3.61264	2
	NVSTGDVNVEMNAAPGVDLTQLLNNMR	2	1	1	P13645	N8(Deamidated); M11(Oxidation); N12(Deamidated); M26(Oxidation)	2906.38			High	3.61206	0
P10253	Lysosomal alpha-glucosidase OS=Homo sapiens GN=GAA PE=1 SV=4 - [LYAG_HUMAN]	43.38	1	25	25	178	208.928	30.25	18	61	477.815	43.38	25	117	952	105.257	5.99854
	Sequence	# PSMs	# Proteins	# Protein Groups	Protein Group Accessions	Modifications	MH+ [Da]	A2	XCorr A2	B2	XCorr B2	# Missed Cleavages
	GGEARGELFWDDGESLEVLER	12	1	1	P10253		2364.11	High	6.41921	High	6.56284	1
	NHNSLLSLPQEPYSFSEPAQQAMR	6	1	1	P10253		2744.31	High	6.07807	High	6.9381	0
	YMMIVDPAISSSGPAGSYRPYDEGLRR	10	1	1	P10253	M2(Oxidation)	3004.42	High	5.89387	High	5.85419	1
	DFTFNKDGFRDFPAMVQELHQGGR	6	1	1	P10253		2812.32	Medium	5.53235	High	6.99074	2
	NHNSLLSLPQEPYSFSEPAQQAMR	5	1	1	P10253	Q10(Deamidated)	2745.31	High	5.52707	High	4.57929	0
	AHFPLDVQWNDLDYMDSRR	13	1	1	P10253		2378.1	High	5.48518	High	5.44987	1
	GSEDGCPNNELENPPYVPGVVGGTLQAATICASSHQFLSTHYNLHNLYGLTEAIASHR	1	1	1	P10253	C6(Carbamidomethyl); N8(Deamidated); N9(Deamidated); N13(Deamidated); C31(Carbamidomethyl)	6266.97	Medium	5.30508			0
	NHNSLLSLPQEPYSFSEPAQQAMRK	5	1	1	P10253		2872.41	High	5.13224	High	5.22897	1
	VTVLGVATAPQQVLSNGVPVSNFTYSPDTK	6	1	1	P10253	Q11(Deamidated); N22(Deamidated)	3091.6	High	4.58454	High	4.48435	0
	GELFWDDGESLEVLER	3	1	1	P10253		1893.88	High	4.49065	High	4.30488	0
	VTVLGVATAPQQVLSNGVPVSNFTYSPDTK	8	1	1	P10253	N16(Deamidated)	3090.6	High	4.3753	High	6.18819	0
	AHFPLDVQWNDLDYMDSR	7	1	1	P10253		2221.99	High	4.32584	High	5.74736	0
	TTPTFFPKDILTLR	17	1	1	P10253		1649.93	High	4.28427	High	4.49762	1
	VTVLGVATAPQQVLSNGVPVSNFTYSPDTK	4	1	1	P10253		3089.62	High	4.22647	High	5.29399	0
	WTQLGAFYPFMR	16	1	1	P10253		1516.74	High	4.20745	High	3.97569	0
	AHFPLDVQWNDLDYMDSRR	1	1	1	P10253	M15(Oxidation)	2394.08	Medium	3.98082			1
	AHFPLDVQWNDLDYMDSRRDFTFNK	2	1	1	P10253	Q8(Deamidated); N24(Deamidated)	3132.44	Medium	3.93753			2
	YMMIVDPAISSSGPAGSYRPYDEGLR	3	1	1	P10253		2832.34	High	3.88643	High	4.4246	0
	APSPLYSVEFSEEPFGVIVRR	3	1	1	P10253		2379.24	High	3.67173	High	5.15006	1
	RYMMIVDPAISSSGPAGSYRPYDEGLRR	6	1	1	P10253	M3(Oxidation)	3160.53	Medium	3.66927	High	5.13601	2
	YMMIVDPAISSSGPAGSYRPYDEGLRR	3	1	1	P10253		2988.44	High	3.64899	High	5.15594	1
	YMMIVDPAISSSGPAGSYRPYDEGLR	2	1	1	P10253	M2(Oxidation)	2848.34	High	3.47089			0
	WTQLGAFYPFMR	3	1	1	P10253	M11(Oxidation)	1532.73	High	3.15276	High	3.49572	0
	EPAIHSEGQWVTLPAPLDTINVHLR	2	1	1	P10253	N21(Deamidated)	2794.45	High	2.93693			0
	GAYTQVIFLAR	5	1	1	P10253		1238.69	High	2.18729	High	3.41107	0
	GSEDGCPNNELENPPYVPGVVGGTLQAATICASSHQFLSTHYNLHNLYGLTEAIASHR	1	1	1	P10253	C6(Carbamidomethyl); C31(Carbamidomethyl)	6263.97			High	7.9651	0
	SVVQQYLDVVGYPFMPPYWGLGFHLCR	2	1	1	P10253	C26(Carbamidomethyl)	3228.6			High	7.04711	0
	GSEDGCPNNELENPPYVPGVVGGTLQAATICASSHQFLSTHYNLHNLYGLTEAIASHR	2	1	1	P10253	C6(Carbamidomethyl); N13(Deamidated); C31(Carbamidomethyl); N43(Deamidated)	6265.95			High	6.53908	0
	RYMMIVDPAISSSGPAGSYRPYDEGLRR	1	1	1	P10253		3144.53			High	6.04556	2
	AHFPLDVQWNDLDYMDSRRDFTFNK	2	1	1	P10253		3130.46			Medium	6.00111	2
	APSPLYSVEFSEEPFGVIVR	2	1	1	P10253		2223.13			High	5.86652	0
	YALLPHLYTLFHQAHVAGETVARPLFLEFPK	2	1	1	P10253		3578.94			Medium	5.5065	0
	DGFRDFPAMVQELHQGGR	3	1	1	P10253		2059.98			High	5.37903	1
	GSEDGCPNNELENPPYVPGVVGGTLQAATICASSHQFLSTHYNLHNLYGLTEAIASHR	2	1	1	P10253	C6(Carbamidomethyl); Q26(Deamidated); C31(Carbamidomethyl)	6264.95			Medium	5.31852	0
	STGGILDVYIFLGPEPK	3	1	1	P10253		1805.97			High	4.77059	0
	NHNSLLSLPQEPYSFSEPAQQAMR	1	1	1	P10253	M23(Oxidation)	2760.3			High	4.75335	0
	EPAIHSEGQWVTLPAPLDTINVHLR	3	1	1	P10253		2793.45			High	4.39597	0
	DGFRDFPAMVQELHQGGRR	1	1	1	P10253		2216.08			High	4.33864	2
	AHFPLDVQWNDLDYMDSRRDFTFNK	2	1	1	P10253	N10(Deamidated)	3131.46			High	3.95588	2
	DLAPTPGANLYGSHPFYLALEDGGSAHGVFLLNSNAMDVVLQPSPALSWR	1	1	1	P10253	N33(Deamidated); N35(Deamidated); Q42(Deamidated)	5268.59			Medium	3.81964	0
	DLAPTPGANLYGSHPFYLALEDGGSAHGVFLLNSNAMDVVLQPSPALSWR	1	1	1	P10253	N9(Deamidated)	5266.61			Medium	3.37265	0
P62158	Calmodulin OS=Homo sapiens GN=CALM1 PE=1 SV=2 - [CALM_HUMAN]	69.13	1	4	4	153	203.604	69.13	4	67	262.813	69.13	4	86	149	16.8268	4.22119
	Sequence	# PSMs	# Proteins	# Protein Groups	Protein Group Accessions	Modifications	MH+ [Da]	A2	XCorr A2	B2	XCorr B2	# Missed Cleavages
	EAFSLFDKDGDGTITTKELGTVMR	18	1	1	P62158		2631.29	High	7.59677	High	7.11131	2
	SLGQNPTEAELQDMINEVDADGNGTIDFPEFLTMMAR	1	1	1	P62158	M14(Oxidation); M34(Oxidation); M35(Oxidation)	4117.83	High	7.09941			0
	SLGQNPTEAELQDMINEVDADGNGTIDFPEFLTMMAR	40	1	1	P62158	M14(Oxidation); N16(Deamidated); N23(Deamidated); M34(Oxidation)	4103.82	High	6.19006	High	6.12365	0
	EADIDGDGQVNYEEFVQMMTAK	10	1	1	P62158		2490.08	High	6.07765	High	5.69663	0
	SLGQNPTEAELQDMINEVDADGNGTIDFPEFLTMMAR	6	1	1	P62158	M14(Oxidation); M34(Oxidation)	4101.84	High	5.91303	High	5.92501	0
	SLGQNPTEAELQDMINEVDADGNGTIDFPEFLTMMAR	15	1	1	P62158	M14(Oxidation); N23(Deamidated)	4086.82	High	5.87144	High	5.30777	0
	SLGQNPTEAELQDMINEVDADGNGTIDFPEFLTMMAR	18	1	1	P62158	M14(Oxidation); N23(Deamidated); M34(Oxidation)	4102.83	High	5.22754	High	5.57829	0
	EADIDGDGQVNYEEFVQMMTAK	12	1	1	P62158	Q9(Deamidated)	2491.09	High	4.73201	High	5.37663	0
	SLGQNPTEAELQDMINEVDADGNGTIDFPEFLTMMAR	8	1	1	P62158	M14(Oxidation); N16(Deamidated); N23(Deamidated)	4087.84	High	4.22796	High	4.68397	0
	EAFRVFDKDGNGYISAAELR	2	1	1	P62158	N11(Deamidated)	2259.12	High	3.82119	High	3.40457	2
	SLGQNPTEAELQDMINEVDADGNGTIDFPEFLTMMAR	4	1	1	P62158	M14(Oxidation); N16(Deamidated); M34(Oxidation); M35(Oxidation)	4118.83	High	3.38443	High	5.75121	0
	EADIDGDGQVNYEEFVQMMTAK	6	1	1	P62158	M19(Oxidation)	2506.07	High	3.10869	High	4.50603	0
	SLGQNPTEAELQDMINEVDADGNGTIDFPEFLTMMAR	7	1	1	P62158	M14(Oxidation)	4085.82			High	6.86278	0
	SLGQNPTEAELQDMINEVDADGNGTIDFPEFLTMMAR	3	1	1	P62158	N5(Deamidated); N16(Deamidated); N23(Deamidated)	4072.83			High	5.82654	0
	SLGQNPTEAELQDMINEVDADGNGTIDFPEFLTMMAR	3	1	1	P62158	N5(Deamidated); M14(Oxidation); N16(Deamidated); N23(Deamidated)	4088.82			High	3.61066	0
P23528	Cofilin-1 OS=Homo sapiens GN=CFL1 PE=1 SV=3 - [COF1_HUMAN]	42.77	1	8	8	87	202.542	42.77	8	43	216.577	38.55	5	44	166	18.4907	8.08936
	Sequence	# PSMs	# Proteins	# Protein Groups	Protein Group Accessions	Modifications	MH+ [Da]	A2	XCorr A2	B2	XCorr B2	# Missed Cleavages
	NIILEEGKEILVGDVGQTVDDPYATFVK	21	1	1	P23528		3062.59	High	8.8517	High	8.63227	1
	CTLAEKLGGSAVISLEGKPL	3	1	1	P23528	C1(Carbamidomethyl)	2043.12	High	5.56915			1
	NIILEEGKEILVGDVGQTVDDPYATFVK	6	1	1	P23528	Q17(Deamidated)	3063.6	High	5.56596	High	6.24279	1
	EILVGDVGQTVDDPYATFVK	1	1	1	P23528		2166.1	High	5.35797			0
	ESKKEDLVFIFWAPESAPLK	32	1	1	P23528		2334.23	High	5.25673	High	6.1833	2
	KEDLVFIFWAPESAPLK	11	1	1	P23528		1990.07	High	5.1553	High	5.36109	1
	KEDLVFIFWAPESAPLKSK	4	1	1	P23528		2205.2	High	4.98523	High	5.27973	2
	KNIILEEGKEILVGDVGQTVDDPYATFVK	2	1	1	P23528	Q18(Deamidated)	3191.69	High	3.72018			2
	LGGSAVISLEGKPL	6	1	1	P23528		1340.78	High	3.32478	High	4.77088	0
	NIILEEGKEILVGDVGQTVDDPYATFVK	1	1	1	P23528	N1(Deamidated); Q17(Deamidated)	3064.58			High	3.78682	1
P23141	Liver carboxylesterase 1 OS=Homo sapiens GN=CES1 PE=1 SV=2 - [EST1_HUMAN]	57.32	2	21	21	146	198.067	34.22	15	46	464.083	48.85	18	100	567	62.4812	6.59521
	Sequence	# PSMs	# Proteins	# Protein Groups	Protein Group Accessions	Modifications	MH+ [Da]	A2	XCorr A2	B2	XCorr B2	# Missed Cleavages
	TVIGDHGDELFSVFGAPFLKEGASEEEIRLSK	19	1	1	P23141		3477.76	High	7.81556	High	8.861	2
	TVIGDHGDELFSVFGAPFLKEGASEEEIR	8	1	1	P23141		3149.55	High	7.06731	High	8.05354	1
	LKDKEVAFWTNLFAK	34	1	1	P23141		1809.99	High	6.15095	High	6.32354	2
	LGIWGFFSTGDEHSR	6	1	1	P23141		1708.81	High	4.985	High	5.16939	0
	TVIGDHGDELFSVFGAPFLK	12	1	1	P23141		2149.11	High	4.9659	High	5.28118	0
	DAGAPTYMYEFQYRPSFSSDMKPK	5	1	1	P23141		2816.27	Medium	4.53236	High	4.4473	0
	DKEVAFWTNLFAK	4	1	1	P23141		1568.81	High	4.41937	High	3.47618	1
	ESQPLLGTVIDGMLLLKTPEELQAER	6	1	1	P23141		2880.54	High	3.97883	High	6.32182	1
	AGQLLSELFTNRK	1	2	1	P23141		1476.82	High	3.91367			1
	NGNPNGEGLPHWPEYNQKEGYLQIGANTQAAQK	1	1	1	P23141		3623.72	Medium	3.63928			1
	NHRDAGAPTYMYEFQYRPSFSSDMKPK	2	1	1	P23141	M24(Oxidation)	3239.47	Medium	3.54429	High	4.11243	1
	MVMKFWANFAR	8	1	1	P23141		1400.7	High	3.27814	High	3.76866	1
	ESQPLLGTVIDGMLLLKTPEELQAER	3	1	1	P23141	Q3(Deamidated)	2881.53	High	3.26709	Medium	2.90633	1
	AGQLLSELFTNR	2	2	1	P23141		1348.72	High	2.96582	High	3.3669	0
	FTPPQPAEPWSFVK	1	1	1	P23141		1630.83	High	2.37995			0
	TAMSLLWK	2	1	1	P23141		949.518	High	2.29172	High	2.28692	0
	NFHTVPYMVGINKQEFGWLIPMQLMSYPLSEGQLDQK	3	1	1	P23141		4339.15			High	7.92421	1
	FLSLDLQGDPRESQPLLGTVIDGMLLLKTPEELQAER	1	1	1	P23141		4122.17			High	7.31262	2
	WVQDNIASFGGNPGSVTIFGESAGGESVSVLVLSPLAK	4	1	1	P23141	N5(Deamidated); N12(Deamidated)	3791.92			High	6.42719	0
	NFHTVPYMVGINKQEFGWLIPMQLMSYPLSEGQLDQK	5	1	1	P23141	Q14(Deamidated); M25(Oxidation)	4356.09			High	5.94436	1
	WVQDNIASFGGNPGSVTIFGESAGGESVSVLVLSPLAK	3	1	1	P23141	N12(Deamidated)	3790.92			High	5.87405	0
	LGIWGFFSTGDEHSRGNWGHLDQVAALR	1	1	1	P23141		3126.53			Medium	5.75184	1
	NHRDAGAPTYMYEFQYRPSFSSDMKPK	2	1	1	P23141		3223.48			Medium	5.30343	1
	NFHTVPYMVGINKQEFGWLIPMQLMSYPLSEGQLDQK	2	1	1	P23141	Q14(Deamidated); Q23(Deamidated)	4341.12			High	5.15531	1
	FLSLDLQGDPRESQPLLGTVIDGMLLLKTPEELQAER	4	1	1	P23141	Q14(Deamidated); Q34(Deamidated)	4124.17			High	4.68725	2
	NFHTVPYMVGINKQEFGWLIPMQLMSYPLSEGQLDQK	3	1	1	P23141	Q14(Deamidated)	4340.12			High	4.6047	1
	VLGKFVSLEGFAQPVAIFLGIPFAKPPLGPLR	1	1	1	P23141	Q13(Deamidated)	3379.94			High	4.41649	1
	FLSLDLQGDPRESQPLLGTVIDGMLLLKTPEELQAER	2	1	1	P23141	Q14(Deamidated); M24(Oxidation)	4139.19			High	4.26517	2
	ESQPLLGTVIDGMLLLK	1	1	1	P23141		1827.03			High	3.45607	0
Q16651	Prostasin OS=Homo sapiens GN=PRSS8 PE=1 SV=1 - [PRSS8_HUMAN]	45.48	1	6	6	92	195.28	29.45	5	37	347.802	35.86	5	55	343	36.4083	5.84619
	Sequence	# PSMs	# Proteins	# Protein Groups	Protein Group Accessions	Modifications	MH+ [Da]	A2	XCorr A2	B2	XCorr B2	# Missed Cleavages
	LGAHQLDSYSEDAKVSTLKDIIPHPSYLQEGSQGDIALLQLSRPITFSR	14	1	1	Q16651		5394.82	High	9.32072	High	9.93194	2
	NRPGVYTLASSYASWIQSK	26	1	1	Q16651		2128.08	High	8.04819	High	8.35988	0
	VSTLKDIIPHPSYLQEGSQGDIALLQLSRPITFSR	25	1	1	Q16651		3880.09	High	7.29862	High	8.26149	1
	DIIPHPSYLQEGSQGDIALLQLSRPITFSR	3	1	1	Q16651		3351.79	High	7.07407	High	6.49242	0
	LGAHQLDSYSEDAKVSTLKDIIPHPSYLQEGSQGDIALLQLSRPITFSR	6	1	1	Q16651	Q33(Deamidated); Q40(Deamidated)	5396.8	High	6.19199	Medium	3.52055	2
	ETCNCLYNIDAKPEEPHFVQEDMVCAGYVEGGK	2	1	1	Q16651	C3(Carbamidomethyl); C5(Carbamidomethyl); N8(Deamidated); C25(Carbamidomethyl)	3860.68	High	5.54732			0
	VSTLKDIIPHPSYLQEGSQGDIALLQLSRPITFSR	4	1	1	Q16651	Q15(Deamidated)	3881.08	High	5.36944	High	3.50103	1
	VSTLKDIIPHPSYLQEGSQGDIALLQLSRPITFSR	6	1	1	Q16651	Q15(Deamidated); Q19(Deamidated)	3882.1	High	4.96841	High	4.15525	1
	ITGGSSAVAGQWPWQVSITYEGVHVCGGSLVSEQWVLSAAHCFPSEHHKEAYEVK	1	1	1	Q16651	C26(Carbamidomethyl); C42(Carbamidomethyl)	6052.9			High	11.233	1
	ITGGSSAVAGQWPWQVSITYEGVHVCGGSLVSEQWVLSAAHCFPSEHHKEAYEVK	4	1	1	Q16651	Q15(Deamidated); C26(Carbamidomethyl); Q34(Deamidated); C42(Carbamidomethyl)	6054.89			High	7.74934	1
	VSTLKDIIPHPSYLQEGSQGDIALLQLSRPITFSR	1	1	1	Q16651	Q15(Deamidated); Q19(Deamidated); Q26(Deamidated)	3883.08			Medium	2.58381	1
P27797	Calreticulin OS=Homo sapiens GN=CALR PE=1 SV=1 - [CALR_HUMAN]	52.28	1	12	12	99	191.929	52.28	10	52	183.158	52.28	11	47	417	48.1118	4.43701
	Sequence	# PSMs	# Proteins	# Protein Groups	Protein Group Accessions	Modifications	MH+ [Da]	A2	XCorr A2	B2	XCorr B2	# Missed Cleavages
	IDNSQVESGSLEDDWDFLPPKK	14	1	1	P27797		2519.2	High	7.88855	High	7.65909	1
	CKDDEFTHLYTLIVRPDNTYEVK	10	1	1	P27797	C1(Carbamidomethyl)	2856.4	High	7.0868	High	7.80827	1
	LFPNSLDQTDMHGDSEYNIMFGPDICGPGTKK	6	1	1	P27797	C26(Carbamidomethyl)	3584.61	High	6.11733	High	4.92004	1
	IDNSQVESGSLEDDWDFLPPKK	12	1	1	P27797	N3(Deamidated)	2520.19	High	5.88999	High	3.3267	1
	SGTIFDNFLITNDEAYAEEFGNETWGVTK	11	1	1	P27797		3268.51	High	5.56914	High	6.26805	0
	FYALSASFEPFSNKGQTLVVQFTVKHEQNIDCGGGYVK	3	1	1	P27797	C32(Carbamidomethyl)	4266.1	Medium	5.30242	High	7.24629	2
	QIDNPDYKGTWIHPEIDNPEYSPDPSIYAYDNFGVLGLDLWQVK	2	1	1	P27797	N18(Deamidated); N32(Deamidated)	5124.42	High	5.05073			1
	LFPNSLDQTDMHGDSEYNIMFGPDICGPGTK	4	1	1	P27797	N4(Deamidated); C26(Carbamidomethyl)	3457.52	High	4.48907			0
	QIDNPDYKGTWIHPEIDNPEYSPDPSIYAYDNFGVLGLDLWQVK	3	1	1	P27797		5122.46	Medium	4.24836	High	5.69637	1
	LFPNSLDQTDMHGDSEYNIMFGPDICGPGTK	2	1	1	P27797	C26(Carbamidomethyl)	3456.5	High	4.09233			0
	SGTIFDNFLITNDEAYAEEFGNETWGVTK	4	1	1	P27797	N7(Deamidated); N12(Deamidated)	3270.49	High	4.04049	High	5.46182	0
	KPEDWDEEMDGEWEPPVIQNPEYKGEWKPR	4	1	1	P27797	Q19(Deamidated)	3714.7	Medium	3.65817	Medium	3.80011	1
	FYALSASFEPFSNK	3	1	1	P27797		1607.77	High	3.39954	High	3.5039	0
	IDNSQVESGSLEDDWDFLPPK	1	1	1	P27797		2391.09	High	3.17753			0
	SGTIFDNFLITNDEAYAEEFGNETWGVTK	10	1	1	P27797	N12(Deamidated)	3269.49	High	3.09166	High	3.89875	0
	LFPNSLDQTDMHGDSEYNIMFGPDICGPGTKK	5	1	1	P27797	N4(Deamidated); C26(Carbamidomethyl)	3585.63			High	4.8234	1
	LFPNSLDQTDMHGDSEYNIMFGPDICGPGTK	2	1	1	P27797	Q8(Deamidated); N18(Deamidated); C26(Carbamidomethyl)	3458.5			High	4.14807	0
	GQTLVVQFTVKHEQNIDCGGGYVK	1	1	1	P27797	C18(Carbamidomethyl)	2677.34			Medium	3.51634	1
	GTWIHPEIDNPEYSPDPSIYAYDNFGVLGLDLWQVK	2	1	1	P27797	N24(Deamidated)	4150			High	3.50682	0
P12429	Annexin A3 OS=Homo sapiens GN=ANXA3 PE=1 SV=3 - [ANXA3_HUMAN]	48.61	1	14	14	113	189.5	34.67	9	45	303.443	48.61	14	68	323	36.3527	5.92236
	Sequence	# PSMs	# Proteins	# Protein Groups	Protein Group Accessions	Modifications	MH+ [Da]	A2	XCorr A2	B2	XCorr B2	# Missed Cleavages
	ELKDDLKGDLSGHFEHLMVALVTPPAVFDAK	10	1	1	P12429		3392.77	High	7.51467	High	8.15762	2
	AGENRWGTDEDKFTEILCLR	9	1	1	P12429	C18(Carbamidomethyl)	2410.15	High	6.87956	High	7.01555	2
	SMKGAGTNEDALIEILTTR	22	1	1	P12429		2020.04	High	5.69722	High	5.70104	1
	WGTDEDKFTEILCLR	10	1	1	P12429	C13(Carbamidomethyl)	1882.9	High	4.98222	High	5.33636	1
	GIGTDEKMLISILTER	10	1	1	P12429		1775.96	High	4.68087	High	4.91015	1
	GAGTNEDALIEILTTR	16	1	1	P12429		1673.87	High	4.65983	High	4.69236	0
	GIGTDEKMLISILTER	6	1	1	P12429	M8(Oxidation)	1791.95	High	4.60663	High	4.18653	1
	SEIDLLDIRTEFK	7	1	1	P12429		1578.84	High	3.96547	High	4.0544	1
	SFPQLKLTFDEYR	5	1	1	P12429		1643.85	High	2.9655	High	3.37238	1
	SMKGAGTNEDALIEILTTR	2	1	1	P12429	M2(Oxidation)	2036.04	High	2.81444	High	2.94096	1
	MLISILTER	3	1	1	P12429		1075.62	High	2.78382	High	3.17138	0
	HYGYSLYSAIKSDTSGDYEITLLK	2	1	1	P12429		2724.33			High	6.06543	1
	KHYGYSLYSAIKSDTSGDYEITLLK	1	1	1	P12429		2852.43			High	5.52499	2
	SEIDLLDIRTEFKK	5	1	1	P12429		1706.94			High	3.80643	2
	SMKGAGTNEDALIEILTTR	1	1	1	P12429	N8(Deamidated)	2021.04			High	3.42751	1
	DESLKVDEHLAKQDAQILYK	1	1	1	P12429		2343.22			High	3.41335	2
	SEIDLLDIR	1	1	1	P12429		1073.58			High	2.26413	0
	AGENRWGTDEDKFTEILCLR	1	1	1	P12429	N4(Deamidated); C18(Carbamidomethyl)	2411.14			Medium	1.94084	2
	MLISILTER	1	1	1	P12429	M1(Oxidation)	1091.61			Medium	1.89618	0
P15144	Aminopeptidase N OS=Homo sapiens GN=ANPEP PE=1 SV=4 - [AMPN_HUMAN]	27.51	1	17	17	98	184.052	24.41	14	43	247.329	24.2	12	55	967	109.471	5.47803
	Sequence	# PSMs	# Proteins	# Protein Groups	Protein Group Accessions	Modifications	MH+ [Da]	A2	XCorr A2	B2	XCorr B2	# Missed Cleavages
	VMAVDALASSHPLSTPASEINTPAQISELFDAISYSK	3	1	1	P15144	N21(Deamidated); Q25(Deamidated)	3862.93	High	7.06098	High	6.77776	0
	VMAVDALASSHPLSTPASEINTPAQISELFDAISYSK	7	1	1	P15144		3860.94	High	7.00371	High	9.22725	0
	GSLVKDSQYEMDSEFEGELADDLAGFYR	2	1	1	P15144		3171.4	High	6.46753	High	5.70572	1
	VMAVDALASSHPLSTPASEINTPAQISELFDAISYSK	8	1	1	P15144	N21(Deamidated)	3861.95	High	6.13839	High	7.46306	0
	FSTEYELQQLEQFKKDNEETGFGSGTR	5	1	1	P15144		3168.48	High	6.04456	High	7.84325	2
	GVGGSQPPDIDKTELVEPTEYLVVHLK	25	1	1	P15144		2920.53	High	6.01905	High	6.26383	1
	VVLRGVGGSQPPDIDKTELVEPTEYLVVHLK	2	1	1	P15144		3387.86	Medium	5.96072	Medium	5.47003	2
	LMFDRSEVYGPMKNYLK	1	1	1	P15144		2091.04	High	5.47516			2
	SDQIGLPDFNAGAMENWGLVTYR	1	1	1	P15144		2554.2	High	4.15711			0
	QYMPWEAALSSLSYFK	6	1	1	P15144		1920.93	High	4.07837	High	5.1784	0
	SDQIGLPDFNAGAMENWGLVTYRENSLLFDPLSSSSSNKER	7	1	1	P15144	N25(Deamidated); N38(Deamidated)	4547.14	Medium	3.98405	Medium	5.79197	2
	GSLVKDSQYEMDSEFEGELADDLAGFYR	1	1	1	P15144	M11(Oxidation)	3187.41	High	3.95578			1
	EVVLQWFTENSK	4	1	1	P15144		1479.75	High	3.74761	High	3.61718	0
	ENKEVVLQWFTENSK	2	1	1	P15144		1850.93	High	3.68878			1
	GSLVKDSQYEMDSEFEGELADDLAGFYR	2	1	1	P15144	Q8(Deamidated)	3172.41	High	3.64205			1
	YLSYTLNPDLIR	2	1	1	P15144		1467.78	High	3.213			0
	DLTALSNMLPK	2	1	1	P15144		1202.65	High	2.74753	Medium	1.80018	0
	RFSTEYELQQLEQFKK	1	1	1	P15144		2074.06	Medium	2.47259			2
	FSTEYELQQLEQFKKDNEETGFGSGTR	5	1	1	P15144	Q8(Deamidated)	3169.48			High	6.37661	2
	SDQIGLPDFNAGAMENWGLVTYRENSLLFDPLSSSSSNKER	1	1	1	P15144		4545.18			High	6.36803	2
	FSTEYELQQLEQFKKDNEETGFGSGTR	3	1	1	P15144	Q8(Deamidated); Q9(Deamidated)	3170.47			High	5.30281	2
	GVGGSQPPDIDKTELVEPTEYLVVHLK	2	1	1	P15144	Q6(Deamidated)	2921.54			High	4.90796	1
	GSLVKDSQYEMDSEFEGELADDLAGFYRSEYMEGNVR	1	1	1	P15144		4236.87			High	4.65377	2
	GSLVKDSQYEMDSEFEGELADDLAGFYRSEYMEGNVR	1	1	1	P15144	N35(Deamidated)	4237.87			Medium	3.86892	2
	LFNDYGGGSFSFSNLIQAVTR	2	1	1	P15144	N3(Deamidated)	2294.12			High	3.20972	0
	LFNDYGGGSFSFSNLIQAVTRR	1	1	1	P15144		2449.23			High	3.14573	1
	LFNDYGGGSFSFSNLIQAVTR	1	1	1	P15144		2293.12			High	2.99969	0
P61916	Epididymal secretory protein E1 OS=Homo sapiens GN=NPC2 PE=1 SV=1 - [NPC2_HUMAN]	24.5	1	4	4	103	178.285	22.52	3	33	356.263	24.5	4	70	151	16.5595	7.6499
	Sequence	# PSMs	# Proteins	# Protein Groups	Protein Group Accessions	Modifications	MH+ [Da]	A2	XCorr A2	B2	XCorr B2	# Missed Cleavages
	AVVHGILMGVPVPFPIPEPDGCKSGINCPIQK	31	1	1	P61916	C22(Carbamidomethyl); C28(Carbamidomethyl)	3426.78	High	8.07109	High	8.59255	1
	AVVHGILMGVPVPFPIPEPDGCKSGINCPIQKDK	10	1	1	P61916	C22(Carbamidomethyl); C28(Carbamidomethyl)	3669.9	High	6.84667	High	7.47497	2
	AVVHGILMGVPVPFPIPEPDGCKSGINCPIQK	3	1	1	P61916	M8(Oxidation); C22(Carbamidomethyl); C28(Carbamidomethyl)	3442.77	High	6.51155	High	7.14441	1
	AVVHGILMGVPVPFPIPEPDGCK	21	1	1	P61916	C22(Carbamidomethyl)	2429.28	High	6.44723	High	6.51332	0
	AVVHGILMGVPVPFPIPEPDGCK	13	1	1	P61916	M8(Oxidation); C22(Carbamidomethyl)	2445.27	High	6.41649	High	7.08986	0
	AVVHGILMGVPVPFPIPEPDGCKSGINCPIQK	16	1	1	P61916	C22(Carbamidomethyl); N27(Deamidated); C28(Carbamidomethyl)	3427.77	Medium	3.70314	High	5.81227	1
	AVVHGILMGVPVPFPIPEPDGCKSGINCPIQKDK	2	1	1	P61916	M8(Oxidation); C22(Carbamidomethyl); C28(Carbamidomethyl); Q31(Deamidated)	3686.89			High	4.41128	2
	AVVHGILMGVPVPFPIPEPDGCKSGINCPIQKDK	4	1	1	P61916	C22(Carbamidomethyl); N27(Deamidated); C28(Carbamidomethyl)	3670.9			High	4.16384	2
	AVVHGILMGVPVPFPIPEPDGCKSGINCPIQK	2	1	1	P61916	M8(Oxidation); C22(Carbamidomethyl); N27(Deamidated); C28(Carbamidomethyl)	3443.77			Medium	3.97677	1
	SSKAVVHGILMGVPVPFPIPEPDGCK	1	1	1	P61916	C25(Carbamidomethyl)	2731.44			Medium	3.79813	1
P55786	Puromycin-sensitive aminopeptidase OS=Homo sapiens GN=NPEPPS PE=1 SV=2 - [PSA_HUMAN]	24.37	1	11	11	77	176.608	20.35	9	41	163.152	19.48	9	36	919	103.211	5.71924
	Sequence	# PSMs	# Proteins	# Protein Groups	Protein Group Accessions	Modifications	MH+ [Da]	A2	XCorr A2	B2	XCorr B2	# Missed Cleavages
	AQELDALDNSHPIEVSVGHPSEVDEIFDAISYSK	8	1	1	P55786		3711.77	High	8.83642	High	7.97461	0
	NAATEDLWESLENASGKPIAAVMNTWTK	11	1	1	P55786		3047.48	High	8.1213	High	8.50854	0
	VLTFALSEEVRPQDTVSVIGGVAGGSK	3	1	1	P55786		2716.46	High	5.90473			0
	AQELDALDNSHPIEVSVGHPSEVDEIFDAISYSK	4	1	1	P55786	Q2(Deamidated); N9(Deamidated)	3713.76	High	5.03702	High	5.02493	0
	QMGFPLIYVEAEQVEDDRLLR	14	1	1	P55786		2521.29	High	4.67256	High	4.84718	1
	AQELDALDNSHPIEVSVGHPSEVDEIFDAISYSK	3	1	1	P55786	N9(Deamidated)	3712.77	Medium	4.47566			0
	NAATEDLWESLENASGKPIAAVMNTWTK	2	1	1	P55786	N1(Deamidated); N13(Deamidated); M23(Oxidation)	3065.47	High	4.39198			0
	LGWDPKPGEGHLDALLR	4	1	1	P55786		1874	Medium	4.39079	Medium	4.00288	0
	TLPFYKDYFNVPYPLPK	6	1	1	P55786		2102.09	High	3.88916	High	3.55589	1
	LGLQNDLFSLAR	2	1	1	P55786		1346.74	High	3.84187	High	3.5975	0
	TIQQCCENILLNAAWLKR	1	1	1	P55786	C5(Carbamidomethyl); C6(Carbamidomethyl)	2231.14	High	3.50271			1
	QMGFPLIYVEAEQVEDDRLLR	6	1	1	P55786	M2(Oxidation)	2537.27	High	3.42608	High	3.09082	1
	VLGATLLPDLIQK	3	1	1	P55786		1380.85	High	3.40327	High	3.51121	0
	NAATEDLWESLENASGKPIAAVMNTWTK	6	1	1	P55786	N13(Deamidated)	3048.46			High	7.46406	0
	FIKDNWEELYNRYQGGFLISR	2	1	1	P55786		2648.34			High	4.43466	2
	IDFVGELNDKMKGFYR	1	1	1	P55786		1931.97			Medium	3.98309	2
	QMGFPLIYVEAEQVEDDRLLR	1	1	1	P55786	Q13(Deamidated)	2522.27			Medium	2.67583	1
P07711	Cathepsin L1 OS=Homo sapiens GN=CTSL PE=1 SV=2 - [CATL1_HUMAN]	67.27	1	16	16	166	173.888	54.65	13	57	386.867	49.55	15	109	333	37.5397	5.45264
	Sequence	# PSMs	# Proteins	# Protein Groups	Protein Group Accessions	Modifications	MH+ [Da]	A2	XCorr A2	B2	XCorr B2	# Missed Cleavages
	GYVTPVKNQGQCGSCWAFSATGALEGQMFRK	3	1	1	P07711	C12(Carbamidomethyl); C15(Carbamidomethyl)	3435.61	High	8.22743	High	8.82768	2
	HSFTMAMNAFGDMTSEEFRQVMNGFQNR	18	1	1	P07711	N23(Deamidated)	3284.41	High	6.98681	High	7.40328	1
	EKGYVTPVKNQGQCGSCWAFSATGALEGQMFR	5	1	1	P07711	C14(Carbamidomethyl); C17(Carbamidomethyl)	3564.65	High	6.5584	High	7.36864	2
	GYVTPVKNQGQCGSCWAFSATGALEGQMFR	6	1	1	P07711	C12(Carbamidomethyl); C15(Carbamidomethyl)	3307.51	High	6.44905	High	7.0701	1
	AVATVGPISVAIDAGHESFLFYK	12	1	1	P07711		2392.26	High	6.2309	High	6.93705	0
	HSFTMAMNAFGDMTSEEFR	9	1	1	P07711		2208.91	High	5.94059	High	6.02714	0
	NQGQCGSCWAFSATGALEGQMFR	3	1	1	P07711	C5(Carbamidomethyl); C8(Carbamidomethyl)	2563.09	High	5.64118	High	5.44178	0
	HSFTMAMNAFGDMTSEEFRQVMNGFQNR	6	1	1	P07711		3283.42	High	5.41034	High	6.48396	1
	LISLSEQNLVDCSGPQGNEGCNGGLMDYAFQYVQDNGGLDSEESYPYEATEESCKYNPK	2	1	1	P07711	C12(Carbamidomethyl); Q16(Deamidated); C21(Carbamidomethyl); Q31(Deamidated); Q34(Deamidated); C54(Carbamidomethyl)	6629.85	Medium	4.74216			1
	EGKHSFTMAMNAFGDMTSEEFR	3	1	1	P07711		2523.07	Medium	4.32375	High	5.66901	1
	NSWGEEWGMGGYVK	10	1	1	P07711		1599.69	High	4.28212	High	4.14506	0
	HSFTMAMNAFGDMTSEEFR	2	1	1	P07711	M5(Oxidation); N8(Deamidated)	2225.91	High	4.13019			0
	GYVTPVKNQGQCGSCWAFSATGALEGQMFRK	8	1	1	P07711	C12(Carbamidomethyl); C15(Carbamidomethyl); Q27(Deamidated)	3436.59	Medium	4.0851	High	6.05447	2
	MIELHNQEYREGKHSFTMAMNAFGDMTSEEFR	2	1	1	P07711	N21(Deamidated)	3837.7	Medium	3.98427			2
	EKGYVTPVKNQGQCGSCWAFSATGALEGQMFR	3	1	1	P07711	N10(Deamidated); C14(Carbamidomethyl); C17(Carbamidomethyl)	3565.65	Medium	3.76576			2
	MIELHNQEYREGKHSFTMAMNAFGDMTSEEFR	4	1	1	P07711	N6(Deamidated); N21(Deamidated)	3838.68	Medium	3.60236	High	5.51198	2
	GYVTPVKNQGQCGSCWAFSATGALEGQMFR	3	1	1	P07711	Q11(Deamidated); C12(Carbamidomethyl); C15(Carbamidomethyl)	3308.51	High	3.46819			1
	GYVTPVKNQGQCGSCWAFSATGALEGQMFRK	3	1	1	P07711	Q9(Deamidated); Q11(Deamidated); C12(Carbamidomethyl); C15(Carbamidomethyl)	3437.59	High	3.25853			2
	VFQEPLFYEAPR	2	1	1	P07711		1495.76	High	3.18491	High	3.73166	0
	NQGQCGSCWAFSATGALEGQMFRK	6	1	1	P07711	Q4(Deamidated); C5(Carbamidomethyl); C8(Carbamidomethyl)	2692.19	High	3.17454	High	3.63475	1
	HSFTMAMNAFGDMTSEEFRQVMNGFQNR	8	1	1	P07711	N8(Deamidated); N23(Deamidated)	3285.42	High	3.15697	High	4.37444	1
	NSWGEEWGMGGYVK	5	1	1	P07711	M9(Oxidation)	1615.68	High	2.88215	High	2.62603	0
	HSFTMAMNAFGDMTSEEFRQVMNGFQNR	2	1	1	P07711	M22(Oxidation); N23(Deamidated)	3300.41			High	5.76559	1
	MIELHNQEYREGKHSFTMAMNAFGDMTSEEFR	2	1	1	P07711		3836.68			Medium	5.73653	2
	HSFTMAMNAFGDMTSEEFRQVMNGFQNR	2	1	1	P07711	M13(Oxidation); Q20(Deamidated); Q26(Deamidated)	3301.4			High	5.60707	1
	NQGQCGSCWAFSATGALEGQMFRK	1	1	1	P07711	C5(Carbamidomethyl); C8(Carbamidomethyl)	2691.18			High	5.52963	1
	HSFTMAMNAFGDMTSEEFRQVMNGFQNRKPR	9	1	1	P07711	N23(Deamidated)	3665.66			Medium	5.52248	2
	NQGQCGSCWAFSATGALEGQMFRK	2	1	1	P07711	Q2(Deamidated); Q4(Deamidated); C5(Carbamidomethyl); C8(Carbamidomethyl)	2693.18			High	5.49414	1
	EGKHSFTMAMNAFGDMTSEEFRQVMNGFQNR	2	1	1	P07711		3597.59			Medium	5.47608	2
	HSFTMAMNAFGDMTSEEFRQVMNGFQNRKPR	1	1	1	P07711		3664.68			Medium	5.13553	2
	HSFTMAMNAFGDMTSEEFR	3	1	1	P07711	M13(Oxidation)	2224.91			High	5.12817	0
	EKGYVTPVKNQGQCGSCWAFSATGALEGQMFR	5	1	1	P07711	Q13(Deamidated); C14(Carbamidomethyl); C17(Carbamidomethyl); Q29(Deamidated)	3566.63			High	5.01587	2
	GYVTPVKNQGQCGSCWAFSATGALEGQMFR	1	1	1	P07711	C12(Carbamidomethyl); C15(Carbamidomethyl); M28(Oxidation)	3323.5			High	4.78718	1
	GYVTPVKNQGQCGSCWAFSATGALEGQMFR	6	1	1	P07711	Q9(Deamidated); Q11(Deamidated); C12(Carbamidomethyl); C15(Carbamidomethyl)	3309.51			High	4.63602	1
	HSFTMAMNAFGDMTSEEFR	3	1	1	P07711	N8(Deamidated)	2209.91			High	4.52537	0
	EGKHSFTMAMNAFGDMTSEEFRQVMNGFQNR	2	1	1	P07711	N11(Deamidated); N26(Deamidated)	3599.58			Medium	3.94302	2
	EGIYFEPDCSSEDMDHGVLVVGYGFESTESDNNKYWLVK	1	1	1	P07711	C9(Carbamidomethyl); N32(Deamidated); N33(Deamidated)	4517.99			Medium	3.5707	1
	NSWGEEWGMGGYVK	1	1	1	P07711	N1(Deamidated)	1600.67			High	2.44907	0
P27487	Dipeptidyl peptidase 4 OS=Homo sapiens GN=DPP4 PE=1 SV=2 - [DPP4_HUMAN]	19.19	1	13	13	91	170.822	18.02	11	43	230.53	17.62	10	48	766	88.2225	6.03662
	Sequence	# PSMs	# Proteins	# Protein Groups	Protein Group Accessions	Modifications	MH+ [Da]	A2	XCorr A2	B2	XCorr B2	# Missed Cleavages
	AENFKQVEYLLIHGTADDNVHFQQSAQISK	25	1	1	P27487		3430.71	High	9.66784	High	8.98915	1
	AENFKQVEYLLIHGTADDNVHFQQSAQISK	10	1	1	P27487	N19(Deamidated)	3431.71	High	6.59517	High	7.84085	1
	VLEDNSALDKMLQNVQMPSK	4	1	1	P27487		2260.13	High	6.32475	High	6.50163	1
	LGTFEVEDQIEAARQFSK	1	1	1	P27487		2068.04	High	4.92134			1
	FRPSEPHFTLDGNSFYK	3	1	1	P27487		2041.98	High	4.37695	High	4.46462	0
	LAYVWNNDIYVK	4	1	1	P27487		1497.78	High	4.23621	High	3.47138	0
	TYTLTDYLKNTYR	6	1	1	P27487		1651.83	High	3.61935	High	3.45212	1
	WEYYDSVYTER	19	1	1	P27487		1510.65	High	3.60057	High	3.55097	0
	LAYVWNNDIYVKIEPNLPSYR	2	1	1	P27487	N6(Deamidated)	2568.32	High	3.36191			1
	KTYTLTDYLKNTYR	1	1	1	P27487		1779.93	Medium	2.73423			2
	ISLQWLR	3	1	1	P27487		915.54	High	2.28216			0
	TYTLTDYLK	3	1	1	P27487		1117.58	High	2.14771	High	2.46904	0
	LAYVWNNDIYVKIEPNLPSYR	4	1	1	P27487		2567.33			High	6.00728	1
	AENFKQVEYLLIHGTADDNVHFQQSAQISK	2	1	1	P27487	Q23(Deamidated); Q24(Deamidated)	3432.7			High	3.62417	1
	FRPSEPHFTLDGNSFYKIISNEEGYR	1	1	1	P27487	N13(Deamidated); N21(Deamidated)	3105.48			Medium	3.39505	1
	LGTFEVEDQIEAAR	3	1	1	P27487		1577.78			High	2.28998	0
O43895	Xaa-Pro aminopeptidase 2 OS=Homo sapiens GN=XPNPEP2 PE=2 SV=3 - [XPP2_HUMAN]	39.61	1	20	20	124	165.099	21.07	10	36	456.933	39.61	19	88	674	75.5768	6.03662
	Sequence	# PSMs	# Proteins	# Protein Groups	Protein Group Accessions	Modifications	MH+ [Da]	A2	XCorr A2	B2	XCorr B2	# Missed Cleavages
	KLSSDEMYLLDSGGQYWDGTTDITR	14	1	1	O43895		2851.31	High	8.07411	High	7.60961	1
	FRGEEQFSSGPSFETISASGLNAALAHYSPTK	4	1	1	O43895		3386.64	High	7.44478	High	8.623	1
	GEEQFSSGPSFETISASGLNAALAHYSPTK	8	1	1	O43895		3083.46	High	7.15164	High	8.77953	0
	KLSSDEMYLLDSGGQYWDGTTDITR	1	1	1	O43895	Q15(Deamidated)	2852.31	High	6.16844			1
	GEEQFSSGPSFETISASGLNAALAHYSPTKELNR	8	1	1	O43895	Q4(Deamidated)	3596.72	High	5.96596	High	5.96744	1
	GEEQFSSGPSFETISASGLNAALAHYSPTK	2	1	1	O43895	Q4(Deamidated)	3084.45	High	5.85332			0
	IWIGTSYTMYGIYEMIPK	12	1	1	O43895		2166.07	High	5.37145	High	5.07573	0
	AWITGFTGSAGTAVVTMKK	3	1	1	O43895		1926.01	High	5.25603	High	4.41812	1
	ASDIPYNPFFYSYTLLTDSSIR	11	1	1	O43895		2570.25	High	5.08062	High	5.5564	0
	IWIGTSYTMYGIYEMIPKEK	8	1	1	O43895		2423.22	High	5.00353	High	5.2957	1
	AWITGFTGSAGTAVVTMK	1	1	1	O43895		1797.92	High	4.34019			0
	KLSSDEMYLLDSGGQYWDGTTDITR	5	1	1	O43895	M7(Oxidation)	2867.29	High	4.27409	High	7.79038	1
	TKYPGSYLTFEVVSFVPYDR	2	1	1	O43895		2368.17	High	4.04826	High	5.22696	1
	ASDIPYNPFFYSYTLLTDSSIR	3	1	1	O43895	N7(Deamidated)	2571.24	High	3.29276	High	4.02457	0
	KLSSDEMYLLDSGGQYWDGTTDITR	6	1	1	O43895	M7(Oxidation); Q15(Deamidated)	2868.31	High	3.29249	High	5.92523	1
	GEEQFSSGPSFETISASGLNAALAHYSPTKELNR	4	1	1	O43895		3595.73			High	8.90323	1
	FRGEEQFSSGPSFETISASGLNAALAHYSPTKELNR	3	1	1	O43895		3898.91			High	8.23168	2
	HQKVPTAVLLSALEETAWLFNLR	4	1	1	O43895		2636.45			High	7.02682	1
	SQMQKHQKVPTAVLLSALEETAWLFNLR	1	1	1	O43895		3238.75			High	6.6073	2
	NLIDVSLLSPEHLQYLNR	2	1	1	O43895		2124.15			High	6.42672	0
	QLVSITTNLVDLVWGSERPPVPNQPIYALQEAFTGSTWQEK	2	1	1	O43895	N8(Deamidated); N23(Deamidated)	4614.36			High	6.0696	0
	FRGEEQFSSGPSFETISASGLNAALAHYSPTK	2	1	1	O43895	N22(Deamidated)	3387.63			High	6.02148	1
	RAWITGFTGSAGTAVVTMKK	2	1	1	O43895		2082.12			High	5.72949	2
	RAWITGFTGSAGTAVVTMK	2	1	1	O43895		1954.02			High	5.4396	1
	QMDCNWELHKEVGTTPIVTWLLTEIPAGGR	6	1	1	O43895	C4(Carbamidomethyl)	3451.71			High	5.30287	1
	FRGEEQFSSGPSFETISASGLNAALAHYSPTKELNR	2	1	1	O43895	N22(Deamidated)	3899.92			High	5.26546	2
	QMDCNWELHKEVGTTPIVTWLLTEIPAGGR	1	1	1	O43895	M2(Oxidation); C4(Carbamidomethyl)	3467.71			High	4.31753	1
	EVGTTPIVTWLLTEIPAGGR	2	1	1	O43895		2110.16			High	3.81465	0
	QMDCNWELHKEVGTTPIVTWLLTEIPAGGR	2	1	1	O43895	C4(Carbamidomethyl); N5(Deamidated)	3452.73			High	3.80038	1
	YLVWLEK	1	1	1	O43895		950.537			Medium	2.01975	0
P06865	Beta-hexosaminidase subunit alpha OS=Homo sapiens GN=HEXA PE=1 SV=2 - [HEXA_HUMAN]	48.58	1	21	21	144	164.809	40.83	14	43	448.068	44.8	20	101	529	60.6643	5.16064
	Sequence	# PSMs	# Proteins	# Protein Groups	Protein Group Accessions	Modifications	MH+ [Da]	A2	XCorr A2	B2	XCorr B2	# Missed Cleavages
	GSYNPVTHIYTAQDVKEVIEYAR	11	1	1	P06865		2653.33	High	7.6613	High	8.75112	1
	KGSYNPVTHIYTAQDVKEVIEYAR	9	1	1	P06865		2781.42	High	6.34635	High	10.0851	2
	HYLPLSSILDTLDVMAYNK	10	1	1	P06865		2193.13	High	6.20098	High	6.84666	0
	IQPDTIIQVWREDIPVNYMKELELVTK	10	1	1	P06865		3270.75	High	5.45094	High	5.85573	2
	LWSNKLTSDLTFAYER	13	1	1	P06865		1943.98	High	5.22434	High	5.57857	1
	YVLYPNNFQFQYDVSSAAQPGCSVLDEAFQR	3	1	1	P06865	C22(Carbamidomethyl)	3613.68	High	5.21145	High	7.53483	0
	GSYNPVTHIYTAQDVKEVIEYAR	6	1	1	P06865	Q13(Deamidated)	2654.34	High	4.93621	High	6.84402	1
	YVLYPNNFQFQYDVSSAAQPGCSVLDEAFQR	11	1	1	P06865	Q11(Deamidated); C22(Carbamidomethyl)	3614.67	High	4.69093	High	5.84942	0
	YRDLLFGSGSWPRPYLTGKR	4	1	1	P06865		2369.27	Medium	4.58489	High	4.8885	2
	GYVVWQEVFDNKVK	2	1	1	P06865		1710.89	High	4.53872	High	4.46198	1
	IQPDTIIQVWREDIPVNYMK	6	1	1	P06865		2458.28	High	4.275	High	4.39076	1
	ALVIGGEACMWGEYVDNTNLVPR	3	1	1	P06865	C9(Carbamidomethyl)	2564.23	High	4.24967	High	4.53714	0
	GLETFSQLVWK	13	1	1	P06865		1307.7	High	3.59767	High	3.60592	0
	RGVQAQPLNVGFCEQEFEQT	1	1	1	P06865	C13(Carbamidomethyl)	2337.09	High	3.46587			1
	YRDLLFGSGSWPRPYLTGK	3	1	1	P06865		2213.16	High	3.02035	High	4.21997	1
	ALLSAPWYLNR	8	1	1	P06865		1303.72	High	2.98067	High	2.84376	0
	HYLPLSSILDTLDVMAYNK	1	1	1	P06865	M15(Oxidation); N18(Deamidated)	2210.11	Medium	2.39881			0
	AGAVAERLWSNKLTSDLTFAYER	3	1	1	P06865		2598.34			High	7.1084	2
	LNVFHWHLVDDPSFPYESFTFPELMR	2	1	1	P06865		3223.53			High	6.49638	0
	LNVFHWHLVDDPSFPYESFTFPELMRK	1	1	1	P06865		3351.63			High	6.09513	1
	IQPDTIIQVWREDIPVNYMKELELVTK	4	1	1	P06865	Q2(Deamidated); Q8(Deamidated)	3272.74			High	5.85691	2
	GLLLDTSRHYLPLSSILDTLDVMAYNK	1	1	1	P06865		3048.61			High	4.73697	1
	DLLFGSGSWPRPYLTGK	1	1	1	P06865		1893.99			High	4.54203	0
	LNVFHWHLVDDPSFPYESFTFPELMR	3	1	1	P06865	N2(Deamidated)	3224.54			High	4.45704	0
	LNVFHWHLVDDPSFPYESFTFPELMRK	1	1	1	P06865	N2(Deamidated)	3352.63			High	4.13471	1
	GLLLDTSRHYLPLSSILDTLDVMAYNK	1	1	1	P06865	N26(Deamidated)	3049.61			High	4.01493	1
	IQPDTIIQVWREDIPVNYMKELELVTK	4	1	1	P06865	Q8(Deamidated)	3271.76			High	3.90068	2
	IQPDTIIQVWREDIPVNYMK	4	1	1	P06865	Q2(Deamidated)	2459.28			High	3.62208	1
	LWSNKLTSDLTFAYER	1	1	1	P06865	N4(Deamidated)	1944.98			High	3.27464	1
	GYVVWQEVFDNK	1	1	1	P06865		1483.72			High	3.1311	0
	LTSDLTFAYER	2	1	1	P06865		1315.65			High	2.61419	0
	ALVIGGEACMWGEYVDNTNLVPR	1	1	1	P06865	C9(Carbamidomethyl); N17(Deamidated)	2565.23			Medium	2.60233	0
P09104	Gamma-enolase OS=Homo sapiens GN=ENO2 PE=1 SV=3 - [ENOG_HUMAN]	43.78	1	6	11	78	160.347	41.71	10	40	155.287	29.26	8	38	434	47.239	5.03369
	Sequence	# PSMs	# Proteins	# Protein Groups	Protein Group Accessions	Modifications	MH+ [Da]	A2	XCorr A2	B2	XCorr B2	# Missed Cleavages
	AVDHINSTIAPALISSGLSVVEQEKLDNLMLELDGTENKSK	6	1	1	P09104	Q23(Deamidated)	4380.25	High	9.27014	Medium	5.59095	2
	AAVPSGASTGIYEALELR	23	2	2	P06733;P09104		1804.94	High	5.82293	High	5.23374	0
	SGETEDTFIADLVVGLCTGQIK	12	2	2	P06733;P09104	C17(Carbamidomethyl)	2353.16	High	5.44702	High	5.7283	0
	YNQLMRIEEELGDEAR	4	1	1	P09104		1965.93	High	5.08084	High	4.96491	1
	FGANAILGVSLAVCK	16	2	2	P06733;P09104	C14(Carbamidomethyl)	1519.83	High	4.71409	High	4.13159	0
	YITGDQLGALYQDFVR	1	1	1	P09104		1858.93	High	4.64016			0
	HIAQLAGNSDLILPVPAFNVINGGSHAGNK	2	1	1	P09104	N22(Deamidated)	3025.58	Medium	4.26757			0
	AAVPSGASTGIYEALELRDGDKQR	2	1	1	P09104		2504.27	Medium	4.1765	High	4.59948	2
	LAMQEFMILPVGAESFR	3	1	1	P09104		1938.98	High	3.68096			0
	SKFGANAILGVSLAVCK	2	2	2	P06733;P09104	C16(Carbamidomethyl)	1734.96	Medium	2.42056	High	4.42409	1
	AVDHINSTIAPALISSGLSVVEQEKLDNLMLELDGTENKSK	1	1	1	P09104		4379.27			High	9.64075	2
	AVDHINSTIAPALISSGLSVVEQEKLDNLMLELDGTENKSK	5	1	1	P09104	Q23(Deamidated); N38(Deamidated)	4381.28			High	6.96175	2
	SGETEDTFIADLVVGLCTGQIKTGAPCRSER	1	2	2	P06733;P09104	C17(Carbamidomethyl); C27(Carbamidomethyl)	3367.63			High	5.21871	2
P35908	Keratin, type II cytoskeletal 2 epidermal OS=Homo sapiens GN=KRT2 PE=1 SV=2 - [K22E_HUMAN]	38.97	1	10	13	60	157.792	34.9	11	40	80.0765	29.42	9	20	639	65.3932	8.00146
	Sequence	# PSMs	# Proteins	# Protein Groups	Protein Group Accessions	Modifications	MH+ [Da]	A2	XCorr A2	B2	XCorr B2	# Missed Cleavages
	SKEEAEALYHSKYEELQVTVGR	5	1	1	P35908		2566.28	High	7.10876	High	6.62426	2
	NKLNDLEEALQQAKEDLAR	7	1	1	P35908		2198.14	High	6.97268	High	6.19182	2
	VLYDAEISQIHQSVTDTNVILSMDNSR	4	1	1	P35908		3048.5	High	6.86433	High	7.59498	0
	FGGFGGPGGVGGLGGPGGFGPGGYPGGIHEVSVNQSLLQPLNVKVDPEIQNVK	1	1	1	P35908		5114.62	High	6.72442			1
	FGGFGGPGGVGGLGGPGGFGPGGYPGGIHEVSVNQSLLQPLNVKVDPEIQNVK	6	1	1	P35908	Q35(Deamidated); Q39(Deamidated)	5116.61	Medium	5.86193	High	7.15001	1
	TSQNSELNNMQDLVEDYKK	1	1	1	P35908		2256.05	High	5.69529			1
	FGGFGGPGGVGGLGGPGGFGPGGYPGGIHEVSVNQSLLQPLNVK	2	1	1	P35908		4092.08	High	5.69463			0
	HGDSLKEIKIEISELNR	3	1	1	P35908		1981.07	High	5.00549	Medium	3.64973	2
	VDLLNQEIEFLK	3	1	1	P35908		1460.8	High	4.26425	High	3.7896	0
	TAAENDFVTLKKDVDNAYMIK	1	1	1	P35908		2386.2	Medium	4.21788			2
	VLYDAEISQIHQSVTDTNVILSMDNSR	2	1	1	P35908	N18(Deamidated); M23(Oxidation)	3065.5	High	3.87026			0
	NLDLDSIIAEVK	16	4	3	P35908;P13647;P02538		1329.73	High	3.78182	High	3.67641	0
	NVQDAIADAEQRGEHALKDAR	2	1	1	P35908	Q3(Deamidated)	2308.14	Medium	3.67668			2
	VLYDAEISQIHQSVTDTNVILSMDNSR	1	1	1	P35908	Q9(Deamidated); Q12(Deamidated)	3050.49	Medium	3.61577			0
	NVQDAIADAEQRGEHALKDAR	1	1	1	P35908		2307.14	Medium	3.47641			2
	VLYDAEISQIHQSVTDTNVILSMDNSR	2	1	1	P35908	Q9(Deamidated)	3049.49	High	3.18402			0
	TLNNKFASFIDKVR	2	5	4	P35908;P13647;P02538;P05787		1652.91			Medium	3.51714	2
	LALDVEIATYRK	1	4	3	P35908;P13647;P02538		1391.79			Medium	2.66737	1
P30041	Peroxiredoxin-6 OS=Homo sapiens GN=PRDX6 PE=1 SV=3 - [PRDX6_HUMAN]	45.98	1	9	9	67	156.052	40.63	7	29	218.528	45.54	8	38	224	25.0192	6.37939
	Sequence	# PSMs	# Proteins	# Protein Groups	Protein Group Accessions	Modifications	MH+ [Da]	A2	XCorr A2	B2	XCorr B2	# Missed Cleavages
	IRFHDFLGDSWGILFSHPRDFTPVCTTELGR	4	1	1	P30041	C25(Carbamidomethyl)	3676.82	High	9.27199	High	11.0253	2
	IRFHDFLGDSWGILFSHPR	16	1	1	P30041		2300.18	High	7.31722	High	7.43535	1
	FHDFLGDSWGILFSHPR	24	1	1	P30041		2030.99	High	7.04446	High	7.43999	0
	VATPVDWKDGDSVMVLPTIPEEEAK	6	1	1	P30041		2726.36	High	5.6568	High	5.68868	1
	LIALSIDSVEDHLAWSK	11	1	1	P30041		1897.01	High	5.62287	High	6.01914	0
	ELAILLGMLDPAEKDEK	2	1	1	P30041		1885	High	3.87673	High	3.3503	1
	VATPVDWKDGDSVMVLPTIPEEEAKK	1	1	1	P30041		2854.44	Medium	3.54473			2
	FHDFLGDSWGILFSHPRDFTPVCTTELGR	1	1	1	P30041	C23(Carbamidomethyl)	3407.63			High	7.49822	1
	VVISLQLTAEKR	2	1	1	P30041		1356.82			High	3.37903	1
P61769	Beta-2-microglobulin OS=Homo sapiens GN=B2M PE=1 SV=1 - [B2MG_HUMAN]	63.03	1	7	7	151	151.035	57.98	5	40	495.672	63.03	7	111	119	13.7059	6.52197
	Sequence	# PSMs	# Proteins	# Protein Groups	Protein Group Accessions	Modifications	MH+ [Da]	A2	XCorr A2	B2	XCorr B2	# Missed Cleavages
	SNFLNCYVSGFHPSDIEVDLLKNGERIEK	13	1	1	P61769	C6(Carbamidomethyl)	3380.66	High	8.10618	High	7.88553	2
	SNFLNCYVSGFHPSDIEVDLLKNGER	14	1	1	P61769	C6(Carbamidomethyl)	3010.43	High	7.73374	High	7.50147	1
	HPAENGKSNFLNCYVSGFHPSDIEVDLLK	21	1	1	P61769	N5(Deamidated); C13(Carbamidomethyl)	3288.58	High	6.98981	High	8.64962	1
	SNFLNCYVSGFHPSDIEVDLLK	24	1	1	P61769	C6(Carbamidomethyl)	2554.23	High	6.75368	High	7.43223	0
	VEHSDLSFSKDWSFYLLYYTEFTPTEKDEYACR	8	1	1	P61769	C32(Carbamidomethyl)	4126.86	Medium	5.86914	High	11.084	2
	SNFLNCYVSGFHPSDIEVDLLKNGER	6	1	1	P61769	C6(Carbamidomethyl); N23(Deamidated)	3011.43	High	5.25539	High	7.38659	1
	SNFLNCYVSGFHPSDIEVDLLK	16	1	1	P61769	N5(Deamidated); C6(Carbamidomethyl)	2555.21	High	4.66754	High	5.34775	0
	HPAENGKSNFLNCYVSGFHPSDIEVDLLK	6	1	1	P61769	N5(Deamidated); N9(Deamidated); C13(Carbamidomethyl)	3289.56	Medium	4.48375	High	4.8267	1
	SNFLNCYVSGFHPSDIEVDLLKNGERIEK	8	1	1	P61769	C6(Carbamidomethyl); N23(Deamidated)	3381.66	Medium	4.43628	High	6.32131	2
	SNFLNCYVSGFHPSDIEVDLLKNGER	4	1	1	P61769	N5(Deamidated); C6(Carbamidomethyl); N23(Deamidated)	3012.43	High	3.36707	High	4.26738	1
	HPAENGKSNFLNCYVSGFHPSDIEVDLLK	1	1	1	P61769	N5(Deamidated); N9(Deamidated); N12(Deamidated); C13(Carbamidomethyl)	3290.56	High	2.85402			1
	HPAENGKSNFLNCYVSGFHPSDIEVDLLK	1	1	1	P61769	C13(Carbamidomethyl)	3287.58			High	8.12166	1
	IQVYSRHPAENGKSNFLNCYVSGFHPSDIEVDLLK	10	1	1	P61769	N11(Deamidated); C19(Carbamidomethyl)	4034.97			High	7.94002	2
	HPAENGKSNFLNCYVSGFHPSDIEVDLLKNGER	7	1	1	P61769	N12(Deamidated); C13(Carbamidomethyl)	3744.81			High	7.53072	2
	IQVYSRHPAENGKSNFLNCYVSGFHPSDIEVDLLK	1	1	1	P61769	C19(Carbamidomethyl)	4034			High	6.51831	2
	IQVYSRHPAENGKSNFLNCYVSGFHPSDIEVDLLK	6	1	1	P61769	N11(Deamidated); N15(Deamidated); C19(Carbamidomethyl)	4035.98			Medium	6.02426	2
	SNFLNCYVSGFHPSDIEVDLLKNGERIEK	5	1	1	P61769	N2(Deamidated); N5(Deamidated); C6(Carbamidomethyl)	3382.66			Medium	5.04267	2
P11021	78 kDa glucose-regulated protein OS=Homo sapiens GN=HSPA5 PE=1 SV=2 - [GRP78_HUMAN]	34.4	1	18	18	82	149.388	28.13	14	40	152.338	31.8	16	42	654	72.2884	5.16064
	Sequence	# PSMs	# Proteins	# Protein Groups	Protein Group Accessions	Modifications	MH+ [Da]	A2	XCorr A2	B2	XCorr B2	# Missed Cleavages
	AVEEKIEWLESHQDADIEDFKAK	5	1	1	P11021		2730.32	High	7.27473	High	6.42121	2
	VLEDSDLKKSDIDEIVLVGGSTR	3	1	1	P11021		2488.32	High	5.45312	High	5.29629	2
	IEIESFYEGEDFSETLTR	10	1	1	P11021		2164.99	High	5.35035	High	5.4309	0
	IEWLESHQDADIEDFK	1	1	1	P11021		1974.91	High	4.79031			0
	ITPSYVAFTPEGERLIGDAAK	4	1	1	P11021		2235.16	High	4.42299	High	4.192	1
	IDTRNELESYAYSLK	12	1	1	P11021		1801.9	High	4.24511	High	3.86333	1
	AKFEELNMDLFR	15	1	1	P11021		1512.75	High	4.03514	High	3.39113	1
	TWNDPSVQQDIKFLPFK	4	1	1	P11021		2063.06	High	3.91159	High	4.44207	1
	ALSSQHQARIEIESFYEGEDFSETLTR	2	1	1	P11021		3143.49	Medium	3.63617			1
	ITPSYVAFTPEGERLIGDAAKNQLTSNPENTVFDAK	2	1	1	P11021		3893.96	Medium	3.58557	High	5.71058	2
	TFAPEEISAMVLTK	5	1	1	P11021		1536.8	High	3.23014	High	3.30818	0
	AVEEKIEWLESHQDADIEDFKAK	2	1	1	P11021	Q13(Deamidated)	2731.33	High	3.04384	High	5.82645	2
	IINEPTAAAIAYGLDKR	1	1	1	P11021		1816	High	2.78944			1
	NELESYAYSLK	3	1	1	P11021		1316.64	High	2.70873	High	2.2437	0
	FEELNMDLFR	3	1	1	P11021		1313.61	High	2.69571	High	2.87146	0
	AKFEELNMDLFR	1	1	1	P11021	M8(Oxidation)	1528.74	Medium	2.34593			1
	VEIIANDQGNRITPSYVAFTPEGERLIGDAAK	3	1	1	P11021	Q8(Deamidated)	3445.79			High	4.66459	2
	DNHLLGTFDLTGIPPAPR	2	1	1	P11021		1934.01			High	4.24926	0
	ALSSQHQARIEIESFYEGEDFSETLTR	2	1	1	P11021	Q5(Deamidated)	3144.5			High	4.2442	1
	TWNDPSVQQDIKFLPFKVVEK	1	1	1	P11021		2518.34			Medium	3.37316	2
	NELESYAYSLKNQIGDKEK	1	1	1	P11021		2229.1			Medium	2.69706	2
P17174	Aspartate aminotransferase, cytoplasmic OS=Homo sapiens GN=GOT1 PE=1 SV=3 - [AATC_HUMAN]	47.22	1	12	12	112	148.915	40.19	10	43	269.064	47.22	11	69	413	46.2185	7.00537
	Sequence	# PSMs	# Proteins	# Protein Groups	Protein Group Accessions	Modifications	MH+ [Da]	A2	XCorr A2	B2	XCorr B2	# Missed Cleavages
	VGNLTVVGKEPESILQVLSQMEK	8	1	1	P17174		2498.35	High	8.13787	High	7.94263	1
	IANDNSLNHEYLPILGLAEFR	15	1	1	P17174		2399.24	High	7.17692	High	6.81853	0
	WYNGTNNKNTPVYVSSPTWENHNAVFSAAGFKDIR	1	1	1	P17174		3984.9	Medium	5.93983			2
	ARLEALKTPGTWNHITDQIGMFSFTGLNPK	6	1	1	P17174		3343.72	Medium	5.85265	High	7.68447	2
	ARLEALKTPGTWNHITDQIGMFSFTGLNPK	2	1	1	P17174	N13(Deamidated)	3344.73	High	5.61098			2
	LEALKTPGTWNHITDQIGMFSFTGLNPK	6	1	1	P17174	Q16(Deamidated)	3117.59	High	5.49981	High	5.70367	1
	WYNGTNNKNTPVYVSSPTWENHNAVFSAAGFKDIR	20	1	1	P17174	N21(Deamidated)	3985.92	Medium	5.45793	High	6.57976	2
	IVASTLSNPELFEEWTGNVK	12	1	1	P17174		2234.13	High	5.30109	High	5.37543	0
	TPGTWNHITDQIGMFSFTGLNPK	2	1	1	P17174	Q11(Deamidated)	2563.24	High	4.94334			0
	VGNLTVVGKEPESILQVLSQMEK	2	1	1	P17174	Q16(Deamidated); M21(Oxidation)	2515.35	High	4.27092			1
	IVASTLSNPELFEEWTGNVK	3	1	1	P17174	N8(Deamidated)	2235.14	High	4.19484			0
	WYNGTNNKNTPVYVSSPTWENHNAVFSAAGFKDIR	6	1	1	P17174	N6(Deamidated); N7(Deamidated)	3986.9	Medium	4.1301	Medium	5.04622	2
	FLFPFFDSAYQGFASGNLER	5	1	1	P17174		2313.1	High	4.05428	High	4.58821	0
	NTPVYVSSPTWENHNAVFSAAGFKDIR	1	1	1	P17174		3007.47	High	3.92643			1
	IANDNSLNHEYLPILGLAEFR	3	1	1	P17174	N8(Deamidated)	2400.24	High	2.89653			0
	FLFPFFDSAYQGFASGNLER	4	1	1	P17174	Q11(Deamidated)	2314.09	High	2.80402	High	3.64651	0
	NLDYVATSIHEAVTKIQ	3	1	1	P17174		1901.99	Medium	2.54951	High	4.85643	1
	TPGTWNHITDQIGMFSFTGLNPK	1	1	1	P17174		2562.25			High	6.69585	0
	LEALKTPGTWNHITDQIGMFSFTGLNPK	3	1	1	P17174		3116.59			High	6.60461	1
	WYNGTNNKNTPVYVSSPTWENHNAVFSAAGFKDIR	3	1	1	P17174	N3(Deamidated); N6(Deamidated); N7(Deamidated)	3987.89			Medium	5.38026	2
	KVNLGVGAYRTDDCHPWVLPVVK	1	1	1	P17174	C14(Carbamidomethyl)	2623.38			High	4.49547	2
	FLFPFFDSAYQGFASGNLERDAWAIR	4	1	1	P17174	Q11(Deamidated)	3026.46			High	3.88437	1
	FLFPFFDSAYQGFASGNLERDAWAIR	1	1	1	P17174		3025.47			High	3.43016	1
O14773	Tripeptidyl-peptidase 1 OS=Homo sapiens GN=TPP1 PE=1 SV=2 - [TPP1_HUMAN]	44.4	1	12	12	106	148.895	34.1	9	32	351.553	41.21	11	74	563	61.2096	6.48096
	Sequence	# PSMs	# Proteins	# Protein Groups	Protein Group Accessions	Modifications	MH+ [Da]	A2	XCorr A2	B2	XCorr B2	# Missed Cleavages
	SPHPYQLPQALAPHVDFVGGLHRFPPTSSLR	17	1	1	O14773		3421.8	High	7.45855	High	8.25268	1
	GLTLLFASGDSGAGCWSVSGR	6	1	1	O14773	C15(Carbamidomethyl)	2098.01	High	6.4944	High	5.67208	0
	VPIPWVSGTSASTPVFGGILSLINEHR	4	1	1	O14773		2834.53	High	6.36906	High	7.65007	0
	CHSVITQDFLTCWLSIR	11	1	1	O14773	C1(Carbamidomethyl); C12(Carbamidomethyl)	2136.04	High	5.91799	High	6.3869	0
	LSELVQAVSDPSSPQYGKYLTLENVADLVRPSPLTLHTVQK	3	1	1	O14773		4493.41	Medium	5.83643	High	8.018	1
	YLTLENVADLVRPSPLTLHTVQK	18	1	1	O14773		2607.46	High	5.78423	High	6.72345	0
	QRPEPQVTGTVGLHLGVTPSVIR	10	1	1	O14773		2441.36	High	5.54324	High	7.25118	0
	SPHPYQLPQALAPHVDFVGGLHRFPPTSSLR	8	1	1	O14773	Q9(Deamidated)	3422.8	Medium	5.49372	High	6.8744	1
	LSELVQAVSDPSSPQYGKYLTLENVADLVRPSPLTLHTVQK	5	1	1	O14773	Q15(Deamidated)	4494.38	High	5.46548	Medium	4.04163	1
	ADPEEELSLTFALR	5	1	1	O14773		1590.8	High	3.62443	High	3.30491	0
	LSELVQAVSDPSSPQYGKYLTLENVADLVRPSPLTLHTVQK	3	1	1	O14773	Q15(Deamidated); Q40(Deamidated)	4495.38	Medium	3.13129	Medium	5.51894	1
	AYPDVAALSDGYWVVSNR	1	1	1	O14773		1982.95	Medium	2.68847			0
	GCHESCLDEEVEGQGFCSGPGWDPVTGWGTPNFPALLK	2	1	1	O14773	C2(Carbamidomethyl); C6(Carbamidomethyl); C17(Carbamidomethyl)	4190.83			High	7.32661	0
	YLTLENVADLVRPSPLTLHTVQKWLLAAGAQK	2	1	1	O14773		3546			Medium	5.75898	1
	GCHESCLDEEVEGQGFCSGPGWDPVTGWGTPNFPALLK	2	1	1	O14773	C2(Carbamidomethyl); C6(Carbamidomethyl); Q14(Deamidated); C17(Carbamidomethyl)	4191.84			High	5.24375	0
	TLPPGWVSLGRADPEEELSLTFALR	8	1	1	O14773		2754.46			High	3.82256	1
	GCHESCLDEEVEGQGFCSGPGWDPVTGWGTPNFPALLK	1	1	1	O14773	C2(Carbamidomethyl); C6(Carbamidomethyl); Q14(Deamidated); C17(Carbamidomethyl); N32(Deamidated)	4192.82			Medium	2.9131	0
O75882	Attractin OS=Homo sapiens GN=ATRN PE=1 SV=2 - [ATRN_HUMAN]	10.64	1	13	13	84	139.478	8.33	11	32	250.547	10.57	10	52	1429	158.432	7.31299
	Sequence	# PSMs	# Proteins	# Protein Groups	Protein Group Accessions	Modifications	MH+ [Da]	A2	XCorr A2	B2	XCorr B2	# Missed Cleavages
	NQECIALPENICGIGWHLVGNSCLK	9	1	1	O75882	C4(Carbamidomethyl); C12(Carbamidomethyl); C23(Carbamidomethyl)	2882.37	High	7.10262	High	7.5573	0
	LADDLYRYDVDTQMWTILKDSR	19	1	1	O75882		2717.32	High	6.63911	High	8.03158	2
	LADDLYRYDVDTQMWTILK	1	1	1	O75882		2359.16	High	6.58664			1
	CVWNTGSSQCISWALATDEQEEKLKSECFSK	4	1	1	O75882	C1(Carbamidomethyl); C10(Carbamidomethyl); C28(Carbamidomethyl)	3678.63	High	5.67294	High	7.4765	2
	NQECIALPENICGIGWHLVGNSCLK	8	1	1	O75882	C4(Carbamidomethyl); N10(Deamidated); C12(Carbamidomethyl); C23(Carbamidomethyl)	2883.38	High	5.40619	High	6.55415	0
	LADDLYRYDVDTQMWTILKDSR	4	1	1	O75882	M14(Oxidation)	2733.33	High	5.35931	High	5.94505	2
	CVWNTGSSQCISWALATDEQEEK	1	1	1	O75882	C1(Carbamidomethyl); C10(Carbamidomethyl)	2699.17	High	5.32634			0
	CFSSDFMAYDIACDRWSVLPRPDLHHDVNR	3	1	1	O75882	C1(Carbamidomethyl); C13(Carbamidomethyl)	3679.67	Medium	5.2799	High	6.1113	1
	CFSSDFMAYDIACDR	4	1	1	O75882	C1(Carbamidomethyl); C13(Carbamidomethyl)	1857.73	High	4.62532	High	4.35109	0
	YDVDTQMWTILKDSR	8	1	1	O75882		1870.9	High	4.59458	High	4.48432	1
	CVWNTGSSQCISWALATDEQEEKLK	3	1	1	O75882	C1(Carbamidomethyl); C10(Carbamidomethyl)	2940.35	High	4.57548	High	6.37136	1
	LTLTPWVGLR	11	1	1	O75882		1155.69	High	3.08135	High	3.1	0
	LTLTPWVGLRK	1	1	1	O75882		1283.78	Medium	2.43084			1
	SCALDQNCQWEPRNQECIALPENICGIGWHLVGNSCLK	1	1	1	O75882	C2(Carbamidomethyl); C8(Carbamidomethyl); C17(Carbamidomethyl); C25(Carbamidomethyl); C36(Carbamidomethyl)	4527.06			High	6.79705	1
	CVWNTGSSQCISWALATDEQEEKLK	2	1	1	O75882	C1(Carbamidomethyl); Q9(Deamidated); C10(Carbamidomethyl)	2941.33			High	5.84183	1
	LADDLYRYDVDTQMWTILKDSR	1	1	1	O75882	Q13(Deamidated)	2718.32			High	5.52318	2
	NHNALLASLTTQKKVEFVLK	3	1	1	O75882		2254.29			High	5.49707	2
	CVWNTGSSQCISWALATDEQEEKLKSECFSK	1	1	1	O75882	C1(Carbamidomethyl); Q9(Deamidated); C10(Carbamidomethyl); Q20(Deamidated); C28(Carbamidomethyl)	3680.64			High	5.09129	2
P12814	Alpha-actinin-1 OS=Homo sapiens GN=ACTN1 PE=1 SV=2 - [ACTN1_HUMAN]	20.52	1	4	14	64	138.792	18.83	12	31	170.956	14.8	10	33	892	102.993	5.41455
	Sequence	# PSMs	# Proteins	# Protein Groups	Protein Group Accessions	Modifications	MH+ [Da]	A2	XCorr A2	B2	XCorr B2	# Missed Cleavages
	AIMTYVSSFYHAFSGAQKAETAANR	6	2	2	P12814;O43707		2721.31	High	7.48934	High	8.40851	1
	FAIQDISVEETSAKEGLLLWCQRK	6	2	2	P12814;O43707	C21(Carbamidomethyl)	2821.46	High	7.052	High	7.91131	2
	IDQLEGDHQLIQEALIFDNKHTNYTMEHIR	3	1	1	P12814		3621.75	High	6.82519	High	8.83523	1
	FAIQDISVEETSAKEGLLLWCQR	4	2	2	P12814;O43707	Q4(Deamidated); C21(Carbamidomethyl)	2694.36	High	6.03794	High	5.58979	1
	KHEAFESDLAAHQDRVEQIAAIAQELNELDYYDSPSVNAR	1	1	1	P12814		4543.19	High	6.02606			2
	AIMTYVSSFYHAFSGAQK	8	2	2	P12814;O43707		2007.97	High	5.4244	High	5.62018	0
	KHEAFESDLAAHQDRVEQIAAIAQELNELDYYDSPSVNAR	1	1	1	P12814	Q24(Deamidated)	4544.19	Medium	5.12855			2
	IDQLEGDHQLIQEALIFDNKHTNYTMEHIR	4	1	1	P12814	N19(Deamidated)	3622.78	Medium	4.80157	High	7.80018	1
	IDQLEGDHQLIQEALIFDNK	1	1	1	P12814		2339.19	High	4.18762			0
	LLETIDQLYLEYAKR	4	1	1	P12814		1868.02	High	4.14405	High	4.2335	1
	VGWEQLLTTIAR	11	2	2	P12814;O43707		1386.78	High	3.90789	High	3.95143	0
	LASDLLEWIRR	4	2	2	P12814;O43707		1371.77	High	3.1768	High	3.0953	1
	GYEEWLLNEIR	1	2	2	P12814;O43707		1421.71	High	2.90716			0
	LASDLLEWIR	1	2	2	P12814;O43707		1215.68	High	2.5854			0
	AIMTYVSSFYHAFSGAQKAETAANRICK	3	2	2	P12814;O43707	C27(Carbamidomethyl)	3122.52			High	8.57259	2
	FAIQDISVEETSAKEGLLLWCQR	3	2	2	P12814;O43707	C21(Carbamidomethyl)	2693.37			High	7.23411	1
	AIMTYVSSFYHAFSGAQKAETAANRICK	1	2	2	P12814;O43707	Q17(Deamidated); C27(Carbamidomethyl)	3123.52			Medium	5.07216	2
	LMLLLEVISGER	1	2	2	P12814;O43707		1372.78			High	3.18202	0
	AIMTYVSSFYHAFSGAQK	1	2	2	P12814;O43707	Q17(Deamidated)	2008.97			High	2.75674	0
Q9HBB8	Cadherin-related family member 5 OS=Homo sapiens GN=CDHR5 PE=1 SV=3 - [CDHR5_HUMAN]	13.02	1	8	8	87	138.527	13.02	8	46	170.024	13.02	8	41	845	88.1687	4.93213
	Sequence	# PSMs	# Proteins	# Protein Groups	Protein Group Accessions	Modifications	MH+ [Da]	A2	XCorr A2	B2	XCorr B2	# Missed Cleavages
	VFVSVLDVNDNAPEFPFKTK	10	1	1	Q9HBB8		2266.18	High	5.39468	High	5.91622	1
	VFVSVLDVNDNAPEFPFK	24	1	1	Q9HBB8		2037.03	High	5.12851	High	5.2891	0
	IQAQDPEFSDLNSAITYR	4	1	1	Q9HBB8		2068	High	4.9861	High	5.46954	0
	GAGAGVVVKDAAAPSQPLRIQAQDPEFSDLNSAITYR	12	1	1	Q9HBB8	Q23(Deamidated)	3813.96	High	4.87737			2
	SLLEAQLLCQSGGTLVTQLR	6	1	1	Q9HBB8	C9(Carbamidomethyl)	2187.19	High	4.86795	High	4.76905	0
	VFVSVLDVNDNAPEFPFKTK	2	1	1	Q9HBB8	N9(Deamidated)	2267.18	High	4.421			1
	SVPSPMTFLLLVK	19	1	1	Q9HBB8		1431.82	High	2.81081	High	3.62176	0
	IQAQDPEFSDLNSAITYR	2	1	1	Q9HBB8	Q4(Deamidated)	2069	High	2.67213			0
	GINQPIIYSIFR	3	1	1	Q9HBB8		1420.79	High	2.32704	High	2.686	0
	SVPSPMTFLLLVKGQQADLAR	3	1	1	Q9HBB8		2271.26	Medium	2.31361	High	5.71595	1
	GAGAGVVVKDAAAPSQPLRIQAQDPEFSDLNSAITYR	2	1	1	Q9HBB8		3812.96			High	5.90199	2
Q9NY33	Dipeptidyl peptidase 3 OS=Homo sapiens GN=DPP3 PE=1 SV=2 - [DPP3_HUMAN]	43.55	1	17	17	66	135.642	34.74	13	37	126.28	27.41	9	29	737	82.5378	5.09717
	Sequence	# PSMs	# Proteins	# Protein Groups	Protein Group Accessions	Modifications	MH+ [Da]	A2	XCorr A2	B2	XCorr B2	# Missed Cleavages
	AYAANSHQGQMLAQYIESFTQGSIEAHKR	2	1	1	Q9NY33		3236.56	High	8.47985			1
	AYAANSHQGQMLAQYIESFTQGSIEAHKR	3	1	1	Q9NY33	Q14(Deamidated)	3237.56	High	7.3362	Medium	5.30993	1
	SFSERFPEDGPELEEILTQLATADAR	4	1	1	Q9NY33		2921.42	High	6.77443	High	7.10782	1
	KLIVQPNTRLEGSDVQLLEYEASAAGLIR	6	1	1	Q9NY33	N7(Deamidated)	3184.74	High	6.60075	High	6.38792	2
	AYAANSHQGQMLAQYIESFTQGSIEAHKR	1	1	1	Q9NY33	M11(Oxidation)	3252.55	Medium	5.75142			1
	LFVQDEKGAFNFDQETVINPETGEQIQSWYR	5	1	1	Q9NY33	Q4(Deamidated)	3689.77	High	5.73186			1
	KLIVQPNTRLEGSDVQLLEYEASAAGLIR	10	1	1	Q9NY33		3183.74	High	5.29715	High	7.84185	2
	GAFNFDQETVINPETGEQIQSWYR	2	1	1	Q9NY33		2829.32	High	5.13756			0
	LEGSDVQLLEYEASAAGLIR	2	1	1	Q9NY33		2134.1	High	5.10322			0
	SFSERFPEDGPELEEILTQLATADAR	2	1	1	Q9NY33	Q19(Deamidated)	2922.42	High	4.78738	High	4.23981	1
	LIVQPNTRLEGSDVQLLEYEASAAGLIR	2	1	1	Q9NY33	Q4(Deamidated); Q15(Deamidated)	3057.64	High	4.48888			1
	GPSFDVQVGLHELLGHGSGK	2	1	1	Q9NY33		2034.03	Medium	4.35808			0
	EGITTYFSGNCTMEDAKLAQDFLDSQNLSAYNTR	2	1	1	Q9NY33	N10(Deamidated); C11(Carbamidomethyl); N27(Deamidated)	3862.71	High	3.76184			1
	EKLTFLEEDDKDLYILWK	1	1	1	Q9NY33		2298.19	Medium	3.65562			2
	ALYEGYATVTDAPPECFLTLR	2	1	1	Q9NY33	C16(Carbamidomethyl)	2387.15	High	3.45792			0
	VILGSEAAQQHPEEVRGLWQTCGELMFSLEPR	3	1	1	Q9NY33	Q10(Deamidated); C22(Carbamidomethyl)	3668.8	Medium	3.35571			1
	NVSLGNVLAVAYATQR	1	1	1	Q9NY33		1675.91	High	2.98628			0
	AQDPDQLRQHALAEGLTEEEYQAFLVYAAGVYSNMGNYK	4	1	1	Q9NY33	Q22(Deamidated)	4391.09			High	7.41411	1
	AKAYAANSHQGQMLAQYIESFTQGSIEAHKR	2	1	1	Q9NY33	Q16(Deamidated)	3436.7			High	7.12673	2
	AQDPDQLRQHALAEGLTEEEYQAFLVYAAGVYSNMGNYK	1	1	1	Q9NY33		4390.11			High	6.49238	1
	LIVQPNTRLEGSDVQLLEYEASAAGLIR	1	1	1	Q9NY33		3055.65			High	5.78486	1
	AKAYAANSHQGQMLAQYIESFTQGSIEAHKR	2	1	1	Q9NY33		3435.68			Medium	5.56356	2
	LIVQPNTRLEGSDVQLLEYEASAAGLIR	2	1	1	Q9NY33	Q15(Deamidated)	3056.63			High	4.89121	1
	ALYEGYATVTDAPPECFLTLRDTVLLRK	2	1	1	Q9NY33	C16(Carbamidomethyl)	3212.68			High	4.51775	2
	VILGSEAAQQHPEEVRGLWQTCGELMFSLEPR	1	1	1	Q9NY33	C22(Carbamidomethyl)	3667.8			Medium	3.90028	1
	AGLLALEFYTPEAFNWR	1	1	1	Q9NY33		1998.02			High	3.10295	0
Q08380	Galectin-3-binding protein OS=Homo sapiens GN=LGALS3BP PE=1 SV=1 - [LG3BP_HUMAN]	31.45	1	11	11	66	123.279	29.23	10	32	169.971	31.28	8	34	585	65.2893	5.2749
	Sequence	# PSMs	# Proteins	# Protein Groups	Protein Group Accessions	Modifications	MH+ [Da]	A2	XCorr A2	B2	XCorr B2	# Missed Cleavages
	GQWGTVCDNLWDLTDASVVCR	21	1	1	Q08380	C7(Carbamidomethyl); C20(Carbamidomethyl)	2452.1	High	5.95262	High	6.45233	0
	TLQALEFHTVPFQLLAR	6	1	1	Q08380		1984.1	High	5.03344	High	5.42741	0
	STHTLDLSRELSEALGQIFDSQR	3	1	1	Q08380		2603.31	High	4.961	High	6.37316	1
	AVDTWSWGERASHEEVEGLVEK	5	1	1	Q08380		2514.19	High	4.78065	High	5.30708	1
	IYTSPTWSAFVTDSSWSAR	6	1	1	Q08380		2162.02	High	4.66467	High	5.65081	0
	AAFGQGSGPIMLDEVQCTGTEASLADCKSLGWLK	4	1	1	Q08380	Q5(Deamidated); C17(Carbamidomethyl); C27(Carbamidomethyl)	3598.71	High	4.24163	High	5.72893	1
	KTLQALEFHTVPFQLLAR	2	1	1	Q08380		2112.2	High	4.00452			1
	YYPYQSFQTPQHPSFLFQDKR	1	1	1	Q08380		2677.28	Medium	3.95211			1
	ELSEALGQIFDSQR	2	1	1	Q08380		1592.79	High	3.92344			0
	GQWGTVCDNLWDLTDASVVCR	2	1	1	Q08380	C7(Carbamidomethyl); N9(Deamidated); C20(Carbamidomethyl)	2453.09	High	3.51938			0
	SDLAVPSELALLK	2	1	1	Q08380		1355.78	High	2.54274	Medium	2.08602	0
	ELSEALGQIFDSQR	1	1	1	Q08380	Q8(Deamidated)	1593.79	Medium	2.33847			0
	AAFGQGSGPIMLDEVQCTGTEASLADCKSLGWLK	2	1	1	Q08380	C17(Carbamidomethyl); C27(Carbamidomethyl)	3597.71			High	10.2615	1
	YSSDYFQAPSDYRYYPYQSFQTPQHPSFLFQDKR	3	1	1	Q08380		4256.94			High	8.36364	2
	AAFGQGSGPIMLDEVQCTGTEASLADCKSLGWLK	1	1	1	Q08380	Q5(Deamidated); Q16(Deamidated); C17(Carbamidomethyl); C27(Carbamidomethyl)	3599.7			High	5.68907	1
	YSSDYFQAPSDYRYYPYQSFQTPQHPSFLFQDKR	5	1	1	Q08380	Q7(Deamidated); Q18(Deamidated)	4258.93			High	4.2693	2
Q92823	Neuronal cell adhesion molecule OS=Homo sapiens GN=NRCAM PE=1 SV=3 - [NRCAM_HUMAN]	24	1	14	14	94	122.418	19.56	10	33	235.561	24	14	61	1304	143.8	5.65576
	Sequence	# PSMs	# Proteins	# Protein Groups	Protein Group Accessions	Modifications	MH+ [Da]	A2	XCorr A2	B2	XCorr B2	# Missed Cleavages
	THGMLPGLEPFSHYTLNVR	8	1	1	Q92823		2169.09	High	6.85065	High	5.46476	0
	VQALNDMGFAPEPAVVMGHSGEDLPMVAPGNVR	4	1	1	Q92823		3405.64	High	6.27221	High	4.90111	0
	AAPYWITAPQNLVLSPGEDGTLICR	5	1	1	Q92823	C24(Carbamidomethyl)	2742.39	High	5.70972	High	5.77171	0
	ASEPDKNPTAVEGLGSEPDNLVITWKPLNGFESNGPGLQYK	2	1	1	Q92823	N20(Deamidated)	4370.12	High	5.6263			1
	ASEPDKNPTAVEGLGSEPDNLVITWKPLNGFESNGPGLQYK	3	1	1	Q92823		4369.16	High	5.15544	High	8.48892	1
	VSQGLNGDLYFSNVLPEDTREDYICYAR	6	1	1	Q92823	C25(Carbamidomethyl)	3294.54	High	4.72307	High	5.96632	1
	ISWLTNGVPIEIAPDDPSR	8	1	1	Q92823		2080.07	High	4.58846	High	4.83281	0
	IVNPTLDSLTLEWDPPSHPNGILTEYTLK	4	1	1	Q92823		3263.67	High	4.46115	High	6.35716	0
	VSQGLNGDLYFSNVLPEDTREDYICYAR	8	1	1	Q92823	N6(Deamidated); C25(Carbamidomethyl)	3295.53	High	4.26051	High	4.71366	1
	ISWLTNGVPIEIAPDDPSRKIDGDTIIFSNVQER	2	1	1	Q92823		3795.94	Medium	3.90333	High	4.53983	2
	FIIEYEDAMHKPGLWHHQTEVSGTQTTAQLK	1	1	1	Q92823		3595.77	Medium	3.88799			0
	ISWLTNGVPIEIAPDDPSR	1	1	1	Q92823	N6(Deamidated)	2081.05	High	3.78197			0
	VQALNDMGFAPEPAVVMGHSGEDLPMVAPGNVR	6	1	1	Q92823	N5(Deamidated)	3406.64	Medium	3.54384	High	6.15682	0
	THGMLPGLEPFSHYTLNVR	1	1	1	Q92823	M4(Oxidation)	2185.09	Medium	3.5196			0
	VQALNDMGFAPEPAVVMGHSGEDLPMVAPGNVR	2	1	1	Q92823	Q2(Deamidated); N31(Deamidated)	3407.63	High	3.40502			0
	YIVSGTPTFVPYLIK	4	1	1	Q92823		1697.95	High	3.39101	High	4.15928	0
	IVNPTLDSLTLEWDPPSHPNGILTEYTLK	2	1	1	Q92823	N3(Deamidated)	3264.69	High	3.19794			0
	VSQGLNGDLYFSNVLPEDTREDYICYAR	2	1	1	Q92823	Q3(Deamidated); N13(Deamidated); C25(Carbamidomethyl)	3296.53	High	2.99028			1
	ASEPDKNPTAVEGLGSEPDNLVITWKPLNGFESNGPGLQYK	4	1	1	Q92823	N20(Deamidated); N29(Deamidated); N34(Deamidated)	4372.15			High	6.06324	1
	VKAAPYWITAPQNLVLSPGEDGTLICR	2	1	1	Q92823	C26(Carbamidomethyl)	2969.56			High	5.85256	1
	VKHDHTLSLTVLWLKDNR	4	1	1	Q92823		2175.2			High	5.49723	2
	ASEPDKNPTAVEGLGSEPDNLVITWKPLNGFESNGPGLQYK	2	1	1	Q92823	N29(Deamidated); N34(Deamidated)	4371.13			High	5.14508	1
	AAPYWITAPQNLVLSPGEDGTLICR	4	1	1	Q92823	Q10(Deamidated); C24(Carbamidomethyl)	2743.39			High	5.07474	0
	EKLEPITLQSGQSLVLPCRPPIGLPPPIIFWMDNSFQR	2	1	1	Q92823	Q9(Deamidated); C18(Carbamidomethyl)	4375.29			High	5.01193	1
	FIIEYEDAMHKPGLWHHQTEVSGTQTTAQLK	2	1	1	Q92823	Q18(Deamidated)	3596.76			High	4.68506	0
	IVNPTLDSLTLEWDPPSHPNGILTEYTLK	1	1	1	Q92823	N3(Deamidated); N20(Deamidated)	3265.68			High	4.49619	0
	VKHDHTLSLTVLWLK	2	1	1	Q92823		1790.04			High	4.43808	1
	ISWLTNGVPIEIAPDDPSRKIDGDTIIFSNVQER	1	1	1	Q92823	N6(Deamidated)	3796.93			High	4.25945	2
	THGMLPGLEPFSHYTLNVR	1	1	1	Q92823	N17(Deamidated)	2170.09			Medium	2.82315	0
P01042	Kininogen-1 OS=Homo sapiens GN=KNG1 PE=1 SV=2 - [KNG1_HUMAN]	31.99	1	17	17	64	121.943	27.33	16	35	101.583	29.19	14	29	644	71.9122	6.81494
	Sequence	# PSMs	# Proteins	# Protein Groups	Protein Group Accessions	Modifications	MH+ [Da]	A2	XCorr A2	B2	XCorr B2	# Missed Cleavages
	FSVATQTCQITPAEGPVVTAQYDCLGCVHPISTQSPDLEPILR	2	1	1	P01042	C8(Carbamidomethyl); C24(Carbamidomethyl); C27(Carbamidomethyl)	4756.31	High	7.34449	High	7.47111	0
	LGQSLDCNAEVYVVPWEK	3	1	1	P01042	C7(Carbamidomethyl)	2107.01	High	6.19835	High	5.44124	0
	KLGQSLDCNAEVYVVPWEKK	1	1	1	P01042	C8(Carbamidomethyl)	2363.21	High	5.72339			2
	KIYPTVNCQPLGMISLMK	9	1	1	P01042	C8(Carbamidomethyl)	2093.1	High	5.64695	High	4.61285	1
	SSTKFSVATQTCQITPAEGPVVTAQYDCLGCVHPISTQSPDLEPILR	4	1	1	P01042	C12(Carbamidomethyl); Q13(Deamidated); Q25(Deamidated); C28(Carbamidomethyl); C31(Carbamidomethyl); Q38(Deamidated)	5162.5	High	5.2708	High	6.00001	1
	LGQSLDCNAEVYVVPWEKK	1	1	1	P01042	C7(Carbamidomethyl)	2235.11	High	5.26269			1
	KLGQSLDCNAEVYVVPWEK	3	1	1	P01042	C8(Carbamidomethyl)	2235.11	High	5.22203	High	4.4143	1
	TVGSDTFYSFKYEIKEGDCPVQSGK	5	1	1	P01042	C19(Carbamidomethyl)	2842.32	High	5.19144	High	5.16183	2
	DIPTNSPELEETLTHTITK	4	1	1	P01042		2139.08	High	5.16007	High	4.94929	0
	LGQSLDCNAEVYVVPWEKK	4	1	1	P01042	C7(Carbamidomethyl); N8(Deamidated)	2236.12	High	4.58276	High	3.911	1
	SSTKFSVATQTCQITPAEGPVVTAQYDCLGCVHPISTQSPDLEPILR	2	1	1	P01042	C12(Carbamidomethyl); Q13(Deamidated); Q25(Deamidated); C28(Carbamidomethyl); C31(Carbamidomethyl)	5161.52	Medium	3.59529			1
	TVGSDTFYSFKYEIK	5	1	1	P01042		1784.87	High	3.55589	High	3.7683	1
	IYPTVNCQPLGMISLMK	2	1	1	P01042	C7(Carbamidomethyl)	1965	High	3.3574	High	3.65918	0
	KIYPTVNCQPLGMISLMK	2	1	1	P01042	C8(Carbamidomethyl); M13(Oxidation)	2109.1	High	3.24942			1
	VQVVAGKKYFIDFVAR	1	1	1	P01042		1840.05	Medium	3.21691			2
	KLGQSLDCNAEVYVVPWEK	3	1	1	P01042	Q4(Deamidated); C8(Carbamidomethyl)	2236.11	High	3.11628			1
	ENFLFLTPDCK	1	1	1	P01042	C10(Carbamidomethyl)	1383.66	High	2.85572			0
	SLWNGDTGECTDNAYIDIQLR	4	1	1	P01042	N4(Deamidated); C10(Carbamidomethyl)	2442.11	High	2.77509	High	3.73261	0
	YFIDFVAR	3	1	1	P01042		1030.53	High	2.07327	Medium	2.01362	0
	KYFIDFVAR	2	1	1	P01042		1158.63	Medium	2.03393	High	2.8378	1
	FSVATQTCQITPAEGPVVTAQYDCLGCVHPISTQSPDLEPILR	2	1	1	P01042	C8(Carbamidomethyl); Q9(Deamidated); Q21(Deamidated); C24(Carbamidomethyl); C27(Carbamidomethyl); Q34(Deamidated)	4759.28			Medium	3.70722	0
	EETTVSPPHTSMAPAQDEERDSGKEQGHTR	1	1	1	P01042	Q26(Deamidated)	3308.47			Medium	2.51626	2
P24855	Deoxyribonuclease-1 OS=Homo sapiens GN=DNASE1 PE=1 SV=1 - [DNAS1_HUMAN]	53.55	1	8	8	61	121.436	40.07	6	25	165.25	53.55	8	36	282	31.4137	4.90674
	Sequence	# PSMs	# Proteins	# Protein Groups	Protein Group Accessions	Modifications	MH+ [Da]	A2	XCorr A2	B2	XCorr B2	# Missed Cleavages
	LWTSPTFQWLIPDSADTTATPTHCAYDR	18	1	1	P24855	C24(Carbamidomethyl)	3251.52	High	7.39094	High	7.42031	0
	LLDNLNQDAPDTYHYVVSEPLGR	10	1	1	P24855		2629.29	High	7.1392	High	7.37202	0
	LWTSPTFQWLIPDSADTTATPTHCAYDR	3	1	1	P24855	Q8(Deamidated); C24(Carbamidomethyl)	3252.51	High	5.42188			0
	WGLEDVMLMGDFNAGCSYVRPSQWSSIR	4	1	1	P24855	C16(Carbamidomethyl); Q23(Deamidated)	3262.5	High	5.12364	High	5.31217	0
	LLDNLNQDAPDTYHYVVSEPLGRNSYKER	1	1	1	P24855	N24(Deamidated)	3407.65	High	4.91624			2
	YDIALVQEVRDSHLTAVGK	5	1	1	P24855		2114.12	High	4.08532	High	5.06809	1
	LWTSPTFQWLIPDSADTTATPTHCAYDRIVVAGMLLR	1	1	1	P24855	Q8(Deamidated); C24(Carbamidomethyl); M34(Oxidation)	4221.09	Medium	3.53737			1
	YDIALVQEVRDSHLTAVGK	2	1	1	P24855	Q7(Deamidated)	2115.13	High	3.10182	Medium	2.74407	1
	LWTSPTFQWLIPDSADTTATPTHCAYDRIVVAGMLLR	2	1	1	P24855	C24(Carbamidomethyl)	4204.11			High	8.03214	1
	DSHLTAVGKLLDNLNQDAPDTYHYVVSEPLGR	3	1	1	P24855	Q16(Deamidated)	3538.76			High	7.04743	1
	LWTSPTFQWLIPDSADTTATPTHCAYDRIVVAGMLLR	2	1	1	P24855	C24(Carbamidomethyl); M34(Oxidation)	4220.08			High	6.9611	1
	DSHLTAVGKLLDNLNQDAPDTYHYVVSEPLGR	2	1	1	P24855	N15(Deamidated); Q16(Deamidated)	3539.76			High	5.56141	1
	LLDNLNQDAPDTYHYVVSEPLGRNSYKER	2	1	1	P24855	N6(Deamidated); N24(Deamidated)	3408.65			High	5.30449	2
	GAVVPDSALPFNFQAAYGLSDQLAQAISDHYPVEVMLK	2	1	1	P24855	N12(Deamidated); Q14(Deamidated); M36(Oxidation)	4080.02			High	5.10019	0
	GAVVPDSALPFNFQAAYGLSDQLAQAISDHYPVEVMLK	1	1	1	P24855		4062.04			High	4.98293	0
	LWTSPTFQWLIPDSADTTATPTHCAYDRIVVAGMLLR	1	1	1	P24855	Q8(Deamidated); C24(Carbamidomethyl)	4205.1			High	4.44556	1
	GAVVPDSALPFNFQAAYGLSDQLAQAISDHYPVEVMLK	2	1	1	P24855	Q22(Deamidated); M36(Oxidation)	4079.01			High	3.19304	0
P08263	Glutathione S-transferase A1 OS=Homo sapiens GN=GSTA1 PE=1 SV=3 - [GSTA1_HUMAN]	27.93	2	6	6	68	120.776	26.58	5	34	157.329	27.93	5	34	222	25.6147	8.88037
	Sequence	# PSMs	# Proteins	# Protein Groups	Protein Group Accessions	Modifications	MH+ [Da]	A2	XCorr A2	B2	XCorr B2	# Missed Cleavages
	SAEDLDKLRNDGYLMFQQVPMVEIDGMK	11	2	1	P08263		3242.55	High	6.95067	High	8.48347	2
	WLLAAAGVEFEEKFIK	16	2	1	P08263		1851	High	5.82491	High	6.34334	1
	SAEDLDKLRNDGYLMFQQVPMVEIDGMK	11	2	1	P08263	M15(Oxidation)	3258.55	High	5.16591	High	4.65306	2
	AILNYIASKYNLYGK	9	2	1	P08263		1730.95	High	4.73402	High	4.8556	1
	SAEDLDKLRNDGYLMFQQVPMVEIDGMK	2	2	1	P08263	Q18(Deamidated)	3243.55	Medium	4.66013			2
	NDGYLMFQQVPMVEIDGMK	7	2	1	P08263		2215.02	High	4.63884	High	4.75749	0
	SAEDLDKLRNDGYLMFQQVPMVEIDGMK	2	2	1	P08263	Q18(Deamidated); M21(Oxidation)	3259.56	Medium	3.5606			2
	WLLAAAGVEFEEK	2	2	1	P08263		1462.75	High	3.46298			0
	SAEDLDKLRNDGYLMFQQVPMVEIDGMK	2	2	1	P08263	Q17(Deamidated); Q18(Deamidated)	3244.55			High	5.60682	2
	AILNYIASKYNLYGKDIK	4	2	1	P08263		2087.16			High	4.61842	2
	SAEDLDKLRNDGYLMFQQVPMVEIDGMK	2	2	1	P08263	M15(Oxidation); Q17(Deamidated); Q18(Deamidated)	3260.55			High	4.17412	2
P10599	Thioredoxin OS=Homo sapiens GN=TXN PE=1 SV=3 - [THIO_HUMAN]	88.57	1	5	5	84	114.945	45.71	3	26	295.352	88.57	5	58	105	11.7297	4.91943
	Sequence	# PSMs	# Proteins	# Protein Groups	Protein Group Accessions	Modifications	MH+ [Da]	A2	XCorr A2	B2	XCorr B2	# Missed Cleavages
	TAFQEALDAAGDKLVVVDFSATWCGPCK	34	1	1	P10599	C24(Carbamidomethyl); C27(Carbamidomethyl)	3056.45	High	7.93978	High	8.97206	1
	VGEFSGANKEKLEATINELV	29	1	1	P10599		2148.12	High	6.20707	High	6.57868	2
	TAFQEALDAAGDKLVVVDFSATWCGPCK	11	1	1	P10599	Q4(Deamidated); C24(Carbamidomethyl); C27(Carbamidomethyl)	3057.45	High	4.82859	High	4.34719	1
	VGEFSGANKEKLEATINELV	6	1	1	P10599	N17(Deamidated)	2149.12	High	3.87014	High	6.19358	2
	EKLEATINELV	2	1	1	P10599		1258.69	High	2.83377	High	3.30636	1
	MIKPFFHSLSEKYSNVIFLEVDVDDCQDVASECEVK	1	1	1	P10599	N15(Deamidated); C26(Carbamidomethyl); C33(Carbamidomethyl)	4279.03			High	4.15461	1
	CMPTFQFFK	1	1	1	P10599	C1(Carbamidomethyl)	1205.55			High	2.12763	0
P48637	Glutathione synthetase OS=Homo sapiens GN=GSS PE=1 SV=1 - [GSHB_HUMAN]	50.21	1	17	17	66	113.792	42.41	11	24	176.955	50.21	16	42	474	52.3523	5.92236
	Sequence	# PSMs	# Proteins	# Protein Groups	Protein Group Accessions	Modifications	MH+ [Da]	A2	XCorr A2	B2	XCorr B2	# Missed Cleavages
	VQQELSRPGMLEMLLPGQPEAVAR	5	1	1	P48637		2649.39	High	6.9147	High	7.10371	0
	SADGSPALKQIEINTISASFGGLASR	4	1	1	P48637		2590.34	High	6.84832	High	5.6622	1
	LFDIHKQVLKEGIAQTVFLGLNR	8	1	1	P48637		2639.5	High	6.32041	High	7.05885	2
	AWELYGSPNALVLLIAQEKER	5	1	1	P48637		2400.3	High	5.97774	High	6.30107	1
	EGGGNNLYGEEMVQALKQLKDSEER	4	1	1	P48637		2794.33	High	5.76692	High	6.09673	2
	TKAIEHADGGVAAGVAVLDNPYPV	2	1	1	P48637		2364.21	High	5.51007	High	4.52476	1
	AIEHADGGVAAGVAVLDNPYPV	4	1	1	P48637		2135.08	High	5.16267	High	5.46609	0
	ATFAGLYSLDVGEEGDQAIAEALAAPSR	2	1	1	P48637		2822.38	High	5.04683	High	4.12167	0
	EGGGNNLYGEEMVQALK	2	1	1	P48637		1808.85	High	4.39608	High	4.30682	0
	VQQELSRPGMLEMLLPGQPEAVAR	6	1	1	P48637	M13(Oxidation)	2665.38	High	4.37876	High	5.81997	0
	LFVDGQEIAVVYFR	4	1	1	P48637		1655.88	High	3.63832	High	3.67333	0
	ATFAGLYSLDVGEEGDQAIAEALAAPSR	2	1	1	P48637	Q17(Deamidated)	2823.38	High	3.53046	High	5.05925	0
	VVQCISELGIFGVYVR	1	1	1	P48637	C4(Carbamidomethyl)	1838.98	Medium	2.67986			0
	ASYILMEKIEPEPFENCLLRPGSPAR	2	1	1	P48637	C17(Carbamidomethyl)	3017.52			High	5.23108	1
	EGGGNNLYGEEMVQALKQLKDSEER	2	1	1	P48637	N5(Deamidated)	2795.32			High	4.63805	2
	SADGSPALKQIEINTISASFGGLASR	3	1	1	P48637	N14(Deamidated)	2591.34			High	4.62611	1
	QIEINTISASFGGLASR	1	1	1	P48637		1763.93			High	4.57678	0
	VVQCISELGIFGVYVRQEK	1	1	1	P48637	C4(Carbamidomethyl)	2224.19			High	3.90533	1
	QIEINTISASFGGLASR	2	1	1	P48637	Q1(Deamidated)	1764.93			High	3.85335	0
	QVLKEGIAQTVFLGLNRSDYMFQR	2	1	1	P48637	Q9(Deamidated)	2814.48			Medium	3.84852	2
	AIEHADGGVAAGVAVLDNPYPV	1	1	1	P48637	N18(Deamidated)	2136.08			High	3.80208	0
	KVQQELSRPGMLEMLLPGQPEAVAR	1	1	1	P48637	Q4(Deamidated)	2778.48			Medium	3.39548	1
	ASYILMEKIEPEPFENCLLRPGSPAR	1	1	1	P48637	N16(Deamidated); C17(Carbamidomethyl)	3018.54			High	3.21386	1
	QVLKEGIAQTVFLGLNR	1	1	1	P48637		1886.09			High	2.94299	1
P04066	Tissue alpha-L-fucosidase OS=Homo sapiens GN=FUCA1 PE=1 SV=4 - [FUCO_HUMAN]	31.97	1	10	10	62	108.907	20.6	6	22	210.233	31.97	10	40	466	53.6547	6.84424
	Sequence	# PSMs	# Proteins	# Protein Groups	Protein Group Accessions	Modifications	MH+ [Da]	A2	XCorr A2	B2	XCorr B2	# Missed Cleavages
	FMRDNYPPGFSYADFGPQFTAR	19	1	1	P04066		2584.18	High	7.62099	High	7.75947	1
	WLSINGEAIYASKPWR	4	1	1	P04066		1891	High	5.38091	High	5.98909	0
	FFHPEEWADLFQAAGAK	20	1	1	P04066		1963.93	High	5.36813	High	5.76756	0
	HHEGFTNWPSPVSWNWNSK	3	1	1	P04066		2310.05	High	4.23026	High	4.61506	0
	FFHPEEWADLFQAAGAK	2	1	1	P04066	Q12(Deamidated)	1964.93	High	2.97249	Medium	2.88439	0
	DGLIVPIFQER	2	1	1	P04066		1286.71	High	2.60219	High	2.36285	0
	DLVGELGTALR	3	1	1	P04066		1143.64	High	2.26898	High	2.58359	0
	YGLYHSLLEWFHPLYLLDKK	4	1	1	P04066		2535.34			High	7.81422	1
	HHEGFTNWPSPVSWNWNSKDVGPHRDLVGELGTALR	1	1	1	P04066		4096.01			High	6.10079	2
	WLSINGEAIYASKPWR	2	1	1	P04066	N5(Deamidated)	1891.96			High	4.7755	0
	LLAVGKWLSINGEAIYASKPWR	1	1	1	P04066		2472.38			Medium	3.98283	1
	YTPDWPSLDSRPLPAWFDEAK	1	1	1	P04066		2491.2			Medium	2.68084	0
P12955	Xaa-Pro dipeptidase OS=Homo sapiens GN=PEPD PE=1 SV=3 - [PEPD_HUMAN]	27.59	1	8	8	56	108.906	27.59	8	26	166.72	24.14	7	30	493	54.5129	5.99854
	Sequence	# PSMs	# Proteins	# Protein Groups	Protein Group Accessions	Modifications	MH+ [Da]	A2	XCorr A2	B2	XCorr B2	# Missed Cleavages
	VGMKEYELESLFEHYCYSR	17	1	1	P12955	C16(Carbamidomethyl)	2440.09	High	7.67734	High	7.85155	1
	VGMKEYELESLFEHYCYSR	6	1	1	P12955	M3(Oxidation); C16(Carbamidomethyl)	2456.09	High	5.5956	High	6.29447	1
	TVEEIEACMAGCDKAFTPFSGPK	2	1	1	P12955	C8(Carbamidomethyl); C12(Carbamidomethyl)	2545.14	High	5.23223	High	4.77395	1
	EASFDGISKFEVNNTILHPEIVECR	1	1	1	P12955	N13(Deamidated); N14(Deamidated); C24(Carbamidomethyl)	2906.41	High	5.19226			1
	EASFDGISKFEVNNTILHPEIVECR	4	1	1	P12955	N14(Deamidated); C24(Carbamidomethyl)	2905.42	High	5.14454			1
	YAVDDVQYVDEIASVLTSQKPSVLLTLR	2	1	1	P12955	Q7(Deamidated)	3123.64	High	5.0047			0
	EASFDGISKFEVNNTILHPEIVECR	7	1	1	P12955	C24(Carbamidomethyl)	2904.42	Medium	4.41018	High	6.94716	1
	VFKTDMELEVLR	8	1	1	P12955		1479.79	High	4.25672	High	4.65746	1
	AVMGAMKPGVWWPDMHR	1	1	1	P12955		1968.94	High	4.1011			0
	EKYAVDDVQYVDEIASVLTSQKPSVLLTLR	1	1	1	P12955	Q21(Deamidated)	3380.81	Medium	3.13398			1
	VPLALFALNR	2	1	1	P12955		1113.68	High	2.64973	High	2.87278	0
	YAVDDVQYVDEIASVLTSQKPSVLLTLR	3	1	1	P12955		3122.67			High	8.33735	0
	EKYAVDDVQYVDEIASVLTSQKPSVLLTLR	1	1	1	P12955		3379.8			High	5.31277	1
	YAVDDVQYVDEIASVLTSQKPSVLLTLR	1	1	1	P12955	Q7(Deamidated); Q19(Deamidated)	3124.65			Medium	4.03425	0
P00558	Phosphoglycerate kinase 1 OS=Homo sapiens GN=PGK1 PE=1 SV=3 - [PGK1_HUMAN]	39.81	1	10	10	31	103.019	38.61	9	20	50.7613	30.94	7	11	417	44.5861	8.104
	Sequence	# PSMs	# Proteins	# Protein Groups	Protein Group Accessions	Modifications	MH+ [Da]	A2	XCorr A2	B2	XCorr B2	# Missed Cleavages
	SLLGKDVLFLKDCVGPEVEK	6	1	1	P00558	C13(Carbamidomethyl)	2246.21	High	7.03829	High	5.77484	2
	SVVLMSHLGRPDGVPMPDKYSLEPVAVELK	7	1	1	P00558		3263.71	High	6.98326	High	7.07562	1
	AKQIVWNGPVGVFEWEAFAR	4	1	1	P00558		2304.19	High	6.95786			1
	WNTEDKVSHVSTGGGASLELLEGKVLPGVDALSNI	1	1	1	P00558		3592.85	High	5.53524			2
	ITLPVDFVTADKFDENAK	3	1	1	P00558		2023.04	High	5.07674	High	5.1128	1
	ACANPAAGSVILLENLR	4	1	1	P00558	C2(Carbamidomethyl)	1768.93	High	4.98361	High	5.35947	0
	VLNNMEIGTSLFDEEGAKIVK	1	1	1	P00558		2307.19	High	4.5329			1
	QIVWNGPVGVFEWEAFAR	2	1	1	P00558		2105.06	High	4.07442	Medium	2.0968	0
	SLLGKDVLFLK	2	1	1	P00558		1232.76	High	2.90206	High	3.01632	1
	VLNNMEIGTSLFDEEGAKIVKDLMSK	1	1	1	P00558		2881.47			High	5.55447	2
Q9UGT4	Sushi domain-containing protein 2 OS=Homo sapiens GN=SUSD2 PE=1 SV=1 - [SUSD2_HUMAN]	40.39	1	13	13	103	102.69	27.98	7	20	400.723	40.39	13	83	822	90.1497	6.27783
	Sequence	# PSMs	# Proteins	# Protein Groups	Protein Group Accessions	Modifications	MH+ [Da]	A2	XCorr A2	B2	XCorr B2	# Missed Cleavages
	FLTHTHGLLGTLNNDPTDDFTLHSGR	3	1	1	Q9UGT4		2879.41	High	7.50787	High	8.56921	0
	NYAGQKDVQALWTNDHALAWHLSDDFREDPVAWAR	9	1	1	Q9UGT4		4095.94	High	7.45432	High	9.07558	2
	FKDSIQTLGHVDSSGQVHCVSPLLYESGRIPFTVSLDNGHSFPR	10	1	1	Q9UGT4	Q6(Deamidated); Q16(Deamidated); C19(Carbamidomethyl)	4886.43	High	7.37442	High	7.63443	2
	WSYLYPLATHIPNSGSFTFTPKPAPPSYQR	17	1	1	Q9UGT4		3423.72	High	7.21529	High	7.45743	0
	YGSGQQCCYTADGTQLLTADSSGGSTPDRGHDWGAPPFR	3	1	1	Q9UGT4	C7(Carbamidomethyl); C8(Carbamidomethyl)	4173.8	High	6.37039	High	7.30507	1
	ADSGRFFTDYGCDMEQGSVCTYHPGAVHCVR	2	1	1	Q9UGT4	C12(Carbamidomethyl); C20(Carbamidomethyl); C29(Carbamidomethyl)	3579.49	High	5.04042	High	4.21313	1
	WSYLYPLATHIPNSGSFTFTPKPAPPSYQR	5	1	1	Q9UGT4	N13(Deamidated)	3424.73	High	4.82974	High	4.2883	0
	HDPTFEPLFPSETTLNPSLAQEAAK	7	1	1	Q9UGT4		2740.35	High	3.48728	High	7.99777	0
	FKDSIQTLGHVDSSGQVHCVSPLLYESGRIPFTVSLDNGHSFPR	4	1	1	Q9UGT4	C19(Carbamidomethyl)	4884.41			High	11.3615	2
	NYAGQKDVQALWTNDHALAWHLSDDFREDPVAWAR	6	1	1	Q9UGT4	Q5(Deamidated); Q9(Deamidated)	4097.95			High	8.12873	2
	FKDSIQTLGHVDSSGQVHCVSPLLYESGRIPFTVSLDNGHSFPR	1	1	1	Q9UGT4	C19(Carbamidomethyl); N38(Deamidated)	4885.37			High	7.97649	2
	FKDSIQTLGHVDSSGQVHCVSPLLYESGRIPFTVSLDNGHSFPR	4	1	1	Q9UGT4	Q6(Deamidated); Q16(Deamidated); C19(Carbamidomethyl); N38(Deamidated)	4887.41			High	7.00158	2
	NYAGQKDVQALWTNDHALAWHLSDDFREDPVAWAR	2	1	1	Q9UGT4	N14(Deamidated)	4096.96			Medium	5.90283	2
	DVQALWTNDHALAWHLSDDFREDPVAWAR	2	1	1	Q9UGT4		3434.63			Medium	5.64344	1
	TQCQAWEELEDQLPNFLEELPDCPCTLTQAR	3	1	1	Q9UGT4	C3(Carbamidomethyl); C23(Carbamidomethyl); C25(Carbamidomethyl)	3791.69			High	5.57822	0
	HDPTFEPLFPSETTLNPSLAQEAAKLCGDDHFCNFDVAATGSLSTGTATR	2	1	1	Q9UGT4	Q21(Deamidated); C27(Carbamidomethyl); C33(Carbamidomethyl)	5395.5			Medium	5.4326	1
	DVQALWTNDHALAWHLSDDFREDPVAWAR	4	1	1	Q9UGT4	N8(Deamidated)	3435.62			Medium	5.19607	1
	HDPTFEPLFPSETTLNPSLAQEAAKLCGDDHFCNFDVAATGSLSTGTATR	2	1	1	Q9UGT4	Q21(Deamidated); C27(Carbamidomethyl); C33(Carbamidomethyl); N34(Deamidated)	5396.48			Medium	5.17197	1
	ADSGRFFTDYGCDMEQGSVCTYHPGAVHCVR	1	1	1	Q9UGT4	C12(Carbamidomethyl); Q16(Deamidated); C20(Carbamidomethyl); C29(Carbamidomethyl)	3580.5			Medium	5.13362	1
	TQCQAWEELEDQLPNFLEELPDCPCTLTQAR	4	1	1	Q9UGT4	C3(Carbamidomethyl); N15(Deamidated); C23(Carbamidomethyl); C25(Carbamidomethyl)	3792.68			High	4.71053	0
	GEYVLLEAALTDLRVQAR	1	1	1	Q9UGT4		2017.12			High	4.20439	1
	HDPTFEPLFPSETTLNPSLAQEAAK	2	1	1	Q9UGT4	N16(Deamidated)	2741.35			High	4.08662	0
	LCGDDHFCNFDVAATGSLSTGTATR	2	1	1	Q9UGT4	C2(Carbamidomethyl); C8(Carbamidomethyl)	2673.17			High	4.02034	0
	TQCQAWEELEDQLPNFLEELPDCPCTLTQAR	5	1	1	Q9UGT4	C3(Carbamidomethyl); Q12(Deamidated); C23(Carbamidomethyl); C25(Carbamidomethyl); Q29(Deamidated)	3793.7			Medium	4.01924	0
	WSYLYPLATHIPNSGSFTFTPKPAPPSYQR	1	1	1	Q9UGT4	N13(Deamidated); Q29(Deamidated)	3425.7			Medium	3.61218	0
	SLPTQTITIELWGYEETGMPYSQEWTAK	1	1	1	Q9UGT4		3259.57			Medium	2.54761	0
P09525	Annexin A4 OS=Homo sapiens GN=ANXA4 PE=1 SV=4 - [ANXA4_HUMAN]	37.3	1	10	10	50	99.9473	36.99	9	26	98.0092	37.3	9	24	319	35.8601	6.12549
	Sequence	# PSMs	# Proteins	# Protein Groups	Protein Group Accessions	Modifications	MH+ [Da]	A2	XCorr A2	B2	XCorr B2	# Missed Cleavages
	ISQKDIEQSIKSETSGSFEDALLAIVK	6	1	1	P09525		2936.56	High	5.79583	High	6.15818	2
	GLGTDEDAIISVLAYR	14	1	1	P09525		1692.88	High	5.22044	High	5.32835	0
	AMKGAGTDEGCLIEILASR	3	1	1	P09525	C11(Carbamidomethyl)	1991.98	High	4.42214	High	4.0187	1
	GAGTDEGCLIEILASR	3	1	1	P09525	C8(Carbamidomethyl)	1661.82	High	4.18799	High	4.11082	0
	WGTDEVKFLTVLCSR	2	1	1	P09525	C13(Carbamidomethyl)	1810.92	High	4.09911	High	4.47711	1
	VLVSLSAGGRDEGNYLDDALVR	4	1	1	P09525		2319.19	High	3.66387	High	3.97424	1
	SLEDDIRSDTSFMFQR	11	1	1	P09525		1946.89	High	3.51828	High	3.92087	1
	SETSGSFEDALLAIVK	2	1	1	P09525		1666.85	High	3.2266			0
	ISQKDIEQSIKSETSGSFEDALLAIVK	1	1	1	P09525	Q3(Deamidated); Q8(Deamidated)	2938.54	High	3.04923			2
	AMKGLGTDEDAIISVLAYR	2	1	1	P09525		2023.06	High	2.968	High	3.76968	1
	SLEDDIRSDTSFMFQR	1	1	1	P09525	M13(Oxidation)	1962.88	Medium	2.60303			1
	KWGTDEVKFLTVLCSR	1	1	1	P09525	C14(Carbamidomethyl)	1939.01			Medium	3.48106	2
P07686	Beta-hexosaminidase subunit beta OS=Homo sapiens GN=HEXB PE=1 SV=3 - [HEXB_HUMAN]	33.99	1	13	13	91	98.6391	17.81	7	23	335.337	33.99	13	68	556	63.0712	6.75635
	Sequence	# PSMs	# Proteins	# Protein Groups	Protein Group Accessions	Modifications	MH+ [Da]	A2	XCorr A2	B2	XCorr B2	# Missed Cleavages
	EISEVFPDQFIHLGGDEVEFKCWESNPK	6	1	1	P07686	C22(Carbamidomethyl)	3336.57	High	6.86879	High	8.09931	1
	VLDIIATINKGSIVWQEVFDDKAK	15	1	1	P07686		2702.48	High	5.66982	High	7.87682	2
	LAPGTIVEVWKDSAYPEELSR	22	1	1	P07686		2360.21	High	5.58061	High	5.96333	1
	EISEVFPDQFIHLGGDEVEFK	5	1	1	P07686		2435.16	High	3.7925	High	5.18823	0
	GFGTDFKKLESFYIQK	9	1	1	P07686		1907.99	Medium	3.78167	High	5.08995	2
	GSIVWQEVFDDKAK	7	1	1	P07686		1621.82	High	3.34234	High	3.8274	1
	EISEVFPDQFIHLGGDEVEFK	1	1	1	P07686	Q9(Deamidated)	2436.18	High	3.13829			0
	YHGYIFGFYK	5	1	1	P07686		1294.62	High	2.96691	Medium	2.91665	0
	TLDAMAFNKFNVLHWHIVDDQSFPYQSITFPELSNKGSYSLSHVYTPNDVR	4	1	1	P07686		5928.89			High	10.2474	2
	TLDAMAFNKFNVLHWHIVDDQSFPYQSITFPELSNK	1	1	1	P07686		4253.09			High	7.3506	1
	FNVLHWHIVDDQSFPYQSITFPELSNKGSYSLSHVYTPNDVR	2	1	1	P07686	N2(Deamidated); N26(Deamidated)	4939.41			High	6.82887	1
	YHGYIFGFYKWHHEPAEFQAK	2	1	1	P07686		2655.26			Medium	5.71683	1
	VTASGFPVILSAPWYLDLISYGQDWRK	1	1	1	P07686		3082.63			High	5.56831	1
	TLDAMAFNKFNVLHWHIVDDQSFPYQSITFPELSNK	3	1	1	P07686	Q21(Deamidated)	4254.1			High	5.49796	1
	EISEVFPDQFIHLGGDEVEFKCWESNPK	2	1	1	P07686	Q9(Deamidated); C22(Carbamidomethyl)	3337.55			High	5.23222	1
	TLDAMAFNKFNVLHWHIVDDQSFPYQSITFPELSNK	2	1	1	P07686	Q21(Deamidated); Q26(Deamidated)	4255.07			High	4.22069	1
	VLDIIATINKGSIVWQEVFDDKAK	2	1	1	P07686	N9(Deamidated)	2703.47			High	3.77917	2
	YHGYIFGFYKWHHEPAEFQAK	1	1	1	P07686	Q19(Deamidated)	2656.26			Medium	3.58681	1
	RYHGYIFGFYK	1	1	1	P07686		1450.73			Medium	2.50895	1
Q9H4A4	Aminopeptidase B OS=Homo sapiens GN=RNPEP PE=1 SV=2 - [AMPB_HUMAN]	29.69	1	13	13	59	96.3192	21.85	10	20	170.758	29.69	13	39	650	72.5495	5.74463
	Sequence	# PSMs	# Proteins	# Protein Groups	Protein Group Accessions	Modifications	MH+ [Da]	A2	XCorr A2	B2	XCorr B2	# Missed Cleavages
	ERPGSEEPPAEPVSFYTQPFSHYGQALCVSFPQPCR	7	1	1	Q9H4A4	C28(Carbamidomethyl); C35(Carbamidomethyl)	4151.9	High	10.0783	High	11.7094	0
	ETFASTASQLHSNVVNYVQQIVAPK	9	1	1	Q9H4A4		2731.4	High	7.3287	High	6.86043	0
	YTLPLYHAMMGGSEVAQTLAK	3	1	1	Q9H4A4		2281.13	High	5.12106	High	4.17159	0
	RISTILFGAAYTCLEAATGR	3	1	1	Q9H4A4	C13(Carbamidomethyl)	2171.13	High	5.07317	High	6.39196	1
	ETFASTASQLHSNVVNYVQQIVAPKGS	3	1	1	Q9H4A4		2875.47	High	4.64719	High	4.04499	1
	ISTILFGAAYTCLEAATGR	6	1	1	Q9H4A4	C12(Carbamidomethyl)	2015.03	High	4.34845	High	4.15322	0
	TYQLVYFLDKILQK	6	1	1	Q9H4A4		1772	High	3.57534	High	4.78414	1
	TYQLVYFLDK	3	1	1	Q9H4A4		1289.68	High	3.1856	High	3.3488	0
	AFELLHLHLDLR	4	1	1	Q9H4A4		1476.83	High	3.0469	High	3.89123	0
	AAERLQVLLTYR	4	1	1	Q9H4A4		1432.83	High	2.74908	High	2.99647	1
[truncated: 2,859 more rows]
