# Supplementary material for: Characterization of the Giardia intestinalis secretome during interaction with human intestinal epithelial cells: The impact on host cells
Source: PLoS Negl Trop Dis. 2017 Dec 11;11(12):e0006120. doi: 10.1371/journal.pntd.0006120 (PMC5739509; doi:10.1371/journal.pntd.0006120)
Supplement: S11 Table — The table shows transcriptional changes including fold change of genes transcriptions in Caco-2 cells exposed to ESPs of WB or GS isolate for 2h or 6h. The table also contains differentially expressed genes, which are in blue fonts (up-regulated) or red fonts (down-regulated) to indicate their transcriptional activity. (XLSX) [file pntd.0006120.s014.xlsx]

## Sheet: S11 Table 
S11 Table. Transcriptional profile of differentiated human colon carcinoma cell line Caco-2 exposed to excretory-secretory products (ESPs) of Giardia intestinalis isolates WB or GS through a Transwell insert placed into tissue culture plates. The table shows transcriptional changes including fold change of genes transcriptions in Caco-2 cells exposed to ESPs of WB or GS isolate for 2h or 6h. The …
Accession	Gene	Name	ctrl2h_vs_WB2h	fold change	Significance	ctrl2h_vs_GS2h	fold change	Significance	ctrl6h_vs_WB6h	fold change	Significance	ctrl6h_vs_GS6h	fold change	Significance
AMPL10042520	PCK1	phosphoenolpyruvate_carboxykinase_1__soluble	-1.46654	2.76358	yes	-0.460793	1.3763	no	-2.58528	6.00132	yes	-2.01831	4.05109	yes
AMPL8943364	ZFP36	ZFP36_ring_finger_protein	-1.18048	2.26652	yes	-0.517478	1.43145	no	-2.14069	4.40973	yes	-1.94517	3.85083	yes
AMPL30004924	DUSP1	dual_specificity_phosphatase_1	-2.10496	4.30186	yes	-1.04167	2.05861	yes	-2.04562	4.12851	yes	-1.6035	3.0388	yes
AMPL29366622	FOS	FBJ_murine_osteosarcoma_viral_oncogene_homolog	-1.55813	2.94472	yes	-0.849407	1.80176	no	-1.60434	3.04057	yes	-1.29149	2.44781	yes
AMPL9054216	JUNB	jun_B_proto-oncogene	-1.18631	2.2757	yes	-0.43187	1.34898	no	-1.27919	2.42703	yes	-0.936964	1.9145	yes
AMPL10908633	EGR1	early_growth_response_1	-0.92645	1.90059	yes	-0.475507	1.39041	no	-0.986293	1.98109	yes	-0.933685	1.91015	yes
AMPL5817994	IL8	interleukin_8	0.95543	0.515688	yes	0.934907	0.523076	no	-1.22639	2.33981	yes	-0.960726	1.94629	no
AMPL28623070	INSIG1	insulin_induced_gene_1	0.0166973	0.988493	no	0.253118	0.839081	no	-3.48613	11.2055	yes	-3.09606	8.5508	yes
AMPL17525674	NR4A1	nuclear_receptor_subfamily_4__group_A__member_1	0.0299099	0.979481	no	0.129434	0.91419	no	-2.90968	7.51452	yes	-2.30776	4.95114	yes
AMPL13497337	BTG2	BTG_family__member_2	-0.978604	1.97056	no	-0.441722	1.35822	no	-2.59284	6.03285	yes	-2.00515	4.0143	yes
AMPL8833416	ATF3	activating_transcription_factor_3	-0.333567	1.26013	no	-0.133533	1.09698	no	-2.39359	5.25463	yes	-1.92859	3.80683	yes
AMPL10343714	GADD45A	growth_arrest_and_DNA-damage-inducible__alpha	-0.292008	1.22434	no	-0.117418	1.08479	no	-2.0968	4.2776	yes	-1.76113	3.38964	yes
AMPL10709019	CXCL3	chemokine__C-X-C_motif__ligand_3	-0.137126	1.09971	no	-0.266619	1.20299	no	-2.0296	4.08292	yes	-1.21069	2.31448	yes
AMPL8737386	CXCL2	chemokine__C-X-C_motif__ligand_2	-0.734559	1.66389	no	-0.497413	1.41168	no	-1.95339	3.87283	yes	-1.27764	2.42442	yes
AMPL9768078	BMP2	bone_morphogenetic_protein_2	-0.601119	1.51689	no	-0.383951	1.30491	no	-1.92243	3.79061	yes	-1.91896	3.7815	yes
AMPL120505	C6orf222	chromosome_6_open_reading_frame_222	-0.209094	1.15596	no	-0.323763	1.25159	no	-1.89285	3.71368	yes	-1.45532	2.74217	yes
AMPL30137347	GDF15	growth_differentiation_factor_15	-0.534496	1.44844	no	0.00655573	0.995466	no	-1.87374	3.66481	yes	-1.59364	3.0181	yes
AMPL30000091	HIST1H1D	histone_cluster_1__H1d	-0.715165	1.64167	no	-0.260404	1.19781	no	-1.87055	3.65672	yes	-1.45669	2.74478	yes
AMPL28071846	SLC20A1	solute_carrier_family_20__phosphate_transporter__member_1	-0.378815	1.30027	no	-0.135594	1.09855	no	-1.85245	3.61113	yes	-1.7081	3.2673	yes
AMPL9801290	SAT1	spermidine_spermine_N1-acetyltransferase_1	-0.0228461	1.01596	no	0.0869368	0.94152	no	-1.78853	3.45463	yes	-1.4597	2.75051	yes
AMPL8506753	KLF6	Kruppel-like_factor_6	-0.474956	1.38988	no	0.018453	0.987291	no	-1.76978	3.41002	yes	-1.61494	3.06299	yes
AMPL29692716	JUND	jun_D_proto-oncogene	-0.377439	1.29903	no	-0.099193	1.07117	no	-1.70749	3.26592	yes	-1.31759	2.49249	yes
AMPL11981156	EREG	epiregulin	-0.419339	1.33731	no	-0.120542	1.08714	no	-1.69416	3.23588	yes	-1.47724	2.78416	yes
AMPL17839072	CSRNP1	cysteine-serine-rich_nuclear_protein_1	-0.216663	1.16204	no	-0.266236	1.20267	no	-1.66904	3.18003	yes	-1.5098	2.84771	yes
AMPL32386728	RNF186	ring_finger_protein_186	-0.316066	1.24493	no	-0.142818	1.10406	no	-1.62596	3.08647	yes	-1.23137	2.3479	yes
AMPL36310731	NR1D1	nuclear_receptor_subfamily_1__group_D__member_1	-0.377183	1.2988	no	-0.248854	1.18826	no	-1.5988	3.02891	yes	-1.15451	2.22609	yes
AMPL28640741	GEM	GTP_binding_protein_overexpressed_in_skeletal_muscle	-0.364998	1.28788	no	-0.0787562	1.05611	no	-1.59869	3.02868	yes	-1.76346	3.39511	yes
AMPL31900930	NFKBIA	nuclear_factor_of_kappa_light_polypeptide_gene_enhancer_in_B-cells_inhibitor__alpha	-0.327537	1.25487	no	-0.0678565	1.04816	no	-1.59497	3.02088	yes	-1.19096	2.28305	yes
AMPL2181983	BBC3	BCL2_binding_component_3	0.150014	0.901242	no	0.22732	0.85422	no	-1.59495	3.02084	yes	-1.58016	2.99003	yes
AMPL1008333	SLC25A25	solute_carrier_family_25__mitochondrial_carrier__phosphate_carrier__member_25	-0.356769	1.28055	no	-0.229806	1.17268	no	-1.59009	3.01068	yes	-1.32985	2.51377	yes
AMPL2869586	LDLR	low_density_lipoprotein_receptor	-0.193922	1.14387	no	0.10619	0.929038	no	-1.57083	2.97076	yes	-1.36187	2.57018	yes
AMPL36713306	ARRDC3	arrestin_domain_containing_3	-0.0382827	1.02689	no	0.0622241	0.957786	no	-1.53907	2.90607	yes	-1.46137	2.7537	yes
AMPL10034410	PIM1	pim-1_oncogene	-0.420104	1.33802	no	-0.104402	1.07505	no	-1.53669	2.90128	yes	-1.38021	2.60306	yes
AMPL7067308	ODC1	ornithine_decarboxylase_1	-0.0237007	1.01656	no	-0.0179397	1.01251	no	-1.5361	2.90009	yes	-1.42134	2.67834	yes
AMPL9035443	MXD1	MAX_dimerization_protein_1	-0.167273	1.12293	no	-0.162735	1.11941	no	-1.52869	2.88524	yes	-1.17143	2.25235	yes
AMPL5737658	PNP	purine_nucleoside_phosphorylase	0.0143015	0.990136	no	0.0777816	0.947513	no	-1.49971	2.82786	yes	-1.20097	2.29894	yes
AMPL30097873	DUSP5	dual_specificity_phosphatase_5	-0.252977	1.19166	no	0.0728319	0.95077	no	-1.48422	2.79766	yes	-1.3135	2.48544	yes
AMPL15216833	TRIB1	tribbles_pseudokinase_1	-0.449348	1.36542	no	-0.136486	1.09922	no	-1.48266	2.79464	yes	-1.59612	3.02329	yes
AMPL32617203	YOD1	YOD1_deubiquitinase	-0.422264	1.34003	no	-0.202073	1.15035	no	-1.47868	2.78694	yes	-1.07725	2.11001	yes
AMPL13840600	ZC3H12A	zinc_finger_CCCH-type_containing_12A	-0.705909	1.63117	no	-0.289444	1.22217	no	-1.47026	2.77072	yes	-0.996623	1.99532	yes
AMPL13145659	MSMO1	methylsterol_monooxygenase_1	-0.0409957	1.02882	no	0.198652	0.871364	no	-1.46615	2.76284	yes	-1.31397	2.48625	yes
AMPL29534604	PLK3	polo-like_kinase_3	-0.222616	1.16685	no	-0.028074	1.01965	no	-1.46086	2.75272	yes	-1.27165	2.41438	yes
AMPL31014207	MNT	MAX_network_transcriptional_repressor	-0.00927278	1.00645	no	-0.16219	1.11898	no	-1.45971	2.75053	yes	-1.19232	2.2852	yes
AMPL25240818	PPP1R15A	protein_phosphatase_1__regulatory_subunit_15A	-0.478855	1.39364	no	-0.0841802	1.06009	no	-1.45891	2.74901	yes	-1.17122	2.25202	yes
AMPL9812847	TIPARP	TCDD-inducible_poly_ADP-ribose__polymerase	-0.0951407	1.06817	no	0.0476998	0.967478	no	-1.45537	2.74227	yes	-1.22828	2.34288	yes
AMPL8701439	PLAUR	plasminogen_activator__urokinase_receptor	-0.322529	1.25052	no	-0.0212526	1.01484	no	-1.45053	2.73308	yes	-1.32128	2.49888	yes
AMPL6031733	PIM3	pim-3_oncogene	-0.460403	1.37593	no	-0.18469	1.13657	no	-1.4365	2.70663	yes	-1.18053	2.2666	yes
AMPL8382454	BHLHE40	basic_helix-loop-helix_family__member_e40	-0.794292	1.73423	no	-0.377827	1.29938	no	-1.43389	2.70174	yes	-1.2014	2.29963	yes
AMPL9617985	HMGCS1	3-hydroxy-3-methylglutaryl-CoA_synthase_1__soluble	-0.200163	1.14883	no	0.0389225	0.973382	no	-1.42602	2.68704	yes	-1.43527	2.70433	yes
AMPL15516974	B3GNT5	UDP-GlcNAc_betaGal_beta-1_3-N-acetylglucosaminyltransferase_5	-0.33437	1.26083	no	-0.218747	1.16372	no	-1.41696	2.67022	yes	-1.13618	2.19798	yes
AMPL29033857	ETS2	v-ets_avian_erythroblastosis_virus_E26_oncogene_homolog_2	-0.455818	1.37156	no	-0.214627	1.1604	no	-1.41493	2.66647	yes	-1.34466	2.5397	yes
AMPL30061620	BCL3	B-cell_CLL_lymphoma_3	-0.265867	1.20236	no	-0.253956	1.19247	no	-1.40783	2.65338	yes	-1.16314	2.23944	yes
AMPL33868891	C1orf63	chromosome_1_open_reading_frame_63	-0.29657	1.22822	no	-0.197673	1.14685	no	-1.36637	2.57821	yes	-1.15023	2.21949	yes
AMPL10421942	CLDN4	claudin_4	-0.356278	1.28012	no	-0.122407	1.08855	no	-1.36161	2.56972	yes	-1.1039	2.14935	yes
AMPL7120172	WEE1	WEE1_G2_checkpoint_kinase	-0.11123	1.08015	no	-0.0320304	1.02245	no	-1.34042	2.53225	yes	-1.40244	2.64348	yes
AMPL27699187	ELF3	E74-like_factor_3__ets_domain_transcription_factor__epithelial-specific	-0.35619	1.28004	no	0.0773304	0.94781	no	-1.32194	2.50002	yes	-1.01467	2.02044	yes
AMPL10019040	AREG	amphiregulin	-0.275749	1.21062	no	0.148956	0.901903	no	-1.24664	2.37288	yes	-1.41069	2.65864	yes
AMPL6387603	HMGCR	3-hydroxy-3-methylglutaryl-CoA_reductase	-0.0704082	1.05001	no	0.0861505	0.942033	no	-1.23719	2.35739	yes	-1.00214	2.00297	yes
AMPL19208161	KRT16P3	keratin_16_pseudogene_3	-0.166065	1.12199	no	0.182231	0.881339	no	-1.23279	2.35021	yes	-1.37233	2.58888	yes
AMPL9535906	CLCF1	cardiotrophin-like_cytokine_factor_1	-0.359919	1.28335	no	-0.0738864	1.05255	no	-1.22366	2.33538	yes	-1.3578	2.56294	yes
AMPL30519970	FOXA3	forkhead_box_A3	-0.452967	1.36885	no	0.0045471	0.996853	no	-1.2173	2.32511	yes	-1.34249	2.53589	yes
AMPL9095612	HBEGF	heparin-binding_EGF-like_growth_factor	-0.454067	1.3699	no	-0.177103	1.13061	no	-1.21059	2.31432	yes	-1.15077	2.22032	yes
AMPL35442608	TRIB3	tribbles_pseudokinase_3	-0.131688	1.09557	no	-0.0393551	1.02765	no	-1.15609	2.22853	yes	-0.889605	1.85267	yes
AMPL6916083	BIK	BCL2-interacting_killer__apoptosis-inducing	-0.0685014	1.04863	no	-0.0601651	1.04259	no	-1.14957	2.21848	yes	-1.31727	2.49194	yes
AMPL18284369	RHPN2	rhophilin__Rho_GTPase_binding_protein_2	-0.101207	1.07267	no	-0.109052	1.07852	no	-1.14351	2.20918	yes	-1.14033	2.20431	yes
AMPL34063180	ZNF295	,	-0.451471	1.36743	no	-0.271822	1.20733	no	-1.13706	2.19932	yes	-1.02688	2.03761	yes
AMPL28914035	EFNA1	ephrin-A1	-0.140846	1.10255	no	0.171919	0.887661	no	-1.11428	2.16487	yes	-0.994671	1.99263	yes
AMPL10422000	UGCG	UDP-glucose_ceramide_glucosyltransferase	0.170006	0.888839	no	0.457101	0.728449	no	-1.10055	2.14436	yes	-1.34656	2.54305	yes
AMPL10131581	SQLE	squalene_epoxidase	0.158807	0.895765	no	0.385937	0.765282	no	-1.08585	2.12263	yes	-1.08153	2.11628	yes
AMPL9895722	CLDN3	claudin_3	-0.300106	1.23123	no	-0.293723	1.2258	no	-1.07105	2.10096	yes	-0.99991	1.99988	yes
AMPL19730799	KRT16P2	keratin_16_pseudogene_2	-0.440805	1.35736	no	-0.468439	1.38361	no	-1.06808	2.09664	yes	-1.03501	2.04913	yes
AMPL28995710	NAMPT	nicotinamide_phosphoribosyltransferase	-0.0477013	1.03362	no	0.0993377	0.933461	no	-1.05969	2.08448	yes	-0.947352	1.92833	yes
AMPL31176656	DDIT4	DNA-damage-inducible_transcript_4	-0.461373	1.37685	no	-0.164089	1.12046	no	-1.02968	2.04157	yes	-0.892991	1.85702	yes
AMPL5224404	C6orf141	chromosome_6_open_reading_frame_141	-0.435699	1.35257	no	-0.320051	1.24837	no	-1.02175	2.03038	yes	-1.13911	2.20245	yes
AMPL12699851	ZFP36L2	ZFP36_ring_finger_protein-like_2	-0.464309	1.37966	no	-0.190743	1.14135	no	-1.01115	2.01552	yes	-0.957386	1.94179	yes
AMPL10906548	PHLDA2	pleckstrin_homology-like_domain__family_A__member_2	-0.709521	1.63526	no	-0.723315	1.65097	no	-0.993083	1.99043	yes	-0.722944	1.65055	yes
AMPL10844546	MYC	v-myc_avian_myelocytomatosis_viral_oncogene_homolog	-0.380985	1.30223	no	-0.0808599	1.05765	no	-0.975164	1.96586	yes	-0.951015	1.93323	yes
AMPL27272963	IER3	immediate_early_response_3	-0.114446	1.08256	no	0.163213	0.893034	no	-0.876224	1.83556	yes	-0.870897	1.8288	yes
AMPL2397925	ADM	adrenomedullin	-0.428866	1.34618	no	-0.0773951	1.05511	no	-0.839672	1.78964	yes	-0.93445	1.91116	yes
AMPL3648658	EGR2	early_growth_response_2	-0.248967	1.18836	no	0.0305674	0.979035	no	-0.748023	1.67949	yes	-0.955519	1.93928	yes
AMPL12187944	SLC2A3	solute_carrier_family_2__facilitated_glucose_transporter__member_3	-0.102288	1.07347	no	0.213519	0.862431	no	-0.581979	1.4969	yes	-0.683121	1.60561	yes
AMPL1326662	HK2	hexokinase_2	-0.223599	1.16764	no	0.0162302	0.988813	no	-0.541462	1.45545	yes	-0.679934	1.60207	yes
AMPL22049464	ANKRD37	ankyrin_repeat_domain_37	-0.515929	1.42991	no	-0.365109	1.28798	no	-0.489256	1.40372	yes	-0.83512	1.78401	yes
AMPL31589836	ATP8B2	ATPase__aminophospholipid_transporter__class_I__type_8B__member_2	-0.58683	1.50194	no	-0.548194	1.46225	no	-0.474766	1.38969	yes	-0.882744	1.84388	yes
AMPL18794234	RNU12	RNA__U12_small_nuclear	-0.409692	1.3284	no	-0.220059	1.16478	no	1.8411	0.279109	yes	1.76771	0.293675	yes
AMPL29496889	CCL20	chemokine__C-C_motif__ligand_20	-0.185919	1.13754	no	0.494973	0.709575	no	-1.64688	3.13156	yes	0.159335	0.895438	no
AMPL14511867	RNF39	ring_finger_protein_39	-0.286582	1.21975	no	-0.241139	1.18193	no	-1.63675	3.10965	yes	-1.35562	2.55907	no
AMPL11709675	CRYAB	crystallin__alpha_B	0.0768511	0.948125	no	0.100918	0.932439	no	-1.62678	3.08823	yes	-1.2507	2.37957	no
AMPL13775669	FOSB	FBJ_murine_osteosarcoma_viral_oncogene_homolog_B	-0.343133	1.26851	no	0.0469109	0.968007	no	-1.60598	3.04402	yes	-1.4013	2.64139	no
AMPL20246020	ANXA2P2	annexin_A2_pseudogene_2	-0.0345745	1.02425	no	-0.149296	1.10903	no	-1.27288	2.41643	yes	-1.02571	2.03596	no
AMPL32269274	RASD1	RAS__dexamethasone-induced_1	-0.232603	1.17495	no	-0.248492	1.18796	no	-1.26371	2.40112	yes	-0.956413	1.94048	no
AMPL27707705	LCN2	lipocalin_2	-0.623987	1.54113	no	-0.0922601	1.06604	no	-1.22515	2.3378	yes	0.0438509	0.970062	no
AMPL29740812	SNAI1	snail_family_zinc_finger_1	-0.224886	1.16868	no	0.12785	0.915194	no	-1.21836	2.32682	yes	-0.863949	1.82001	no
AMPL10834028	PER1	period_circadian_clock_1	0.250548	0.840577	no	-0.134854	1.09798	no	-1.19421	2.28819	yes	-0.891875	1.85559	no
AMPL7440424	CCL2	chemokine__C-C_motif__ligand_2	0.229306	0.853045	no	0.346515	0.786482	no	-1.15974	2.23417	yes	-0.269914	1.20574	no
AMPL37016073	HES4	hes_family_bHLH_transcription_factor_4	-0.0753497	1.05362	no	-0.110235	1.0794	no	-1.15363	2.22473	yes	-1.00515	2.00715	no
AMPL10036932	CXCL1	chemokine__C-X-C_motif__ligand_1__melanoma_growth_stimulating_activity__alpha	0.0136278	0.990598	no	0.112846	0.924762	no	-1.1536	2.22468	yes	-0.299083	1.23036	no
AMPL5370025	SOX9	SRY__sex_determining_region_Y_-box_9	-0.647202	1.56613	no	-0.310326	1.23999	no	-1.11985	2.17324	yes	-0.604346	1.52029	no
AMPL14225205	NUAK2	NUAK_family__SNF1-like_kinase__2	-0.302223	1.23304	no	0.0148137	0.989784	no	-1.09983	2.14329	yes	-0.711091	1.63704	no
AMPL11739826	EMP1	epithelial_membrane_protein_1	-0.248458	1.18794	no	-0.0639306	1.04531	no	-1.09149	2.13094	yes	-0.944686	1.92477	no
AMPL21042472	SERTAD3	SERTA_domain_containing_3	-0.571637	1.48621	no	-0.413703	1.3321	no	-1.07396	2.1052	yes	-0.651676	1.57099	no
AMPL11283172	CBX4	chromobox_homolog_4	-0.327137	1.25452	no	-0.174695	1.12873	no	-1.06151	2.08711	yes	-0.801691	1.74314	no
AMPL14864268	PPP1R3B	protein_phosphatase_1__regulatory_subunit_3B	-0.31484	1.24387	no	-0.217189	1.16247	no	-1.04788	2.06749	yes	-0.737797	1.66763	no
AMPL31504928	NUDT4	nudix__nucleoside_diphosphate_linked_moiety_X_-type_motif_4	0.00907664	0.993728	no	0.0890162	0.940164	no	-1.04339	2.06106	yes	-0.907649	1.87599	no
AMPL28227255	FGFBP1	fibroblast_growth_factor_binding_protein_1	-0.00603064	1.00419	no	-0.0358567	1.02517	no	-1.03562	2.04999	yes	-0.72859	1.65702	no
AMPL28659626	NEDD9	neural_precursor_cell_expressed__developmentally_down-regulated_9	0.0267285	0.981644	no	-0.0771888	1.05496	no	-1.01502	2.02093	yes	-0.864774	1.82105	no
AMPL34081264	CHMP1B	charged_multivesicular_body_protein_1B	-0.100595	1.07222	no	0.00798192	0.994483	no	-1.00728	2.01012	yes	-0.85786	1.81235	no
AMPL28826318	RHOB	ras_homolog_family_member_B	-0.505555	1.41967	no	-0.11069	1.07974	no	-0.999498	1.9993	yes	-0.875847	1.83509	no
AMPL29744139	S100P	S100_calcium_binding_protein_P	-0.335066	1.26144	no	-0.183554	1.13568	no	-0.992268	1.98931	yes	-0.630777	1.5484	no
AMPL13905568	ARL14	ADP-ribosylation_factor-like_14	-0.23376	1.1759	no	-0.0948783	1.06798	no	-0.954411	1.93779	yes	-0.93221	1.9082	no
AMPL15824289	MIDN	midnolin	-0.203165	1.15122	no	-0.203496	1.15149	no	-0.93029	1.90566	yes	-0.775194	1.71142	no
AMPL13603236	TRIM31	tripartite_motif_containing_31	-0.291732	1.22411	no	-0.142961	1.10417	no	-0.913017	1.88298	yes	-0.829493	1.77706	no
AMPL8033141	ITGA5	integrin__alpha_5__fibronectin_receptor__alpha_polypeptide	-0.286426	1.21962	no	-0.140101	1.10198	no	-0.89767	1.86305	yes	-0.749724	1.68147	no
AMPL16861680	TRIM15	tripartite_motif_containing_15	-0.263285	1.20021	no	0.0775938	0.947637	no	-0.894527	1.859	yes	-0.695315	1.61924	no
AMPL12977455	SLC2A1	solute_carrier_family_2__facilitated_glucose_transporter__member_1	-0.166316	1.12219	no	-0.149054	1.10884	no	-0.778445	1.71528	yes	-0.678464	1.60043	no
AMPL10478276	ID1	inhibitor_of_DNA_binding_1__dominant_negative_helix-loop-helix_protein	-0.477435	1.39227	no	-0.219825	1.16459	no	-0.669304	1.59031	yes	-0.519691	1.43365	no
AMPL29337946	SLC6A8	solute_carrier_family_6__neurotransmitter_transporter__member_8	-0.171992	1.12661	no	0.0178843	0.98768	no	-0.653913	1.57343	yes	-0.548625	1.46269	no
AMPL19762783	NEAT1	nuclear_paraspeckle_assembly_transcript_1__non-protein_coding	-0.476058	1.39094	no	-0.159359	1.11679	no	-0.600859	1.51662	yes	-0.441678	1.35818	no
AMPL21551604	GPR148	G_protein-coupled_receptor_148	0.199135	0.871073	no	0.0941207	0.936843	no	1.34899	0.392567	yes	1.17705	0.442255	no
AMPL9102697	CCDC175	coiled-coil_domain_containing_175	0.0601177	0.959186	no	-0.278595	1.21301	no	1.4843	0.357422	yes	1.10335	0.465434	no
AMPL8659594	DUSP4	dual_specificity_phosphatase_4	-0.0875505	1.06256	no	-0.100945	1.07248	no	-1.02445	2.03418	no	-1.25141	2.38074	yes
AMPL31723891	GPCPD1	glycerophosphocholine_phosphodiesterase_GDE1_homolog__S,_cerevisiae	0.184449	0.879985	no	0.107905	0.927935	no	-0.944431	1.92443	no	-1.11105	2.16003	yes
AMPL20448387	SCARNA3	small_Cajal_body-specific_RNA_3	0.214588	0.861792	no	0.305178	0.809342	no	0.409286	0.752996	no	0.635311	0.643802	yes
AMPL13337405	MAFF	v-maf_avian_musculoaponeurotic_fibrosarcoma_oncogene_homolog_F	-0.0783311	1.0558	no	0.305633	0.809087	no	-1.24726	2.3739	no	-0.995864	1.99427	no
AMPL19561038	SNORA80B	small_nucleolar_RNA__H_ACA_box_80B	-0.581316	1.49621	no	-0.0755592	1.05377	no	-1.17565	2.25895	no	-0.927633	1.90215	no
AMPL17990875	TIFA	TRAF-interacting_protein_with_forkhead-associated_domain	-0.311674	1.24115	no	-0.309402	1.23919	no	-1.1131	2.1631	no	-0.718149	1.64507	no
AMPL4044240	FAM134B	family_with_sequence_similarity_134__member_B	-0.191235	1.14174	no	-0.0733469	1.05215	no	-1.10484	2.15075	no	-0.974973	1.9656	no
AMPL209282	TCTEX1D4	Tctex1_domain_containing_4	0.00996201	0.993119	no	-0.307635	1.23768	no	-1.08435	2.12042	no	-1.24776	2.37472	no
AMPL5629117	CSF1	colony_stimulating_factor_1__macrophage	-0.235785	1.17755	no	0.0558877	0.962002	no	-1.06966	2.09894	no	-0.249156	1.18851	no
AMPL35620118	PJA1	praja_ring_finger_1__E3_ubiquitin_protein_ligase	0.208929	0.865179	no	-0.177748	1.13112	no	-1.04524	2.06371	no	-0.574237	1.48889	no
AMPL7466772	MYBPC1	myosin_binding_protein_C__slow_type	-0.155701	1.11396	no	0.122296	0.918724	no	-1.04447	2.06261	no	-0.323329	1.25121	no
AMPL5669033	CD55	CD55_molecule__decay_accelerating_factor_for_complement__Cromer_blood_group	0.233997	0.850276	no	0.232478	0.851172	no	-1.0055	2.00764	no	-0.87648	1.83589	no
AMPL29930950	TNFSF9	tumor_necrosis_factor__ligand__superfamily__member_9	0.0219668	0.984889	no	-0.203868	1.15178	no	-0.997078	1.99595	no	-1.15713	2.23013	no
AMPL31712474	GADD45B	growth_arrest_and_DNA-damage-inducible__beta	-0.523078	1.43702	no	-0.288276	1.22118	no	-0.995771	1.99415	no	-0.782292	1.71986	no
AMPL10868069	GSDMB	gasdermin_B	0.136982	0.90942	no	0.362984	0.777555	no	-0.993198	1.99059	no	-0.307854	1.23787	no
AMPL11396937	ZNF189	zinc_finger_protein_189	-0.0969268	1.06949	no	0.016397	0.988699	no	-0.986184	1.98094	no	-0.740766	1.67106	no
AMPL11392655	HIST1H2BG	histone_cluster_1__H2bg	-0.0939253	1.06727	no	0.188053	0.87779	no	-0.977417	1.96894	no	-0.399104	1.31869	no
AMPL26995024	NAB2	NGFI-A_binding_protein_2__EGR1_binding_protein_2	-0.271109	1.20674	no	-0.129208	1.09369	no	-0.957159	1.94148	no	-0.840507	1.79068	no
AMPL27747562	RND3	Rho_family_GTPase_3	-0.248078	1.18762	no	-0.252372	1.19116	no	-0.945786	1.92624	no	-0.691583	1.61505	no
AMPL20034635	LY6G6E	lymphocyte_antigen_6_complex__locus_G6E__pseudogene	-0.31865	1.24716	no	-0.233725	1.17587	no	-0.940261	1.91888	no	-1.09413	2.13484	no
AMPL26746935	KIAA0247	KIAA0247	-0.249142	1.1885	no	-0.0795369	1.05668	no	-0.938228	1.91617	no	-0.804653	1.74673	no
AMPL9933362	PTP4A1	protein_tyrosine_phosphatase_type_IVA__member_1	-0.0616383	1.04365	no	0.123231	0.918129	no	-0.931416	1.90715	no	-0.803078	1.74482	no
AMPL11054673	SMIM5	small_integral_membrane_protein_5	-0.227675	1.17095	no	0.263761	0.832914	no	-0.928612	1.90344	no	-1.05476	2.07737	no
AMPL11370724	GBX2	gastrulation_brain_homeobox_2	0.153047	0.899349	no	0.0834004	0.94383	no	-0.921026	1.89346	no	-1.02745	2.03842	no
AMPL1802715	FBXO46	F-box_protein_46	-0.267559	1.20377	no	0.115531	0.923043	no	-0.919131	1.89098	no	-0.980285	1.97286	no
AMPL29474519	F2RL1	coagulation_factor_II__thrombin__receptor-like_1	-0.250911	1.18996	no	-0.0245623	1.01717	no	-0.914884	1.88542	no	-0.933665	1.91012	no
AMPL14287651	DUSP16	dual_specificity_phosphatase_16	-0.0245888	1.01719	no	0.0927518	0.937732	no	-0.914121	1.88442	no	-0.845264	1.79659	no
AMPL7894081	CHURC1	churchill_domain_containing_1	-0.4232	1.3409	no	-0.102024	1.07328	no	-0.906257	1.87418	no	-0.555074	1.46924	no
AMPL1388054	ZBTB10	zinc_finger_and_BTB_domain_containing_10	0.236892	0.848571	no	-0.00802745	1.00558	no	-0.90531	1.87295	no	-0.688523	1.61163	no
AMPL1518035	AIM1L	absent_in_melanoma_1-like	-0.362766	1.28589	no	-0.220615	1.16523	no	-0.891459	1.85505	no	-0.824735	1.77121	no
AMPL2876291	TUBB2A	tubulin__beta_2A_class_IIa	-0.12995	1.09426	no	-0.105496	1.07586	no	-0.89141	1.85499	no	-0.64958	1.56871	no
AMPL25194546	ARHGAP26	Rho_GTPase_activating_protein_26	0.114535	0.92368	no	-0.265644	1.20217	no	-0.890891	1.85432	no	-1.04054	2.057	no
AMPL16638613	SIK1	salt-inducible_kinase_1	-0.403103	1.32235	no	-0.260466	1.19787	no	-0.890462	1.85377	no	-0.85791	1.81241	no
AMPL28178018	DUSP8	dual_specificity_phosphatase_8	-0.289096	1.22187	no	-0.1938	1.14377	no	-0.888568	1.85134	no	-0.782574	1.7202	no
AMPL16741812	SLC52A3	solute_carrier_family_52__riboflavin_transporter__member_3	-0.385192	1.30603	no	-0.100458	1.07211	no	-0.886662	1.84889	no	-0.665542	1.58616	no
AMPL6606788	GLA	galactosidase__alpha	-0.156717	1.11475	no	-0.0821863	1.05862	no	-0.886612	1.84883	no	-0.752599	1.68483	no
AMPL29046261	TRAF4	TNF_receptor-associated_factor_4	-0.354325	1.27839	no	-0.150809	1.11019	no	-0.885538	1.84745	no	-0.709217	1.63492	no
AMPL639379	TMEM198	transmembrane_protein_198	-0.178666	1.13184	no	-0.220756	1.16534	no	-0.884892	1.84663	no	-0.842539	1.7932	no
AMPL11999699	MAFK	v-maf_avian_musculoaponeurotic_fibrosarcoma_oncogene_homolog_K	0.0846172	0.943035	no	0.281473	0.822751	no	-0.88405	1.84555	no	-0.844227	1.7953	no
AMPL7530963	EDN1	endothelin_1	-0.26948	1.20537	no	-0.0257121	1.01798	no	-0.881736	1.84259	no	-0.862318	1.81796	no
AMPL11486795	ENC1	ectodermal-neural_cortex_1__with_BTB_domain	-0.196539	1.14595	no	0.0246471	0.983061	no	-0.881196	1.8419	no	-0.819443	1.76472	no
AMPL28552062	GTPBP1	GTP_binding_protein_1	-0.13598	1.09884	no	0.0068258	0.99528	no	-0.878922	1.839	no	-0.69337	1.61706	no
AMPL11974436	ACTG1	actin__gamma_1	0.0355278	0.975675	no	0.00569244	0.996062	no	-0.876886	1.83641	no	-0.683105	1.60559	no
AMPL1057102	AHDC1	AT_hook__DNA_binding_motif__containing_1	0.187578	0.878079	no	0.475401	0.719267	no	-0.872824	1.83124	no	-1.03898	2.05477	no
AMPL27739763	TNFRSF10B	tumor_necrosis_factor_receptor_superfamily__member_10b	-0.269195	1.20514	no	-0.2665	1.20289	no	-0.872004	1.8302	no	-0.587222	1.50235	no
AMPL22044141	GDF7	growth_differentiation_factor_7	0.0932395	0.937415	no	0.121535	0.919209	no	-0.867837	1.82492	no	-0.0609659	1.04316	no
AMPL6146498	JMJD6	jumonji_domain_containing_6	-0.117853	1.08512	no	0.0392663	0.97315	no	-0.866988	1.82385	no	-0.776755	1.71327	no
AMPL28537578	H3F3B	H3_histone__family_3B__H3,3B	-0.0452997	1.0319	no	0.0650879	0.955887	no	-0.864789	1.82107	no	-0.552642	1.46677	no
AMPL22154739	RASL11A	RAS-like__family_11__member_A	-0.250501	1.18962	no	-0.0594587	1.04207	no	-0.862436	1.81811	no	-0.841287	1.79165	no
AMPL27106141	IDI1	isopentenyl-diphosphate_delta_isomerase_1	0.0290424	0.980071	no	0.0423342	0.971083	no	-0.86237	1.81802	no	-0.850653	1.80332	no
AMPL16448472	IL28RA	,	0.0983411	0.934106	no	0.380889	0.767964	no	-0.859927	1.81495	no	-0.737506	1.66729	no
AMPL12779651	PHLDA1	pleckstrin_homology-like_domain__family_A__member_1	-0.332837	1.25949	no	-0.120884	1.0874	no	-0.856542	1.81069	no	-0.695665	1.61963	no
AMPL37118570	PRSS22	protease__serine__22	-0.291016	1.2235	no	-0.125228	1.09068	no	-0.854576	1.80823	no	-0.682899	1.60536	no
AMPL36403546	ZNF513	zinc_finger_protein_513	0.0516966	0.964801	no	-0.00673372	1.00468	no	-0.853145	1.80643	no	-0.527271	1.4412	no
AMPL694982	MYADM	myeloid-associated_differentiation_marker	-0.339744	1.26553	no	-0.400421	1.31989	no	-0.852282	1.80535	no	-0.711887	1.63795	no
AMPL35508166	CDC42EP1	CDC42_effector_protein__Rho_GTPase_binding__1	-0.416551	1.33473	no	-0.329114	1.25624	no	-0.848241	1.8003	no	-0.722794	1.65038	no
AMPL5150587	NOS2	nitric_oxide_synthase_2__inducible	-0.316953	1.2457	no	0.0237254	0.983689	no	-0.843651	1.79459	no	-0.642181	1.56069	no
AMPL24485745	LATS2	large_tumor_suppressor_kinase_2	0.106357	0.928931	no	0.398378	0.758711	no	-0.842803	1.79353	no	-0.66222	1.58252	no
AMPL21208230	SNORA42	small_nucleolar_RNA__H_ACA_box_42	-0.417616	1.33572	no	0.0463366	0.968392	no	-0.8234	1.76957	no	-0.60655	1.52261	no
AMPL18444773	C10orf47	,	-0.310158	1.23984	no	-0.0264212	1.01848	no	-0.821766	1.76757	no	-0.599531	1.51522	no
AMPL33876405	TUFT1	tuftelin_1	-0.0546936	1.03864	no	0.0784168	0.947096	no	-0.819024	1.76421	no	-0.690505	1.61385	no
AMPL7552713	FZD5	frizzled_family_receptor_5	-0.356449	1.28027	no	-0.314854	1.24389	no	-0.813419	1.75737	no	-0.552987	1.46712	no
AMPL17187296	ARL5B	ADP-ribosylation_factor-like_5B	-0.0682981	1.04848	no	0.0288677	0.980189	no	-0.810757	1.75413	no	-0.765614	1.70009	no
AMPL6425300	KRT17	keratin_17	-0.263293	1.20022	no	-0.0440165	1.03098	no	-0.810503	1.75382	no	-0.772906	1.70871	no
AMPL2243045	EID3	EP300_interacting_inhibitor_of_differentiation_3	0.220053	0.858534	no	0.121807	0.919036	no	-0.806258	1.74867	no	-0.937573	1.9153	no
AMPL11492326	HIST2H2BE	histone_cluster_2__H2be	0.00707891	0.995105	no	0.147467	0.902834	no	-0.805523	1.74778	no	-0.245419	1.18544	no
AMPL32613867	SNX9	sorting_nexin_9	-0.520986	1.43494	no	-0.234752	1.1767	no	-0.805028	1.74718	no	-0.986488	1.98136	no
AMPL29399893	CEBPA	CCAAT_enhancer_binding_protein__C_EBP__alpha	-0.517587	1.43156	no	-0.192604	1.14282	no	-0.803064	1.7448	no	-0.553578	1.46772	no
AMPL25165629	TM4SF1	transmembrane_4_L_six_family_member_1	-0.0311198	1.0218	no	0.0600512	0.95923	no	-0.798675	1.7395	no	-0.747197	1.67853	no
AMPL38223230	LINC00673	,	0.0313344	0.978515	no	0.123833	0.917746	no	-0.796586	1.73699	no	-0.806714	1.74922	no
AMPL27982622	SCD	stearoyl-CoA_desaturase__delta-9-desaturase	-0.00567884	1.00394	no	0.069121	0.953219	no	-0.796091	1.73639	no	-0.557011	1.47122	no
AMPL27138283	GPRC5A	G_protein-coupled_receptor__family_C__group_5__member_A	-0.0302598	1.0212	no	-0.240494	1.1814	no	-0.795673	1.73589	no	-0.581944	1.49686	no
AMPL17198549	CREB3L3	cAMP_responsive_element_binding_protein_3-like_3	0.427938	0.743323	no	0.241592	0.845811	no	-0.795443	1.73561	no	-0.563027	1.47737	no
AMPL35458765	STARD4	StAR-related_lipid_transfer__START__domain_containing_4	0.0239537	0.983534	no	-0.00469432	1.00326	no	-0.795162	1.73527	no	-0.765533	1.7	no
AMPL37013334	AVPI1	arginine_vasopressin-induced_1	-0.416386	1.33458	no	-0.306658	1.23684	no	-0.794118	1.73402	no	-0.494075	1.40842	no
AMPL11311808	ID3	inhibitor_of_DNA_binding_3__dominant_negative_helix-loop-helix_protein	-0.0310922	1.02179	no	-0.561451	1.47575	no	-0.792325	1.73186	no	-0.503235	1.41739	no
AMPL19790040	LOC151009	,	0.0721744	0.951203	no	0.132023	0.912551	no	-0.792236	1.73176	no	-0.439069	1.35573	no
AMPL3783081	SERPINE1	serpin_peptidase_inhibitor__clade_E__nexin__plasminogen_activator_inhibitor_type_1__member_1	0.0422046	0.97117	no	0.15579	0.897641	no	-0.790485	1.72966	no	-0.939016	1.91722	no
AMPL30579967	C20orf111	,	-0.0171306	1.01194	no	0.0826504	0.944321	no	-0.786799	1.72524	no	-0.72155	1.64895	no
AMPL10527403	VEGFA	vascular_endothelial_growth_factor_A	-0.270303	1.20606	no	0.0249746	0.982838	no	-0.783094	1.72082	no	-0.700749	1.62535	no
AMPL22117351	SCN1B	sodium_channel__voltage-gated__type_I__beta_subunit	-0.0112953	1.00786	no	-0.0945599	1.06774	no	-0.776925	1.71347	no	-0.890303	1.85357	no
AMPL3256073	ZBTB43	zinc_finger_and_BTB_domain_containing_43	0.272896	0.827656	no	-0.230514	1.17325	no	-0.773999	1.71	no	-0.745853	1.67697	no
AMPL18909920	LOC727896	,	0.178536	0.883599	no	0.057608	0.960856	no	-0.766402	1.70102	no	-0.933194	1.9095	no
AMPL24517873	OTUD3	OTU_domain_containing_3	0.167771	0.890217	no	0.323716	0.799009	no	-0.76625	1.70084	no	-0.85313	1.80642	no
AMPL24694194	CAMTA1	calmodulin_binding_transcription_activator_1	0.313008	0.804962	no	0.199751	0.870701	no	-0.765568	1.70004	no	-0.935375	1.91239	no
AMPL11612816	EFNA2	ephrin-A2	-0.149318	1.10905	no	-0.118397	1.08553	no	-0.760558	1.69415	no	-0.732283	1.66127	no
AMPL3351619	FAM211A	family_with_sequence_similarity_211__member_A	-0.299137	1.23041	no	-0.307978	1.23797	no	-0.759612	1.69304	no	-0.528768	1.4427	no
AMPL15379939	ZNF703	zinc_finger_protein_703	-0.425251	1.34281	no	-0.279324	1.21363	no	-0.759224	1.69258	no	-0.834407	1.78312	no
AMPL4784269	SKIL	SKI-like_oncogene	-0.316039	1.24491	no	-0.316056	1.24492	no	-0.757441	1.69049	no	-0.675342	1.59698	no
AMPL17024099	USH1G	Usher_syndrome_1G__autosomal_recessive	-0.34179	1.26733	no	-0.100447	1.07211	no	-0.757141	1.69014	no	-0.600296	1.51603	no
AMPL15667151	GNAS	GNAS_complex_locus	0.00205579	0.998576	no	-0.078022	1.05557	no	-0.756831	1.68977	no	-0.386209	1.30695	no
AMPL11943544	MN1	meningioma__disrupted_in_balanced_translocation__1	-0.055709	1.03937	no	0.379692	0.768602	no	-0.755653	1.6884	no	-0.373703	1.29567	no
AMPL20755107	RPL29P2	ribosomal_protein_L29_pseudogene_2	-0.195157	1.14485	no	-0.37023	1.29256	no	-0.755336	1.68802	no	-0.759796	1.69325	no
AMPL53576	SREBF1	sterol_regulatory_element_binding_transcription_factor_1	-0.127077	1.09208	no	-0.172624	1.12711	no	-0.755205	1.68787	no	-0.59083	1.50611	no
AMPL37608737	LOC100507331	,	-0.167414	1.12304	no	-0.668712	1.58965	no	-0.754532	1.68708	no	-0.371325	1.29354	no
AMPL27022787	ERF	Ets2_repressor_factor	-0.142334	1.10369	no	-0.127434	1.09235	no	-0.753188	1.68551	no	-0.584514	1.49953	no
AMPL34573789	PWWP2B	PWWP_domain_containing_2B	0.119454	0.920536	no	-0.0184681	1.01288	no	-0.752629	1.68486	no	-0.71566	1.64223	no
AMPL34374200	NFKBID	nuclear_factor_of_kappa_light_polypeptide_gene_enhancer_in_B-cells_inhibitor__delta	-0.0104412	1.00726	no	-0.225729	1.16937	no	-0.751873	1.68398	no	-0.503595	1.41774	no
AMPL315323	RFFL	ring_finger_and_FYVE-like_domain_containing_E3_ubiquitin_protein_ligase	-0.253169	1.19182	no	-0.143025	1.10422	no	-0.74942	1.68112	no	-0.722702	1.65027	no
AMPL31347228	GNG13	guanine_nucleotide_binding_protein__G_protein__gamma_13	-0.321983	1.25005	no	-0.198742	1.1477	no	-0.748401	1.67993	no	-0.442629	1.35908	no
AMPL18049543	COL11A2	collagen__type_XI__alpha_2	-0.391125	1.31142	no	-0.394777	1.31474	no	-0.748145	1.67963	no	-0.00895905	1.00623	no
AMPL20583477	MPZL3	myelin_protein_zero-like_3	-0.290135	1.22275	no	-0.023847	1.01667	no	-0.748087	1.67956	no	-0.807209	1.74982	no
AMPL29682613	ISG15	ISG15_ubiquitin-like_modifier	0.0550652	0.962551	no	0.222251	0.857227	no	-0.747858	1.6793	no	-0.0774784	1.05517	no
AMPL24307188	KIAA0319	KIAA0319	-0.322029	1.25009	no	-0.385346	1.30617	no	-0.747279	1.67862	no	-0.314509	1.24359	no
AMPL27235300	FDFT1	farnesyl-diphosphate_farnesyltransferase_1	-0.101073	1.07257	no	0.0331905	0.977257	no	-0.746174	1.67734	no	-0.570993	1.48555	no
AMPL21868397	SLC37A2	solute_carrier_family_37__glucose-6-phosphate_transporter__member_2	0.00172473	0.998805	no	0.219054	0.859129	no	-0.742284	1.67282	no	-0.349668	1.27427	no
AMPL8877554	PFKP	phosphofructokinase__platelet	0.0171644	0.988173	no	0.0924947	0.9379	no	-0.741988	1.67248	no	-0.471201	1.38626	no
AMPL9536179	FOXO3	forkhead_box_O3	-0.111728	1.08052	no	0.0840153	0.943428	no	-0.740758	1.67105	no	-0.571309	1.48587	no
AMPL33321097	CCNL1	cyclin_L1	-0.376891	1.29854	no	-0.265017	1.20165	no	-0.739173	1.66922	no	-0.445631	1.36191	no
AMPL3298165	ANAPC11	anaphase_promoting_complex_subunit_11	0.130265	0.913664	no	0.021834	0.98498	no	-0.73839	1.66831	no	-0.556503	1.4707	no
AMPL34532691	MUC20	mucin_20__cell_surface_associated	-0.346525	1.27149	no	-0.0841576	1.06007	no	-0.735139	1.66456	no	-0.260392	1.1978	no
AMPL12897958	DUSP10	dual_specificity_phosphatase_10	0.116479	0.922436	no	0.309235	0.80707	no	-0.731705	1.6606	no	-0.392718	1.31286	no
AMPL8338472	MVD	mevalonate__diphospho__decarboxylase	-0.116885	1.08439	no	-0.0909705	1.06509	no	-0.731149	1.65996	no	-0.646986	1.56589	no
AMPL29197731	SOCS3	suppressor_of_cytokine_signaling_3	-0.195744	1.14531	no	-0.0161283	1.01124	no	-0.731052	1.65985	no	-0.397154	1.31691	no
AMPL10726306	KLF11	Kruppel-like_factor_11	-0.227352	1.17068	no	-0.116378	1.08401	no	-0.729132	1.65764	no	-0.436106	1.35295	no
AMPL8571211	CSRP1	cysteine_and_glycine-rich_protein_1	0.0162026	0.988832	no	0.0839926	0.943443	no	-0.725449	1.65342	no	-0.567548	1.482	no
AMPL27179446	ZFP36L1	ZFP36_ring_finger_protein-like_1	-0.223277	1.16738	no	0.0225351	0.984501	no	-0.725315	1.65326	no	-0.412191	1.33071	no
AMPL9223556	KRT19	keratin_19	-0.00962443	1.00669	no	0.0573869	0.961003	no	-0.722903	1.6505	no	-0.617461	1.53417	no
AMPL30668447	ADPRM	ADP-ribose_CDP-alcohol_diphosphatase__manganese-dependent	-0.246067	1.18597	no	0.164432	0.89228	no	-0.722632	1.65019	no	-0.578058	1.49284	no
AMPL27745921	ALDOC	aldolase_C__fructose-bisphosphate	-0.153959	1.11262	no	0.0687005	0.953496	no	-0.721068	1.6484	no	-0.502621	1.41679	no
AMPL33658983	KLF13	Kruppel-like_factor_13	-0.162079	1.1189	no	-0.103638	1.07448	no	-0.720901	1.64821	no	-0.686887	1.60981	no
AMPL12609698	TFE3	transcription_factor_binding_to_IGHM_enhancer_3	-0.150504	1.10996	no	-0.00413475	1.00287	no	-0.720543	1.6478	no	-0.562024	1.47634	no
AMPL27967856	HIST1H1C	histone_cluster_1__H1c	0.0178311	0.987716	no	-0.17173	1.12641	no	-0.720312	1.64754	no	-0.296125	1.22784	no
AMPL13369598	CCDC85B	coiled-coil_domain_containing_85B	-0.153304	1.11211	no	-0.30606	1.23633	no	-0.719298	1.64638	no	-0.621569	1.53855	no
AMPL21735451	BCL9L	B-cell_CLL_lymphoma_9-like	-0.0742676	1.05283	no	-0.0143032	1.00996	no	-0.719092	1.64615	no	-0.4819	1.39658	no
AMPL18519756	ZFPM1	zinc_finger_protein__FOG_family_member_1	-0.135921	1.09879	no	-0.338498	1.26444	no	-0.718765	1.64577	no	-0.494713	1.40904	no
AMPL9645686	CDH5	cadherin_5__type_2__vascular_endothelium	-0.0490922	1.03461	no	-0.119502	1.08636	no	-0.71808	1.64499	no	-0.410702	1.32933	no
AMPL14833850	LBH	limb_bud_and_heart_development	0.369313	0.774151	no	0.0980316	0.934307	no	-0.71803	1.64493	no	-0.402246	1.32156	no
AMPL12040667	ELL	elongation_factor_RNA_polymerase_II	-0.235457	1.17728	no	-0.0479272	1.03378	no	-0.717533	1.64437	no	-0.566837	1.48127	no
AMPL5218298	PNPLA7	patatin-like_phospholipase_domain_containing_7	0.322413	0.799731	no	0.541319	0.687142	no	-0.715395	1.64193	no	-0.539539	1.45351	no
AMPL7297566	BACH1	BTB_and_CNC_homology_1__basic_leucine_zipper_transcription_factor_1	-0.0639894	1.04535	no	-0.114838	1.08285	no	-0.714461	1.64087	no	-0.784936	1.72302	no
AMPL17205494	RHOV	ras_homolog_family_member_V	0.199077	0.871108	no	0.204571	0.867797	no	-0.713962	1.6403	no	-0.765381	1.69982	no
AMPL30086894	RARRES3	retinoic_acid_receptor_responder__tazarotene_induced__3	-0.0340313	1.02387	no	0.0519972	0.9646	no	-0.713927	1.64026	no	-0.49166	1.40606	no
AMPL32050082	SH3TC1	SH3_domain_and_tetratricopeptide_repeats_1	-0.0686243	1.04872	no	-0.0274156	1.01918	no	-0.713294	1.63954	no	-0.491096	1.40551	no
AMPL30408915	EGR3	early_growth_response_3	-0.373261	1.29528	no	-0.201975	1.15027	no	-0.712038	1.63812	no	-0.638781	1.55701	no
AMPL8568229	INHA	inhibin__alpha	-0.227386	1.17071	no	-0.300301	1.2314	no	-0.710288	1.63613	no	-0.499496	1.41372	no
AMPL19637936	MAPK8IP1	mitogen-activated_protein_kinase_8_interacting_protein_1	-0.519551	1.43351	no	-0.411961	1.33049	no	-0.709948	1.63575	no	-0.434929	1.35184	no
AMPL3104684	PPP1R18	protein_phosphatase_1__regulatory_subunit_18	0.27884	0.824253	no	0.0720508	0.951285	no	-0.708498	1.6341	no	-0.55922	1.47347	no
AMPL17003882	EPS8L1	EPS8-like_1	-0.238034	1.17938	no	-0.273967	1.20913	no	-0.707595	1.63308	no	-0.49645	1.41074	no
AMPL10682162	KCNN4	potassium_intermediate_small_conductance_calcium-activated_channel__subfamily_N__member_4	-0.463572	1.37895	no	-0.493337	1.4077	no	-0.703463	1.62841	no	-0.837111	1.78647	no
AMPL29255115	PVR	poliovirus_receptor	0.0122911	0.991517	no	-0.0153767	1.01072	no	-0.702577	1.62741	no	-0.669327	1.59033	no
AMPL36856578	CRY2	cryptochrome_2__photolyase-like	-0.322056	1.25011	no	-0.252358	1.19115	no	-0.702156	1.62693	no	-0.219626	1.16443	no
AMPL29303137	FGF11	fibroblast_growth_factor_11	-0.088781	1.06347	no	-0.0224739	1.0157	no	-0.701997	1.62676	no	-0.489708	1.40416	no
AMPL34063290	CDKN2AIP	CDKN2A_interacting_protein	0.00263592	0.998175	no	-0.0387864	1.02725	no	-0.700458	1.62502	no	-0.673609	1.59506	no
AMPL18336733	CDKN1A	cyclin-dependent_kinase_inhibitor_1A__p21__Cip1	-0.320406	1.24868	no	-0.00592592	1.00412	no	-0.696952	1.62108	no	-0.50181	1.41599	no
AMPL10410717	HIST1H3D	histone_cluster_1__H3d	0.0862714	0.941954	no	0.00139476	0.999034	no	-0.692426	1.616	no	-0.351852	1.2762	no
AMPL7268315	TFAP2C	transcription_factor_AP-2_gamma__activating_enhancer_binding_protein_2_gamma	-0.456923	1.37261	no	-0.354778	1.27879	no	-0.691914	1.61543	no	-0.539507	1.45348	no
AMPL9054458	PDGFA	platelet-derived_growth_factor_alpha_polypeptide	-0.233333	1.17555	no	-0.22209	1.16642	no	-0.686735	1.60964	no	-0.54754	1.46159	no
AMPL36551690	PMAIP1	phorbol-12-myristate-13-acetate-induced_protein_1	0.0966114	0.935227	no	-0.115055	1.08302	no	-0.686238	1.60908	no	-0.456256	1.37198	no
AMPL11238754	CYR61	cysteine-rich__angiogenic_inducer__61	-0.0450773	1.03174	no	0.258033	0.836227	no	-0.68541	1.60816	no	-0.623573	1.54069	no
AMPL30267703	OVOL1	ovo-like_zinc_finger_1	-0.320218	1.24852	no	-0.157555	1.1154	no	-0.683927	1.60651	no	-0.590559	1.50583	no
AMPL28071836	BST2	bone_marrow_stromal_cell_antigen_2	-0.286866	1.21999	no	-0.0140468	1.00978	no	-0.683484	1.60601	no	0.0604282	0.958979	no
AMPL24566917	RAB30	RAB30__member_RAS_oncogene_family	-0.2574	1.19532	no	-0.273916	1.20909	no	-0.681222	1.6035	no	-0.630505	1.54811	no
AMPL30046437	IRF6	interferon_regulatory_factor_6	-0.0629229	1.04458	no	0.160928	0.89445	no	-0.677934	1.59985	no	-0.516589	1.43057	no
AMPL3422619	ZFAND5	zinc_finger__AN1-type_domain_5	-0.186117	1.1377	no	-0.148732	1.10859	no	-0.677406	1.59926	no	-0.564161	1.47853	no
AMPL16635911	ADAM19	ADAM_metallopeptidase_domain_19	-0.188369	1.13947	no	-0.658257	1.57817	no	-0.676886	1.59869	no	-0.296305	1.228	no
AMPL37081633	ZSWIM6	zinc_finger__SWIM-type_containing_6	-0.349837	1.27442	no	-0.336765	1.26292	no	-0.674526	1.59607	no	-0.473995	1.38895	no
AMPL31033105	DIABLO	diablo__IAP-binding_mitochondrial_protein	-0.0467366	1.03293	no	-0.615584	1.53218	no	-0.67366	1.59511	no	-0.389481	1.30992	no
AMPL18749503	LOC143666	,	-0.547499	1.46155	no	-0.181781	1.13428	no	-0.673012	1.5944	no	-0.750616	1.68251	no
AMPL3323095	IRF2BP2	interferon_regulatory_factor_2_binding_protein_2	-0.296887	1.22849	no	-0.26957	1.20545	no	-0.672088	1.59338	no	-0.527801	1.44173	no
AMPL22204169	SFTA2	surfactant_associated_2	-0.334862	1.26126	no	-0.122157	1.08836	no	-0.671048	1.59223	no	-0.516191	1.43017	no
AMPL27342315	FSTL3	follistatin-like_3__secreted_glycoprotein	-0.158312	1.11598	no	0.000176026	0.999878	no	-0.670895	1.59206	no	-0.478819	1.3936	no
AMPL1908082	TRIM13	tripartite_motif_containing_13	0.136385	0.909796	no	0.475258	0.719338	no	-0.670794	1.59195	no	-0.126932	1.09197	no
AMPL37310327	SOWAHC	sosondowah_ankyrin_repeat_domain_family_member_C	-0.121591	1.08793	no	-0.297379	1.22891	no	-0.669202	1.59019	no	-0.374312	1.29622	no
AMPL11247773	FHL2	four_and_a_half_LIM_domains_2	-0.271178	1.20679	no	-0.0939632	1.0673	no	-0.667997	1.58887	no	-0.650579	1.5698	no
AMPL34890495	MCL1	myeloid_cell_leukemia_sequence_1__BCL2-related	0.035579	0.97564	no	0.0744563	0.9497	no	-0.667581	1.58841	no	-0.490143	1.40458	no
AMPL37211420	RTN4R	reticulon_4_receptor	-0.0557334	1.03939	no	-0.0181085	1.01263	no	-0.667483	1.5883	no	-0.500529	1.41473	no
AMPL32500727	KCTD5	potassium_channel_tetramerization_domain_containing_5	-0.428364	1.34571	no	-0.233941	1.17604	no	-0.666986	1.58775	no	-0.466912	1.38215	no
AMPL12805067	BTG3	BTG_family__member_3	0.0826068	0.94435	no	-0.02326	1.01625	no	-0.664785	1.58533	no	-0.486906	1.40144	no
AMPL31375597	MYO15A	myosin_XVA	0.142266	0.906095	no	-0.128157	1.0929	no	-0.663426	1.58384	no	-0.509793	1.42385	no
AMPL28719146	SH2D3A	SH2_domain_containing_3A	0.0585541	0.960226	no	-0.0210736	1.01471	no	-0.662104	1.58239	no	-0.495182	1.4095	no
AMPL9961973	GPX2	glutathione_peroxidase_2__gastrointestinal	0.451445	0.73131	no	0.350908	0.78409	no	-0.661869	1.58213	no	-0.583561	1.49854	no
AMPL20867670	SEMA4B	sema_domain__immunoglobulin_domain__Ig__transmembrane_domain__TM__and_short_cytoplasmic_domain__semaphorin__4B	-0.300134	1.23126	no	-0.150586	1.11002	no	-0.66135	1.58156	no	-0.485546	1.40012	no
AMPL21443991	BIRC3	baculoviral_IAP_repeat_containing_3	0.0738286	0.950113	no	0.229543	0.852905	no	-0.661069	1.58125	no	-0.0991941	1.07117	no
AMPL37310740	RSRC2	arginine_serine-rich_coiled-coil_2	-0.157479	1.11534	no	-0.202251	1.15049	no	-0.659055	1.57905	no	-0.652586	1.57198	no
AMPL453180	WBP5	WW_domain_binding_protein_5	-0.154942	1.11338	no	-0.135173	1.09822	no	-0.65861	1.57856	no	-0.489486	1.40394	no
AMPL8665648	SLC13A2	solute_carrier_family_13__sodium-dependent_dicarboxylate_transporter__member_2	-0.298801	1.23012	no	-0.19219	1.1425	no	-0.657885	1.57777	no	-0.204548	1.15233	no
AMPL4443613	CYP51A1	cytochrome_P450__family_51__subfamily_A__polypeptide_1	-0.189691	1.14052	no	-0.138148	1.10049	no	-0.65777	1.57764	no	-0.556784	1.47099	no
AMPL1325626	FAM83G	family_with_sequence_similarity_83__member_G	-0.134739	1.09789	no	0.039369	0.97308	no	-0.657524	1.57737	no	-0.521194	1.43514	no
AMPL16519042	HCAR2	hydroxycarboxylic_acid_receptor_2	-0.190247	1.14096	no	0.160721	0.894578	no	-0.655468	1.57513	no	-0.573407	1.48803	no
AMPL31291930	CCDC9	coiled-coil_domain_containing_9	-0.315856	1.24475	no	-0.342677	1.26811	no	-0.654583	1.57416	no	-0.634668	1.55258	no
AMPL14373307	TMC7	transmembrane_channel-like_7	0.105372	0.929565	no	0.179437	0.883048	no	-0.653442	1.57292	no	-0.667967	1.58883	no
AMPL32338700	FBLIM1	filamin_binding_LIM_protein_1	-0.0885946	1.06333	no	-0.121971	1.08822	no	-0.652461	1.57185	no	-0.829333	1.77686	no
AMPL19805211	SNORA1	small_nucleolar_RNA__H_ACA_box_1	0.030402	0.979147	no	-0.0157181	1.01095	no	-0.650439	1.56965	no	-0.803768	1.74565	no
AMPL16434273	TP53I13	tumor_protein_p53_inducible_protein_13	-0.704389	1.62945	no	-0.668326	1.58923	no	-0.650399	1.5696	no	-0.362178	1.28536	no
AMPL6161541	APOA4	apolipoprotein_A-IV	-0.313116	1.24239	no	-0.0644842	1.04571	no	-0.650159	1.56934	no	-0.453972	1.36981	no
AMPL33584153	RAB20	RAB20__member_RAS_oncogene_family	-0.180432	1.13322	no	-0.12865	1.09327	no	-0.650143	1.56932	no	-0.460946	1.37644	no
AMPL24170906	LGALSL	lectin__galactoside-binding-like	-0.0991538	1.07115	no	-0.186885	1.1383	no	-0.649512	1.56864	no	-0.568257	1.48273	no
AMPL7574426	THBS1	thrombospondin_1	-0.123839	1.08963	no	-0.31105	1.24061	no	-0.649324	1.56843	no	-0.597763	1.51337	no
AMPL11769239	KRT15	keratin_15	-0.122242	1.08843	no	-0.109214	1.07864	no	-0.648472	1.56751	no	-0.459697	1.37525	no
AMPL8265813	BCL6	B-cell_CLL_lymphoma_6	0.00246607	0.998292	no	-0.0468042	1.03297	no	-0.647562	1.56652	no	-0.670191	1.59128	no
AMPL9784147	SP2	Sp2_transcription_factor	-0.0903745	1.06465	no	-0.0416369	1.02928	no	-0.647495	1.56645	no	-0.447579	1.36375	no
AMPL26239505	ZBTB5	zinc_finger_and_BTB_domain_containing_5	-0.268335	1.20442	no	-0.0971428	1.06965	no	-0.647362	1.5663	no	-0.517744	1.43171	no
AMPL9700188	PLAU	plasminogen_activator__urokinase	-0.197069	1.14637	no	-0.150126	1.10967	no	-0.646433	1.56529	no	-0.311136	1.24068	no
AMPL19796692	C10orf108	,	-0.256618	1.19467	no	-0.0331601	1.02325	no	-0.646089	1.56492	no	-0.539055	1.45302	no
AMPL33952164	PELI1	pellino_E3_ubiquitin_protein_ligase_1	-0.227511	1.17081	no	-0.10386	1.07464	no	-0.645542	1.56433	no	-0.549037	1.46311	no
AMPL38039899	LOC100507217	,	-0.139977	1.10189	no	-0.102811	1.07386	no	-0.645542	1.56433	no	-0.53257	1.4465	no
AMPL3604916	IL1A	interleukin_1__alpha	0.651813	0.63648	no	0.587667	0.665418	no	-0.645366	1.56414	no	-0.963255	1.9497	no
AMPL1164012	FER1L6	fer-1-like_6__C,_elegans	-0.0741959	1.05277	no	0.0539848	0.963272	no	-0.644044	1.5627	no	-0.720131	1.64733	no
AMPL1699262	SLC10A3	solute_carrier_family_10__member_3	-0.379598	1.30098	no	0.0798578	0.946151	no	-0.643962	1.56261	no	-0.40678	1.32572	no
AMPL37787903	MIR210HG	MIR210_host_gene__non-protein_coding	-0.435127	1.35203	no	-0.100855	1.07241	no	-0.643161	1.56175	no	-0.387119	1.30778	no
AMPL18674800	SPACA4	sperm_acrosome_associated_4	-0.0883178	1.06313	no	-0.0275778	1.0193	no	-0.64263	1.56117	no	-0.444205	1.36056	no
AMPL36067875	TNS1	tensin_1	-0.215319	1.16096	no	-0.100332	1.07202	no	-0.641647	1.56011	no	-0.457918	1.37356	no
AMPL29032148	EFNB1	ephrin-B1	-0.0741472	1.05274	no	-0.00764907	1.00532	no	-0.641594	1.56005	no	-0.47105	1.38612	no
AMPL11204123	HIST1H2BN	histone_cluster_1__H2bn	-0.129947	1.09425	no	-0.0297201	1.02081	no	-0.640424	1.55879	no	-0.268695	1.20472	no
AMPL26342968	CARD10	caspase_recruitment_domain_family__member_10	-0.176171	1.12988	no	-0.0362817	1.02547	no	-0.640312	1.55867	no	-0.619539	1.53638	no
AMPL19471365	TPI1P3	triosephosphate_isomerase_1_pseudogene_3	0.140353	0.907297	no	-0.398057	1.31773	no	-0.639601	1.5579	no	-0.768205	1.70315	no
AMPL7925730	DCAF6	DDB1_and_CUL4_associated_factor_6	-0.0800818	1.05708	no	0.0569615	0.961287	no	-0.638824	1.55706	no	-1.02602	2.0364	no
AMPL22001581	SNORD15A	small_nucleolar_RNA__C_D_box_15A	-0.34527	1.27039	no	-0.17274	1.1272	no	-0.637879	1.55604	no	-0.102237	1.07344	no
AMPL27313858	PRPH	peripherin	-0.283538	1.21718	no	-0.31154	1.24103	no	-0.636018	1.55403	no	-0.518859	1.43282	no
AMPL32704364	DLL3	delta-like_3__Drosophila	-0.0104372	1.00726	no	0.00571338	0.996048	no	-0.635671	1.55366	no	-0.719615	1.64674	no
AMPL37333114	RHOU	ras_homolog_family_member_U	-0.374218	1.29614	no	-0.332255	1.25898	no	-0.635656	1.55364	no	-0.610191	1.52646	no
AMPL30442150	EFNA3	ephrin-A3	-0.615002	1.53156	no	-0.509103	1.42317	no	-0.634745	1.55266	no	-0.800706	1.74195	no
AMPL473040	LONRF3	LON_peptidase_N-terminal_domain_and_ring_finger_3	-0.570139	1.48467	no	-0.348686	1.2734	no	-0.63433	1.55222	no	-0.561559	1.47586	no
AMPL36078977	TMBIM1	transmembrane_BAX_inhibitor_motif_containing_1	-0.150974	1.11032	no	-0.0869501	1.06212	no	-0.633134	1.55093	no	-0.439	1.35566	no
AMPL33918209	PLEKHG3	pleckstrin_homology_domain_containing__family_G__with_RhoGef_domain__member_3	-0.09264	1.06632	no	-0.16607	1.122	no	-0.632107	1.54983	no	-0.48315	1.39779	no
AMPL29628545	EPHA2	EPH_receptor_A2	-0.342931	1.26833	no	0.0511023	0.965199	no	-0.631972	1.54968	no	-0.492455	1.40684	no
AMPL37233171	SLC30A1	solute_carrier_family_30__zinc_transporter__member_1	-0.134989	1.09808	no	0.0285919	0.980377	no	-0.630612	1.54822	no	-0.409335	1.32807	no
AMPL36507885	MAP1LC3B2	microtubule-associated_protein_1_light_chain_3_beta_2	-0.33601	1.26226	no	-0.266233	1.20266	no	-0.630481	1.54808	no	-0.457911	1.37355	no
AMPL21107773	KRT80	keratin_80	-0.0386398	1.02714	no	0.0770266	0.948009	no	-0.628424	1.54588	no	-0.257424	1.19534	no
AMPL30941269	TUBA8	tubulin__alpha_8	0.0140215	0.990328	no	0.279563	0.823841	no	-0.626129	1.54342	no	-0.597647	1.51325	no
AMPL21377574	SLC25A45	solute_carrier_family_25__member_45	-0.0479348	1.03378	no	-0.0364787	1.02561	no	-0.623947	1.54109	no	-0.594294	1.50973	no
AMPL10164164	CSNK1E	casein_kinase_1__epsilon	-0.0910357	1.06513	no	0.0156917	0.989182	no	-0.621849	1.53885	no	-0.504337	1.41847	no
AMPL32501550	ERRFI1	ERBB_receptor_feedback_inhibitor_1	0.0366627	0.974908	no	-0.294351	1.22633	no	-0.621364	1.53833	no	-0.824079	1.7704	no
AMPL3273389	FERMT2	fermitin_family_member_2	-0.373931	1.29588	no	-0.259205	1.19682	no	-0.621293	1.53825	no	-0.600102	1.51582	no
AMPL14639210	TTBK1	tau_tubulin_kinase_1	0.262085	0.833882	no	0.170973	0.888243	no	-0.621002	1.53794	no	0.110393	0.926336	no
AMPL21200755	CCT6P1	chaperonin_containing_TCP1__subunit_6__zeta__pseudogene_1	-0.193639	1.14364	no	0.000900251	0.999376	no	-0.620246	1.53714	no	-0.701176	1.62583	no
AMPL33861914	IER5	immediate_early_response_5	-0.333751	1.26029	no	-0.184968	1.13679	no	-0.617025	1.53371	no	-0.44836	1.36449	no
AMPL25518319	TNFRSF21	tumor_necrosis_factor_receptor_superfamily__member_21	-0.091996	1.06584	no	0.0031586	0.997813	no	-0.616281	1.53292	no	-0.402214	1.32153	no
AMPL30030986	TNFAIP3	tumor_necrosis_factor__alpha-induced_protein_3	-0.0457791	1.03224	no	-0.142218	1.1036	no	-0.615633	1.53223	no	-0.0983233	1.07053	no
AMPL28087717	H1F0	H1_histone_family__member_0	-0.11977	1.08656	no	-0.0168467	1.01175	no	-0.614878	1.53143	no	-0.455205	1.37098	no
AMPL21408413	ZNF784	zinc_finger_protein_784	0.0106073	0.992675	no	0.0878188	0.940944	no	-0.614866	1.53142	no	-0.308983	1.23883	no
AMPL7874812	ENO2	enolase_2__gamma__neuronal	-0.313695	1.24289	no	-0.0583977	1.04131	no	-0.613825	1.53031	no	-0.719591	1.64672	no
AMPL20729713	SNORA31	small_nucleolar_RNA__H_ACA_box_31	-0.424812	1.3424	no	0.149355	0.901653	no	-0.612737	1.52916	no	-0.513182	1.42719	no
AMPL37492358	LOC100288432	,	-0.0835778	1.05964	no	0.159832	0.895129	no	-0.611852	1.52822	no	-0.669138	1.59012	no
AMPL4267679	KDM6B	lysine__K_-specific_demethylase_6B	-0.0369437	1.02594	no	0.040259	0.97248	no	-0.611713	1.52807	no	-0.491003	1.40542	no
AMPL9319030	TGFA	transforming_growth_factor__alpha	-0.0899558	1.06434	no	0.174784	0.8859	no	-0.610964	1.52728	no	-0.413483	1.3319	no
AMPL10295114	RAB9A	RAB9A__member_RAS_oncogene_family	0.0482381	0.967117	no	-0.144757	1.10554	no	-0.610887	1.5272	no	-0.563484	1.47783	no
AMPL15981491	HM13	histocompatibility__minor__13	0.0435752	0.970248	no	0.388654	0.763842	no	-0.607207	1.52331	no	-0.289509	1.22222	no
AMPL26837335	FOSL1	FOS-like_antigen_1	-0.0147741	1.01029	no	0.172876	0.887073	no	-0.606651	1.52272	no	-0.993384	1.99085	no
AMPL17907782	ZNF764	zinc_finger_protein_764	-0.0866291	1.06189	no	-0.0683149	1.04849	no	-0.606176	1.52222	no	-0.658907	1.57889	no
AMPL15597001	REM2	RAS__RAD_and_GEM_-like_GTP_binding_2	0.129387	0.91422	no	-0.125871	1.09117	no	-0.605128	1.52111	no	-0.205457	1.15305	no
AMPL24316553	SERTAD2	SERTA_domain_containing_2	0.0686935	0.953501	no	0.18898	0.877226	no	-0.603761	1.51967	no	-0.526715	1.44065	no
AMPL33776471	PMEPA1	prostate_transmembrane_protein__androgen_induced_1	-0.127738	1.09258	no	0.168178	0.889966	no	-0.602193	1.51802	no	-0.465269	1.38057	no
AMPL8197863	JUP	junction_plakoglobin	-0.0757923	1.05394	no	-0.0519034	1.03663	no	-0.601667	1.51747	no	-0.420426	1.33832	no
AMPL11759516	MMP7	matrix_metallopeptidase_7__matrilysin__uterine	-0.293772	1.22584	no	0.121966	0.918935	no	-0.601639	1.51744	no	-0.438048	1.35477	no
AMPL31888788	A4GALT	alpha_1_4-galactosyltransferase	-0.130792	1.09489	no	-0.0918144	1.06571	no	-0.601481	1.51727	no	-0.738082	1.66796	no
AMPL12050388	PLA2G15	phospholipase_A2__group_XV	-0.213781	1.15972	no	-0.0137462	1.00957	no	-0.600169	1.51589	no	-0.505122	1.41924	no
AMPL28715022	RIOK3	RIO_kinase_3	-0.130985	1.09504	no	-0.143308	1.10443	no	-0.599961	1.51568	no	-0.559397	1.47365	no
AMPL36513180	VASN	vasorin	-0.181137	1.13378	no	-0.192314	1.14259	no	-0.598531	1.51417	no	-0.557835	1.47206	no
AMPL30862735	LRIG1	leucine-rich_repeats_and_immunoglobulin-like_domains_1	-0.165523	1.12157	no	-0.10807	1.07779	no	-0.597422	1.51301	no	-0.308069	1.23805	no
AMPL19887556	AFG3L1P	AFG3-like_AAA_ATPase_1__pseudogene	-0.200577	1.14916	no	-0.115357	1.08324	no	-0.597097	1.51267	no	-0.165183	1.12131	no
AMPL24828348	SLC40A1	solute_carrier_family_40__iron-regulated_transporter__member_1	0.156031	0.897491	no	0.219496	0.858865	no	-0.595888	1.5114	no	-0.574315	1.48897	no
AMPL31085615	PCDHB9	protocadherin_beta_9	0.0365119	0.975009	no	-0.310985	1.24055	no	-0.593977	1.5094	no	0.215385	0.861316	no
AMPL12224442	CCRN4L	CCR4_carbon_catabolite_repression_4-like__S,_cerevisiae	-0.202543	1.15072	no	0.044109	0.969889	no	-0.593895	1.50932	no	-0.554812	1.46898	no
AMPL1678955	FAM159A	family_with_sequence_similarity_159__member_A	-0.0997721	1.0716	no	0.115588	0.923006	no	-0.592724	1.50809	no	-0.920834	1.89321	no
AMPL1873801	MUC17	mucin_17__cell_surface_associated	0.00335421	0.997678	no	0.337475	0.791425	no	-0.592402	1.50775	no	-0.284972	1.21839	no
AMPL14357436	ZBP1	Z-DNA_binding_protein_1	0.125397	0.916752	no	0.352973	0.782969	no	-0.591982	1.50732	no	-0.279241	1.21356	no
AMPL8594058	DUSP6	dual_specificity_phosphatase_6	-0.475996	1.39088	no	-0.178535	1.13173	no	-0.591411	1.50672	no	-0.714371	1.64077	no
AMPL35240364	FNIP2	folliculin_interacting_protein_2	-0.172972	1.12738	no	-0.0585919	1.04145	no	-0.591275	1.50658	no	-0.608314	1.52448	no
AMPL31300752	TRIM36	tripartite_motif_containing_36	0.217533	0.860035	no	0.31313	0.804894	no	-0.590585	1.50586	no	-0.508572	1.42264	no
AMPL20160057	LOC152217	,	-0.509514	1.42357	no	-0.384942	1.30581	no	-0.590523	1.50579	no	-0.53999	1.45396	no
AMPL26551075	ARSG	arylsulfatase_G	-0.185552	1.13725	no	-0.675223	1.59684	no	-0.589771	1.50501	no	-0.540912	1.45489	no
AMPL13782558	GNA13	guanine_nucleotide_binding_protein__G_protein__alpha_13	-0.0985865	1.07072	no	-0.0086756	1.00603	no	-0.589583	1.50481	no	-0.411197	1.32979	no
AMPL17175967	LDHAL6B	lactate_dehydrogenase_A-like_6B	0.182513	0.881167	no	-0.22417	1.16811	no	-0.589358	1.50458	no	-0.653757	1.57326	no
AMPL7285885	FSCN1	fascin_homolog_1__actin-bundling_protein__Strongylocentrotus_purpuratus	0.0710562	0.951941	no	0.367158	0.775308	no	-0.588663	1.50385	no	-0.92677	1.90102	no
AMPL33394185	MTFP1	mitochondrial_fission_process_1	-0.0697093	1.04951	no	0.0507689	0.965422	no	-0.587794	1.50295	no	-0.463544	1.37893	no
AMPL29141740	ELK3	ELK3__ETS-domain_protein__SRF_accessory_protein_2	0.177334	0.884336	no	0.00977684	0.993246	no	-0.587458	1.5026	no	-0.187847	1.13906	no
AMPL38278646	SNORA70G	small_nucleolar_RNA__H_ACA_box_70G	0.0756045	0.948944	no	-0.221979	1.16633	no	-0.587272	1.5024	no	-0.761669	1.69545	no
AMPL37770663	HOXD-AS2	HOXD_cluster_antisense_RNA_2	-0.0989968	1.07103	no	-0.0691651	1.04911	no	-0.586721	1.50183	no	-0.673213	1.59462	no
AMPL6410101	ADORA2A	adenosine_A2a_receptor	0.293354	0.816003	no	0.194366	0.873957	no	-0.585699	1.50077	no	-0.576971	1.49171	no
AMPL17780009	WIPF2	WAS_WASL_interacting_protein_family__member_2	0.0285973	0.980373	no	-0.037414	1.02627	no	-0.585586	1.50065	no	-0.412828	1.33129	no
AMPL11110313	IFIT2	interferon-induced_protein_with_tetratricopeptide_repeats_2	-0.00845155	1.00588	no	0.288022	0.819024	no	-0.584477	1.4995	no	-0.247535	1.18718	no
AMPL32281716	ZBTB7A	zinc_finger_and_BTB_domain_containing_7A	-0.25024	1.1894	no	-0.0219167	1.01531	no	-0.58446	1.49948	no	-0.527971	1.4419	no
AMPL28558424	IFI44	interferon-induced_protein_44	0.00536	0.996292	no	0.096129	0.93554	no	-0.583822	1.49881	no	0.0452255	0.969138	no
AMPL35720871	FBXO34	F-box_protein_34	-0.157375	1.11526	no	0.265984	0.831631	no	-0.583067	1.49803	no	-0.594971	1.51044	no
AMPL35906940	ANKRD13B	ankyrin_repeat_domain_13B	0.0667602	0.95478	no	0.118239	0.921312	no	-0.581427	1.49633	no	-0.46664	1.38189	no
AMPL10529864	UBAP1	ubiquitin_associated_protein_1	0.0569451	0.961298	no	0.0103178	0.992874	no	-0.580452	1.49532	no	-0.517283	1.43126	no
AMPL24571922	RNF11	ring_finger_protein_11	-0.133596	1.09702	no	-0.181969	1.13443	no	-0.579091	1.49391	no	-0.305357	1.23572	no
AMPL14270604	KLF16	Kruppel-like_factor_16	-0.0354814	1.0249	no	0.0364433	0.975056	no	-0.578469	1.49326	no	-0.135069	1.09815	no
AMPL32818129	OAS2	2p-5p-oligoadenylate_synthetase_2__69_71kDa	0.244692	0.843996	no	0.141788	0.906395	no	-0.578329	1.49312	no	-0.00504981	1.00351	no
AMPL9122807	VASP	vasodilator-stimulated_phosphoprotein	-0.323698	1.25153	no	0.0925025	0.937894	no	-0.578018	1.4928	no	-0.713493	1.63977	no
AMPL17227212	FXYD4	FXYD_domain_containing_ion_transport_regulator_4	0.254942	0.838021	no	0.210602	0.864177	no	-0.577843	1.49262	no	-0.0636134	1.04508	no
AMPL11094387	ARF6	ADP-ribosylation_factor_6	0.107643	0.928103	no	-0.377535	1.29912	no	-0.57762	1.49239	no	-0.541013	1.45499	no
AMPL16827166	C20orf118	,	-0.102575	1.07369	no	-0.112438	1.08105	no	-0.576642	1.49137	no	-0.521133	1.43508	no
AMPL30401036	EPHB3	EPH_receptor_B3	-0.0768547	1.05472	no	0.0306547	0.978976	no	-0.576453	1.49118	no	-0.577289	1.49204	no
AMPL29369956	CLIC3	chloride_intracellular_channel_3	0.112082	0.925252	no	0.413199	0.750956	no	-0.576153	1.49087	no	-0.392764	1.31291	no
AMPL20757147	SNORA52	small_nucleolar_RNA__H_ACA_box_52	-0.313702	1.24289	no	-0.352332	1.27662	no	-0.575788	1.49049	no	-0.18703	1.13842	no
AMPL1789317	ZNF133	zinc_finger_protein_133	0.31935	0.801431	no	0.17747	0.884252	no	-0.575714	1.49041	no	-0.659654	1.5797	no
AMPL13507107	HCFC2	host_cell_factor_C2	-0.173099	1.12748	no	-0.410867	1.32948	no	-0.573722	1.48836	no	-0.363877	1.28688	no
AMPL34216070	LGI4	leucine-rich_repeat_LGI_family__member_4	-0.055148	1.03897	no	-0.242235	1.18282	no	-0.573625	1.48826	no	-0.495694	1.41	no
AMPL17079726	HSH2D	hematopoietic_SH2_domain_containing	-0.220394	1.16505	no	0.0375152	0.974332	no	-0.573368	1.48799	no	-0.14553	1.10614	no
AMPL7279605	SPTBN1	spectrin__beta__non-erythrocytic_1	0.118123	0.921386	no	0.198563	0.871418	no	-0.572798	1.48741	no	-0.420422	1.33832	no
AMPL14012330	TUBB6	tubulin__beta_6_class_V	-0.141002	1.10267	no	-0.143254	1.10439	no	-0.572558	1.48716	no	-0.280471	1.21459	no
AMPL4985060	IL6R	interleukin_6_receptor	-0.0702698	1.04991	no	-0.00854646	1.00594	no	-0.572408	1.487	no	-0.495138	1.40946	no
AMPL5960547	ANXA8L1	annexin_A8-like_1	0.249223	0.841349	no	-0.0114534	1.00797	no	-0.572213	1.4868	no	-0.374337	1.29624	no
AMPL15642960	SAMD14	sterile_alpha_motif_domain_containing_14	-0.254191	1.19267	no	-0.676305	1.59804	no	-0.572147	1.48673	no	0.167156	0.890597	no
AMPL1297445	ELMSAN1	ELM2_and_Myb_SANT-like_domain_containing_1	-0.0754559	1.05369	no	-0.0497195	1.03506	no	-0.572143	1.48673	no	-0.499433	1.41366	no
AMPL32243743	SLC6A20	solute_carrier_family_6__proline_IMINO_transporter__member_20	-0.0912219	1.06527	no	-0.0048342	1.00336	no	-0.571806	1.48638	no	-0.502759	1.41692	no
AMPL16149973	ZNRD1	zinc_ribbon_domain_containing_1	-0.0376307	1.02643	no	0.0126353	0.99128	no	-0.571603	1.48617	no	-0.522239	1.43618	no
AMPL36697442	IFITM3	interferon_induced_transmembrane_protein_3	-0.0506711	1.03575	no	0.122837	0.91838	no	-0.570407	1.48494	no	0.301433	0.811446	no
AMPL14776419	GABARAPL1	GABA_A__receptor-associated_protein_like_1	-0.113517	1.08186	no	-0.0232559	1.01625	no	-0.568511	1.48299	no	-0.400196	1.31969	no
AMPL9487091	DPYSL2	dihydropyrimidinase-like_2	0.0166306	0.988539	no	0.146545	0.903411	no	-0.568222	1.4827	no	-0.183112	1.13533	no
AMPL21891945	FAM211B	family_with_sequence_similarity_211__member_B	-0.178499	1.13171	no	-0.293463	1.22558	no	-0.568167	1.48264	no	-0.724392	1.6522	no
AMPL11599721	IRF7	interferon_regulatory_factor_7	-0.322222	1.25025	no	-0.162301	1.11907	no	-0.567897	1.48236	no	-0.118512	1.08561	no
AMPL21561429	RTN3	reticulon_3	-0.0152147	1.0106	no	0.0388947	0.9734	no	-0.567785	1.48225	no	0.0232921	0.983985	no
AMPL4423245	MVK	mevalonate_kinase	0.0373075	0.974472	no	0.0916361	0.938458	no	-0.567688	1.48215	no	-0.342858	1.26827	no
AMPL21731709	DHRS2	dehydrogenase_reductase__SDR_family__member_2	-0.384604	1.3055	no	-0.396374	1.3162	no	-0.566406	1.48083	no	0.0688591	0.953392	no
AMPL8970841	SLC16A3	solute_carrier_family_16__monocarboxylate_transporter__member_3	-0.258749	1.19644	no	-0.0651499	1.04619	no	-0.566081	1.4805	no	-0.380559	1.30185	no
AMPL30602018	PLCXD1	phosphatidylinositol-specific_phospholipase_C__X_domain_containing_1	-0.169739	1.12485	no	0.0422134	0.971164	no	-0.565572	1.47997	no	-0.434059	1.35103	no
AMPL16561215	RNF19B	ring_finger_protein_19B	-0.241971	1.18261	no	-0.186837	1.13827	no	-0.564767	1.47915	no	-0.435767	1.35263	no
AMPL15609078	KRT13	keratin_13	-0.28297	1.2167	no	-0.308045	1.23803	no	-0.56461	1.47899	no	-0.767666	1.70251	no
AMPL24571698	AKAP8L	A_kinase__PRKA__anchor_protein_8-like	-0.200598	1.14917	no	-0.206747	1.15408	no	-0.564238	1.47861	no	-0.432244	1.34933	no
AMPL19315806	MGC2752	,	-0.0879812	1.06288	no	-0.132276	1.09602	no	-0.563824	1.47818	no	-0.527943	1.44187	no
AMPL30810214	C19orf80	chromosome_19_open_reading_frame_80	0.295258	0.814927	no	-0.207928	1.15503	no	-0.563587	1.47794	no	-0.661476	1.5817	no
AMPL24304620	PLEKHM1	pleckstrin_homology_domain_containing__family_M__with_RUN_domain__member_1	0.0073671	0.994907	no	-0.0577669	1.04085	no	-0.562094	1.47641	no	-0.289328	1.22207	no
AMPL28576834	NFE2L2	nuclear_factor__erythroid_2-like_2	-0.324387	1.25213	no	-0.274623	1.20968	no	-0.561709	1.47602	no	-0.496515	1.4108	no
AMPL20759686	SNORA33	small_nucleolar_RNA__H_ACA_box_33	-0.439169	1.35582	no	-0.30061	1.23167	no	-0.560336	1.47461	no	-0.520666	1.43462	no
AMPL4776924	FAM183A	family_with_sequence_similarity_183__member_A	-0.0580371	1.04105	no	-0.257038	1.19502	no	-0.560249	1.47452	no	-0.523819	1.43776	no
AMPL7795666	SNCB	synuclein__beta	-0.0629317	1.04459	no	0.0571458	0.961164	no	-0.560119	1.47439	no	-0.384846	1.30572	no
AMPL36492969	ZSWIM4	zinc_finger__SWIM-type_containing_4	-0.17016	1.12518	no	0.00631641	0.995631	no	-0.559608	1.47387	no	-0.401809	1.32116	no
AMPL31955017	KIRREL	kin_of_IRRE_like__Drosophila	-0.333919	1.26043	no	-0.181809	1.13431	no	-0.559389	1.47364	no	-0.746847	1.67812	no
AMPL35355444	ADIPOR2	adiponectin_receptor_2	0.0220856	0.984808	no	0.260851	0.834595	no	-0.559272	1.47353	no	-0.474064	1.38902	no
AMPL11176693	ISG20	interferon_stimulated_exonuclease_gene_20kDa	-0.0654939	1.04644	no	0.107811	0.927995	no	-0.558754	1.473	no	-0.559236	1.47349	no
AMPL29936839	AKAP17A	A_kinase__PRKA__anchor_protein_17A	-0.188581	1.13964	no	-0.265497	1.20205	no	-0.557913	1.47214	no	-0.266795	1.20313	no
AMPL29443083	PPIF	peptidylprolyl_isomerase_F	0.103565	0.93073	no	0.163369	0.892937	no	-0.557006	1.47121	no	-0.430503	1.3477	no
AMPL12469688	PIM2	pim-2_oncogene	-0.0216069	1.01509	no	0.145478	0.90408	no	-0.556607	1.47081	no	-0.258082	1.19589	no
AMPL27941400	KRT6A	keratin_6A	-0.0525478	1.03709	no	-0.233364	1.17557	no	-0.556488	1.47068	no	-0.211257	1.1577	no
AMPL14945347	PLEKHO2	pleckstrin_homology_domain_containing__family_O_member_2	0.222693	0.856964	no	-0.159404	1.11683	no	-0.556121	1.47031	no	-0.191327	1.14181	no
AMPL6494659	SHH	sonic_hedgehog	0.641095	0.641226	no	0.0781448	0.947275	no	-0.555996	1.47018	no	-0.326578	1.25404	no
AMPL35031101	HIST1H2AE	histone_cluster_1__H2ae	-0.33344	1.26001	no	-0.265276	1.20187	no	-0.555928	1.47011	no	-0.162914	1.11955	no
AMPL21368196	SLC9C1	solute_carrier_family_9__subfamily_C__Na-transporting_carboxylic_acid_decarboxylase__member_1	0.220871	0.858047	no	0.159896	0.89509	no	-0.554624	1.46879	no	-0.205681	1.15323	no
AMPL27101737	S100A2	S100_calcium_binding_protein_A2	-0.204822	1.15254	no	-0.179209	1.13226	no	-0.554498	1.46866	no	-0.251159	1.19016	no
AMPL1339864	GCH1	GTP_cyclohydrolase_1	-0.210362	1.15698	no	-0.074023	1.05265	no	-0.553091	1.46723	no	-0.591209	1.50651	no
AMPL20804546	FAM100B	,	-0.135308	1.09833	no	-0.0030897	1.00214	no	-0.55281	1.46694	no	-0.429668	1.34692	no
AMPL34236233	USP54	ubiquitin_specific_peptidase_54	0.143857	0.905096	no	0.155855	0.8976	no	-0.552221	1.46634	no	-0.516915	1.43089	no
AMPL5534531	IL4R	interleukin_4_receptor	0.00627275	0.995661	no	-0.088069	1.06295	no	-0.552105	1.46622	no	-0.0885288	1.06329	no
AMPL22412584	AMIGO2	adhesion_molecule_with_Ig-like_domain_2	0.16047	0.894734	no	-0.0591674	1.04186	no	-0.551146	1.46525	no	-0.0716066	1.05089	no
AMPL30799908	RHOF	ras_homolog_family_member_F__in_filopodia	0.00282149	0.998046	no	0.140422	0.907254	no	-0.551061	1.46516	no	-0.476715	1.39157	no
AMPL12655681	MALT1	mucosa_associated_lymphoid_tissue_lymphoma_translocation_gene_1	0.0469888	0.967955	no	-0.0647337	1.04589	no	-0.550174	1.46426	no	-0.416837	1.335	no
AMPL37866497	LOC729013	,	0.0673122	0.954414	no	0.0875779	0.941101	no	-0.550017	1.4641	no	-0.750379	1.68223	no
AMPL4866233	SPRY4	sprouty_homolog_4__Drosophila	-0.0890963	1.0637	no	0.0417479	0.971477	no	-0.549046	1.46312	no	-0.555122	1.46929	no
AMPL9806614	ETV4	ets_variant_4	0.0742112	0.949861	no	0.220183	0.858457	no	-0.549012	1.46308	no	-0.279552	1.21382	no
AMPL6716565	C6orf136	chromosome_6_open_reading_frame_136	-0.00698171	1.00485	no	0.0256688	0.982365	no	-0.548761	1.46283	no	-0.111466	1.08033	no
AMPL26824218	EIF1B	eukaryotic_translation_initiation_factor_1B	-0.434747	1.35167	no	-0.436124	1.35296	no	-0.548517	1.46258	no	-0.374773	1.29664	no
AMPL29535519	AMPD2	adenosine_monophosphate_deaminase_2	-0.0341969	1.02399	no	-0.0977792	1.07012	no	-0.548204	1.46226	no	-0.307455	1.23752	no
AMPL13983530	VMP1	vacuole_membrane_protein_1	-0.194181	1.14407	no	-0.058796	1.0416	no	-0.548158	1.46222	no	-0.457016	1.3727	no
AMPL3025363	CEACAM18	carcinoembryonic_antigen-related_cell_adhesion_molecule_18	-0.305168	1.23556	no	-0.0113704	1.00791	no	-0.547948	1.462	no	-0.537906	1.45186	no
AMPL28596957	GFPT2	glutamine-fructose-6-phosphate_transaminase_2	-0.0470839	1.03317	no	-0.211428	1.15783	no	-0.547247	1.46129	no	-0.469133	1.38428	no
AMPL33873279	CMC2	C-x_9_-C_motif_containing_2	-0.213468	1.15947	no	-0.272073	1.20754	no	-0.546836	1.46088	no	-0.287806	1.22078	no
AMPL9842890	MAPK6	mitogen-activated_protein_kinase_6	-0.15646	1.11455	no	-0.103026	1.07402	no	-0.546483	1.46052	no	-0.548353	1.46242	no
AMPL3204007	STRN4	striatin__calmodulin_binding_protein_4	-0.167214	1.12289	no	-0.0576286	1.04075	no	-0.546059	1.46009	no	-0.460578	1.37609	no
AMPL37305921	PHF1	PHD_finger_protein_1	-0.203651	1.15161	no	-0.039139	1.0275	no	-0.54423	1.45824	no	-0.472064	1.38709	no
AMPL13837756	TANC2	tetratricopeptide_repeat__ankyrin_repeat_and_coiled-coil_containing_2	-0.0484204	1.03413	no	0.206379	0.86671	no	-0.543603	1.45761	no	-0.313099	1.24237	no
AMPL16150666	UNC5B	unc-5_homolog_B__C,_elegans	-0.129443	1.09387	no	-0.1349	1.09802	no	-0.543113	1.45711	no	-0.376919	1.29857	no
AMPL28526962	EPHB2	EPH_receptor_B2	0.0783525	0.947139	no	0.247797	0.842181	no	-0.542902	1.4569	no	-0.266626	1.20299	no
AMPL16434766	DCAF15	DDB1_and_CUL4_associated_factor_15	-0.23815	1.17948	no	-0.242583	1.18311	no	-0.540507	1.45448	no	-0.251529	1.19047	no
AMPL1848482	TNFRSF1A	tumor_necrosis_factor_receptor_superfamily__member_1A	-0.151743	1.11091	no	-0.192342	1.14262	no	-0.540072	1.45405	no	-0.263074	1.20003	no
AMPL17360813	DMKN	dermokine	-0.13684	1.09949	no	0.0609063	0.958662	no	-0.538923	1.45289	no	-0.0710829	1.0505	no
AMPL14771589	FRMD8	FERM_domain_containing_8	-0.174927	1.12891	no	-0.0885825	1.06332	no	-0.538239	1.4522	no	-0.494021	1.40836	no
AMPL17127188	BRD4	bromodomain_containing_4	-0.162001	1.11884	no	-0.278511	1.21294	no	-0.537754	1.45171	no	-0.212689	1.15885	no
AMPL12116217	B3GAT3	beta-1_3-glucuronyltransferase_3__glucuronosyltransferase_I	0.0464198	0.968336	no	0.171028	0.88821	no	-0.53761	1.45157	no	-0.236793	1.17837	no
AMPL4233520	PTGS2	prostaglandin-endoperoxide_synthase_2__prostaglandin_G_H_synthase_and_cyclooxygenase	-0.139514	1.10153	no	0.200831	0.870049	no	-0.536946	1.4509	no	-0.51574	1.42973	no
AMPL35839428	CISH	cytokine_inducible_SH2-containing_protein	-0.467996	1.38319	no	-0.471266	1.38633	no	-0.53688	1.45083	no	-0.629467	1.54699	no
AMPL19880533	PVT1	Pvt1_oncogene__non-protein_coding	0.0476693	0.967498	no	0.064144	0.956513	no	-0.536785	1.45074	no	-0.464959	1.38028	no
AMPL31386663	EBLN2	endogenous_Bornavirus-like_nucleoprotein_2	-0.160038	1.11732	no	-0.0197234	1.01377	no	-0.535334	1.44928	no	-0.549248	1.46332	no
AMPL19913237	SNORA69	small_nucleolar_RNA__H_ACA_box_69	-0.299538	1.23075	no	-0.200761	1.1493	no	-0.535332	1.44928	no	-0.196329	1.14578	no
AMPL27040544	H1FX	H1_histone_family__member_X	-0.0410932	1.02889	no	0.164857	0.892017	no	-0.535092	1.44903	no	-0.389656	1.31008	no
AMPL5970361	OSGIN2	oxidative_stress_induced_growth_inhibitor_family_member_2	-0.141259	1.10287	no	-0.164317	1.12064	no	-0.534701	1.44864	no	-0.568978	1.48347	no
AMPL38099119	C12orf36	chromosome_12_open_reading_frame_36	0.0874591	0.941179	no	0.205309	0.867353	no	-0.5345	1.44844	no	-0.344701	1.26989	no
AMPL7630618	QSOX1	quiescin_Q6_sulfhydryl_oxidase_1	-0.0977047	1.07007	no	0.044859	0.969385	no	-0.534344	1.44828	no	-0.181425	1.134	no
AMPL9127223	TRIP6	thyroid_hormone_receptor_interactor_6	-0.213097	1.15917	no	-0.143004	1.1042	no	-0.533728	1.44767	no	-0.439715	1.35634	no
AMPL15269724	CPEB4	cytoplasmic_polyadenylation_element_binding_protein_4	-0.138654	1.10088	no	0.0514248	0.964983	no	-0.533569	1.44751	no	-0.599434	1.51512	no
AMPL17796984	RSAD2	radical_S-adenosyl_methionine_domain_containing_2	-0.159792	1.11713	no	-0.0287577	1.02013	no	-0.533423	1.44736	no	-0.00218963	1.00152	no
AMPL19029562	LOC100130238	,	-0.460323	1.37585	no	-0.435467	1.35235	no	-0.533175	1.44711	no	-0.0499765	1.03525	no
AMPL15353870	SLC25A33	solute_carrier_family_25__pyrimidine_nucleotide_carrier__member_33	-0.156675	1.11472	no	0.117703	0.921654	no	-0.532827	1.44676	no	-0.782174	1.71972	no
AMPL24267881	HAUS5	HAUS_augmin-like_complex__subunit_5	-0.284329	1.21784	no	-0.192245	1.14254	no	-0.532609	1.44654	no	-0.230518	1.17326	no
AMPL31108209	PANK4	pantothenate_kinase_4	-0.0714795	1.05079	no	-0.0787846	1.05613	no	-0.532168	1.4461	no	-0.320011	1.24834	no
AMPL30129743	POLR2K	polymerase__RNA__II__DNA_directed__polypeptide_K__7,0kDa	0.24354	0.84467	no	0.390402	0.762917	no	-0.530888	1.44482	no	-0.377632	1.29921	no
AMPL31544906	ZNF444	zinc_finger_protein_444	-0.366596	1.28931	no	-0.853634	1.80705	no	-0.530738	1.44467	no	-0.352558	1.27682	no
AMPL6143285	BDKRB2	bradykinin_receptor_B2	-0.10343	1.07432	no	0	1	no	-0.530384	1.44431	no	0	1	no
AMPL13560833	IFT88	intraflagellar_transport_88_homolog__Chlamydomonas	0.407135	0.754119	no	-0.120176	1.08687	no	-0.530185	1.44411	no	-0.110901	1.0799	no
AMPL10858321	NPTX1	neuronal_pentraxin_I	-0.20526	1.15289	no	0.0739675	0.950022	no	-0.529098	1.44303	no	-0.172969	1.12738	no
AMPL29165917	CDC34	cell_division_cycle_34	-0.282461	1.21627	no	-0.142272	1.10364	no	-0.528392	1.44232	no	-0.491751	1.40615	no
AMPL25046245	SPEN	spen_family_transcriptional_repressor	-0.15344	1.11222	no	-0.186201	1.13776	no	-0.527593	1.44152	no	-0.223074	1.16722	no
AMPL12006567	CD82	CD82_molecule	-0.00423373	1.00294	no	0.375632	0.770768	no	-0.527424	1.44135	no	-0.235156	1.17703	no
AMPL6936443	PSMB9	proteasome__prosome__macropain__subunit__beta_type__9	0.0897429	0.93969	no	0.0590779	0.959877	no	-0.527257	1.44119	no	-0.06721	1.04769	no
AMPL9706296	TNFRSF11B	tumor_necrosis_factor_receptor_superfamily__member_11b	-0.218942	1.16388	no	-0.084353	1.06021	no	-0.527137	1.44107	no	-0.475822	1.39071	no
AMPL1404144	DNLZ	DNL-type_zinc_finger	-0.0419259	1.02949	no	0.168486	0.889776	no	-0.52636	1.44029	no	-0.152632	1.1116	no
AMPL16503427	DDX51	DEAD__Asp-Glu-Ala-Asp__box_polypeptide_51	-0.105695	1.07601	no	-0.10614	1.07634	no	-0.52623	1.44016	no	-0.444532	1.36087	no
AMPL13952852	GPR157	G_protein-coupled_receptor_157	-0.332655	1.25933	no	-0.264473	1.2012	no	-0.525356	1.43929	no	-0.63919	1.55745	no
AMPL32360722	SLCO4A1	solute_carrier_organic_anion_transporter_family__member_4A1	-0.0173005	1.01206	no	-0.09706	1.06959	no	-0.523925	1.43786	no	-0.601166	1.51694	no
AMPL11390889	HIST1H2AL	histone_cluster_1__H2al	-0.11239	1.08102	no	-0.0496098	1.03498	no	-0.523397	1.43734	no	0.0833516	0.943862	no
AMPL1266495	DHRS9	dehydrogenase_reductase__SDR_family__member_9	-0.227587	1.17087	no	-0.120266	1.08694	no	-0.523293	1.43723	no	-0.0768023	1.05468	no
AMPL10817493	DAPK3	death-associated_protein_kinase_3	-0.198188	1.14726	no	-0.125379	1.09079	no	-0.523204	1.43714	no	-0.317492	1.24616	no
AMPL3974835	NEU1	sialidase_1__lysosomal_sialidase	0.066033	0.955261	no	0.16359	0.892801	no	-0.523098	1.43704	no	-0.319205	1.24764	no
AMPL17578495	2003-03-01	membrane-associated_ring_finger__C3HC4__3__E3_ubiquitin_protein_ligase	-0.100329	1.07202	no	-0.0230053	1.01607	no	-0.522887	1.43683	no	-0.0425076	1.0299	no
AMPL28668599	KLF4	Kruppel-like_factor_4__gut	-0.660301	1.58041	no	-0.410008	1.32869	no	-0.522836	1.43678	no	-0.60949	1.52572	no
AMPL29707263	CRKL	v-crk_avian_sarcoma_virus_CT10_oncogene_homolog-like	-0.207856	1.15497	no	-0.137505	1.1	no	-0.522152	1.4361	no	-0.652305	1.57168	no
AMPL15707482	PLD6	phospholipase_D_family__member_6	-0.291008	1.22349	no	0.12252	0.918582	no	-0.521795	1.43574	no	-0.672191	1.59349	no
AMPL37427489	IFI6	interferon__alpha-inducible_protein_6	0.0575865	0.96087	no	0.228655	0.85343	no	-0.52132	1.43527	no	0.325225	0.798174	no
AMPL17989509	CHMP4B	charged_multivesicular_body_protein_4B	-0.169879	1.12496	no	-0.0714713	1.05079	no	-0.521	1.43495	no	-0.3124	1.24177	no
AMPL2343099	ACTB	actin__beta	0.0153469	0.989419	no	0.0589875	0.959938	no	-0.520813	1.43476	no	-0.557116	1.47133	no
AMPL21697716	PRKCD	protein_kinase_C__delta	-0.104127	1.07484	no	-0.0613029	1.04341	no	-0.520371	1.43432	no	-0.246464	1.1863	no
AMPL8232276	EZR	ezrin	0.144394	0.904759	no	0.311143	0.806003	no	-0.520331	1.43428	no	-0.404284	1.32343	no
AMPL33106903	PAG1	phosphoprotein_associated_with_glycosphingolipid_microdomains_1	-0.124616	1.09022	no	-0.076035	1.05412	no	-0.520095	1.43405	no	-0.470583	1.38567	no
AMPL9261086	RHOBTB2	Rho-related_BTB_domain_containing_2	-0.121737	1.08804	no	-0.0100244	1.00697	no	-0.519975	1.43393	no	-0.36649	1.28921	no
AMPL31252824	CLK4	CDC-like_kinase_4	-0.566994	1.48143	no	-0.385481	1.3063	no	-0.519572	1.43353	no	-0.646122	1.56496	no
AMPL28506248	GTF2IRD1	GTF2I_repeat_domain_containing_1	0.0100364	0.993067	no	-0.15281	1.11173	no	-0.519146	1.43311	no	-0.309898	1.23962	no
AMPL22230886	CLDN23	claudin_23	-0.268114	1.20423	no	0.058868	0.960017	no	-0.518995	1.43296	no	-0.810433	1.75374	no
AMPL31567522	TOB2	transducer_of_ERBB2__2	-0.159879	1.11719	no	0.158108	0.8962	no	-0.518407	1.43237	no	-0.278004	1.21252	no
AMPL34779187	ABTB2	ankyrin_repeat_and_BTB__POZ__domain_containing_2	-0.423583	1.34125	no	-0.447329	1.36351	no	-0.517808	1.43178	no	-0.159785	1.11712	no
AMPL10419637	CLIC1	chloride_intracellular_channel_1	0.0251476	0.98272	no	0.0371846	0.974555	no	-0.517542	1.43151	no	-0.326788	1.25422	no
AMPL7538168	SEMA7A	semaphorin_7A__GPI_membrane_anchor__John_Milton_Hagen_blood_group	-0.18652	1.13802	no	0.040174	0.972538	no	-0.516975	1.43095	no	-0.216114	1.1616	no
AMPL29614519	LRP8	low_density_lipoprotein_receptor-related_protein_8__apolipoprotein_e_receptor	0.495509	0.709311	no	-0.054884	1.03878	no	-0.516629	1.43061	no	-0.542268	1.45626	no
AMPL13472838	RYBP	RING1_and_YY1_binding_protein	-0.168714	1.12406	no	0.186351	0.878826	no	-0.516236	1.43022	no	-0.515289	1.42928	no
AMPL19546215	LOC100128573	,	0.361951	0.778112	no	-0.114612	1.08268	no	-0.51522	1.42921	no	0.418169	0.748374	no
AMPL28547499	RUNX3	runt-related_transcription_factor_3	0.0574051	0.960991	no	0.112479	0.924997	no	-0.515138	1.42913	no	-0.444434	1.36078	no
AMPL10234674	DHCR7	7-dehydrocholesterol_reductase	0.134243	0.911148	no	0.224936	0.855633	no	-0.514844	1.42884	no	-0.290158	1.22277	no
AMPL14419927	USP36	ubiquitin_specific_peptidase_36	-0.35795	1.2816	no	-0.33991	1.26568	no	-0.513644	1.42765	no	-0.34142	1.267	no
AMPL29408183	BNIP3L	BCL2_adenovirus_E1B_19kDa_interacting_protein_3-like	-0.0166738	1.01162	no	0.219257	0.859008	no	-0.513627	1.42763	no	-0.547437	1.46149	no
AMPL4132999	TSEN34	TSEN34_tRNA_splicing_endonuclease_subunit	0.0543135	0.963053	no	0.00565841	0.996086	no	-0.512802	1.42682	no	-0.327353	1.25471	no
AMPL22231139	TSC22D1	TSC22_domain_family__member_1	-0.339396	1.26523	no	-0.197814	1.14696	no	-0.512372	1.42639	no	-0.344783	1.26996	no
AMPL6787015	EHF	ets_homologous_factor	0.170418	0.888585	no	0.330974	0.795	no	-0.510596	1.42464	no	-0.154422	1.11298	no
AMPL36991289	MMP28	matrix_metallopeptidase_28	0.215802	0.861067	no	0.300367	0.812046	no	-0.510195	1.42424	no	-0.448143	1.36428	no
AMPL27054060	DGCR6	DiGeorge_syndrome_critical_region_gene_6	-0.126379	1.09155	no	-0.0509741	1.03596	no	-0.509739	1.42379	no	-0.341076	1.2667	no
AMPL12373386	NPTN	neuroplastin	-0.0607843	1.04303	no	-0.00270789	1.00188	no	-0.508979	1.42304	no	-0.156152	1.11431	no
AMPL15530470	ZNF442	zinc_finger_protein_442	0.151454	0.900343	no	0.0907088	0.939061	no	-0.508855	1.42292	no	-0.154324	1.1129	no
AMPL15642666	HIST2H2AB	histone_cluster_2__H2ab	-0.139805	1.10176	no	-0.247414	1.18708	no	-0.508697	1.42276	no	-0.356967	1.28073	no
AMPL13696707	TRIM29	tripartite_motif_containing_29	-0.11365	1.08196	no	-0.234046	1.17613	no	-0.508313	1.42239	no	-0.312706	1.24204	no
AMPL7859516	SMTN	smoothelin	-0.0901111	1.06445	no	-0.320405	1.24868	no	-0.507706	1.42179	no	-0.368014	1.29058	no
AMPL29768926	LYL1	lymphoblastic_leukemia_derived_sequence_1	0.135535	0.910332	no	0.0709635	0.952002	no	-0.507577	1.42166	no	-0.0959344	1.06876	no
AMPL20983455	UBE2I	ubiquitin-conjugating_enzyme_E2I	-0.422725	1.34046	no	-0.397247	1.31699	no	-0.507496	1.42158	no	-0.339159	1.26502	no
AMPL27553534	NDRG1	N-myc_downstream_regulated_1	-0.0387591	1.02723	no	0.245571	0.843482	no	-0.507318	1.42141	no	-0.60993	1.52619	no
AMPL22001829	SLC36A2	solute_carrier_family_36__proton_amino_acid_symporter__member_2	-0.510766	1.42481	no	-0.363353	1.28641	no	-0.507266	1.42135	no	-0.641227	1.55966	no
AMPL16322052	KRAS	Kirsten_rat_sarcoma_viral_oncogene_homolog	0.120673	0.919758	no	-0.185913	1.13754	no	-0.506204	1.42031	no	-0.401624	1.32099	no
AMPL36093151	NR0B2	nuclear_receptor_subfamily_0__group_B__member_2	-0.86153	1.81696	no	-0.469769	1.38489	no	-0.505746	1.41986	no	0.0429725	0.970653	no
AMPL7577548	LPAR1	lysophosphatidic_acid_receptor_1	-0.512182	1.42621	no	-0.291997	1.22433	no	-0.505703	1.41982	no	-0.898073	1.86358	no
AMPL35267783	MARCKSL1	MARCKS-like_1	-0.288544	1.22141	no	-0.0537748	1.03798	no	-0.505264	1.41938	no	-0.479088	1.39386	no
AMPL29514497	OMP	olfactory_marker_protein	-0.0880094	1.0629	no	-0.234411	1.17643	no	-0.505174	1.41929	no	-0.422638	1.34038	no
AMPL17993579	HLA-DPA1	major_histocompatibility_complex__class_II__DP_alpha_1	-0.172097	1.12669	no	0.0422879	0.971114	no	-0.504814	1.41894	no	-0.0308694	1.02163	no
AMPL32688024	C17orf59	chromosome_17_open_reading_frame_59	-0.0524347	1.03701	no	-0.00933187	1.00649	no	-0.504329	1.41846	no	-0.142703	1.10397	no
AMPL31984410	FAM83E	family_with_sequence_similarity_83__member_E	-0.106634	1.07671	no	-0.061124	1.04328	no	-0.504269	1.4184	no	-0.33468	1.2611	no
AMPL24223870	C2CD2L	C2CD2-like	-0.102231	1.07343	no	0.082309	0.944545	no	-0.504233	1.41837	no	-0.349543	1.27416	no
AMPL52984	YPEL2	yippee-like_2__Drosophila	0.098233	0.934176	no	0.0887805	0.940317	no	-0.504192	1.41833	no	-0.572971	1.48758	no
AMPL34394528	TMEM178A	transmembrane_protein_178A	-0.290413	1.22299	no	-0.351616	1.27599	no	-0.50379	1.41793	no	-0.807581	1.75027	no
AMPL3345029	ICAM1	intercellular_adhesion_molecule_1	0.193739	0.874337	no	-0.130097	1.09437	no	-0.503719	1.41786	no	-0.25133	1.1903	no
AMPL36293409	CCDC12	coiled-coil_domain_containing_12	-0.261472	1.1987	no	-0.0275657	1.01929	no	-0.502699	1.41686	no	-0.409979	1.32867	no
AMPL2517100	IL12A	interleukin_12A__natural_killer_cell_stimulatory_factor_1__cytotoxic_lymphocyte_maturation_factor_1__p35	-0.215318	1.16096	no	-0.355161	1.27913	no	-0.502544	1.41671	no	-0.375479	1.29727	no
AMPL31978374	C10orf12	chromosome_10_open_reading_frame_12	-0.0141937	1.00989	no	-0.0470426	1.03314	no	-0.502246	1.41642	no	-0.296491	1.22815	no
AMPL1941539	RPL22L1	ribosomal_protein_L22-like_1	-0.153875	1.11255	no	-0.25973	1.19725	no	-0.50223	1.4164	no	-0.383895	1.30486	no
AMPL6412168	IGFBP2	insulin-like_growth_factor_binding_protein_2__36kDa	-0.290854	1.22336	no	-0.0962167	1.06897	no	-0.50217	1.41634	no	-0.384753	1.30564	no
AMPL26178316	RHOD	ras_homolog_family_member_D	-0.117754	1.08504	no	0.0153983	0.989383	no	-0.502147	1.41632	no	-0.31764	1.24629	no
AMPL2240129	FBRS	fibrosin	-0.196641	1.14603	no	0.0856454	0.942363	no	-0.501981	1.41616	no	-0.206142	1.1536	no
AMPL11290276	MC1R	melanocortin_1_receptor__alpha_melanocyte_stimulating_hormone_receptor	-0.0867145	1.06195	no	0.252332	0.839538	no	-0.501273	1.41546	no	-0.296903	1.2285	no
AMPL14056751	LIMD2	LIM_domain_containing_2	0.624852	0.648486	no	0.587581	0.665458	no	-0.499946	1.41416	no	-0.0420583	1.02958	no
AMPL35842297	CDC42EP5	CDC42_effector_protein__Rho_GTPase_binding__5	-0.0900379	1.0644	no	-0.315193	1.24418	no	-0.499873	1.41409	no	-0.285748	1.21904	no
AMPL30206102	STX1A	syntaxin_1A__brain	-0.114708	1.08276	no	-0.278373	1.21283	no	-0.499793	1.41401	no	-0.860825	1.81608	no
AMPL18102128	FIZ1	FLT3-interacting_zinc_finger_1	-0.00742094	1.00516	no	0.374479	0.771384	no	-0.499433	1.41366	no	-0.314913	1.24394	no
AMPL12108836	PRDM4	PR_domain_containing_4	0.0962465	0.935464	no	0.181688	0.881671	no	-0.499418	1.41364	no	-0.41586	1.33409	no
AMPL34169909	TMEM167B	transmembrane_protein_167B	-0.223081	1.16722	no	-0.151382	1.11063	no	-0.499391	1.41362	no	-0.376484	1.29817	no
AMPL8941304	CRABP2	cellular_retinoic_acid_binding_protein_2	-0.0136608	1.00951	no	0.117071	0.922058	no	-0.499007	1.41324	no	-0.47947	1.39423	no
AMPL35916344	CCL28	chemokine__C-C_motif__ligand_28	0.0716201	0.951569	no	0.151802	0.900125	no	-0.498809	1.41305	no	-0.0961665	1.06893	no
AMPL37034594	PDP2	pyruvate_dehyrogenase_phosphatase_catalytic_subunit_2	-0.131246	1.09524	no	-0.0541773	1.03827	no	-0.498268	1.41252	no	-0.629828	1.54738	no
AMPL37980818	CES5AP1	carboxylesterase_5A_pseudogene_1	-0.0986697	1.07079	no	0.00165154	0.998856	no	-0.497801	1.41206	no	-0.0929467	1.06655	no
AMPL34202803	PEBP4	phosphatidylethanolamine-binding_protein_4	-0.426257	1.34374	no	-0.0573514	1.04055	no	-0.497739	1.412	no	-0.116285	1.08394	no
AMPL14569623	PLXNA2	plexin_A2	-0.259595	1.19714	no	-0.268207	1.20431	no	-0.497452	1.41172	no	-0.289704	1.22239	no
AMPL8549599	FPGT	fucose-1-phosphate_guanylyltransferase	-0.345777	1.27084	no	-0.181361	1.13395	no	-0.497403	1.41167	no	0.0592267	0.959778	no
AMPL12998044	CDC42EP4	CDC42_effector_protein__Rho_GTPase_binding__4	-0.157955	1.1157	no	0.076535	0.948333	no	-0.49708	1.41135	no	-0.0787264	1.05609	no
AMPL36689798	ZNF708	zinc_finger_protein_708	0.0486132	0.966865	no	0.0611757	0.958483	no	-0.496612	1.4109	no	-0.0292497	1.02048	no
AMPL19448979	RASAL2-AS1	RASAL2_antisense_RNA_1	0.0395824	0.972937	no	0.00511709	0.996459	no	-0.495844	1.41015	no	-0.065087	1.04615	no
AMPL15480531	PDRG1	p53_and_DNA-damage_regulated_1	-0.207217	1.15446	no	-0.283254	1.21694	no	-0.495628	1.40993	no	-0.106685	1.07675	no
AMPL26931045	HLA-DMA	major_histocompatibility_complex__class_II__DM_alpha	-0.0101221	1.00704	no	-0.198971	1.14788	no	-0.49525	1.40956	no	-0.245362	1.18539	no
AMPL28135746	APOBEC3B	apolipoprotein_B_mRNA_editing_enzyme__catalytic_polypeptide-like_3B	-0.316522	1.24532	no	-0.406406	1.32538	no	-0.495067	1.40939	no	-0.116518	1.08412	no
AMPL5112582	FZR1	fizzy_cell_division_cycle_20_related_1__Drosophila	0.0418647	0.971399	no	-0.0306779	1.02149	no	-0.495041	1.40936	no	-0.154027	1.11267	no
AMPL14843825	ITPKC	inositol-trisphosphate_3-kinase_C	-0.429919	1.34716	no	-0.285007	1.21842	no	-0.494902	1.40923	no	-0.299302	1.23055	no
AMPL29395315	ECM1	extracellular_matrix_protein_1	0.299349	0.812619	no	0.277375	0.825091	no	-0.494556	1.40889	no	-0.415069	1.33336	no
AMPL25646795	DLGAP4	discs__large__Drosophila__homolog-associated_protein_4	-0.169788	1.12489	no	-0.0208797	1.01458	no	-0.493934	1.40828	no	-0.249622	1.1889	no
AMPL13371304	MLLT11	myeloid_lymphoid_or_mixed-lineage_leukemia__trithorax_homolog__Drosophila__translocated_to__11	-0.161594	1.11852	no	-0.0819034	1.05841	no	-0.493006	1.40737	no	-0.386711	1.30741	no
AMPL11356827	P2RX5	purinergic_receptor_P2X__ligand-gated_ion_channel__5	0.0462732	0.968435	no	-0.124848	1.09039	no	-0.49279	1.40716	no	-0.331346	1.25819	no
AMPL14395363	EMILIN2	elastin_microfibril_interfacer_2	-0.197078	1.14637	no	-0.254452	1.19288	no	-0.492009	1.4064	no	-0.656454	1.5762	no
AMPL7337923	OCLN	occludin	0.0974711	0.93467	no	0.131904	0.912626	no	-0.491667	1.40607	no	-0.336881	1.26302	no
AMPL36268543	PHF23	PHD_finger_protein_23	-0.32803	1.2553	no	-0.362512	1.28566	no	-0.491659	1.40606	no	-0.483993	1.39861	no
AMPL24911521	CDR2L	cerebellar_degeneration-related_protein_2-like	-0.0802634	1.05721	no	-0.0814918	1.05811	no	-0.491647	1.40605	no	-0.538354	1.45231	no
AMPL14744965	PLEKHF2	pleckstrin_homology_domain_containing__family_F__with_FYVE_domain__member_2	-0.172616	1.1271	no	-0.213843	1.15977	no	-0.490735	1.40516	no	-0.389155	1.30963	no
AMPL13172724	PRDM2	PR_domain_containing_2__with_ZNF_domain	0.0979055	0.934389	no	-0.280234	1.21439	no	-0.490486	1.40492	no	-0.121861	1.08814	no
AMPL29121724	ING1	inhibitor_of_growth_family__member_1	0.173513	0.886681	no	0.246175	0.843129	no	-0.490438	1.40487	no	-0.54228	1.45627	no
AMPL12995195	RRAS2	related_RAS_viral__r-ras__oncogene_homolog_2	-0.369578	1.29197	no	-0.238167	1.17949	no	-0.490189	1.40463	no	-0.321826	1.24991	no
AMPL1098848	IL32	interleukin_32	-0.0425601	1.02994	no	0.0846763	0.942996	no	-0.488986	1.40346	no	-0.205673	1.15322	no
AMPL30336938	MED7	mediator_complex_subunit_7	0.0613097	0.958394	no	0.104864	0.929893	no	-0.488945	1.40342	no	-0.444837	1.36116	no
AMPL37065186	GAN	gigaxonin	0.0393882	0.973068	no	0.101803	0.931868	no	-0.488177	1.40267	no	-0.39682	1.3166	no
AMPL13894492	PIGZ	phosphatidylinositol_glycan_anchor_biosynthesis__class_Z	-0.206186	1.15363	no	-0.135446	1.09843	no	-0.488029	1.40253	no	-0.204558	1.15233	no
AMPL8830067	S100A9	S100_calcium_binding_protein_A9	0.156666	0.897096	no	0.167246	0.890541	no	-0.487591	1.4021	no	-0.0734436	1.05223	no
AMPL27714869	HES1	hes_family_bHLH_transcription_factor_1	-0.346659	1.27161	no	0.199198	0.871035	no	-0.48615	1.4007	no	-0.413116	1.33156	no
AMPL429676	FAM209A	family_with_sequence_similarity_209__member_A	0.196581	0.872616	no	0.0396573	0.972886	no	-0.485338	1.39991	no	-0.0577919	1.04087	no
AMPL5063047	RBM47	RNA_binding_motif_protein_47	-0.255077	1.1934	no	-0.289543	1.22225	no	-0.485219	1.3998	no	-0.403233	1.32247	no
AMPL6190407	C11orf86	chromosome_11_open_reading_frame_86	-0.352223	1.27653	no	-0.290929	1.22343	no	-0.485145	1.39973	no	-0.464438	1.37978	no
AMPL8948727	BTG1	B-cell_translocation_gene_1__anti-proliferative	0.0313002	0.978538	no	0.0921572	0.938119	no	-0.484969	1.39956	no	-0.261349	1.1986	no
AMPL12890627	LGALS9	lectin__galactoside-binding__soluble__9	-0.101541	1.07292	no	0.100673	0.932598	no	-0.48493	1.39952	no	-0.123726	1.08955	no
AMPL21001525	SNORA62	small_nucleolar_RNA__H_ACA_box_62	-0.0375887	1.0264	no	0.196711	0.872537	no	-0.483983	1.3986	no	-0.196833	1.14618	no
AMPL33533070	SLC44A2	solute_carrier_family_44__choline_transporter__member_2	0.0500125	0.965928	no	0.115254	0.92322	no	-0.483853	1.39847	no	-0.186791	1.13823	no
AMPL30597250	PI4K2A	phosphatidylinositol_4-kinase_type_2_alpha	-0.132363	1.09609	no	0.170638	0.88845	no	-0.482957	1.39761	no	-0.534586	1.44853	no
AMPL34515345	PPTC7	PTC7_protein_phosphatase_homolog__S,_cerevisiae	-0.194732	1.14451	no	-0.329105	1.25623	no	-0.482563	1.39722	no	-0.196175	1.14566	no
AMPL13396751	PFDN2	prefoldin_subunit_2	-0.120559	1.08716	no	-0.0896261	1.06409	no	-0.482523	1.39718	no	-0.235969	1.1777	no
AMPL29518300	CD2BP2	CD2__cytoplasmic_tail__binding_protein_2	-0.284104	1.21765	no	-0.220503	1.16514	no	-0.482094	1.39677	no	-0.191685	1.1421	no
AMPL7912250	HAS3	hyaluronan_synthase_3	0.122252	0.918752	no	0.13185	0.91266	no	-0.481679	1.39637	no	-0.0721356	1.05127	no
AMPL31245250	PLEK2	pleckstrin_2	-0.119779	1.08657	no	-0.0170981	1.01192	no	-0.481555	1.39625	no	-0.387588	1.3082	no
AMPL36805966	HIST1H3F	histone_cluster_1__H3f	-0.135502	1.09847	no	-0.540903	1.45488	no	-0.481486	1.39618	no	0.0507814	0.965413	no
AMPL12811642	PLK2	polo-like_kinase_2	-0.59704	1.51261	no	-0.380922	1.30217	no	-0.481485	1.39618	no	-0.393003	1.31312	no
AMPL37254604	IRX3	iroquois_homeobox_3	-0.0153949	1.01073	no	0.282955	0.821906	no	-0.481262	1.39596	no	-0.257562	1.19546	no
AMPL18385871	CASP3	caspase_3__apoptosis-related_cysteine_peptidase	-0.294458	1.22642	no	-0.0384062	1.02698	no	-0.480758	1.39548	no	-0.302997	1.2337	no
AMPL7204917	CEACAM3	carcinoembryonic_antigen-related_cell_adhesion_molecule_3	0.286186	0.820067	no	0.0282836	0.980586	no	-0.480653	1.39538	no	-0.46178	1.37724	no
AMPL6185903	NFKB2	nuclear_factor_of_kappa_light_polypeptide_gene_enhancer_in_B-cells_2__p49_p100	-0.133656	1.09707	no	-0.0978773	1.0702	no	-0.480605	1.39533	no	-0.142094	1.10351	no
AMPL2375230	PLA2G16	phospholipase_A2__group_XVI	-0.231301	1.17389	no	-0.106301	1.07646	no	-0.479821	1.39457	no	-0.333795	1.26032	no
AMPL31018550	C16orf62	chromosome_16_open_reading_frame_62	0.416516	0.749232	no	-0.0505376	1.03565	no	-0.479025	1.3938	no	-0.401068	1.32049	no
AMPL35722665	ABHD11	abhydrolase_domain_containing_11	-0.0221613	1.01548	no	0.0579709	0.960614	no	-0.478839	1.39362	no	-0.382719	1.3038	no
AMPL13099919	SERTAD1	SERTA_domain_containing_1	-0.225877	1.16949	no	-0.0780473	1.05559	no	-0.478089	1.3929	no	-0.416506	1.33469	no
AMPL32117501	QPCTL	glutaminyl-peptide_cyclotransferase-like	-0.140997	1.10267	no	-0.0934656	1.06693	no	-0.477993	1.3928	no	-0.273077	1.20838	no
AMPL18134732	DACH1	dachshund_homolog_1__Drosophila	0.124701	0.917194	no	-0.114333	1.08247	no	-0.477967	1.39278	no	-0.443624	1.36002	no
AMPL32263521	TERF2IP	telomeric_repeat_binding_factor_2__interacting_protein	-0.0715462	1.05084	no	-0.13479	1.09793	no	-0.477797	1.39262	no	-0.439764	1.35638	no
AMPL28035213	MPZL2	myelin_protein_zero-like_2	0.206297	0.866759	no	0.192644	0.875001	no	-0.477669	1.39249	no	-0.515914	1.4299	no
AMPL20487155	SNORA6	small_nucleolar_RNA__H_ACA_box_6	0.308796	0.807315	no	0.037659	0.974235	no	-0.476506	1.39137	no	-0.3208	1.24902	no
AMPL7639143	RAB40C	RAB40C__member_RAS_oncogene_family	-0.0157212	1.01096	no	0.0336499	0.976946	no	-0.476207	1.39108	no	-0.141896	1.10335	no
AMPL36580709	CMTM3	CKLF-like_MARVEL_transmembrane_domain_containing_3	-0.228875	1.17192	no	-0.150209	1.10973	no	-0.475675	1.39057	no	-0.413915	1.3323	no
AMPL22537525	SAA1	serum_amyloid_A1	-0.143535	1.10461	no	-0.107306	1.07721	no	-0.475349	1.39025	no	-0.0686973	1.04877	no
AMPL33116636	FAM46A	family_with_sequence_similarity_46__member_A	-0.331271	1.25812	no	-0.136689	1.09938	no	-0.475262	1.39017	no	-0.251355	1.19032	no
AMPL14363387	HKDC1	hexokinase_domain_containing_1	-0.000711768	1.00049	no	-0.0914982	1.06548	no	-0.475221	1.39013	no	-0.3685	1.29101	no
AMPL32763652	ZNF593	zinc_finger_protein_593	-0.0582902	1.04123	no	-0.263232	1.20016	no	-0.474853	1.38978	no	-0.431907	1.34902	no
AMPL25830221	RNF40	ring_finger_protein_40__E3_ubiquitin_protein_ligase	-0.203094	1.15116	no	-0.372794	1.29486	no	-0.47448	1.38942	no	-0.190865	1.14145	no
AMPL26926548	PRKAB1	protein_kinase__AMP-activated__beta_1_non-catalytic_subunit	-0.0695058	1.04936	no	0.0969379	0.935015	no	-0.474459	1.3894	no	-0.19622	1.14569	no
AMPL8308119	SLC26A11	solute_carrier_family_26__anion_exchanger__member_11	-0.261134	1.19842	no	-0.211593	1.15797	no	-0.474332	1.38927	no	0.0238342	0.983615	no
AMPL29408493	NR4A2	nuclear_receptor_subfamily_4__group_A__member_2	-0.098812	1.07089	no	0.0479928	0.967281	no	-0.474313	1.38926	no	-0.996817	1.99559	no
AMPL24360900	TRIM2	tripartite_motif_containing_2	0.0641273	0.956524	no	0.100376	0.93279	no	-0.474062	1.38901	no	-0.282577	1.21637	no
AMPL8232792	UGDH	UDP-glucose_6-dehydrogenase	-0.0178508	1.01245	no	0.0321046	0.977993	no	-0.47331	1.38829	no	-0.33989	1.26566	no
AMPL15534652	KHDC1	KH_homology_domain_containing_1	-0.178424	1.13165	no	-0.0856587	1.06117	no	-0.473264	1.38825	no	-0.080581	1.05744	no
AMPL29599317	ARID3B	AT_rich_interactive_domain_3B__BRIGHT-like	-0.16075	1.11787	no	-0.115472	1.08333	no	-0.47308	1.38807	no	-0.256744	1.19478	no
AMPL3558981	FUT1	fucosyltransferase_1__galactoside_2-alpha-L-fucosyltransferase__H_blood_group	-0.632788	1.55056	no	-0.640417	1.55878	no	-0.473025	1.38802	no	0.286342	0.819979	no
AMPL10427838	PKM	pyruvate_kinase__muscle	-0.141434	1.103	no	0.284801	0.820855	no	-0.472835	1.38783	no	-0.408896	1.32767	no
AMPL28463511	TNFRSF10A	tumor_necrosis_factor_receptor_superfamily__member_10a	-0.251819	1.19071	no	-0.108109	1.07781	no	-0.472564	1.38757	no	-0.402877	1.32214	no
AMPL9174704	TPBGL	trophoblast_glycoprotein-like	-0.115442	1.08331	no	-0.382105	1.30324	no	-0.472253	1.38727	no	-0.197066	1.14636	no
AMPL3877241	LRRC10B	leucine_rich_repeat_containing_10B	-0.100912	1.07245	no	0.176449	0.884878	no	-0.472118	1.38714	no	-0.326174	1.25368	no
AMPL13097364	NES	nestin	0.258186	0.836139	no	0.0152496	0.989485	no	-0.471898	1.38693	no	-0.347969	1.27277	no
AMPL31422222	FKBP14	FK506_binding_protein_14__22_kDa	-0.209754	1.15649	no	-0.229665	1.17256	no	-0.471345	1.3864	no	-0.613435	1.5299	no
AMPL26899661	HLA-E	major_histocompatibility_complex__class_I__E	-0.135083	1.09816	no	0.123812	0.917759	no	-0.471198	1.38626	no	-0.14797	1.10801	no
AMPL1105895	SLC29A1	solute_carrier_family_29__equilibrative_nucleoside_transporter__member_1	-0.0894525	1.06397	no	-0.216022	1.16153	no	-0.470726	1.38581	no	-0.16068	1.11781	no
AMPL34546531	RELT	RELT_tumor_necrosis_factor_receptor	0.112183	0.925187	no	0.0699477	0.952673	no	-0.470617	1.3857	no	-0.645601	1.56439	no
AMPL12128940	CORO1A	coronin__actin_binding_protein__1A	0.460497	0.726736	no	0.265483	0.83192	no	-0.470464	1.38556	no	-0.72435	1.65216	no
AMPL8219886	HIST1H4E	histone_cluster_1__H4e	-0.138651	1.10088	no	-0.0859235	1.06137	no	-0.470384	1.38548	no	-0.293034	1.22521	no
AMPL7627353	PTPRH	protein_tyrosine_phosphatase__receptor_type__H	-0.11115	1.08009	no	0.19551	0.873264	no	-0.470321	1.38542	no	-0.477498	1.39233	no
AMPL15428567	CYP2S1	cytochrome_P450__family_2__subfamily_S__polypeptide_1	-0.13371	1.09711	no	0.00174235	0.998793	no	-0.470304	1.3854	no	-0.29521	1.22706	no
AMPL27912772	SPEG	SPEG_complex_locus	0.334772	0.792909	no	0.115608	0.922993	no	-0.46989	1.385	no	0.284952	0.820769	no
AMPL14887876	TCF7L1	transcription_factor_7-like_1__T-cell_specific__HMG-box	-0.346724	1.27167	no	-0.474035	1.38899	no	-0.469376	1.38451	no	-0.497832	1.41209	no
AMPL11747460	DBP	D_site_of_albumin_promoter__albumin_D-box__binding_protein	-0.207988	1.15508	no	-0.335063	1.26143	no	-0.469335	1.38447	no	-0.362859	1.28597	no
AMPL20852073	FKSG29	,	-0.370618	1.29291	no	-0.488543	1.40303	no	-0.468987	1.38414	no	-0.630447	1.54804	no
AMPL31405804	ARRDC2	arrestin_domain_containing_2	-0.0253505	1.01773	no	-0.204506	1.15229	no	-0.468592	1.38376	no	-0.288002	1.22095	no
AMPL4957233	CAMSAP3	calmodulin_regulated_spectrin-associated_protein_family__member_3	-0.209394	1.1562	no	-0.219658	1.16446	no	-0.467221	1.38244	no	-0.191525	1.14197	no
AMPL3013971	FLNA	filamin_A__alpha	-0.230397	1.17316	no	-0.09389	1.06724	no	-0.467135	1.38236	no	-0.282237	1.21608	no
AMPL29768169	SLC28A1	solute_carrier_family_28__concentrative_nucleoside_transporter__member_1	-0.0825854	1.05891	no	0.0914497	0.938579	no	-0.466736	1.38198	no	-0.391641	1.31188	no
AMPL16709539	CATSPER3	cation_channel__sperm_associated_3	0.379939	0.76847	no	0.39534	0.76031	no	-0.466564	1.38181	no	-0.28506	1.21846	no
AMPL11322665	FPR3	formyl_peptide_receptor_3	-0.25353	1.19212	no	-0.248448	1.18793	no	-0.46642	1.38168	no	-0.411062	1.32966	no
AMPL12409979	UPK2	uroplakin_2	0.15923	0.895503	no	0.164268	0.892381	no	-0.466409	1.38167	no	-0.16163	1.11855	no
AMPL17013120	ATP6V0A4	ATPase__H_transporting__lysosomal_V0_subunit_a4	-0.335404	1.26173	no	-0.499527	1.41375	no	-0.466247	1.38151	no	-0.774755	1.7109	no
AMPL38013903	THAP9-AS1	THAP9_antisense_RNA_1	-0.060621	1.04291	no	-0.0763769	1.05437	no	-0.466023	1.3813	no	-0.265806	1.20231	no
AMPL34042381	HRASLS2	HRAS-like_suppressor_2	-0.00725494	1.00504	no	0.0363727	0.975104	no	-0.465958	1.38123	no	-0.298175	1.22959	no
AMPL11761429	SLC3A2	solute_carrier_family_3__amino_acid_transporter_heavy_chain__member_2	-0.175008	1.12897	no	-0.232792	1.17511	no	-0.465293	1.3806	no	-0.208654	1.15561	no
AMPL2508406	ITPK1	inositol-tetrakisphosphate_1-kinase	-0.0265541	1.01858	no	0.00359823	0.997509	no	-0.465118	1.38043	no	-0.323823	1.25164	no
AMPL21247668	SLC7A5P2	solute_carrier_family_7__amino_acid_transporter_light_chain__L_system__member_5_pseudogene_2	-0.0627713	1.04447	no	-0.259873	1.19737	no	-0.464957	1.38028	no	-0.313545	1.24276	no
AMPL11883257	MARCKS	myristoylated_alanine-rich_protein_kinase_C_substrate	0.12542	0.916737	no	0.196322	0.872773	no	-0.464947	1.38027	no	-0.291977	1.22432	no
AMPL7018852	BNIP1	BCL2_adenovirus_E1B_19kDa_interacting_protein_1	-0.128329	1.09303	no	-0.144046	1.105	no	-0.464833	1.38016	no	-0.587454	1.50259	no
AMPL37312651	C12orf43	chromosome_12_open_reading_frame_43	0.0028255	0.998043	no	0.134406	0.911045	no	-0.46455	1.37989	no	-0.436579	1.35339	no
AMPL16630410	ATG16L2	autophagy_related_16-like_2__S,_cerevisiae	-0.0231614	1.01618	no	-0.404742	1.32385	no	-0.463981	1.37934	no	-0.204213	1.15206	no
AMPL8257905	STAT5A	signal_transducer_and_activator_of_transcription_5A	0.135399	0.910418	no	-0.134702	1.09787	no	-0.463682	1.37906	no	0.0452393	0.969129	no
AMPL28923039	AGPAT2	1-acylglycerol-3-phosphate_O-acyltransferase_2	0.0829312	0.944137	no	0.175491	0.885466	no	-0.463173	1.37857	no	-0.199645	1.14842	no
AMPL9444177	INHBB	inhibin__beta_B	0.172771	0.887137	no	-0.0104755	1.00729	no	-0.462691	1.37811	no	-0.341713	1.26726	no
AMPL9496232	CEBPG	CCAAT_enhancer_binding_protein__C_EBP__gamma	0.156651	0.897105	no	0.0845793	0.943059	no	-0.462682	1.3781	no	-0.414666	1.33299	no
AMPL35060804	UBR4	ubiquitin_protein_ligase_E3_component_n-recognin_4	-0.146153	1.10661	no	-0.175967	1.12972	no	-0.462565	1.37799	no	-0.321442	1.24958	no
AMPL34268711	EHD4	EH-domain_containing_4	-0.127463	1.09237	no	-0.131359	1.09532	no	-0.462516	1.37794	no	-0.297365	1.2289	no
AMPL5953709	IGFBP1	insulin-like_growth_factor_binding_protein_1	0.229984	0.852644	no	-0.141579	1.10311	no	-0.461982	1.37743	no	-0.115765	1.08355	no
AMPL38209511	LOC100289473	,	-0.156479	1.11456	no	0.152908	0.899436	no	-0.461782	1.37724	no	-0.48422	1.39883	no
AMPL4724804	COASY	CoA_synthase	-0.140052	1.10194	no	-0.179948	1.13284	no	-0.461691	1.37716	no	-0.145664	1.10624	no
AMPL30084883	TM4SF4	transmembrane_4_L_six_family_member_4	-0.0163731	1.01141	no	0.0190168	0.986905	no	-0.461378	1.37686	no	-0.18773	1.13897	no
AMPL18038734	CREG2	cellular_repressor_of_E1A-stimulated_genes_2	0.422298	0.746235	no	0.438399	0.737953	no	-0.460929	1.37643	no	-0.36195	1.28516	no
AMPL9258042	CEACAM6	carcinoembryonic_antigen-related_cell_adhesion_molecule_6__non-specific_cross_reacting_antigen	0.114141	0.923932	no	0.27619	0.825769	no	-0.460235	1.37577	no	-0.1795	1.13249	no
AMPL27841638	DOM3Z	,	-0.0384438	1.02701	no	0.273491	0.827315	no	-0.460216	1.37575	no	-0.0963977	1.0691	no
AMPL10443021	MMP15	matrix_metallopeptidase_15__membrane-inserted	-0.17233	1.12688	no	-0.217932	1.16307	no	-0.460052	1.37559	no	-0.134978	1.09808	no
AMPL5000159	CCDC41	coiled-coil_domain_containing_41	0.0423433	0.971076	no	-0.0163044	1.01137	no	-0.459939	1.37548	no	-0.583585	1.49857	no
AMPL35131917	SDE2	SDE2_telomere_maintenance_homolog__S,_pombe	-0.0287389	1.02012	no	-0.0743926	1.05292	no	-0.459546	1.37511	no	-0.394953	1.3149	no
AMPL10013862	PRSS8	protease__serine__8	-0.149214	1.10897	no	-0.0360157	1.02528	no	-0.459123	1.37471	no	-0.311847	1.2413	no
AMPL24156770	GSE1	Gse1_coiled-coil_protein	-0.263992	1.2008	no	-0.133336	1.09683	no	-0.459083	1.37467	no	-0.364068	1.28705	no
AMPL21710246	PRR19	proline_rich_19	0.0927833	0.937712	no	0.0238232	0.983623	no	-0.458923	1.37452	no	-0.4109	1.32951	no
AMPL36529573	MIER3	mesoderm_induction_early_response_1__family_member_3	-0.104726	1.07529	no	-0.103857	1.07464	no	-0.458703	1.37431	no	-0.287818	1.22079	no
AMPL20016095	LOC541471	,	-0.128085	1.09284	no	-0.197573	1.14677	no	-0.4587	1.3743	no	-0.379695	1.30107	no
AMPL33581703	TMEM132A	transmembrane_protein_132A	0.0277661	0.980938	no	-0.00938338	1.00653	no	-0.458557	1.37417	no	-0.218659	1.16365	no
AMPL29948681	CDH15	cadherin_15__type_1__M-cadherin__myotubule	-0.296648	1.22829	no	-0.0507965	1.03584	no	-0.458415	1.37403	no	-0.0849347	1.06064	no
AMPL17442534	FAM207A	family_with_sequence_similarity_207__member_A	-0.296292	1.22798	no	-0.296199	1.22791	no	-0.458306	1.37393	no	-0.207986	1.15507	no
AMPL29319043	SQSTM1	sequestosome_1	-0.0875286	1.06255	no	-0.0169233	1.0118	no	-0.458293	1.37392	no	-0.35829	1.28191	no
AMPL4666583	KCP	kielin_chordin-like_protein	-0.314995	1.24401	no	-0.103203	1.07416	no	-0.457829	1.37347	no	-0.285275	1.21864	no
AMPL17186526	ZDHHC21	zinc_finger__DHHC-type_containing_21	0.130493	0.913519	no	-0.04895	1.03451	no	-0.457719	1.37337	no	-0.205627	1.15319	no
AMPL2810941	SERPINI1	serpin_peptidase_inhibitor__clade_I__neuroserpin__member_1	-0.278676	1.21308	no	-0.199598	1.14838	no	-0.457717	1.37337	no	0.0652643	0.95577	no
AMPL7292906	YAF2	YY1_associated_factor_2	-0.226934	1.17035	no	-0.283417	1.21707	no	-0.457316	1.37299	no	-0.376388	1.29809	no
AMPL35918230	SH3TC2	SH3_domain_and_tetratricopeptide_repeats_2	0.0788335	0.946823	no	-0.0956368	1.06854	no	-0.457244	1.37292	no	-0.290753	1.22328	no
AMPL2559179	FAM89B	family_with_sequence_similarity_89__member_B	-0.0114212	1.00795	no	-0.163015	1.11962	no	-0.456941	1.37263	no	-0.70364	1.62861	no
AMPL17794052	CD46	CD46_molecule__complement_regulatory_protein	-0.0808387	1.05763	no	0.017358	0.98804	no	-0.456927	1.37261	no	-0.635312	1.55327	no
AMPL28149395	GCNT3	glucosaminyl__N-acetyl__transferase_3__mucin_type	-0.268277	1.20437	no	-0.127268	1.09222	no	-0.456816	1.37251	no	-0.228567	1.17167	no
AMPL7849316	IL15RA	interleukin_15_receptor__alpha	0.183301	0.880686	no	-0.0770551	1.05486	no	-0.456338	1.37205	no	-0.11445	1.08256	no
AMPL5575854	ZMYM5	zinc_finger__MYM-type_5	-0.177228	1.13071	no	-0.25115	1.19016	no	-0.456254	1.37197	no	-0.389649	1.31007	no
AMPL30602238	WDR33	WD_repeat_domain_33	-0.0958451	1.06869	no	-0.0615484	1.04359	no	-0.45618	1.3719	no	-0.381794	1.30296	no
AMPL3659515	ENG	endoglin	0.14486	0.904467	no	-0.116504	1.0841	no	-0.455849	1.37159	no	-0.137498	1.1	no
AMPL35563104	DHX30	DEAH__Asp-Glu-Ala-His__box_helicase_30	-0.420879	1.33874	no	-0.467775	1.38297	no	-0.455386	1.37115	no	0.0944963	0.936599	no
AMPL18288930	MUC13	mucin_13__cell_surface_associated	-0.0411827	1.02896	no	-0.0553604	1.03912	no	-0.455376	1.37114	no	-0.399298	1.31887	no
AMPL32592589	SIRT7	sirtuin_7	-0.118838	1.08586	no	-0.33137	1.25821	no	-0.455307	1.37107	no	-0.200281	1.14892	no
AMPL6703028	ARG2	arginase_2	-0.0853156	1.06092	no	-0.17177	1.12644	no	-0.45528	1.37105	no	-0.536082	1.45003	no
AMPL1660445	TMC4	transmembrane_channel-like_4	-0.0715594	1.05085	no	-0.254044	1.19255	no	-0.454864	1.37065	no	-0.0301445	1.02111	no
AMPL35091884	COX6B2	cytochrome_c_oxidase_subunit_VIb_polypeptide_2__testis	-0.0588113	1.04161	no	-0.226806	1.17024	no	-0.454601	1.3704	no	-0.585682	1.50075	no
AMPL28448203	CCRL2	chemokine__C-C_motif__receptor-like_2	0.117445	0.921819	no	0.146006	0.903749	no	-0.454427	1.37024	no	-0.43158	1.34871	no
AMPL14889368	RBCK1	RanBP-type_and_C3HC4-type_zinc_finger_containing_1	0.0126098	0.991298	no	0.0489525	0.966638	no	-0.454201	1.37002	no	-0.140845	1.10255	no
AMPL28653489	EPS8	epidermal_growth_factor_receptor_pathway_substrate_8	0.0129583	0.991058	no	0.0833208	0.943883	no	-0.454189	1.37001	no	-0.510604	1.42465	no
AMPL21378821	TMEM229B	transmembrane_protein_229B	0.0239205	0.983556	no	0.0557439	0.962098	no	-0.45409	1.36992	no	-0.52638	1.44031	no
AMPL12864965	SURF6	surfeit_6	-0.106467	1.07659	no	-0.207466	1.15466	no	-0.453749	1.36959	no	-0.190876	1.14146	no
AMPL33743527	PRPF38B	pre-mRNA_processing_factor_38B	-0.249473	1.18877	no	-0.248059	1.18761	no	-0.453203	1.36908	no	-0.484901	1.39949	no
AMPL8844444	RALB	v-ral_simian_leukemia_viral_oncogene_homolog_B	-0.184475	1.1364	no	-0.128892	1.09345	no	-0.452954	1.36884	no	-0.267772	1.20395	no
AMPL1053939	HHLA3	HERV-H_LTR-associating_3	-0.175207	1.12913	no	-0.0897378	1.06418	no	-0.452903	1.36879	no	-0.336943	1.26308	no
AMPL16436740	CAMKK1	calcium_calmodulin-dependent_protein_kinase_kinase_1__alpha	-0.181238	1.13386	no	-0.0923982	1.06614	no	-0.452572	1.36848	no	-0.116445	1.08406	no
AMPL8873683	MMP1	matrix_metallopeptidase_1__interstitial_collagenase	-0.122127	1.08834	no	0.211021	0.863926	no	-0.452235	1.36816	no	-0.454661	1.37046	no
AMPL10694220	STX11	syntaxin_11	-0.101699	1.07304	no	0.17672	0.884712	no	-0.451701	1.36765	no	-0.517583	1.43155	no
AMPL27570276	NFKBIE	nuclear_factor_of_kappa_light_polypeptide_gene_enhancer_in_B-cells_inhibitor__epsilon	-0.0306422	1.02147	no	0.217246	0.860206	no	-0.451547	1.36751	no	-0.126675	1.09177	no
AMPL19806425	SCARNA16	Small_Cajal_body_specific_RNA_16_Source_RFAM_Acc_RF00424	-0.306251	1.23649	no	-0.169569	1.12472	no	-0.451081	1.36706	no	0.0819996	0.944747	no
AMPL30279615	ZNF213	zinc_finger_protein_213	0.0282187	0.98063	no	0.0989667	0.933701	no	-0.449274	1.36535	no	-0.29888	1.23019	no
AMPL29250787	EFNA4	ephrin-A4	-0.20891	1.15581	no	-0.216646	1.16203	no	-0.44871	1.36482	no	-0.583313	1.49829	no
AMPL13255984	BTN2A2	butyrophilin__subfamily_2__member_A2	-0.348468	1.27321	no	-0.0343994	1.02413	no	-0.448679	1.36479	no	0.168362	0.889852	no
AMPL4004792	RAB11FIP1	RAB11_family_interacting_protein_1__class_I	-0.0492419	1.03472	no	0.0373106	0.97447	no	-0.447928	1.36408	no	-0.334163	1.26065	no
AMPL13583364	FXC1	,	-0.00393833	1.00273	no	-0.0395188	1.02777	no	-0.447618	1.36379	no	-0.152812	1.11173	no
AMPL16133597	ORAI2	ORAI_calcium_release-activated_calcium_modulator_2	0.28277	0.822011	no	0.275237	0.826315	no	-0.447511	1.36369	no	-0.115843	1.08361	no
AMPL13885166	NFKBIZ	nuclear_factor_of_kappa_light_polypeptide_gene_enhancer_in_B-cells_inhibitor__zeta	-0.65217	1.57153	no	-0.339721	1.26551	no	-0.446662	1.36288	no	-0.138972	1.10112	no
AMPL7637818	MAPK11	mitogen-activated_protein_kinase_11	-0.27769	1.21225	no	-0.177029	1.13055	no	-0.446503	1.36273	no	-0.101564	1.07294	no
AMPL29007830	LGALS3BP	lectin__galactoside-binding__soluble__3_binding_protein	0.108775	0.927375	no	0.109955	0.926617	no	-0.446456	1.36269	no	0.0835712	0.943719	no
AMPL15270421	UBXN6	UBX_domain_protein_6	-0.1636	1.12008	no	-0.0833533	1.05948	no	-0.446427	1.36266	no	-0.202604	1.15077	no
AMPL15564095	MKI67IP	,	-0.0699535	1.04968	no	0.0221352	0.984774	no	-0.446231	1.36248	no	-0.437721	1.35446	no
AMPL17996963	TRIM47	tripartite_motif_containing_47	0.299606	0.812474	no	0.192948	0.874816	no	-0.445894	1.36216	no	-0.80127	1.74263	no
AMPL13853290	FBXO31	F-box_protein_31	-0.31199	1.24142	no	-0.358209	1.28183	no	-0.445357	1.36165	no	-0.334182	1.26066	no
AMPL24343638	DUOX2	dual_oxidase_2	-0.064692	1.04586	no	0.0935634	0.937205	no	-0.445152	1.36146	no	-0.293032	1.22521	no
AMPL13464408	RLF	rearranged_L-myc_fusion	-0.113638	1.08195	no	0.0503584	0.965696	no	-0.444923	1.36124	no	-0.446983	1.36319	no
AMPL16289116	IQUB	IQ_motif_and_ubiquitin_domain_containing	0.10434	0.93023	no	0.367098	0.775341	no	-0.444829	1.36115	no	-0.739951	1.67012	no
AMPL30285103	EFNB2	ephrin-B2	-0.240898	1.18173	no	-0.0734304	1.05222	no	-0.444829	1.36115	no	-0.350558	1.27505	no
AMPL9617188	B4GALT3	UDP-Gal_betaGlcNAc_beta_1_4-_galactosyltransferase__polypeptide_3	-0.129671	1.09404	no	-0.221132	1.16565	no	-0.444825	1.36115	no	-0.282001	1.21588	no
AMPL312668	H2AFB1	H2A_histone_family__member_B1	-0.14499	1.10572	no	-0.178692	1.13186	no	-0.444775	1.3611	no	0.0643163	0.956398	no
AMPL18715572	MFSD2A	major_facilitator_superfamily_domain_containing_2A	-0.209427	1.15623	no	-0.24674	1.18652	no	-0.444353	1.3607	no	-0.407486	1.32637	no
AMPL36900745	TINAGL1	tubulointerstitial_nephritis_antigen-like_1	-0.121597	1.08794	no	-0.0651504	1.04619	no	-0.443539	1.35994	no	-0.208679	1.15563	no
AMPL18992728	NEURL3	neuralized_E3_ubiquitin_protein_ligase_3	0.067191	0.954495	no	0.0189465	0.986953	no	-0.443335	1.35974	no	-0.0654456	1.04641	no
AMPL30416255	TRIP10	thyroid_hormone_receptor_interactor_10	-0.0525149	1.03707	no	0.0959175	0.935677	no	-0.443292	1.3597	no	-0.428806	1.34612	no
AMPL14315888	NUDT18	nudix__nucleoside_diphosphate_linked_moiety_X_-type_motif_18	-0.205615	1.15318	no	-0.47853	1.39332	no	-0.443286	1.3597	no	-0.221603	1.16603	no
AMPL34500646	HYLS1	hydrolethalus_syndrome_1	-0.00805466	1.0056	no	0.057204	0.961125	no	-0.443253	1.35967	no	0.176042	0.885128	no
AMPL10988558	CXADR	coxsackie_virus_and_adenovirus_receptor	-0.123397	1.0893	no	-0.0956237	1.06853	no	-0.441899	1.35839	no	-0.38881	1.30931	no
AMPL22180389	XRRA1	X-ray_radiation_resistance_associated_1	0.0452784	0.969103	no	0.181315	0.881899	no	-0.441886	1.35838	no	-0.0550984	1.03893	no
AMPL32027407	SS18L2	synovial_sarcoma_translocation_gene_on_chromosome_18-like_2	-0.134993	1.09809	no	-0.104881	1.07541	no	-0.441852	1.35835	no	-0.360455	1.28383	no
AMPL8417521	HSPA6	heat_shock_70kDa_protein_6__HSP70Bp	-0.136421	1.09917	no	-0.00145836	1.00101	no	-0.441812	1.35831	no	-0.442839	1.35928	no
AMPL15769636	S100A16	S100_calcium_binding_protein_A16	-0.0796322	1.05675	no	-0.112318	1.08096	no	-0.441772	1.35827	no	-0.018607	1.01298	no
AMPL31227780	F11R	F11_receptor	-0.0189697	1.01324	no	0.0478886	0.967351	no	-0.441257	1.35779	no	-0.226338	1.16986	no
AMPL8402477	ATP2C1	ATPase__Ca_transporting__type_2C__member_1	0.342774	0.788524	no	0.703323	0.614156	no	-0.44086	1.35741	no	-0.36922	1.29165	no
AMPL29583162	HIST1H1E	histone_cluster_1__H1e	-0.0734163	1.05221	no	-0.024871	1.01739	no	-0.440793	1.35735	no	-0.209451	1.15625	no
AMPL37021968	BCL7A	B-cell_CLL_lymphoma_7A	-0.662629	1.58296	no	-0.299466	1.23069	no	-0.440689	1.35725	no	-0.11286	1.08137	no
AMPL30878725	LYAR	Ly1_antibody_reactive	-0.0385322	1.02707	no	-0.237233	1.17873	no	-0.440526	1.3571	no	-0.313294	1.24254	no
AMPL4607753	PALM3	paralemmin_3	0.00223958	0.998449	no	-0.0740377	1.05266	no	-0.439912	1.35652	no	-0.0256287	1.01792	no
AMPL31300405	SMPD3	sphingomyelin_phosphodiesterase_3__neutral_membrane__neutral_sphingomyelinase_II	-0.13291	1.0965	no	-0.0831538	1.05933	no	-0.439858	1.35647	no	-0.378581	1.30006	no
AMPL18426266	LMNA	lamin_A_C	0.0523639	0.964355	no	0.264023	0.832762	no	-0.439495	1.35613	no	-0.261824	1.19899	no
AMPL10759047	TAGLN	transgelin	-0.344222	1.26947	no	-0.244801	1.18493	no	-0.439184	1.35584	no	-0.668647	1.58958	no
AMPL21333044	RASSF6	Ras_association__RalGDS_AF-6__domain_family_member_6	-0.252699	1.19143	no	-0.143935	1.10491	no	-0.439103	1.35576	no	-0.407073	1.32599	no
AMPL10577098	VGF	VGF_nerve_growth_factor_inducible	0.173764	0.886527	no	-0.269539	1.20542	no	-0.438514	1.35521	no	-0.339367	1.2652	no
AMPL7360493	EEF1A2	eukaryotic_translation_elongation_factor_1_alpha_2	-0.184013	1.13604	no	-0.132668	1.09632	no	-0.438411	1.35511	no	-0.230082	1.1729	no
AMPL37823077	SNORA70E	small_nucleolar_RNA__H_ACA_box_70E	-0.121444	1.08782	no	-0.247954	1.18752	no	-0.438173	1.35489	no	-0.416322	1.33452	no
AMPL14011913	TMEM53	transmembrane_protein_53	-0.0677567	1.04809	no	-0.0908569	1.065	no	-0.438034	1.35476	no	-0.575312	1.49	no
AMPL33723021	FAM20A	family_with_sequence_similarity_20__member_A	0.128912	0.914521	no	-0.439145	1.3558	no	-0.437648	1.35439	no	-0.0244453	1.01709	no
AMPL32676206	FBXL12	F-box_and_leucine-rich_repeat_protein_12	-0.221632	1.16605	no	-0.268548	1.20459	no	-0.437616	1.35436	no	-0.131182	1.09519	no
AMPL16986470	DGKH	diacylglycerol_kinase__eta	-0.0323342	1.02267	no	-0.183668	1.13577	no	-0.437505	1.35426	no	-0.260259	1.19769	no
AMPL30158413	RIN1	Ras_and_Rab_interactor_1	-0.0175651	1.01225	no	0.0135799	0.990631	no	-0.437411	1.35417	no	-0.380297	1.30161	no
AMPL27499461	MBD3	methyl-CpG_binding_domain_protein_3	0.0680666	0.953916	no	0.182065	0.88144	no	-0.437043	1.35383	no	-0.500792	1.41499	no
AMPL6076433	CBLN3	cerebellin_3_precursor	0.0989013	0.933744	no	0.327519	0.796906	no	-0.436944	1.35373	no	0.0917569	0.938379	no
AMPL28324222	AKAP12	A_kinase__PRKA__anchor_protein_12	0.119168	0.920718	no	0.367169	0.775302	no	-0.436931	1.35372	no	-0.21602	1.16152	no
AMPL4840402	RBM20	RNA_binding_motif_protein_20	0.44587	0.734141	no	0.493428	0.710335	no	-0.436451	1.35327	no	0.0418046	0.971439	no
AMPL709334	LRRC73	leucine_rich_repeat_containing_73	-0.255489	1.19374	no	-0.110363	1.0795	no	-0.436234	1.35307	no	-0.218222	1.1633	no
AMPL25347737	CHMP2B	charged_multivesicular_body_protein_2B	-0.318215	1.24679	no	-0.135314	1.09833	no	-0.43599	1.35284	no	-0.233285	1.17551	no
AMPL30656219	GATAD2A	GATA_zinc_finger_domain_containing_2A	-0.219674	1.16447	no	-0.189351	1.14025	no	-0.435971	1.35282	no	-0.181	1.13367	no
AMPL13491496	BTN2A1	butyrophilin__subfamily_2__member_A1	-0.225395	1.1691	no	-0.191262	1.14176	no	-0.435804	1.35266	no	-0.333789	1.26032	no
AMPL14262990	PLEKHN1	pleckstrin_homology_domain_containing__family_N_member_1	0.154847	0.898228	no	-0.0208985	1.01459	no	-0.435522	1.3524	no	-0.535941	1.44989	no
AMPL27787515	SFN	stratifin	-0.131119	1.09514	no	-0.206131	1.15359	no	-0.43544	1.35232	no	-0.680944	1.60319	no
AMPL30170055	CDKN1B	cyclin-dependent_kinase_inhibitor_1B__p27__Kip1	0.113227	0.924518	no	0.109278	0.927052	no	-0.435166	1.35207	no	-0.451977	1.36791	no
AMPL27286436	CSF1R	colony_stimulating_factor_1_receptor	-0.0862015	1.06157	no	0.393253	0.761411	no	-0.435131	1.35203	no	-0.402028	1.32136	no
AMPL10272429	UIMC1	ubiquitin_interaction_motif_containing_1	0.000571046	0.999604	no	0.0986803	0.933887	no	-0.435056	1.35196	no	-0.475799	1.39069	no
AMPL1609624	ANKRD53	ankyrin_repeat_domain_53	0.0741102	0.949928	no	0.374779	0.771224	no	-0.435036	1.35194	no	-0.00114079	1.00079	no
AMPL2310712	SGMS2	sphingomyelin_synthase_2	-0.0684711	1.0486	no	-0.0217189	1.01517	no	-0.434488	1.35143	no	-0.413257	1.33169	no
AMPL35644392	CYB5D1	cytochrome_b5_domain_containing_1	0.277233	0.825172	no	0.238731	0.84749	no	-0.43427	1.35123	no	-0.0907578	1.06493	no
AMPL25155606	LMCD1	LIM_and_cysteine-rich_domains_1	0.0682978	0.953763	no	-0.168055	1.12354	no	-0.433722	1.35071	no	-0.416671	1.33484	no
AMPL1419792	KIAA1671	KIAA1671	0.0217564	0.985033	no	-0.0264044	1.01847	no	-0.433281	1.3503	no	-0.315882	1.24477	no
AMPL14926840	DMRTA2	DMRT-like_family_A2	0.0637498	0.956774	no	0.186142	0.878953	no	-0.433201	1.35023	no	0.0056142	0.996116	no
AMPL24743770	LIMD1	LIM_domains_containing_1	-0.0680157	1.04827	no	-0.368585	1.29109	no	-0.432534	1.3496	no	-0.192025	1.14237	no
AMPL5908011	ACBD7	acyl-CoA_binding_domain_containing_7	-0.200715	1.14927	no	0.0890009	0.940174	no	-0.432045	1.34914	no	-0.37525	1.29706	no
AMPL1189550	ACYP1	acylphosphatase_1__erythrocyte__common__type	0.238153	0.84783	no	0.324797	0.798411	no	-0.432022	1.34912	no	-0.304685	1.23515	no
AMPL17965035	SRXN1	sulfiredoxin_1	-0.335343	1.26168	no	-0.131438	1.09538	no	-0.43182	1.34893	no	-0.414551	1.33288	no
AMPL16326415	C19orf21	,	-0.0353683	1.02482	no	-0.0105379	1.00733	no	-0.431666	1.34879	no	-0.30382	1.23441	no
AMPL3880584	ZBTB7C	zinc_finger_and_BTB_domain_containing_7C	-0.0390586	1.02744	no	-0.379109	1.30054	no	-0.431445	1.34858	no	0.0403008	0.972452	no
AMPL8469686	SLC29A2	solute_carrier_family_29__equilibrative_nucleoside_transporter__member_2	0.194727	0.873738	no	0.127609	0.915347	no	-0.430342	1.34755	no	-0.230623	1.17334	no
AMPL34973039	CEP85	centrosomal_protein_85kDa	0.0539335	0.963306	no	0.0162244	0.988817	no	-0.429915	1.34715	no	-0.155861	1.11409	no
AMPL32241143	RAB6B	RAB6B__member_RAS_oncogene_family	-0.338479	1.26442	no	0.0016802	0.998836	no	-0.429677	1.34693	no	-0.595832	1.51134	no
AMPL32398058	NSDHL	NAD_P__dependent_steroid_dehydrogenase-like	0.21895	0.859191	no	-0.114203	1.08238	no	-0.429462	1.34673	no	-0.430935	1.34811	no
AMPL9352140	SLPI	secretory_leukocyte_peptidase_inhibitor	0.0135214	0.990671	no	0.186738	0.87859	no	-0.429234	1.34652	no	-0.101437	1.07284	no
AMPL11094771	TNNC1	troponin_C_type_1__slow	-0.00549636	1.00382	no	-0.0606736	1.04295	no	-0.429026	1.34632	no	-0.28251	1.21631	no
AMPL35546692	TNFAIP1	tumor_necrosis_factor__alpha-induced_protein_1__endothelial	0.0110865	0.992345	no	0.194147	0.87409	no	-0.428322	1.34567	no	-0.268213	1.20432	no
AMPL32003935	RIPK4	receptor-interacting_serine-threonine_kinase_4	-0.097553	1.06996	no	0.173704	0.886564	no	-0.428164	1.34552	no	-0.174802	1.12881	no
AMPL9106115	HIST1H2BH	histone_cluster_1__H2bh	-0.0453705	1.03195	no	0.0493479	0.966373	no	-0.427264	1.34468	no	-0.198718	1.14768	no
AMPL32475690	TNFRSF12A	tumor_necrosis_factor_receptor_superfamily__member_12A	-0.0664259	1.04712	no	0.0605833	0.958876	no	-0.426823	1.34427	no	-0.367806	1.29039	no
AMPL24309143	PROSAPIP1	,	-0.178803	1.13194	no	-0.139296	1.10137	no	-0.426525	1.34399	no	-0.196267	1.14573	no
AMPL14748314	HCAR1	hydroxycarboxylic_acid_receptor_1	-0.139476	1.1015	no	-0.0900261	1.06439	no	-0.426359	1.34384	no	-0.271232	1.20684	no
AMPL11722376	HIST1H4H	histone_cluster_1__H4h	-0.355158	1.27913	no	-0.279467	1.21375	no	-0.426292	1.34378	no	-0.284914	1.21834	no
AMPL1688663	TMPRSS7	transmembrane_protease__serine_7	0.0585746	0.960212	no	0.0585746	0.960212	no	-0.426146	1.34364	no	-0.0158816	1.01107	no
AMPL7454420	ARFIP2	ADP-ribosylation_factor_interacting_protein_2	-0.0470415	1.03314	no	-0.138682	1.1009	no	-0.42579	1.34331	no	-0.205145	1.1528	no
AMPL6418895	THPO	thrombopoietin	-0.0211638	1.01478	no	-0.0679438	1.04822	no	-0.425733	1.34325	no	-0.649211	1.56831	no
AMPL12466455	ST3GAL2	ST3_beta-galactoside_alpha-2_3-sialyltransferase_2	-0.0451461	1.03179	no	-0.156535	1.11461	no	-0.425485	1.34302	no	-0.184059	1.13608	no
AMPL31047937	STMN3	stathmin-like_3	-0.308271	1.23822	no	-0.297003	1.22859	no	-0.425331	1.34288	no	-0.214433	1.16025	no
AMPL5801990	GNE	glucosamine__UDP-N-acetyl_-2-epimerase_N-acetylmannosamine_kinase	0.144528	0.904675	no	0.150456	0.900966	no	-0.425306	1.34286	no	-0.474047	1.389	no
AMPL5629170	TOR1A	torsin_family_1__member_A__torsin_A	-0.279586	1.21385	no	-0.30177	1.23266	no	-0.425135	1.3427	no	-0.29919	1.23045	no
AMPL16389715	ARL6	ADP-ribosylation_factor-like_6	-0.205428	1.15303	no	0.0818835	0.944823	no	-0.424764	1.34235	no	-0.0305446	1.0214	no
AMPL14996635	RAI1	retinoic_acid_induced_1	-0.129823	1.09416	no	-0.291573	1.22397	no	-0.424635	1.34223	no	-0.292073	1.2244	no
AMPL7789908	CRIP2	cysteine-rich_protein_2	0.0363408	0.975125	no	0.479792	0.717081	no	-0.424606	1.34221	no	-0.156356	1.11447	no
AMPL25230007	SOX8	SRY__sex_determining_region_Y_-box_8	0.0393781	0.973074	no	-0.339608	1.26541	no	-0.424512	1.34212	no	-0.621236	1.53819	no
AMPL27265698	HSF1	heat_shock_transcription_factor_1	-0.0371224	1.02607	no	-0.0796725	1.05678	no	-0.424309	1.34193	no	-0.207995	1.15508	no
AMPL26057093	FRMD4B	FERM_domain_containing_4B	-0.113146	1.08158	no	-0.500872	1.41507	no	-0.424106	1.34174	no	-0.280498	1.21461	no
AMPL11730473	IL10RA	interleukin_10_receptor__alpha	-0.0962794	1.06901	no	-0.126989	1.09201	no	-0.423641	1.34131	no	-0.574507	1.48917	no
AMPL12048489	PITPNC1	phosphatidylinositol_transfer_protein__cytoplasmic_1	0.423022	0.745861	no	0.310168	0.806548	no	-0.423311	1.341	no	-0.270992	1.20664	no
AMPL36261209	MAB21L3	mab-21-like_3__C,_elegans	0.193525	0.874466	no	-0.0103014	1.00717	no	-0.423255	1.34095	no	-0.0240828	1.01683	no
AMPL6835997	CA9	carbonic_anhydrase_IX	-0.529707	1.44364	no	-0.181845	1.13433	no	-0.422767	1.3405	no	-0.472189	1.38721	no
AMPL16723266	CCDC107	coiled-coil_domain_containing_107	-0.170028	1.12508	no	-0.165863	1.12184	no	-0.421991	1.33978	no	-0.32364	1.25148	no
AMPL16186640	CCND1	cyclin_D1	-0.130763	1.09487	no	-0.0470287	1.03313	no	-0.421902	1.33969	no	-0.210263	1.1569	no
AMPL1042277	ENTPD8	ectonucleoside_triphosphate_diphosphohydrolase_8	-0.337755	1.26379	no	-0.348299	1.27306	no	-0.421853	1.33965	no	-0.187949	1.13914	no
AMPL30201407	FAM50A	family_with_sequence_similarity_50__member_A	0.343816	0.787954	no	0.40851	0.753401	no	-0.421786	1.33958	no	-0.483488	1.39812	no
AMPL8790684	TK1	thymidine_kinase_1__soluble	-0.225938	1.16954	no	-0.0363562	1.02552	no	-0.421581	1.33939	no	0.114259	0.923857	no
AMPL31086908	TBC1D22B	TBC1_domain_family__member_22B	-0.135048	1.09813	no	-0.227626	1.17091	no	-0.421347	1.33918	no	-0.257656	1.19553	no
AMPL7233579	SH3GLB1	SH3-domain_GRB2-like_endophilin_B1	0.0897937	0.939657	no	0.018163	0.987489	no	-0.421285	1.33912	no	-0.0967038	1.06933	no
AMPL30739169	C3orf32	,	0.363781	0.777125	no	0.198535	0.871435	no	-0.420967	1.33882	no	-0.410068	1.32875	no
AMPL7341082	NFIX	nuclear_factor_I_X__CCAAT-binding_transcription_factor	0.254881	0.838056	no	-0.182131	1.13456	no	-0.420773	1.33864	no	-0.615153	1.53172	no
AMPL28743055	DRAP1	DR1-associated_protein_1__negative_cofactor_2_alpha	-0.156648	1.11469	no	-0.191804	1.14219	no	-0.420649	1.33853	no	-0.190078	1.14083	no
AMPL32156233	USP53	ubiquitin_specific_peptidase_53	-0.258756	1.19645	no	-0.176133	1.12985	no	-0.420506	1.3384	no	-0.320201	1.2485	no
AMPL37092180	STAMBPL1	STAM_binding_protein-like_1	-0.0170429	1.01188	no	-0.314567	1.24364	no	-0.420343	1.33825	no	-0.0477657	1.03366	no
AMPL7869211	FDPS	farnesyl_diphosphate_synthase	0.104402	0.93019	no	0.126901	0.915797	no	-0.420231	1.33814	no	-0.250769	1.18984	no
AMPL37409516	GRAMD1A	GRAM_domain_containing_1A	0.073391	0.950401	no	0.159375	0.895413	no	-0.420187	1.3381	no	-0.500728	1.41493	no
AMPL4636130	ELN	elastin	-0.176662	1.13027	no	-0.00756106	1.00525	no	-0.420182	1.3381	no	0.0489174	0.966661	no
AMPL30885638	PQLC2	PQ_loop_repeat_containing_2	-0.413696	1.33209	no	-0.362834	1.28595	no	-0.41997	1.3379	no	-0.271105	1.20673	no
AMPL2113894	NT5DC3	5p-nucleotidase_domain_containing_3	0.195908	0.873023	no	0.151696	0.900192	no	-0.419816	1.33776	no	-0.56353	1.47788	no
AMPL34523885	BCL2L1	BCL2-like_1	-0.0423879	1.02982	no	0.121756	0.919068	no	-0.419704	1.33765	no	-0.268458	1.20452	no
AMPL18099369	CCDC71L	coiled-coil_domain_containing_71-like	-0.0261607	1.0183	no	0.0528269	0.964045	no	-0.419611	1.33757	no	-0.261369	1.19862	no
AMPL20916063	ZFAND2A	zinc_finger__AN1-type_domain_2A	-0.363698	1.28672	no	-0.326252	1.25375	no	-0.419363	1.33734	no	-0.203308	1.15134	no
AMPL32137402	HAO2	hydroxyacid_oxidase_2__long_chain	0.262414	0.833692	no	-0.0992403	1.07121	no	-0.419121	1.33711	no	0.129995	0.913835	no
AMPL27597647	IFI27	interferon__alpha-inducible_protein_27	0.237613	0.848147	no	0.359845	0.779248	no	-0.419047	1.33704	no	0.786322	0.57982	no
AMPL35627870	RNF25	ring_finger_protein_25	-0.331765	1.25855	no	-0.320453	1.24872	no	-0.4188	1.33682	no	-0.232256	1.17467	no
AMPL24580517	FXYD5	FXYD_domain_containing_ion_transport_regulator_5	-0.0513896	1.03626	no	0.109095	0.927169	no	-0.41878	1.3368	no	-0.373089	1.29512	no
AMPL27772682	ACTN4	actinin__alpha_4	0.105799	0.92929	no	0.118868	0.92091	no	-0.418313	1.33636	no	-0.117171	1.08461	no
AMPL36123648	FAM210A	family_with_sequence_similarity_210__member_A	-0.0767672	1.05465	no	-0.177444	1.13088	no	-0.418245	1.3363	no	-0.312828	1.24214	no
AMPL36154487	LRRC25	leucine_rich_repeat_containing_25	-0.239824	1.18085	no	-0.0466241	1.03285	no	-0.418217	1.33628	no	-0.587736	1.50289	no
AMPL9094295	HIRIP3	HIRA_interacting_protein_3	-0.54227	1.45626	no	-0.566295	1.48072	no	-0.417656	1.33576	no	0.0674352	0.954333	no
AMPL31771047	CYP3A4	cytochrome_P450__family_3__subfamily_A__polypeptide_4	-0.229667	1.17256	no	-0.0563473	1.03983	no	-0.417621	1.33572	no	-0.176526	1.13016	no
AMPL29308221	DUSP3	dual_specificity_phosphatase_3	-0.090269	1.06457	no	0.065945	0.955319	no	-0.417615	1.33572	no	-0.357085	1.28084	no
AMPL4367314	LY6G6F	lymphocyte_antigen_6_complex__locus_G6F	0.124993	0.917008	no	-0.0712502	1.05063	no	-0.417528	1.33564	no	-0.241973	1.18261	no
AMPL35220391	PATL1	protein_associated_with_topoisomerase_II_homolog_1__yeast	-0.391043	1.31134	no	-0.348327	1.27308	no	-0.417486	1.3356	no	-0.341623	1.26718	no
AMPL31261083	RHCE	Rh_blood_group__CcEe_antigens	-0.431146	1.3483	no	-0.297891	1.22935	no	-0.41718	1.33531	no	-0.414946	1.33325	no
AMPL27537257	ATP6V1G1	ATPase__H_transporting__lysosomal_13kDa__V1_subunit_G1	0.0914857	0.938556	no	0.0857291	0.942308	no	-0.416823	1.33498	no	-0.247419	1.18708	no
AMPL19858704	FLJ43663	,	-0.00682724	1.00474	no	-0.0616873	1.04369	no	-0.416803	1.33497	no	-0.317003	1.24574	no
AMPL2522155	GLI3	GLI_family_zinc_finger_3	-0.0824598	1.05882	no	-0.180073	1.13294	no	-0.416794	1.33496	no	-0.120248	1.08692	no
AMPL11307709	ITGA2	integrin__alpha_2__CD49B__alpha_2_subunit_of_VLA-2_receptor	0.00175161	0.998787	no	0.198313	0.871569	no	-0.41671	1.33488	no	-0.26934	1.20526	no
AMPL21593122	DPY19L4	dpy-19-like_4__C,_elegans	0.0506014	0.965534	no	-0.0807038	1.05753	no	-0.416332	1.33453	no	-0.400978	1.3204	no
AMPL31131310	HSPA14	heat_shock_70kDa_protein_14	-0.376533	1.29822	no	-0.33998	1.26574	no	-0.416093	1.33431	no	-0.232951	1.17524	no
AMPL33378481	HOXC10	homeobox_C10	-0.223134	1.16727	no	-0.209033	1.15591	no	-0.415833	1.33407	no	-0.314929	1.24395	no
AMPL36145598	NLGN2	neuroligin_2	-0.175768	1.12957	no	-0.23162	1.17415	no	-0.415829	1.33407	no	-0.427676	1.34507	no
AMPL31010631	PNPLA2	patatin-like_phospholipase_domain_containing_2	-0.0829962	1.05922	no	0.010312	0.992878	no	-0.415825	1.33406	no	-0.135048	1.09813	no
AMPL8871197	HCN2	hyperpolarization_activated_cyclic_nucleotide-gated_potassium_channel_2	-0.020027	1.01398	no	-0.30427	1.23479	no	-0.415817	1.33405	no	-0.251542	1.19048	no
AMPL37269663	RHBDF1	rhomboid_5_homolog_1__Drosophila	-0.358258	1.28188	no	-0.345641	1.27072	no	-0.415684	1.33393	no	-0.253625	1.1922	no
AMPL28388473	FHL3	four_and_a_half_LIM_domains_3	-0.200266	1.14891	no	-0.15779	1.11558	no	-0.415622	1.33387	no	-0.307455	1.23752	no
AMPL24662340	CAPN6	calpain_6	0.17524	0.88562	no	-0.00871662	1.00606	no	-0.415449	1.33371	no	-0.682299	1.60469	no
AMPL27810382	AKAP8	A_kinase__PRKA__anchor_protein_8	-0.161576	1.11851	no	-0.0462094	1.03255	no	-0.415378	1.33365	no	-0.179171	1.13223	no
AMPL7489903	PDE2A	phosphodiesterase_2A__cGMP-stimulated	-0.305525	1.23587	no	-0.377744	1.29931	no	-0.415195	1.33348	no	-0.28491	1.21833	no
AMPL24168654	KSR1	kinase_suppressor_of_ras_1	0.0298666	0.979511	no	-0.00174161	1.00121	no	-0.41508	1.33337	no	-0.0394631	1.02773	no
AMPL36828429	SCNM1	sodium_channel_modifier_1	-0.226161	1.16972	no	-0.253679	1.19224	no	-0.414554	1.33289	no	-0.225115	1.16887	no
AMPL18176760	JAZF1	JAZF_zinc_finger_1	-0.10831	1.07796	no	0.155411	0.897877	no	-0.414467	1.33281	no	-0.639338	1.55761	no
AMPL20486309	SNORA66	small_nucleolar_RNA__H_ACA_box_66	-0.335888	1.26215	no	-0.279472	1.21375	no	-0.414415	1.33276	no	-0.31879	1.24728	no
AMPL21297721	LOH12CR2	loss_of_heterozygosity__12__chromosomal_region_2__non-protein_coding	0.206807	0.866453	no	-0.178599	1.13178	no	-0.413852	1.33224	no	-0.00907007	1.00631	no
AMPL9636850	DPYSL3	dihydropyrimidinase-like_3	-0.0714243	1.05075	no	-0.116836	1.08435	no	-0.413622	1.33203	no	-0.390053	1.31044	no
AMPL27840890	HIP1R	huntingtin_interacting_protein_1_related	-0.0557998	1.03944	no	-0.14381	1.10482	no	-0.413525	1.33194	no	-0.0334473	1.02345	no
AMPL36471499	ZNF296	zinc_finger_protein_296	-0.0170928	1.01192	no	0.00399625	0.997234	no	-0.413522	1.33193	no	-0.65732	1.57715	no
AMPL9766198	KRT8	keratin_8	0.157503	0.896576	no	0.247357	0.842438	no	-0.413427	1.33185	no	-0.111726	1.08052	no
AMPL5033277	SZRD1	SUZ_RNA_binding_domain_containing_1	-0.0339842	1.02384	no	-0.104395	1.07504	no	-0.413389	1.33181	no	-0.184321	1.13628	no
AMPL6391461	PPP3CB	protein_phosphatase_3__catalytic_subunit__beta_isozyme	0.212206	0.863216	no	-0.235601	1.1774	no	-0.41295	1.33141	no	-0.116801	1.08433	no
AMPL10031137	IRAK2	interleukin-1_receptor-associated_kinase_2	-0.234964	1.17688	no	-0.0481227	1.03392	no	-0.412923	1.33138	no	-0.356828	1.28061	no
AMPL8022950	KPNA4	karyopherin_alpha_4__importin_alpha_3	0.0335867	0.976988	no	0.154954	0.898161	no	-0.412845	1.33131	no	-0.192926	1.14308	no
AMPL30460197	RABGGTB	Rab_geranylgeranyltransferase__beta_subunit	-0.136398	1.09916	no	-0.045546	1.03207	no	-0.412712	1.33119	no	-0.324365	1.25211	no
AMPL34840779	PRR15L	proline_rich_15-like	-0.204076	1.15195	no	-0.057181	1.04043	no	-0.41257	1.33105	no	-0.315996	1.24487	no
AMPL4806194	CD14	CD14_molecule	-0.129098	1.09361	no	-0.126202	1.09142	no	-0.412506	1.331	no	-0.094183	1.06746	no
AMPL3845966	TGFB1I1	transforming_growth_factor_beta_1_induced_transcript_1	-0.184997	1.13681	no	-0.128767	1.09336	no	-0.412397	1.3309	no	-0.595267	1.51075	no
AMPL27197479	RALGDS	ral_guanine_nucleotide_dissociation_stimulator	-0.0900473	1.06441	no	-0.176742	1.13033	no	-0.41216	1.33068	no	-0.298685	1.23002	no
AMPL21662693	GIPC1	GIPC_PDZ_domain_containing_family__member_1	-0.154113	1.11274	no	-0.0238443	1.01666	no	-0.412145	1.33066	no	-0.127984	1.09277	no
AMPL27383638	LMO7	LIM_domain_7	0.107536	0.928172	no	0.133711	0.911484	no	-0.412069	1.33059	no	-0.243241	1.18365	no
AMPL8392539	ISL1	ISL_LIM_homeobox_1	0.0700098	0.952632	no	0.140137	0.907433	no	-0.412043	1.33057	no	-0.117231	1.08465	no
AMPL36880367	SLC52A2	solute_carrier_family_52__riboflavin_transporter__member_2	-0.367935	1.2905	no	-0.393612	1.31368	no	-0.411395	1.32997	no	-0.10628	1.07645	no
AMPL16229993	UBASH3B	ubiquitin_associated_and_SH3_domain_containing_B	-0.282467	1.21627	no	-0.053092	1.03749	no	-0.411281	1.32987	no	-0.203766	1.1517	no
AMPL2519947	CCNYL1	cyclin_Y-like_1	-0.238448	1.17972	no	-0.326117	1.25363	no	-0.410719	1.32935	no	-0.440249	1.35684	no
AMPL6495602	OXT	oxytocin_neurophysin_I_prepropeptide	0.123226	0.918132	no	0.140339	0.907306	no	-0.410554	1.3292	no	-0.513198	1.42721	no
AMPL36559008	JAG2	jagged_2	-0.408209	1.32704	no	-0.654518	1.57409	no	-0.410311	1.32897	no	-0.246394	1.18624	no
AMPL1957250	NELF	,	-0.0210091	1.01467	no	-0.0195945	1.01367	no	-0.410291	1.32895	no	-0.375371	1.29717	no
AMPL10454658	SLC9A1	solute_carrier_family_9__subfamily_A__NHE1__cation_proton_antiporter_1__member_1	0.0140259	0.990325	no	0.0192443	0.986749	no	-0.410226	1.32889	no	-0.253997	1.19251	no
AMPL8339579	POU2F1	POU_class_2_homeobox_1	-0.187159	1.13852	no	-0.391398	1.31166	no	-0.410055	1.32874	no	-0.225448	1.16914	no
AMPL7742810	BSN	bassoon_presynaptic_cytomatrix_protein	0.0476693	0.967498	no	-0.00360158	1.0025	no	-0.409758	1.32846	no	-0.182201	1.13461	no
AMPL36284041	AEN	apoptosis_enhancing_nuclease	0.0118231	0.991838	no	-0.20231	1.15054	no	-0.409618	1.32833	no	-0.0123777	1.00862	no
AMPL31380863	HECA	headcase_homolog__Drosophila	-0.0182906	1.01276	no	0.0661174	0.955205	no	-0.409583	1.3283	no	-0.433953	1.35093	no
AMPL33579172	DDX49	DEAD__Asp-Glu-Ala-Asp__box_polypeptide_49	-0.205922	1.15342	no	-0.181505	1.13407	no	-0.409179	1.32793	no	-0.204766	1.1525	no
AMPL25521674	FJX1	four_jointed_box_1__Drosophila	-0.196818	1.14617	no	-0.0245516	1.01716	no	-0.408848	1.32763	no	-0.334172	1.26065	no
AMPL1238734	RBM24	RNA_binding_motif_protein_24	-0.381199	1.30242	no	0.00152348	0.998945	no	-0.408728	1.32751	no	-0.499754	1.41397	no
AMPL33255627	BRF2	BRF2__RNA_polymerase_III_transcription_initiation_factor_50_kDa_subunit	-0.0211585	1.01477	no	-0.103634	1.07448	no	-0.407811	1.32667	no	-0.1922	1.1425	no
AMPL27786133	TRIM22	tripartite_motif_containing_22	-0.364821	1.28772	no	-0.216854	1.1622	no	-0.407655	1.32653	no	-0.177405	1.13085	no
AMPL13347276	CHIC2	cysteine-rich_hydrophobic_domain_2	-0.248982	1.18837	no	0.0378142	0.97413	no	-0.407389	1.32628	no	-0.194591	1.1444	no
AMPL3599308	CDKN1C	cyclin-dependent_kinase_inhibitor_1C__p57__Kip2	0.390664	0.762778	no	0.458301	0.727843	no	-0.407299	1.3262	no	-0.620842	1.53777	no
AMPL2323015	HNF1A	HNF1_homeobox_A	-0.0388314	1.02728	no	-0.0709459	1.05041	no	-0.407207	1.32612	no	0.0222606	0.984689	no
AMPL15428120	HID1	HID1_domain_containing	0.00259308	0.998204	no	0.170582	0.888484	no	-0.407193	1.3261	no	-0.20449	1.15228	no
AMPL29096790	MICB	MHC_class_I_polypeptide-related_sequence_B	0.14417	0.9049	no	0.146242	0.903601	no	-0.406488	1.32546	no	-0.393584	1.31365	no
AMPL12216491	MAPRE3	microtubule-associated_protein__RP_EB_family__member_3	-0.209208	1.15605	no	-0.227829	1.17107	no	-0.406284	1.32527	no	-0.621866	1.53886	no
AMPL31099745	CCAR1	cell_division_cycle_and_apoptosis_regulator_1	0.0310636	0.978699	no	-0.00162754	1.00113	no	-0.406197	1.32519	no	-0.170503	1.12545	no
AMPL30442902	MRPL49	mitochondrial_ribosomal_protein_L49	-0.0653513	1.04634	no	-0.147322	1.10751	no	-0.406024	1.32503	no	-0.014961	1.01042	no
AMPL1804103	BCOR	BCL6_corepressor	-0.253598	1.19218	no	-0.22396	1.16794	no	-0.405968	1.32498	no	-0.0569974	1.0403	no
AMPL13492481	TLE4	transducin-like_enhancer_of_split_4__E_sp1__homolog__Drosophila	-0.104024	1.07477	no	9.85597e-05	0.999932	no	-0.405703	1.32473	no	0.0783926	0.947112	no
AMPL12251020	FTCD	formimidoyltransferase_cyclodeaminase	-0.306959	1.2371	no	-0.443304	1.35971	no	-0.405581	1.32462	no	0.00178245	0.998765	no
AMPL33064907	LGALS14	lectin__galactoside-binding__soluble__14	-0.153018	1.11189	no	-0.0822228	1.05865	no	-0.405515	1.32456	no	-0.416389	1.33458	no
AMPL30655323	JPH3	junctophilin_3	0.0789638	0.946737	no	0.16508	0.891879	no	-0.405332	1.32439	no	-0.401986	1.32133	no
AMPL35594291	FAM213B	family_with_sequence_similarity_213__member_B	0.155747	0.897667	no	0.0566469	0.961496	no	-0.405014	1.3241	no	-0.117463	1.08483	no
AMPL36267027	ZSCAN5A	zinc_finger_and_SCAN_domain_containing_5A	-0.362549	1.2857	no	-0.216014	1.16152	no	-0.404822	1.32393	no	0.185901	0.8791	no
AMPL24117	METRNL	meteorin__glial_cell_differentiation_regulator-like	-0.201668	1.15003	no	-0.103974	1.07473	no	-0.404746	1.32386	no	-0.29861	1.22996	no
AMPL10935449	POLR3D	polymerase__RNA__III__DNA_directed__polypeptide_D__44kDa	-0.274039	1.20919	no	-0.261582	1.19879	no	-0.404617	1.32374	no	-0.215731	1.16129	no
AMPL30810448	CRK	v-crk_avian_sarcoma_virus_CT10_oncogene_homolog	0.077698	0.947568	no	0.0189139	0.986975	no	-0.404097	1.32326	no	-0.351638	1.27601	no
AMPL18387102	PCSK9	proprotein_convertase_subtilisin_kexin_type_9	-0.188638	1.13969	no	-0.36009	1.28351	no	-0.404023	1.32319	no	-0.312817	1.24213	no
AMPL5274473	TNPO2	transportin_2	-0.0437639	1.0308	no	-0.285343	1.2187	no	-0.403927	1.3231	no	-0.2282	1.17137	no
AMPL2373619	ARHGEF3	Rho_guanine_nucleotide_exchange_factor__GEF__3	0.0548074	0.962723	no	0.0716426	0.951554	no	-0.403733	1.32293	no	-0.191812	1.1422	no
AMPL37986414	LOC644961	,	-0.220617	1.16523	no	-0.235129	1.17701	no	-0.403691	1.32289	no	-0.0682689	1.04846	no
AMPL17433121	C9orf91	chromosome_9_open_reading_frame_91	0.187446	0.878159	no	-0.00969891	1.00675	no	-0.403545	1.32275	no	-0.330948	1.25784	no
AMPL7718622	MARK4	MAP_microtubule_affinity-regulating_kinase_4	-0.0745241	1.05301	no	0.0363581	0.975113	no	-0.403384	1.32261	no	-0.2492	1.18855	no
AMPL29751537	TOPORS	topoisomerase_I_binding__arginine_serine-rich__E3_ubiquitin_protein_ligase	0.020315	0.986017	no	-0.0147369	1.01027	no	-0.403202	1.32244	no	-0.212836	1.15896	no
AMPL2410261	LCA5	Leber_congenital_amaurosis_5	-0.169923	1.125	no	-0.0570047	1.0403	no	-0.403108	1.32235	no	-0.190704	1.14132	no
AMPL9337570	APOBEC1	apolipoprotein_B_mRNA_editing_enzyme__catalytic_polypeptide_1	-0.130962	1.09502	no	-0.183132	1.13535	no	-0.402945	1.3222	no	-0.526753	1.44068	no
AMPL8114320	SLC2A5	solute_carrier_family_2__facilitated_glucose_fructose_transporter__member_5	-0.00339559	1.00236	no	-0.0233853	1.01634	no	-0.402736	1.32201	no	-0.186806	1.13824	no
AMPL4274446	GAA	glucosidase__alpha__acid	-0.0737111	1.05242	no	0.137738	0.908943	no	-0.402291	1.3216	no	0.124586	0.917267	no
AMPL21207207	SNORA5C	small_nucleolar_RNA__H_ACA_box_5C	-0.219665	1.16446	no	-0.279867	1.21408	no	-0.401863	1.32121	no	-0.278976	1.21333	no
AMPL25627910	RRP12	ribosomal_RNA_processing_12_homolog__S,_cerevisiae	0.0395132	0.972983	no	-0.102439	1.07359	no	-0.40165	1.32102	no	-0.366606	1.28932	no
AMPL3221488	KIAA1984	,	-0.174828	1.12883	no	-0.202268	1.15051	no	-0.401421	1.32081	no	-0.42392	1.34157	no
AMPL10099052	SCGB2A1	secretoglobin__family_2A__member_1	0.0303703	0.979169	no	0.185219	0.879516	no	-0.401194	1.3206	no	-0.400408	1.31988	no
AMPL2175057	TMEM184A	transmembrane_protein_184A	-0.256895	1.1949	no	-0.265577	1.20212	no	-0.401004	1.32043	no	-0.209429	1.15623	no
AMPL32008207	DDX24	DEAD__Asp-Glu-Ala-Asp__box_helicase_24	0.0120481	0.991684	no	0.143269	0.905465	no	-0.400984	1.32041	no	-0.321082	1.24927	no
AMPL10803060	PCSK5	proprotein_convertase_subtilisin_kexin_type_5	-0.00966969	1.00673	no	-0.19931	1.14815	no	-0.4009	1.32033	no	-0.282837	1.21658	no
AMPL2920637	YWHAZ	tyrosine_3-monooxygenase_tryptophan_5-monooxygenase_activation_protein__zeta	0.268074	0.830427	no	-0.0307171	1.02152	no	-0.400719	1.32017	no	-0.0737544	1.05245	no
AMPL10848361	IFITM10	interferon_induced_transmembrane_protein_10	-0.161622	1.11854	no	0.0513635	0.965024	no	-0.40041	1.31988	no	-0.296544	1.2282	no
AMPL12540244	WBP2	WW_domain_binding_protein_2	0.0457265	0.968802	no	0.0517934	0.964736	no	-0.399646	1.31918	no	-0.240945	1.18177	no
AMPL24830515	UBE2S	ubiquitin-conjugating_enzyme_E2S	-0.168643	1.124	no	0.0753889	0.949086	no	-0.399513	1.31906	no	0.0340083	0.976703	no
AMPL4277522	DFNA5	deafness__autosomal_dominant_5	-0.0310762	1.02177	no	-0.0613709	1.04346	no	-0.399493	1.31904	no	-0.172131	1.12672	no
AMPL13177078	EPB41L1	erythrocyte_membrane_protein_band_4,1-like_1	-0.11814	1.08533	no	-0.149812	1.10942	no	-0.399423	1.31898	no	-0.201523	1.14991	no
AMPL33789338	FAM105A	family_with_sequence_similarity_105__member_A	-0.247737	1.18734	no	-0.293785	1.22585	no	-0.398426	1.31807	no	-0.401783	1.32114	no
AMPL7084786	PEA15	phosphoprotein_enriched_in_astrocytes_15	-0.0709467	1.05041	no	-0.0347449	1.02438	no	-0.398396	1.31804	no	-0.248394	1.18788	no
AMPL15289434	KCTD17	potassium_channel_tetramerization_domain_containing_17	0.033077	0.977334	no	0.0577389	0.960769	no	-0.398182	1.31785	no	-0.410809	1.32943	no
AMPL2955468	SNRK	SNF_related_kinase	-0.157874	1.11564	no	0.0997973	0.933164	no	-0.398157	1.31782	no	-0.296277	1.22797	no
AMPL24251646	RGCC	regulator_of_cell_cycle	0.0572105	0.961121	no	0.010569	0.992701	no	-0.397403	1.31713	no	-0.132049	1.09585	no
AMPL17483006	PRR15	proline_rich_15	0.0663153	0.955074	no	-0.0152077	1.0106	no	-0.397177	1.31693	no	-0.272687	1.20806	no
AMPL3666403	STS	steroid_sulfatase__microsomal__isozyme_S	-0.108824	1.07835	no	0.0927732	0.937718	no	-0.396819	1.3166	no	-0.203858	1.15177	no
AMPL25800389	TBC1D9	TBC1_domain_family__member_9__with_GRAM_domain	-0.294867	1.22677	no	-0.236008	1.17773	no	-0.396617	1.31642	no	-0.37766	1.29923	no
AMPL10181	ACADVL	acyl-CoA_dehydrogenase__very_long_chain	-0.124301	1.08998	no	-0.101822	1.07313	no	-0.396526	1.31633	no	-0.131591	1.0955	no
AMPL30265253	SPOCK1	sparc_osteonectin__cwcv_and_kazal-like_domains_proteoglycan__testican__1	0.255514	0.837689	no	-0.0888178	1.0635	no	-0.396396	1.31622	no	-0.119964	1.08671	no
AMPL8817083	SLN	sarcolipin	0.0591171	0.959851	no	-0.328792	1.25596	no	-0.396379	1.3162	no	-0.29438	1.22636	no
AMPL30257650	STK17A	serine_threonine_kinase_17a	-0.120798	1.08734	no	-0.0692058	1.04914	no	-0.39625	1.31608	no	-0.403442	1.32266	no
AMPL36168435	ZNF25	zinc_finger_protein_25	0.166772	0.890834	no	-0.0596348	1.0422	no	-0.396226	1.31606	no	-0.734168	1.66344	no
AMPL30179177	TNFRSF10D	tumor_necrosis_factor_receptor_superfamily__member_10d__decoy_with_truncated_death_domain	-0.254373	1.19282	no	-0.125632	1.09099	no	-0.396131	1.31597	no	-0.37521	1.29703	no
AMPL30725405	RLIM	ring_finger_protein__LIM_domain_interacting	-3.05808e-05	1.00002	no	0.0805549	0.945694	no	-0.395978	1.31583	no	-0.452983	1.36887	no
AMPL28507886	NOLC1	nucleolar_and_coiled-body_phosphoprotein_1	0.157062	0.89685	no	0.0559128	0.961986	no	-0.395692	1.31557	no	-0.0990598	1.07108	no
AMPL4711759	UGT2B11	UDP_glucuronosyltransferase_2_family__polypeptide_B11	-0.015056	1.01049	no	-0.13137	1.09533	no	-0.395621	1.31551	no	-0.196055	1.14556	no
AMPL9296461	HIST1H2AK	histone_cluster_1__H2ak	-0.203885	1.1518	no	0.0708567	0.952072	no	-0.395562	1.31546	no	0.292003	0.816767	no
AMPL32813091	MOSPD1	motile_sperm_domain_containing_1	-0.101409	1.07282	no	-0.0970866	1.06961	no	-0.395498	1.3154	no	-0.606887	1.52297	no
AMPL29436670	SORBS3	sorbin_and_SH3_domain_containing_3	0.124126	0.91756	no	0.274059	0.82699	no	-0.395409	1.31532	no	-0.431728	1.34885	no
AMPL15989573	PDE12	phosphodiesterase_12	-0.323081	1.251	no	-0.172804	1.12725	no	-0.39533	1.31524	no	-0.267325	1.20357	no
AMPL348625	RPS6KA1	ribosomal_protein_S6_kinase__90kDa__polypeptide_1	-0.198041	1.14714	no	-0.0962931	1.06902	no	-0.395281	1.3152	no	-0.165965	1.12192	no
AMPL6301037	ADORA2B	adenosine_A2b_receptor	-0.281517	1.21547	no	-0.0915109	1.06549	no	-0.39518	1.31511	no	-0.366722	1.28942	no
AMPL29834857	KCNK6	potassium_channel__subfamily_K__member_6	0.0525321	0.964242	no	-0.0646001	1.0458	no	-0.395084	1.31502	no	-0.194018	1.14395	no
AMPL18387740	ADO	2-aminoethanethiol__cysteamine__dioxygenase	-0.44681	1.36302	no	-0.356937	1.2807	no	-0.39504	1.31498	no	-0.27786	1.2124	no
AMPL13889533	CSRNP2	cysteine-serine-rich_nuclear_protein_2	-0.0571606	1.04042	no	-0.121331	1.08774	no	-0.394894	1.31485	no	-0.526452	1.44038	no
AMPL7562179	KLF9	Kruppel-like_factor_9	-0.175225	1.12914	no	0.0226166	0.984446	no	-0.394886	1.31484	no	-1.07927	2.11297	no
AMPL29185458	OAZ1	ornithine_decarboxylase_antizyme_1	0.0876726	0.94104	no	0.161318	0.894208	no	-0.394621	1.3146	no	-0.277543	1.21213	no
AMPL32472752	CNNM4	cyclin_M4	-0.170081	1.12512	no	-0.0988843	1.07094	no	-0.394288	1.31429	no	-0.180756	1.13348	no
AMPL34835082	TAB3	TGF-beta_activated_kinase_1_MAP3K7_binding_protein_3	-0.295924	1.22767	no	-0.235403	1.17724	no	-0.393897	1.31394	no	-0.279787	1.21402	no
AMPL9711475	FOXC1	forkhead_box_C1	0.183578	0.880517	no	0.133237	0.911783	no	-0.393619	1.31368	no	-0.459435	1.375	no
AMPL29729677	PLTP	phospholipid_transfer_protein	0.117952	0.921495	no	0.116164	0.922638	no	-0.393591	1.31366	no	-0.298622	1.22997	no
AMPL15038699	ATAD3B	ATPase_family__AAA_domain_containing_3B	-0.0280925	1.01966	no	0.174013	0.886374	no	-0.393049	1.31317	no	-0.62804	1.54546	no
AMPL14328752	AKIRIN1	akirin_1	-0.258883	1.19655	no	-0.250973	1.19001	no	-0.393043	1.31316	no	-0.354433	1.27848	no
AMPL36689566	ZNF77	zinc_finger_protein_77	-0.130184	1.09443	no	-0.177344	1.1308	no	-0.392589	1.31275	no	-0.497615	1.41188	no
AMPL7225330	TRIM23	tripartite_motif_containing_23	0.00499762	0.996542	no	-0.10825	1.07792	no	-0.392413	1.31259	no	-0.209615	1.15638	no
AMPL6310884	IGFL2	IGF-like_family_member_2	-0.216283	1.16174	no	-0.0367653	1.02581	no	-0.392367	1.31255	no	-0.238553	1.17981	no
AMPL5186868	PSEN2	presenilin_2__Alzheimer_disease_4	0.0253028	0.982614	no	-0.00515971	1.00358	no	-0.39218	1.31237	no	-0.112147	1.08084	no
AMPL1784398	MFN2	mitofusin_2	-0.153749	1.11246	no	-0.0683362	1.04851	no	-0.392077	1.31228	no	-0.233242	1.17547	no
AMPL29609691	MGAM	maltase-glucoamylase__alpha-glucosidase	0.0925707	0.93785	no	-0.00997441	1.00694	no	-0.391996	1.31221	no	-0.273206	1.20849	no
AMPL9863819	LRCH1	leucine-rich_repeats_and_calponin_homology__CH__domain_containing_1	-0.425175	1.34274	no	-0.36803	1.29059	no	-0.391754	1.31199	no	-0.197673	1.14685	no
AMPL33365172	PCSK4	proprotein_convertase_subtilisin_kexin_type_4	-0.256373	1.19447	no	-0.358159	1.28179	no	-0.391451	1.31171	no	-0.579459	1.49429	no
AMPL30504792	MED26	mediator_complex_subunit_26	-0.0650683	1.04613	no	-0.226645	1.17011	no	-0.391313	1.31159	no	-0.183117	1.13533	no
AMPL443013	HS3ST6	heparan_sulfate__glucosamine__3-O-sulfotransferase_6	0.033557	0.977008	no	0.0643715	0.956362	no	-0.391051	1.31135	no	0.0923178	0.938015	no
AMPL24241640	DIEXF	digestive_organ_expansion_factor_homolog__zebrafish	0.144456	0.90472	no	0.14227	0.906092	no	-0.390837	1.31115	no	-0.276381	1.21115	no
AMPL26908117	GRB7	growth_factor_receptor-bound_protein_7	-0.115871	1.08363	no	0.0853738	0.94254	no	-0.390661	1.31099	no	-0.301022	1.23202	no
AMPL29091652	TSNAX	translin-associated_factor_X	-0.0975078	1.06992	no	-0.257976	1.1958	no	-0.390502	1.31085	no	-0.122576	1.08868	no
AMPL7536970	IFITM1	interferon_induced_transmembrane_protein_1	0.00245618	0.998299	no	0.0623307	0.957716	no	-0.390186	1.31056	no	0.364563	0.776704	no
AMPL33070899	SGTB	small_glutamine-rich_tetratricopeptide_repeat__TPR_-containing__beta	-0.0917238	1.06564	no	0.0950512	0.936239	no	-0.390185	1.31056	no	-0.333087	1.25971	no
AMPL12353185	HOXC9	homeobox_C9	0.271073	0.828703	no	0.0255496	0.982446	no	-0.390125	1.31051	no	-0.382543	1.30364	no
AMPL3545163	NOSTRIN	nitric_oxide_synthase_trafficking	-0.0360556	1.02531	no	0.0802366	0.945903	no	-0.389363	1.30981	no	-0.507283	1.42137	no
AMPL5261782	LUZP1	leucine_zipper_protein_1	-0.00788185	1.00548	no	0.0743466	0.949772	no	-0.389254	1.30972	no	-0.178752	1.1319	no
AMPL33630525	PRKD2	protein_kinase_D2	-0.00518187	1.0036	no	-0.0131936	1.00919	no	-0.388929	1.30942	no	-0.243993	1.18427	no
AMPL5900911	CCDC124	coiled-coil_domain_containing_124	-0.0533607	1.03768	no	-0.113096	1.08155	no	-0.388313	1.30886	no	-0.0294267	1.02061	no
AMPL6747619	NDUFC1	NADH_dehydrogenase__ubiquinone__1__subcomplex_unknown__1__6kDa	-0.134111	1.09742	no	-0.163832	1.12026	no	-0.388187	1.30875	no	0.0202086	0.98609	no
AMPL6832506	KDM3A	lysine__K_-specific_demethylase_3A	-0.333308	1.2599	no	-0.250004	1.18921	no	-0.38817	1.30873	no	-0.534597	1.44854	no
AMPL11437061	RFX1	regulatory_factor_X__1__influences_HLA_class_II_expression	-0.154761	1.11324	no	-0.0561242	1.03967	no	-0.388008	1.30859	no	-0.186856	1.13828	no
AMPL9248970	ARHGAP40	Rho_GTPase_activating_protein_40	0.106823	0.928631	no	0.251742	0.839882	no	-0.387702	1.30831	no	0.152765	0.899525	no
AMPL30576409	PCDHGA10	protocadherin_gamma_subfamily_A__10	0.112439	0.925023	no	-0.0315698	1.02212	no	-0.387524	1.30815	no	-0.361055	1.28436	no
AMPL4354534	ABCD1	ATP-binding_cassette__sub-family_D__ALD__member_1	-0.150229	1.10975	no	-0.220287	1.16497	no	-0.387514	1.30814	no	-0.15933	1.11677	no
AMPL7669529	NID1	nidogen_1	-0.182895	1.13516	no	-0.0198039	1.01382	no	-0.387431	1.30806	no	-0.153153	1.112	no
AMPL20453184	SNORA67	small_nucleolar_RNA__H_ACA_box_67	-0.198348	1.14738	no	-0.288056	1.22099	no	-0.387254	1.3079	no	-0.28815	1.22107	no
AMPL872182	HNRNPH2	heterogeneous_nuclear_ribonucleoprotein_H2__Hp	-0.0133858	1.00932	no	-0.0646409	1.04582	no	-0.387085	1.30775	no	-0.183194	1.13539	no
AMPL17826439	EPT1	ethanolaminephosphotransferase_1__CDP-ethanolamine-specific	-0.143227	1.10437	no	-0.106722	1.07678	no	-0.387062	1.30773	no	-0.261444	1.19868	no
AMPL4696859	VGLL4	vestigial_like_4__Drosophila	-0.0918122	1.06571	no	-0.269151	1.2051	no	-0.387024	1.30769	no	-0.381163	1.30239	no
AMPL34875521	ANKS4B	ankyrin_repeat_and_sterile_alpha_motif_domain_containing_4B	-0.0072135	1.00501	no	0.0599424	0.959302	no	-0.386842	1.30753	no	-0.294289	1.22628	no
AMPL21968047	IER5L	immediate_early_response_5-like	0.0266238	0.981715	no	0.116779	0.922244	no	-0.386678	1.30738	no	-0.353358	1.27753	no
AMPL16189959	ZFP91	ZFP91_zinc_finger_protein	-0.116623	1.08419	no	-0.17761	1.13101	no	-0.386492	1.30721	no	-0.124227	1.08992	no
AMPL12647908	RP2	retinitis_pigmentosa_2__X-linked_recessive	-0.0725368	1.05156	no	-0.0081128	1.00564	no	-0.386248	1.30699	no	-0.417142	1.33528	no
AMPL14005857	PIP4K2C	phosphatidylinositol-5-phosphate_4-kinase__type_II__gamma	-0.271927	1.20742	no	-0.0764371	1.05441	no	-0.386136	1.30689	no	-0.219754	1.16453	no
AMPL6758195	BCAR1	breast_cancer_anti-estrogen_resistance_1	-0.231739	1.17425	no	-0.163715	1.12017	no	-0.38609	1.30685	no	-0.843269	1.79411	no
AMPL30540002	NOC2L	nucleolar_complex_associated_2_homolog__S,_cerevisiae	-0.0844595	1.06029	no	-0.19072	1.14133	no	-0.386005	1.30677	no	-0.205843	1.15336	no
AMPL31483140	CYB5R1	cytochrome_b5_reductase_1	-0.168884	1.12419	no	-0.243662	1.18399	no	-0.385897	1.30667	no	-0.0299784	1.021	no
AMPL4130928	RNF212	ring_finger_protein_212	-0.273412	1.20866	no	-0.594017	1.50944	no	-0.385773	1.30656	no	-0.0300963	1.02108	no
AMPL20899931	SNHG15	small_nucleolar_RNA_host_gene_15__non-protein_coding	-0.0161796	1.01128	no	-0.149551	1.10922	no	-0.385737	1.30653	no	-0.165845	1.12182	no
AMPL31797718	TREX1	three_prime_repair_exonuclease_1	0.101632	0.931978	no	-0.409176	1.32793	no	-0.385703	1.3065	no	-0.177673	1.13106	no
AMPL36670515	MEAF6	MYST_Esa1-associated_factor_6	-0.0400503	1.02815	no	-0.0398981	1.02804	no	-0.385676	1.30647	no	-0.453889	1.36973	no
AMPL33311976	MED15	mediator_complex_subunit_15	-0.143242	1.10438	no	-0.075767	1.05392	no	-0.385518	1.30633	no	-0.138772	1.10097	no
AMPL17552538	GUCA2A	guanylate_cyclase_activator_2A__guanylin	-0.0159016	1.01108	no	0.0791078	0.946643	no	-0.385222	1.30606	no	-0.326628	1.25408	no
AMPL7734590	ATP2B4	ATPase__Ca_transporting__plasma_membrane_4	-0.0931391	1.06669	no	-0.118362	1.0855	no	-0.385121	1.30597	no	-0.237533	1.17897	no
AMPL31615948	WDR45L	,	-0.152033	1.11113	no	-0.0186406	1.013	no	-0.384943	1.30581	no	-0.323441	1.25131	no
AMPL3776117	ADRB1	adrenoceptor_beta_1	0.142673	0.905839	no	-0.121705	1.08802	no	-0.38492	1.30579	no	-0.671643	1.59289	no
AMPL13555346	SLC20A2	solute_carrier_family_20__phosphate_transporter__member_2	0.0335038	0.977045	no	-0.0155699	1.01085	no	-0.384836	1.30571	no	-0.503582	1.41773	no
AMPL1466133	ALDOA	aldolase_A__fructose-bisphosphate	-0.276898	1.21159	no	-0.257117	1.19509	no	-0.384674	1.30556	no	-0.639865	1.55818	no
AMPL36459504	ANKRD9	ankyrin_repeat_domain_9	-0.103033	1.07403	no	0.109021	0.927217	no	-0.384596	1.30549	no	-0.31602	1.24489	no
AMPL20778676	FTH1P3	ferritin__heavy_polypeptide_1_pseudogene_3	0.418371	0.748269	no	-0.218972	1.1639	no	-0.384488	1.3054	no	-0.175107	1.12905	no
AMPL27861166	RCE1	Ras_converting_CAAX_endopeptidase_1	-0.115829	1.0836	no	-0.141774	1.10326	no	-0.384453	1.30536	no	-0.218993	1.16392	no
AMPL3974985	ACSS2	acyl-CoA_synthetase_short-chain_family_member_2	0.279739	0.82374	no	0.312575	0.805203	no	-0.384338	1.30526	no	-0.168691	1.12404	no
AMPL1903956	TAP2	transporter_2__ATP-binding_cassette__sub-family_B__MDR_TAP	-0.0923773	1.06613	no	-0.0750412	1.05339	no	-0.384283	1.30521	no	-0.100184	1.07191	no
AMPL7633388	LOXL2	lysyl_oxidase-like_2	-0.0206115	1.01439	no	0.129127	0.914385	no	-0.38424	1.30517	no	-0.350873	1.27533	no
AMPL7274816	SURF1	surfeit_1	-0.263725	1.20057	no	-0.309616	1.23938	no	-0.384215	1.30515	no	-0.129612	1.094	no
AMPL2233815	GPSM1	G-protein_signaling_modulator_1	-0.235297	1.17715	no	-0.616738	1.5334	no	-0.384164	1.3051	no	-0.0800419	1.05705	no
AMPL8020089	KRT37	keratin_37	-0.0609849	1.04318	no	-0.141338	1.10293	no	-0.384061	1.30501	no	0.0240914	0.98344	no
AMPL33258350	YY1AP1	YY1_associated_protein_1	0.309735	0.80679	no	0.278491	0.824453	no	-0.383837	1.30481	no	-0.235494	1.17731	no
AMPL16785974	TUBA1A	tubulin__alpha_1a	-0.34499	1.27014	no	-0.442465	1.35892	no	-0.383761	1.30474	no	-0.631414	1.54908	no
AMPL33569554	DPM3	dolichyl-phosphate_mannosyltransferase_polypeptide_3	0.0249029	0.982887	no	-0.0267897	1.01874	no	-0.38313	1.30417	no	-0.485968	1.40053	no
AMPL21207414	SNORA81	small_nucleolar_RNA__H_ACA_box_81	-0.263389	1.20029	no	-0.0168177	1.01173	no	-0.382959	1.30401	no	-0.440416	1.357	no
AMPL15842566	FUNDC1	FUN14_domain_containing_1	-0.293049	1.22523	no	-0.143326	1.10445	no	-0.382733	1.30381	no	-0.36933	1.29175	no
AMPL12946266	NCBP2	nuclear_cap_binding_protein_subunit_2__20kDa	-0.13737	1.0999	no	-0.0700347	1.04974	no	-0.382534	1.30363	no	-0.321701	1.2498	no
AMPL21427201	GANAB	glucosidase__alpha__neutral_AB	-0.007383	1.00513	no	-0.0647665	1.04592	no	-0.382509	1.30361	no	-0.0125872	1.00876	no
AMPL14306064	BAIAP2L2	BAI1-associated_protein_2-like_2	0.0538146	0.963386	no	-0.0248488	1.01737	no	-0.382318	1.30343	no	-0.141723	1.10322	no
AMPL31642366	HAUS7	HAUS_augmin-like_complex__subunit_7	0.488681	0.712676	no	0.0513158	0.965056	no	-0.382193	1.30332	no	-0.103725	1.07454	no
AMPL26302737	RRS1	RRS1_ribosome_biogenesis_regulator_homolog__S,_cerevisiae	0.116179	0.922628	no	0.042433	0.971016	no	-0.382155	1.30329	no	0.0541154	0.963185	no
AMPL14255324	C9orf89	chromosome_9_open_reading_frame_89	-0.105665	1.07599	no	-0.0825735	1.05891	no	-0.382091	1.30323	no	0.0011081	0.999232	no
AMPL30740232	PIAS4	protein_inhibitor_of_activated_STAT__4	-0.145614	1.1062	no	-0.221798	1.16619	no	-0.382072	1.30321	no	-0.035311	1.02478	no
AMPL17116073	PLEKHA7	pleckstrin_homology_domain_containing__family_A_member_7	-0.0142195	1.0099	no	0.084399	0.943177	no	-0.381938	1.30309	no	-0.165498	1.12155	no
AMPL6204990	SUPT5H	suppressor_of_Ty_5_homolog__S,_cerevisiae	-0.0983052	1.07052	no	-0.147984	1.10802	no	-0.381444	1.30265	no	-0.0588247	1.04162	no
AMPL33249673	TMEM40	transmembrane_protein_40	-0.321754	1.24985	no	-0.304039	1.2346	no	-0.381402	1.30261	no	-0.243352	1.18374	no
AMPL6901963	CDKL5	cyclin-dependent_kinase-like_5	-0.0408072	1.02869	no	-0.515565	1.42955	no	-0.381394	1.3026	no	-0.195193	1.14488	no
AMPL7500077	RNGTT	RNA_guanylyltransferase_and_5p-phosphatase	-0.149802	1.10942	no	-0.197976	1.14709	no	-0.38113	1.30236	no	-0.518922	1.43288	no
AMPL7228418	PRKRA	protein_kinase__interferon-inducible_double_stranded_RNA_dependent_activator	-0.0333253	1.02337	no	-0.154173	1.11278	no	-0.380679	1.30195	no	-0.213167	1.15923	no
AMPL10340053	E2F3	E2F_transcription_factor_3	-0.129012	1.09354	no	0.08187	0.944832	no	-0.380364	1.30167	no	-0.506253	1.42036	no
AMPL33329501	FEM1C	fem-1_homolog_c__C,_elegans	0.180226	0.882565	no	0.168276	0.889905	no	-0.379773	1.30114	no	-0.248469	1.18795	no
AMPL27205519	DDR2	discoidin_domain_receptor_tyrosine_kinase_2	0.375122	0.77104	no	-0.0716183	1.05089	no	-0.379765	1.30113	no	-0.497209	1.41148	no
AMPL1358252	PLIN2	perilipin_2	-0.211755	1.1581	no	-0.111092	1.08005	no	-0.379641	1.30102	no	-0.327191	1.25457	no
AMPL18052795	USP43	ubiquitin_specific_peptidase_43	0.0471229	0.967865	no	-0.281349	1.21533	no	-0.379393	1.30079	no	-0.817783	1.7627	no
AMPL17436819	AQP10	aquaporin_10	-0.249702	1.18896	no	-0.110014	1.07924	no	-0.379215	1.30063	no	-0.42606	1.34356	no
AMPL3111088	HN1	hematological_and_neurological_expressed_1	-0.208811	1.15574	no	-0.0382696	1.02688	no	-0.379135	1.30056	no	-0.273719	1.20892	no
AMPL7512421	GPC1	glypican_1	0.110803	0.926072	no	0.313377	0.804756	no	-0.379112	1.30054	no	-0.320165	1.24847	no
AMPL20930235	FAM195B	family_with_sequence_similarity_195__member_B	-0.226547	1.17003	no	-0.136551	1.09927	no	-0.378771	1.30023	no	-0.258092	1.1959	no
AMPL28733463	GNB2	guanine_nucleotide_binding_protein__G_protein__beta_polypeptide_2	-0.0506597	1.03574	no	0.0723397	0.951094	no	-0.378559	1.30004	no	-0.167385	1.12302	no
AMPL9475998	ATP6V0C	ATPase__H_transporting__lysosomal_16kDa__V0_subunit_c	0.00367933	0.997453	no	-0.0766812	1.05459	no	-0.378547	1.30003	no	-0.102514	1.07364	no
AMPL1601753	TNNT1	troponin_T_type_1__skeletal__slow	-0.426319	1.3438	no	-0.336887	1.26303	no	-0.378247	1.29976	no	-0.239901	1.18091	no
AMPL34069646	EPN3	epsin_3	0.0277419	0.980954	no	0.202745	0.868896	no	-0.378239	1.29975	no	-0.0233381	1.01631	no
AMPL31241631	MAP7D1	MAP7_domain_containing_1	-0.0773445	1.05507	no	-0.168283	1.12372	no	-0.378034	1.29957	no	-0.187649	1.13891	no
AMPL31581809	REXO1	REX1__RNA_exonuclease_1_homolog__S,_cerevisiae	-0.450315	1.36634	no	-0.362046	1.28525	no	-0.378024	1.29956	no	-0.200665	1.14923	no
AMPL8237435	UBE2H	ubiquitin-conjugating_enzyme_E2H	-0.235386	1.17722	no	-0.133002	1.09657	no	-0.377907	1.29946	no	-0.181675	1.1342	no
AMPL2907960	EMC6	ER_membrane_protein_complex_subunit_6	-0.00314703	1.00218	no	0.435485	0.739445	no	-0.377905	1.29945	no	-0.178076	1.13137	no
AMPL13825283	NR4A3	nuclear_receptor_subfamily_4__group_A__member_3	-0.365576	1.2884	no	-0.163143	1.11972	no	-0.377758	1.29932	no	-0.875063	1.83409	no
AMPL11042724	HIST1H3I	histone_cluster_1__H3i	0.143594	0.905261	no	-0.0442044	1.03111	no	-0.377637	1.29921	no	-0.16184	1.11871	no
AMPL21334427	MPRIP	myosin_phosphatase_Rho_interacting_protein	-0.0615709	1.0436	no	-0.21155	1.15793	no	-0.377549	1.29913	no	-0.162579	1.11929	no
AMPL34998305	UBE2O	ubiquitin-conjugating_enzyme_E2O	0.0363659	0.975108	no	-0.0144332	1.01005	no	-0.377526	1.29911	no	-0.135921	1.09879	no
AMPL35609889	C10orf35	chromosome_10_open_reading_frame_35	-0.373566	1.29555	no	-0.197865	1.147	no	-0.377461	1.29905	no	-0.203898	1.15181	no
AMPL30696379	CLN8	ceroid-lipofuscinosis__neuronal_8__epilepsy__progressive_with_mental_retardation	-0.400813	1.32025	no	-0.276279	1.21107	no	-0.377182	1.2988	no	-0.224964	1.16875	no
AMPL18718915	AP5B1	adaptor-related_protein_complex_5__beta_1_subunit	-0.135241	1.09828	no	-0.142857	1.10409	no	-0.377099	1.29873	no	-0.353193	1.27738	no
AMPL11260296	CFP	complement_factor_properdin	-0.0404089	1.02841	no	-0.0769669	1.0548	no	-0.376855	1.29851	no	0.0402425	0.972491	no
AMPL22121918	FAM83H	family_with_sequence_similarity_83__member_H	-0.0956953	1.06858	no	0.0465493	0.968249	no	-0.376825	1.29848	no	-0.173563	1.12784	no
AMPL12577988	CLTB	clathrin__light_chain_B	0.052733	0.964108	no	0.0872997	0.941283	no	-0.376821	1.29848	no	-0.253045	1.19172	no
AMPL11888017	KISS1	KiSS-1_metastasis-suppressor	-0.408826	1.32761	no	0.152929	0.899423	no	-0.376812	1.29847	no	-0.0567896	1.04015	no
AMPL27024407	SPAG5	sperm_associated_antigen_5	0.163818	0.89266	no	0.0162838	0.988776	no	-0.37677	1.29843	no	-0.0623749	1.04418	no
AMPL7160178	PPP2R2A	protein_phosphatase_2__regulatory_subunit_B__alpha	-0.27046	1.20619	no	-0.187426	1.13873	no	-0.376556	1.29824	no	-0.412474	1.33097	no
AMPL16883513	AGPAT9	1-acylglycerol-3-phosphate_O-acyltransferase_9	-0.190871	1.14145	no	0.076029	0.948665	no	-0.376458	1.29815	no	-0.290977	1.22347	no
AMPL7818250	MFNG	MFNG_O-fucosylpeptide_3-beta-N-acetylglucosaminyltransferase	0.253041	0.839126	no	-0.0254625	1.01781	no	-0.376326	1.29803	no	-0.610302	1.52658	no
AMPL19897616	SNORA5A	small_nucleolar_RNA__H_ACA_box_5A	-0.0677863	1.04811	no	-0.127818	1.09264	no	-0.376262	1.29797	no	-0.0097238	1.00676	no
AMPL28326954	SLC4A3	solute_carrier_family_4__anion_exchanger__member_3	-0.263614	1.20048	no	-0.18119	1.13382	no	-0.376201	1.29792	no	-0.306374	1.2366	no
AMPL33320746	PDXP	pyridoxal__pyridoxine__vitamin_B6__phosphatase	-0.318878	1.24736	no	-0.234027	1.17611	no	-0.376184	1.2979	no	-0.0407986	1.02868	no
AMPL10667374	LCP1	lymphocyte_cytosolic_protein_1__L-plastin	0.0104637	0.992773	no	0.100313	0.932831	no	-0.376143	1.29787	no	-0.339698	1.26549	no
AMPL25778285	UBQLN2	ubiquilin_2	-0.330415	1.25738	no	-0.228512	1.17163	no	-0.376086	1.29782	no	-0.281237	1.21524	no
AMPL24951641	KIF13B	kinesin_family_member_13B	-0.202556	1.15074	no	-0.13447	1.09769	no	-0.37596	1.2977	no	-0.202233	1.15048	no
AMPL6911430	SLC7A1	solute_carrier_family_7__cationic_amino_acid_transporter__y_system__member_1	0.0915174	0.938535	no	-0.170115	1.12515	no	-0.375791	1.29755	no	-0.0635398	1.04503	no
AMPL27141979	BRSK2	BR_serine_threonine_kinase_2	-0.132365	1.09609	no	-0.24095	1.18177	no	-0.375774	1.29754	no	-0.299763	1.23094	no
AMPL11054526	TMEM189	transmembrane_protein_189	-0.259057	1.1967	no	-0.110562	1.07965	no	-0.375603	1.29738	no	-0.326475	1.25395	no
AMPL29055264	SLC7A4	solute_carrier_family_7__member_4	-0.47233	1.38735	no	-0.270558	1.20627	no	-0.375529	1.29732	no	-0.329222	1.25634	no
AMPL10837256	PDGFB	platelet-derived_growth_factor_beta_polypeptide	-0.31984	1.24819	no	-0.646853	1.56575	no	-0.375482	1.29727	no	-0.198546	1.14754	no
AMPL10210478	SMIM6	small_integral_membrane_protein_6	0.208699	0.865317	no	0.00348788	0.997585	no	-0.375144	1.29697	no	-0.193086	1.14321	no
AMPL35655307	SELK	Selenoprotein_K_Source_UniProtKB_Swiss-Prot_Acc_Q9Y6D0	-0.190011	1.14077	no	-0.195208	1.14489	no	-0.375086	1.29692	no	-0.161123	1.11816	no
AMPL21341311	METAP1D	methionyl_aminopeptidase_type_1D__mitochondrial	-0.12452	1.09014	no	-0.00549571	1.00382	no	-0.374953	1.2968	no	0.131473	0.912899	no
AMPL27997545	XRCC1	X-ray_repair_complementing_defective_repair_in_Chinese_hamster_cells_1	-0.153734	1.11244	no	-0.192658	1.14287	no	-0.374908	1.29676	no	0.00681401	0.995288	no
AMPL32965241	GET4	golgi_to_ER_traffic_protein_4_homolog__S,_cerevisiae	-0.150424	1.1099	no	0.0132225	0.990877	no	-0.374651	1.29653	no	-0.165715	1.12172	no
AMPL25001486	CARHSP1	calcium_regulated_heat_stable_protein_1__24kDa	0.045343	0.969059	no	0.195036	0.873551	no	-0.374587	1.29647	no	-0.174024	1.1282	no
AMPL17251222	ARHGAP33	Rho_GTPase_activating_protein_33	-0.160642	1.11778	no	-0.121702	1.08802	no	-0.374441	1.29634	no	0.317796	0.802295	no
AMPL27341140	SF3A1	splicing_factor_3a__subunit_1__120kDa	-0.0863581	1.06169	no	-0.0721676	1.0513	no	-0.374362	1.29627	no	-0.0929099	1.06652	no
AMPL18117463	RAVER1	ribonucleoprotein__PTB-binding_1	0.0977535	0.934487	no	0.0222076	0.984725	no	-0.373647	1.29562	no	0.110975	0.925962	no
AMPL21700121	C15orf52	chromosome_15_open_reading_frame_52	-0.0826707	1.05898	no	-0.0204558	1.01428	no	-0.373409	1.29541	no	-0.415099	1.33339	no
AMPL15715094	DTX3	deltex_homolog_3__Drosophila	-0.0106444	1.00741	no	-0.165823	1.12181	no	-0.373198	1.29522	no	-0.175463	1.12933	no
AMPL36318463	IL22RA1	interleukin_22_receptor__alpha_1	-0.0156281	1.01089	no	0.148092	0.902443	no	-0.372852	1.29491	no	-0.0701539	1.04983	no
AMPL37625556	LOC100505912	,	-0.0152214	1.01061	no	-0.362562	1.28571	no	-0.37269	1.29476	no	-0.000146866	1.0001	no
AMPL7337703	SERPINB2	serpin_peptidase_inhibitor__clade_B__ovalbumin__member_2	-0.409595	1.32831	no	-0.0972218	1.06971	no	-0.372563	1.29465	no	-0.0651696	1.04621	no
AMPL15640731	FMNL3	formin-like_3	-0.183404	1.13556	no	-0.309178	1.239	no	-0.372371	1.29448	no	-0.274669	1.20972	no
AMPL15070795	CCDC51	coiled-coil_domain_containing_51	-0.274856	1.20987	no	-0.17767	1.13106	no	-0.37217	1.2943	no	-0.132841	1.09645	no
AMPL6835919	CA11	carbonic_anhydrase_XI	0.0465721	0.968234	no	-0.0147448	1.01027	no	-0.372077	1.29421	no	-0.245827	1.18577	no
AMPL24281935	MAPK8IP3	mitogen-activated_protein_kinase_8_interacting_protein_3	-0.102898	1.07393	no	-0.158879	1.11642	no	-0.371844	1.29401	no	-0.0512086	1.03613	no
AMPL14680274	LPPR3	hsa-mir-3187_Source_miRBase_Acc_MI0014231	-0.343338	1.26869	no	-0.125385	1.0908	no	-0.371828	1.29399	no	-0.201085	1.14956	no
AMPL9614766	HPCAL1	hippocalcin-like_1	-0.247468	1.18712	no	-0.0469756	1.0331	no	-0.371543	1.29374	no	-0.421859	1.33965	no
AMPL30927302	CYB5R4	cytochrome_b5_reductase_4	0.0571252	0.961178	no	-0.23819	1.17951	no	-0.371462	1.29366	no	-0.301727	1.23262	no
AMPL34144477	CCDC94	coiled-coil_domain_containing_94	0.00254316	0.998239	no	-0.0153711	1.01071	no	-0.371294	1.29351	no	-0.30708	1.2372	no
AMPL15430289	CYB5B	cytochrome_b5_type_B__outer_mitochondrial_membrane	0.068856	0.953394	no	-0.0298814	1.02093	no	-0.371197	1.29343	no	-0.1509	1.11026	no
AMPL3466806	AAMP	angio-associated__migratory_cell_protein	-0.106662	1.07673	no	0.0333092	0.977176	no	-0.370917	1.29317	no	-0.120126	1.08683	no
AMPL12631072	LAMB4	laminin__beta_4	-0.0837271	1.05975	no	0.16253	0.893457	no	-0.370777	1.29305	no	-0.143373	1.10448	no
AMPL27703553	SLCO2A1	solute_carrier_organic_anion_transporter_family__member_2A1	-0.0351023	1.02463	no	0.0787471	0.94688	no	-0.370743	1.29302	no	-0.576748	1.49148	no
AMPL32993917	C1orf106	chromosome_1_open_reading_frame_106	0.0210292	0.985529	no	0.0162776	0.988781	no	-0.370462	1.29277	no	-0.021364	1.01492	no
AMPL17732305	ZNF101	zinc_finger_protein_101	8.68561e-05	0.99994	no	-0.117638	1.08496	no	-0.369959	1.29232	no	-0.139603	1.1016	no
AMPL20959000	SNORA14B	small_nucleolar_RNA__H_ACA_box_14B	-0.175054	1.12901	no	0.221794	0.857498	no	-0.369852	1.29222	no	-0.617182	1.53388	no
AMPL34828541	SP1	Sp1_transcription_factor	0.00330106	0.997714	no	0.0462792	0.968431	no	-0.369844	1.29221	no	-0.226666	1.17013	no
AMPL33336445	TMPRSS4	transmembrane_protease__serine_4	-0.0481764	1.03396	no	-0.0478095	1.03369	no	-0.369843	1.29221	no	-0.176265	1.12995	no
AMPL9783320	INHBA	inhibin__beta_A	0.0116181	0.991979	no	0.512621	0.700948	no	-0.369521	1.29192	no	-0.232257	1.17467	no
AMPL25342399	HOXC11	homeobox_C11	-0.18044	1.13323	no	-0.118797	1.08583	no	-0.369218	1.29165	no	-0.180721	1.13345	no
AMPL22481869	C10orf99	chromosome_10_open_reading_frame_99	-0.443981	1.36035	no	-0.451647	1.3676	no	-0.368609	1.29111	no	-0.222838	1.16703	no
AMPL31935900	MRPL4	mitochondrial_ribosomal_protein_L4	-0.0235466	1.01646	no	0.143827	0.905115	no	-0.368591	1.29109	no	-0.216075	1.16157	no
AMPL5817290	TNF	tumor_necrosis_factor	0.402266	0.756669	no	0.544683	0.685542	no	-0.368366	1.29089	no	-0.624034	1.54118	no
AMPL9584364	SLC12A4	solute_carrier_family_12__potassium_chloride_transporter__member_4	-0.10099	1.07251	no	-0.0100009	1.00696	no	-0.368264	1.2908	no	0.0238525	0.983603	no
AMPL33613478	ZNF839	zinc_finger_protein_839	-0.257924	1.19576	no	-0.277174	1.21182	no	-0.368068	1.29062	no	-0.0819542	1.05845	no
AMPL14177048	ZBTB46	zinc_finger_and_BTB_domain_containing_46	0.100513	0.932701	no	0.231816	0.851562	no	-0.36791	1.29048	no	-0.000503537	1.00035	no
AMPL34032844	C19orf24	chromosome_19_open_reading_frame_24	-0.143216	1.10436	no	-0.118623	1.0857	no	-0.36784	1.29042	no	-0.215271	1.16092	no
AMPL7086684	KCNK5	potassium_channel__subfamily_K__member_5	-0.136178	1.09899	no	0.00549247	0.9962	no	-0.36777	1.29036	no	-0.164109	1.12047	no
AMPL8878391	PGAM1	phosphoglycerate_mutase_1__brain	0.0249695	0.982841	no	-0.033248	1.02331	no	-0.367699	1.29029	no	-0.238169	1.17949	no
AMPL19153282	FLJ23867	,	-0.36618	1.28894	no	0.0135556	0.990648	no	-0.367514	1.29013	no	-0.176687	1.13029	no
AMPL25657084	KIAA0226	KIAA0226	-0.11341	1.08178	no	-0.0354073	1.02485	no	-0.367274	1.28991	no	-0.0955321	1.06846	no
AMPL34843038	SENP5	SUMO1_sentrin_specific_peptidase_5	-0.209161	1.15602	no	-0.120237	1.08691	no	-0.367237	1.28988	no	-0.319907	1.24825	no
AMPL29144110	ARID3A	AT_rich_interactive_domain_3A__BRIGHT-like	-0.106371	1.07652	no	-0.0100236	1.00697	no	-0.367165	1.28982	no	-0.317673	1.24632	no
AMPL10677788	SLC11A2	solute_carrier_family_11__proton-coupled_divalent_metal_ion_transporter__member_2	-0.143843	1.10484	no	-0.0413822	1.0291	no	-0.367119	1.28977	no	-0.315855	1.24475	no
AMPL20461475	RPL13P5	ribosomal_protein_L13_pseudogene_5	-0.0869218	1.0621	no	-0.16981	1.12491	no	-0.367075	1.28974	no	-0.377667	1.29924	no
AMPL34898540	EPS15L1	epidermal_growth_factor_receptor_pathway_substrate_15-like_1	-0.199849	1.14858	no	-0.331996	1.25875	no	-0.367036	1.2897	no	-0.147126	1.10736	no
AMPL5655346	ELF4	E74-like_factor_4__ets_domain_transcription_factor	-0.186436	1.13795	no	0.0184023	0.987326	no	-0.366953	1.28963	no	-0.12649	1.09163	no
AMPL28126753	MMP14	matrix_metallopeptidase_14__membrane-inserted	-0.0499501	1.03523	no	-0.00730628	1.00508	no	-0.366761	1.28945	no	-0.0698998	1.04964	no
AMPL11894349	INPP1	inositol_polyphosphate-1-phosphatase	-0.0743875	1.05291	no	-0.000284202	1.0002	no	-0.36667	1.28937	no	-0.235876	1.17762	no
AMPL17892639	FRMD3	FERM_domain_containing_3	0.226109	0.854938	no	0.34006	0.790008	no	-0.366443	1.28917	no	-0.359651	1.28312	no
AMPL25228488	ZNF592	zinc_finger_protein_592	0.0238877	0.983579	no	-0.0653585	1.04634	no	-0.366309	1.28905	no	-0.133631	1.09705	no
AMPL10031149	HNRNPL	heterogeneous_nuclear_ribonucleoprotein_L	-0.0943452	1.06758	no	-0.134763	1.09791	no	-0.366281	1.28903	no	-0.256892	1.1949	no
AMPL8938511	CSNK2A1	casein_kinase_2__alpha_1_polypeptide	0.0131156	0.99095	no	0.0934618	0.937271	no	-0.366236	1.28899	no	-0.157959	1.11571	no
AMPL3445221	SLC47A2	solute_carrier_family_47__multidrug_and_toxin_extrusion__member_2	-0.0840491	1.05999	no	-0.154223	1.11282	no	-0.366189	1.28894	no	-0.12882	1.0934	no
AMPL27257297	SRSF4	serine_arginine-rich_splicing_factor_4	-0.0281663	1.01972	no	0.0153523	0.989415	no	-0.366094	1.28886	no	-0.212317	1.15855	no
AMPL34785770	RBM25	RNA_binding_motif_protein_25	0.0292501	0.97993	no	-0.0966714	1.0693	no	-0.365876	1.28866	no	-0.170882	1.12575	no
AMPL7301130	SDC4	syndecan_4	-0.136801	1.09946	no	0.205766	0.867078	no	-0.365661	1.28847	no	-0.234955	1.17687	no
AMPL31685110	CBX8	chromobox_homolog_8	-0.174013	1.12819	no	0.0922294	0.938072	no	-0.365643	1.28846	no	-0.113787	1.08206	no
AMPL31165330	KLK13	kallikrein-related_peptidase_13	-0.0155678	1.01085	no	-0.0732288	1.05207	no	-0.365459	1.28829	no	-0.321462	1.2496	no
AMPL8437699	CDA	cytidine_deaminase	0.00157471	0.998909	no	0.0368594	0.974775	no	-0.365236	1.28809	no	-0.36703	1.2897	no
AMPL1682108	RHOC	ras_homolog_family_member_C	0.0331261	0.9773	no	0.136024	0.910024	no	-0.365235	1.28809	no	-0.173965	1.12815	no
AMPL30687421	SIRT6	sirtuin_6	-0.194371	1.14423	no	-0.223127	1.16726	no	-0.365134	1.288	no	-0.291948	1.22429	no
AMPL36381728	CCSAP	centriole__cilia_and_spindle-associated_protein	-0.124823	1.09037	no	-0.254269	1.19273	no	-0.364983	1.28787	no	-0.27338	1.20864	no
AMPL14881229	SH3KBP1	SH3-domain_kinase_binding_protein_1	-0.0129581	1.00902	no	-0.128065	1.09283	no	-0.364685	1.2876	no	-0.0949433	1.06802	no
AMPL26956858	IFI16	interferon__gamma-inducible_protein_16	-0.253725	1.19228	no	-0.0686228	1.04872	no	-0.364395	1.28734	no	-0.195239	1.14491	no
AMPL5039320	MGLL	monoglyceride_lipase	-0.162386	1.11914	no	0.127342	0.915517	no	-0.364205	1.28717	no	-0.0222718	1.01556	no
AMPL34090977	OTUD7B	OTU_domain_containing_7B	-0.115965	1.0837	no	-0.202239	1.15048	no	-0.364204	1.28717	no	-0.204967	1.15266	no
AMPL12503638	PRSS3	protease__serine__3	-0.0157739	1.01099	no	0.0568261	0.961377	no	-0.364183	1.28715	no	-0.19724	1.1465	no
AMPL24382231	ENDOD1	endonuclease_domain_containing_1	0.00645276	0.995537	no	-0.0809687	1.05773	no	-0.364157	1.28713	no	-0.0614093	1.04348	no
AMPL26896345	KRT7	keratin_7	-0.297934	1.22938	no	0.0120711	0.991668	no	-0.363907	1.28691	no	-0.51379	1.4278	no
AMPL12023610	CD9	CD9_molecule	-0.053885	1.03806	no	-0.0167376	1.01167	no	-0.363889	1.28689	no	-0.216004	1.16151	no
AMPL16902878	SMOX	spermine_oxidase	-0.0777347	1.05536	no	-0.0135112	1.00941	no	-0.363636	1.28666	no	-0.206693	1.15404	no
AMPL4897028	FGGY	FGGY_carbohydrate_kinase_domain_containing	-0.317486	1.24616	no	-0.274157	1.20929	no	-0.363477	1.28652	no	-0.13538	1.09838	no
AMPL3393111	C11orf96	chromosome_11_open_reading_frame_96	0	1	no	-0.0443408	1.03121	no	-0.363356	1.28641	no	-0.0580684	1.04107	no
AMPL8967197	HSPB1	heat_shock_27kDa_protein_1	0.099987	0.933041	no	0.33808	0.791093	no	-0.363355	1.28641	no	-0.24212	1.18273	no
AMPL9555736	PGC	progastricsin__pepsinogen_C	0.142836	0.905737	no	0.130068	0.913788	no	-0.363212	1.28629	no	-0.539451	1.45342	no
AMPL29179899	RAB11B	RAB11B__member_RAS_oncogene_family	-0.10931	1.07871	no	-0.117447	1.08481	no	-0.362751	1.28588	no	-0.0287754	1.02015	no
AMPL27854836	DCAF5	DDB1_and_CUL4_associated_factor_5	-0.132968	1.09655	no	-0.0804828	1.05737	no	-0.362737	1.28586	no	-0.0365324	1.02565	no
AMPL4107999	COL17A1	collagen__type_XVII__alpha_1	-0.345546	1.27063	no	-0.142863	1.10409	no	-0.362592	1.28573	no	-0.0624709	1.04425	no
AMPL37070802	ZNF410	zinc_finger_protein_410	-0.165133	1.12127	no	-0.14124	1.10285	no	-0.362082	1.28528	no	-0.260229	1.19767	no
AMPL9658366	ARF4	ADP-ribosylation_factor_4	-0.295576	1.22737	no	-0.251902	1.19078	no	-0.362071	1.28527	no	-0.180564	1.13333	no
AMPL27933811	PTTG1IP	pituitary_tumor-transforming_1_interacting_protein	0.162854	0.893256	no	0.141263	0.906725	no	-0.362044	1.28525	no	-0.0957676	1.06863	no
AMPL29107577	CDYL	chromodomain_protein__Y-like	-0.128007	1.09278	no	-0.13623	1.09903	no	-0.361848	1.28507	no	-0.357504	1.28121	no
AMPL15892862	TUBB2B	tubulin__beta_2B_class_IIb	0.0416402	0.97155	no	0.131773	0.912709	no	-0.361803	1.28503	no	-0.409424	1.32816	no
AMPL12114372	DKK1	dickkopf_WNT_signaling_pathway_inhibitor_1	0.0484174	0.966997	no	0.194042	0.874153	no	-0.361645	1.28489	no	-0.349486	1.27411	no
AMPL25115641	RFTN1	raftlin__lipid_raft_linker_1	-0.105054	1.07553	no	0.549352	0.683327	no	-0.361485	1.28475	no	-0.0196889	1.01374	no
AMPL34868953	IKZF4	IKAROS_family_zinc_finger_4__Eos	0.197659	0.871964	no	-0.00793352	1.00551	no	-0.361403	1.28467	no	-0.548546	1.46261	no
AMPL15180472	BRSK1	BR_serine_threonine_kinase_1	-0.243259	1.18366	no	0.115755	0.922899	no	-0.36132	1.2846	no	-0.446571	1.3628	no
AMPL12744215	FICD	FIC_domain_containing	-0.0428124	1.03012	no	0.0442181	0.969815	no	-0.360664	1.28402	no	0.359481	0.779445	no
AMPL9620708	THRA	thyroid_hormone_receptor__alpha	0.00533981	0.996306	no	-0.118416	1.08554	no	-0.360565	1.28393	no	0.150725	0.900798	no
AMPL37262232	PLEKHG2	pleckstrin_homology_domain_containing__family_G__with_RhoGef_domain__member_2	-0.171306	1.12608	no	-0.136547	1.09927	no	-0.360195	1.2836	no	-0.353921	1.27803	no
AMPL22073486	ZNF710	zinc_finger_protein_710	0.135256	0.910508	no	-0.15022	1.10974	no	-0.360112	1.28353	no	-0.306831	1.23699	no
AMPL20908868	PSIMCT-1	,	-0.150971	1.11032	no	-0.152641	1.1116	no	-0.360052	1.28347	no	-0.0756152	1.05381	no
AMPL15628522	GATS	,GATS__stromal_antigen_3_opposite_strand	-0.0921367	1.06595	no	0.159664	0.895234	no	-0.360043	1.28346	no	-0.278024	1.21253	no
AMPL27068065	PHF2	PHD_finger_protein_2	0.0712069	0.951841	no	0.0552469	0.96243	no	-0.359858	1.2833	no	-0.0921754	1.06598	no
AMPL25332281	ARHGEF16	Rho_guanine_nucleotide_exchange_factor__GEF__16	-0.180995	1.13367	no	-0.00583764	1.00405	no	-0.35975	1.2832	no	-0.264348	1.20109	no
AMPL34706372	MAPK1IP1L	mitogen-activated_protein_kinase_1_interacting_protein_1-like	-0.177353	1.13081	no	0.00224665	0.998444	no	-0.359369	1.28286	no	-0.270827	1.2065	no
AMPL17933685	RUNDC1	RUN_domain_containing_1	-0.179545	1.13253	no	-0.123365	1.08927	no	-0.35917	1.28269	no	-0.214105	1.15998	no
AMPL7286866	SEMA4A	sema_domain__immunoglobulin_domain__Ig__transmembrane_domain__TM__and_short_cytoplasmic_domain__semaphorin__4A	-0.387076	1.30774	no	-0.0198503	1.01385	no	-0.359118	1.28264	no	-0.224025	1.16799	no
AMPL7139620	STC1	stanniocalcin_1	-0.383339	1.30436	no	-0.302502	1.23328	no	-0.359106	1.28263	no	-0.420141	1.33806	no
AMPL2490379	SLC25A39	solute_carrier_family_25__member_39	-0.0170929	1.01192	no	0.00908386	0.993723	no	-0.358998	1.28253	no	0.0024295	0.998317	no
AMPL34614211	SDR42E1	short_chain_dehydrogenase_reductase_family_42E__member_1	-0.162008	1.11884	no	-0.319027	1.24749	no	-0.358578	1.28216	no	-0.190361	1.14105	no
AMPL17722916	SLC2A14	solute_carrier_family_2__facilitated_glucose_transporter__member_14	0.00833434	0.99424	no	0.537133	0.689139	no	-0.358555	1.28214	no	-0.358099	1.28174	no
AMPL18634098	RTN4RL2	reticulon_4_receptor-like_2	-0.0362939	1.02548	no	0.237888	0.847986	no	-0.358538	1.28213	no	-0.254602	1.19301	no
AMPL839469	DNM2	dynamin_2	-0.0046074	1.0032	no	-0.147366	1.10755	no	-0.358404	1.28201	no	-0.276949	1.21163	no
AMPL27399571	PDLIM5	PDZ_and_LIM_domain_5	-0.00991382	1.0069	no	-0.0376493	1.02644	no	-0.358238	1.28186	no	-0.251222	1.19021	no
AMPL34719295	UBE2E2	ubiquitin-conjugating_enzyme_E2E_2	-0.00642543	1.00446	no	0.134857	0.91076	no	-0.357806	1.28148	no	-0.336045	1.26229	no
AMPL15124928	STEAP4	STEAP_family_member_4	-0.15593	1.11414	no	0.123125	0.918197	no	-0.357758	1.28143	no	-0.134044	1.09737	no
AMPL31629058	THUMPD1	THUMP_domain_containing_1	-0.134307	1.09757	no	-0.356407	1.28023	no	-0.356972	1.28074	no	-0.0262455	1.01836	no
AMPL27261406	LAMC2	laminin__gamma_2	-0.0111211	1.00774	no	0.227797	0.853938	no	-0.35687	1.28064	no	-0.135693	1.09862	no
AMPL20383401	LINC00152	long_intergenic_non-protein_coding_RNA_152	0.182586	0.881122	no	-0.0545016	1.0385	no	-0.356799	1.28058	no	0.0573051	0.961058	no
AMPL14627231	DHDDS	dehydrodolichyl_diphosphate_synthase	-0.215976	1.16149	no	-0.20436	1.15218	no	-0.356701	1.28049	no	-0.0345721	1.02425	no
AMPL28329535	OAS3	2p-5p-oligoadenylate_synthetase_3__100kDa	-0.230587	1.17331	no	-0.216362	1.1618	no	-0.356496	1.28031	no	0.134375	0.911064	no
AMPL6929139	RNF138	ring_finger_protein_138__E3_ubiquitin_protein_ligase	-0.135736	1.09865	no	-0.288927	1.22173	no	-0.356301	1.28014	no	-0.2557	1.19391	no
AMPL35565979	PHRF1	PHD_and_ring_finger_domains_1	0.217151	0.860263	no	0.0401327	0.972565	no	-0.356217	1.28006	no	-0.110813	1.07984	no
AMPL14223263	RNF208	ring_finger_protein_208	0.0146804	0.989876	no	0.0262592	0.981963	no	-0.356206	1.28006	no	-0.185546	1.13725	no
AMPL3956104	CLK3	CDC-like_kinase_3	-0.287876	1.22084	no	-0.105371	1.07577	no	-0.355938	1.27982	no	-0.44649	1.36272	no
AMPL14455730	SESN2	sestrin_2	-0.416916	1.33507	no	-0.170552	1.12549	no	-0.355551	1.27947	no	-0.109812	1.07909	no
AMPL30093095	ONECUT1	one_cut_homeobox_1	-0.263929	1.20074	no	-0.105647	1.07598	no	-0.355536	1.27946	no	-0.0724297	1.05149	no
AMPL8625535	C6orf132	chromosome_6_open_reading_frame_132	0.12784	0.915201	no	0.146486	0.903448	no	-0.355475	1.27941	no	-0.0876946	1.06267	no
AMPL19166858	FOXO3B	forkhead_box_O3B_pseudogene	-0.124009	1.08976	no	0.0275229	0.981103	no	-0.355341	1.27929	no	-0.392103	1.3123	no
AMPL28391126	PDLIM7	PDZ_and_LIM_domain_7__enigma	-0.271753	1.20727	no	-0.281635	1.21557	no	-0.355205	1.27917	no	-0.0418372	1.02942	no
AMPL27033435	PPP2R5B	protein_phosphatase_2__regulatory_subunit_Bp__beta	-0.335034	1.26141	no	-0.376734	1.2984	no	-0.355072	1.27905	no	-0.313256	1.24251	no
AMPL14270907	RNF26	ring_finger_protein_26	-0.0370686	1.02603	no	0.0386975	0.973533	no	-0.35467	1.27869	no	0.0722602	0.951147	no
AMPL30640065	PEX26	peroxisomal_biogenesis_factor_26	0.000683157	0.999527	no	0.0178143	0.987728	no	-0.354656	1.27868	no	-0.243919	1.18421	no
AMPL30813777	RNF114	ring_finger_protein_114	0.0327368	0.977564	no	0.114932	0.923426	no	-0.354634	1.27866	no	-0.242311	1.18289	no
AMPL4588361	KIAA0895L	KIAA0895-like	0.0289183	0.980155	no	-0.402216	1.32154	no	-0.354238	1.27831	no	-0.338833	1.26473	no
AMPL10356097	FAM59B	,	-0.289983	1.22263	no	-0.258979	1.19663	no	-0.354212	1.27829	no	0.0689906	0.953305	no
AMPL26903749	WDR46	WD_repeat_domain_46	-0.325323	1.25294	no	-0.202049	1.15033	no	-0.353907	1.27802	no	-0.329673	1.25673	no
AMPL4318160	TTC28	tetratricopeptide_repeat_domain_28	0.0373576	0.974438	no	0.251129	0.840239	no	-0.353719	1.27785	no	0.217565	0.860016	no
AMPL15949395	PHF13	PHD_finger_protein_13	-0.102826	1.07387	no	0.0905814	0.939144	no	-0.353482	1.27764	no	-0.396437	1.31625	no
AMPL14768623	KRTAP3-1	keratin_associated_protein_3-1	-0.162182	1.11898	no	0.0909953	0.938875	no	-0.353416	1.27758	no	-0.436001	1.35285	no
AMPL16192205	MAGED4B	melanoma_antigen_family_D__4B	-0.324461	1.2522	no	-0.44776	1.36392	no	-0.353081	1.27729	no	-0.404446	1.32358	no
AMPL24908917	NOS1AP	nitric_oxide_synthase_1__neuronal__adaptor_protein	0.134486	0.910994	no	-0.119236	1.08616	no	-0.35295	1.27717	no	0.0382435	0.97384	no
AMPL20987577	AKR7A2P1	aldo-keto_reductase_family_7__member_A2_pseudogene_1	-0.291382	1.22381	no	-0.229968	1.17281	no	-0.352809	1.27704	no	-0.779861	1.71697	no
AMPL35855845	CXorf38	chromosome_X_open_reading_frame_38	-0.0198422	1.01385	no	-0.0794968	1.05665	no	-0.352632	1.27689	no	-0.465791	1.38107	no
AMPL7809481	KIAA1549	KIAA1549	0.0804322	0.945774	no	-0.11484	1.08285	no	-0.352321	1.27661	no	-0.0855838	1.06112	no
AMPL27344967	CRABP1	cellular_retinoic_acid_binding_protein_1	0.262882	0.833421	no	-0.357188	1.28093	no	-0.352289	1.27658	no	0.0551974	0.962463	no
AMPL4252032	GIPR	gastric_inhibitory_polypeptide_receptor	-0.259536	1.19709	no	-0.283494	1.21714	no	-0.352206	1.27651	no	-0.165629	1.12166	no
AMPL21328427	ENTPD2	ectonucleoside_triphosphate_diphosphohydrolase_2	-0.0508081	1.03584	no	-0.0587466	1.04156	no	-0.35208	1.2764	no	-0.243226	1.18364	no
AMPL36635229	PTBP2	polypyrimidine_tract_binding_protein_2	-0.369575	1.29197	no	-0.0412616	1.02901	no	-0.352052	1.27637	no	-0.424151	1.34178	no
AMPL14781569	NDEL1	nudE_neurodevelopment_protein_1-like_1	-0.0749335	1.05331	no	-0.00324064	1.00225	no	-0.351952	1.27629	no	-0.601036	1.51681	no
AMPL18502005	LSM11	LSM11__U7_small_nuclear_RNA_associated	0.142663	0.905846	no	-0.30432	1.23484	no	-0.351697	1.27606	no	-0.0579869	1.04101	no
AMPL32352824	PNO1	partner_of_NOB1_homolog__S,_cerevisiae	-0.220931	1.16549	no	-0.377359	1.29896	no	-0.35166	1.27603	no	-0.10435	1.07501	no
AMPL2247751	CYP4A11	cytochrome_P450__family_4__subfamily_A__polypeptide_11	0.0447735	0.969442	no	-0.109034	1.07851	no	-0.35162	1.27599	no	-0.287062	1.22015	no
AMPL8914297	KDSR	3-ketodihydrosphingosine_reductase	0.0066592	0.995395	no	0.143405	0.90538	no	-0.351553	1.27593	no	-0.075733	1.0539	no
AMPL27874795	CREB3	cAMP_responsive_element_binding_protein_3	-0.0490187	1.03456	no	-0.0733737	1.05217	no	-0.351119	1.27555	no	-0.254137	1.19262	no
AMPL2289385	ADRA1D	adrenoceptor_alpha_1D	0.0727627	0.950815	no	0.255224	0.837857	no	-0.351067	1.2755	no	-0.195193	1.14488	no
AMPL3905892	ATXN1L	ataxin_1-like	-0.0740995	1.0527	no	-0.100404	1.07207	no	-0.351067	1.2755	no	-0.134505	1.09772	no
AMPL3774850	SPAG9	sperm_associated_antigen_9	-0.134499	1.09771	no	-0.0814126	1.05805	no	-0.351036	1.27548	no	-0.309078	1.23892	no
AMPL30112988	TNK1	tyrosine_kinase__non-receptor__1	-0.0527137	1.03721	no	0.0341013	0.97664	no	-0.350962	1.27541	no	0.0573915	0.961	no
AMPL25002420	EXOSC2	exosome_component_2	-0.298115	1.22954	no	-0.147318	1.10751	no	-0.350696	1.27518	no	-0.299666	1.23086	no
AMPL34734856	ZNF627	zinc_finger_protein_627	-0.238286	1.17959	no	-0.400999	1.32042	no	-0.350643	1.27513	no	-0.123875	1.08966	no
AMPL31630769	AMBRA1	autophagy_beclin-1_regulator_1	-0.106282	1.07645	no	-0.0083104	1.00578	no	-0.35058	1.27507	no	-0.0495895	1.03497	no
AMPL35379925	RNF185	ring_finger_protein_185	-0.0188454	1.01315	no	0.133676	0.911506	no	-0.35054	1.27504	no	-0.275364	1.2103	no
AMPL15976614	PUF60	poly-U_binding_splicing_factor_60KDa	-0.0246832	1.01726	no	-0.028524	1.01997	no	-0.350477	1.27498	no	-0.114766	1.0828	no
AMPL10007442	BMP6	bone_morphogenetic_protein_6	-0.428421	1.34576	no	-0.460538	1.37605	no	-0.350437	1.27495	no	-0.180673	1.13341	no
AMPL18591055	COL27A1	collagen__type_XXVII__alpha_1	-0.159941	1.11724	no	-0.292569	1.22482	no	-0.350128	1.27467	no	-0.147193	1.10741	no
AMPL28264052	DDX21	DEAD__Asp-Glu-Ala-Asp__box_helicase_21	-0.0835429	1.05962	no	-0.00522827	1.00363	no	-0.350004	1.27456	no	-0.252614	1.19136	no
AMPL36826240	WDR25	WD_repeat_domain_25	0.276638	0.825513	no	0.4246	0.745045	no	-0.349934	1.2745	no	-0.702501	1.62732	no
AMPL32176289	FBXL8	F-box_and_leucine-rich_repeat_protein_8	0.124958	0.917031	no	-0.139907	1.10183	no	-0.349762	1.27435	no	-0.155199	1.11358	no
AMPL13092383	EHD1	EH-domain_containing_1	-0.185985	1.13759	no	-0.125128	1.0906	no	-0.34947	1.27409	no	-0.0250162	1.01749	no
AMPL10772265	RHOG	ras_homolog_family_member_G	-0.205035	1.15271	no	-0.410767	1.32939	no	-0.348816	1.27352	no	-0.253399	1.19201	no
AMPL7767571	MSLN	mesothelin	-0.312381	1.24176	no	-0.176836	1.1304	no	-0.348791	1.27349	no	-0.131218	1.09522	no
AMPL4714316	SPNS2	spinster_homolog_2__Drosophila	-0.514482	1.42848	no	0.0866606	0.9417	no	-0.348707	1.27342	no	-0.304613	1.23509	no
AMPL34348060	EFCAB13	EF-hand_calcium_binding_domain_13	-0.00886393	1.00616	no	-0.136419	1.09917	no	-0.348593	1.27332	no	-0.171662	1.12636	no
AMPL30093800	FARSA	phenylalanyl-tRNA_synthetase__alpha_subunit	-0.0951268	1.06816	no	-0.0216112	1.01509	no	-0.348508	1.27324	no	-0.145042	1.10576	no
AMPL11711773	CDKN2D	cyclin-dependent_kinase_inhibitor_2D__p19__inhibits_CDK4	0.166734	0.890857	no	0.0795648	0.946343	no	-0.348461	1.2732	no	-0.212716	1.15887	no
AMPL16631231	EFCAB4A	EF-hand_calcium_binding_domain_4A	-0.0669092	1.04747	no	0.109157	0.92713	no	-0.348241	1.27301	no	-0.275291	1.21024	no
AMPL21877465	ZNF326	zinc_finger_protein_326	-0.0578447	1.04091	no	-0.122874	1.0889	no	-0.348149	1.27293	no	-0.139018	1.10116	no
AMPL513992	BIRC5	baculoviral_IAP_repeat_containing_5	-0.329053	1.25619	no	-0.205678	1.15323	no	-0.348144	1.27292	no	-0.0806269	1.05748	no
AMPL739236	TCEAL1	transcription_elongation_factor_A__SII_-like_1	0.0110303	0.992384	no	-0.400643	1.3201	no	-0.348071	1.27286	no	-0.323002	1.25093	no
AMPL24961142	ANKLE2	ankyrin_repeat_and_LEM_domain_containing_2	-0.0198473	1.01385	no	0.0315238	0.978386	no	-0.34805	1.27284	no	-0.181187	1.13382	no
AMPL28967966	PCBP1	poly_rC__binding_protein_1	0.0161814	0.988847	no	0.0892654	0.940001	no	-0.347902	1.27271	no	-0.329302	1.25641	no
AMPL15637799	GATC	glutamyl-tRNA_Gln__amidotransferase__subunit_C	0.05249	0.964271	no	-0.0213353	1.0149	no	-0.347686	1.27252	no	-0.110113	1.07931	no
AMPL31996141	KLHDC4	kelch_domain_containing_4	-0.166647	1.12245	no	-0.134945	1.09805	no	-0.346842	1.27177	no	-0.115645	1.08346	no
AMPL27881351	ENTPD4	ectonucleoside_triphosphate_diphosphohydrolase_4	-0.104045	1.07478	no	-0.072051	1.05121	no	-0.346653	1.27161	no	-0.0688624	1.04889	no
AMPL37141407	ZBTB4	zinc_finger_and_BTB_domain_containing_4	-0.0236233	1.01651	no	0.0302437	0.979255	no	-0.346535	1.2715	no	-0.187054	1.13844	no
AMPL30901186	MIER2	mesoderm_induction_early_response_1__family_member_2	-0.0275832	1.0193	no	-0.0958658	1.06871	no	-0.34634	1.27133	no	-0.0911814	1.06524	no
AMPL34243455	SLC43A2	solute_carrier_family_43__amino_acid_system_L_transporter__member_2	-0.0997923	1.07162	no	-0.203055	1.15113	no	-0.346211	1.27122	no	-0.220342	1.16501	no
AMPL1697744	ARHGAP32	Rho_GTPase_activating_protein_32	0.0759832	0.948695	no	-0.0260224	1.0182	no	-0.346164	1.27118	no	-0.29796	1.2294	no
AMPL7058780	PIGA	phosphatidylinositol_glycan_anchor_biosynthesis__class_A	0.0324233	0.977777	no	0.0383624	0.97376	no	-0.346064	1.27109	no	-0.472307	1.38733	no
AMPL32557192	HCFC1R1	host_cell_factor_C1_regulator_1__XPO1_dependent	0.0713751	0.95173	no	0.04381	0.97009	no	-0.346046	1.27107	no	-0.300647	1.2317	no
AMPL12395174	PKP3	plakophilin_3	-0.162861	1.11951	no	-0.180123	1.13298	no	-0.34602	1.27105	no	0.0068701	0.995249	no
AMPL13585464	CBLC	Cbl_proto-oncogene_C__E3_ubiquitin_protein_ligase	-0.253289	1.19192	no	-0.206972	1.15426	no	-0.345961	1.271	no	-0.11674	1.08428	no
AMPL21751871	ANKRD13D	ankyrin_repeat_domain_13_family__member_D	-0.0484719	1.03417	no	0.0310413	0.978714	no	-0.345748	1.27081	no	-0.641545	1.56	no
AMPL21798682	C2CD4A	C2_calcium-dependent_domain_containing_4A	0.0903806	0.939275	no	-0.435624	1.3525	no	-0.345496	1.27059	no	-0.312085	1.2415	no
AMPL32336947	NDRG4	NDRG_family_member_4	0.0994902	0.933363	no	-0.137422	1.09994	no	-0.345366	1.27047	no	-0.445726	1.362	no
AMPL8555626	KHSRP	KH-type_splicing_regulatory_protein	0.03263	0.977636	no	0.00186128	0.998711	no	-0.345336	1.27045	no	-0.0487732	1.03438	no
AMPL25983538	ZNF292	zinc_finger_protein_292	-0.163014	1.11962	no	-0.181325	1.13392	no	-0.345136	1.27027	no	-0.41684	1.335	no
AMPL7836640	PTMA	prothymosin__alpha	0.16661	0.890934	no	0.0409892	0.971988	no	-0.344987	1.27014	no	-0.0775806	1.05525	no
AMPL12582319	SLC19A2	solute_carrier_family_19__thiamine_transporter__member_2	-0.114796	1.08282	no	0.153186	0.899262	no	-0.344498	1.26971	no	-0.659153	1.57916	no
AMPL9660063	ARCN1	archain_1	-0.169743	1.12486	no	-0.0536822	1.03791	no	-0.344423	1.26964	no	-0.115853	1.08362	no
AMPL21221366	SNORA74A	small_nucleolar_RNA__H_ACA_box_74A	-0.244907	1.18502	no	-0.0869429	1.06212	no	-0.344366	1.26959	no	-0.459445	1.37501	no
AMPL19805538	SNORA14A	small_nucleolar_RNA__H_ACA_box_14A	0.100394	0.932778	no	0.509877	0.702282	no	-0.344119	1.26938	no	0.0160169	0.988959	no
AMPL25082376	PPP2R1A	protein_phosphatase_2__regulatory_subunit_A__alpha	0.000978478	0.999322	no	0.100504	0.932707	no	-0.34372	1.26902	no	-0.155499	1.11381	no
AMPL406115	IFIT3	interferon-induced_protein_with_tetratricopeptide_repeats_3	-0.13413	1.09743	no	-0.132119	1.0959	no	-0.343718	1.26902	no	0.152871	0.899459	no
AMPL37647145	LOC100505738	,	-0.123641	1.08948	no	-0.108652	1.07822	no	-0.343604	1.26892	no	-0.34971	1.2743	no
AMPL4530515	PWWP2A	PWWP_domain_containing_2A	-0.256346	1.19445	no	-0.270803	1.20648	no	-0.34349	1.26882	no	-0.262961	1.19994	no
AMPL33262156	CYTH1	cytohesin_1	0.0628167	0.957393	no	0.14704	0.903101	no	-0.343377	1.26872	no	-0.348197	1.27297	no
AMPL30280257	UBE2L6	ubiquitin-conjugating_enzyme_E2L_6	0.0704694	0.952328	no	0.3304	0.795316	no	-0.343374	1.26872	no	-0.174911	1.12889	no
AMPL11731762	GNRH2	gonadotropin-releasing_hormone_2	-0.481843	1.39653	no	-0.293833	1.22589	no	-0.343357	1.26871	no	-0.370075	1.29242	no
AMPL20682491	GRHL3	grainyhead-like_3__Drosophila	0.0946216	0.936518	no	0.0536705	0.963482	no	-0.343344	1.26869	no	-0.570737	1.48528	no
AMPL31232370	CRNKL1	crooked_neck_pre-mRNA_splicing_factor_1	0.198027	0.871742	no	-0.120467	1.08709	no	-0.343175	1.26855	no	-0.149818	1.10943	no
AMPL16793420	RNASE7	ribonuclease__RNase_A_family__7	0.0686554	0.953526	no	0.0222486	0.984697	no	-0.343011	1.2684	no	0.0435642	0.970255	no
AMPL6251216	BSCL2	Berardinelli-Seip_congenital_lipodystrophy_2__seipin	0.237425	0.848258	no	0.206059	0.866902	no	-0.342905	1.26831	no	-0.0253668	1.01774	no
AMPL20206295	UCA1	urothelial_cancer_associated_1__non-protein_coding	0.0629484	0.957306	no	0.206667	0.866537	no	-0.342897	1.2683	no	-0.290761	1.22329	no
AMPL17540119	MEIS2	Meis_homeobox_2	-0.161324	1.11831	no	0.0589894	0.959936	no	-0.342883	1.26829	no	-0.399232	1.31881	no
AMPL3632367	CCDC159	coiled-coil_domain_containing_159	-0.00135498	1.00094	no	0.105458	0.92951	no	-0.342802	1.26822	no	-0.218884	1.16383	no
AMPL11158154	LTBR	lymphotoxin_beta_receptor__TNFR_superfamily__member_3	-0.119399	1.08628	no	-0.00987546	1.00687	no	-0.342791	1.26821	no	-0.23263	1.17497	no
AMPL27253546	SLC1A5	solute_carrier_family_1__neutral_amino_acid_transporter__member_5	-0.0571596	1.04042	no	-0.0730452	1.05193	no	-0.342427	1.26789	no	-0.0273065	1.01911	no
AMPL21733363	ATF4	activating_transcription_factor_4	-0.0372133	1.02613	no	-0.0184747	1.01289	no	-0.342383	1.26785	no	-0.0813803	1.05803	no
AMPL14702568	KCTD10	potassium_channel_tetramerization_domain_containing_10	-0.227523	1.17082	no	-0.156621	1.11467	no	-0.342327	1.2678	no	-0.219866	1.16463	no
AMPL12767408	PPP2R3B	protein_phosphatase_2__regulatory_subunit_Bpp__beta	0.154789	0.898264	no	-0.0604158	1.04277	no	-0.342295	1.26777	no	0.153271	0.899209	no
AMPL9459928	GTF2E2	general_transcription_factor_IIE__polypeptide_2__beta_34kDa	0.00794327	0.994509	no	-0.201364	1.14978	no	-0.341669	1.26722	no	-0.428848	1.34616	no
AMPL34841653	MBOAT7	membrane_bound_O-acyltransferase_domain_containing_7	-0.0447999	1.03154	no	0.148175	0.902391	no	-0.341657	1.26721	no	-0.107724	1.07753	no
AMPL5378296	ANXA13	annexin_A13	0.0904436	0.939234	no	-0.0475775	1.03353	no	-0.3414	1.26699	no	-0.123019	1.08901	no
AMPL14748048	PDZD4	PDZ_domain_containing_4	0.377879	0.769568	no	-0.025108	1.01756	no	-0.341126	1.26674	no	-0.125829	1.09113	no
AMPL13070706	PGLS	6-phosphogluconolactonase	-0.179576	1.13255	no	-0.318282	1.24684	no	-0.341023	1.26665	no	-0.123934	1.0897	no
AMPL3557193	GSTT2	glutathione_S-transferase_theta_2	0.170141	0.888756	no	-0.148434	1.10837	no	-0.340991	1.26663	no	-0.176188	1.12989	no
AMPL30879863	HEG1	heart_development_protein_with_EGF-like_domains_1	-0.0367316	1.02579	no	-0.0643247	1.0456	no	-0.340985	1.26662	no	-0.285568	1.21889	no
AMPL20372626	FAM225A	family_with_sequence_similarity_225__member_A__non-protein_coding	0.114864	0.923469	no	-0.0389858	1.02739	no	-0.340947	1.26659	no	-0.0636134	1.04508	no
AMPL22292975	BOLL	boule-like_RNA-binding_protein	0	1	no	0	1	no	-0.340947	1.26659	no	0	1	no
AMPL4282265	METTL24	methyltransferase_like_24	0	1	no	0	1	no	-0.340947	1.26659	no	0	1	no
AMPL32812171	FNDC8	fibronectin_type_III_domain_containing_8	0	1	no	0	1	no	-0.340947	1.26659	no	0	1	no
AMPL2042148	OR51G2	olfactory_receptor__family_51__subfamily_G__member_2	-0.00241024	1.00167	no	-0.237142	1.17866	no	-0.340947	1.26659	no	0	1	no
AMPL30918842	NOP16	NOP16_nucleolar_protein	-0.137659	1.10012	no	-0.0563353	1.03982	no	-0.340668	1.26634	no	-0.118546	1.08564	no
AMPL27731761	BCL10	B-cell_CLL_lymphoma_10	-0.260831	1.19817	no	-0.0610213	1.0432	no	-0.339954	1.26572	no	-0.585026	1.50007	no
AMPL20289605	SNORA50	small_nucleolar_RNA__H_ACA_box_50	-0.368315	1.29084	no	-0.336017	1.26227	no	-0.339859	1.26563	no	-0.054778	1.0387	no
AMPL17685247	MOB3A	MOB_kinase_activator_3A	0.201516	0.869636	no	-0.0698359	1.0496	no	-0.339775	1.26556	no	-0.263458	1.20035	no
AMPL21152750	ZNF525	zinc_finger_protein_525	0.230802	0.852161	no	-0.183273	1.13546	no	-0.3397	1.26549	no	-0.571866	1.48644	no
AMPL5038575	PROC	protein_C__inactivator_of_coagulation_factors_Va_and_VIIIa	-0.335888	1.26215	no	-0.317092	1.24582	no	-0.339614	1.26542	no	-0.229099	1.1721	no
AMPL4926700	HTR1D	5-hydroxytryptamine__serotonin__receptor_1D__G_protein-coupled	0.322279	0.799805	no	0.086152	0.942032	no	-0.339167	1.26503	no	-0.0890519	1.06367	no
AMPL16088696	BSND	Bartter_syndrome__infantile__with_sensorineural_deafness__Barttin	-0.0185375	1.01293	no	0.0793456	0.946487	no	-0.339117	1.26498	no	-0.0538933	1.03806	no
AMPL33283402	MAPK8IP2	mitogen-activated_protein_kinase_8_interacting_protein_2	-0.0874466	1.06249	no	-0.418282	1.33634	no	-0.339072	1.26494	no	-0.350223	1.27476	no
AMPL5276008	ZNF433	zinc_finger_protein_433	-0.0990984	1.0711	no	-0.365628	1.28844	no	-0.338953	1.26484	no	-0.540622	1.4546	no
AMPL34995076	SCEL	sciellin	0.208726	0.865301	no	0.213822	0.86225	no	-0.338885	1.26478	no	-0.401108	1.32052	no
AMPL14557616	ARPC5L	actin_related_protein_2_3_complex__subunit_5-like	-0.0663989	1.0471	no	-0.184766	1.13663	no	-0.338884	1.26478	no	0.00352425	0.99756	no
AMPL1177586	TRAF5	TNF_receptor-associated_factor_5	-0.102852	1.07389	no	0.0582027	0.96046	no	-0.338614	1.26454	no	-0.0113346	1.00789	no
AMPL17911027	FHDC1	FH2_domain_containing_1	-0.0272444	1.01906	no	0.0807366	0.945575	no	-0.338552	1.26449	no	-0.0841571	1.06007	no
AMPL13053003	VPS4A	vacuolar_protein_sorting_4_homolog_A__S,_cerevisiae	-0.355881	1.27977	no	-0.350898	1.27535	no	-0.338464	1.26441	no	-0.0835915	1.05965	no
AMPL1296023	LIG1	ligase_I__DNA__ATP-dependent	-0.291497	1.22391	no	-0.276305	1.21109	no	-0.338394	1.26435	no	-0.206946	1.15424	no
AMPL28861185	HAX1	HCLS1_associated_protein_X-1	0.0695265	0.952951	no	0.076825	0.948142	no	-0.338372	1.26433	no	-0.197905	1.14703	no
AMPL13886042	ISG20L2	interferon_stimulated_exonuclease_gene_20kDa-like_2	-0.273251	1.20853	no	-0.017852	1.01245	no	-0.338235	1.26421	no	-0.182437	1.1348	no
AMPL34320974	CCDC43	coiled-coil_domain_containing_43	0.0416823	0.971521	no	0.0759051	0.948747	no	-0.338019	1.26402	no	-0.282822	1.21657	no
AMPL26641040	JOSD1	Josephin_domain_containing_1	-0.181646	1.13418	no	0.0118332	0.991831	no	-0.337989	1.26399	no	-0.175383	1.12926	no
AMPL30524715	LSM7	LSM7_homolog__U6_small_nuclear_RNA_associated__S,_cerevisiae	-0.152015	1.11112	no	-0.100553	1.07218	no	-0.337955	1.26396	no	-0.107086	1.07705	no
AMPL22097316	SNORA68	small_nucleolar_RNA__H_ACA_box_68	-0.290004	1.22264	no	-0.241595	1.1823	no	-0.337874	1.26389	no	-0.101879	1.07317	no
AMPL34569646	BRD8	bromodomain_containing_8	0.0325448	0.977694	no	0.0325448	0.977694	no	-0.337795	1.26382	no	-0.00481598	1.00334	no
AMPL7052014	PPBP	pro-platelet_basic_protein__chemokine__C-X-C_motif__ligand_7	-0.182078	1.13452	no	0.326342	0.797556	no	-0.3377	1.26374	no	0.315299	0.803684	no
AMPL30991347	CYTH2	cytohesin_2	-0.111486	1.08034	no	0.0703281	0.952421	no	-0.337608	1.26366	no	-0.178157	1.13144	no
AMPL28102172	VAT1	vesicle_amine_transport_1	-0.0392409	1.02757	no	-0.0761147	1.05418	no	-0.33755	1.26361	no	-0.184432	1.13637	no
AMPL1652091	ANXA1	annexin_A1	-0.299691	1.23088	no	-0.224491	1.16836	no	-0.337349	1.26343	no	-0.288113	1.22104	no
AMPL37925577	LOC100499484	,	0.146458	0.903466	no	-0.337349	1.26343	no	-0.337271	1.26336	no	-0.328947	1.2561	no
AMPL18046945	PUSL1	pseudouridylate_synthase-like_1	0.00895446	0.993812	no	0.0761817	0.948565	no	-0.337257	1.26335	no	0.0555177	0.962249	no
AMPL12807042	TNNT3	troponin_T_type_3__skeletal__fast	-0.122898	1.08892	no	0.0210153	0.985539	no	-0.337099	1.26321	no	0.0230047	0.984181	no
AMPL31029590	AMOTL2	angiomotin_like_2	-0.353786	1.27791	no	-0.295781	1.22755	no	-0.336662	1.26283	no	-0.202615	1.15078	no
AMPL2170137	ARF1	ADP-ribosylation_factor_1	-0.0244149	1.01707	no	-0.00309732	1.00215	no	-0.33664	1.26281	no	-0.105383	1.07578	no
AMPL34254354	TRIM11	tripartite_motif_containing_11	-0.217094	1.16239	no	-0.169889	1.12497	no	-0.336579	1.26276	no	-0.0552562	1.03904	no
AMPL13910903	TTLL7	tubulin_tyrosine_ligase-like_family__member_7	-0.0464296	1.03271	no	0.0450469	0.969258	no	-0.336577	1.26276	no	-0.211989	1.15828	no
AMPL8613438	THBS2	thrombospondin_2	0.0585746	0.960212	no	-0.0283807	1.01987	no	-0.336577	1.26276	no	-0.176463	1.13011	no
AMPL4714914	FAM127A	family_with_sequence_similarity_127__member_A	-0.018594	1.01297	no	-0.0389858	1.02739	no	-0.336577	1.26276	no	0	1	no
AMPL20665282	FAM221A	family_with_sequence_similarity_221__member_A	-0.276247	1.21104	no	-0.256854	1.19487	no	-0.336557	1.26274	no	-0.5872	1.50233	no
AMPL11389637	VAPA	VAMP__vesicle-associated_membrane_protein_-associated_protein_A__33kDa	-0.411696	1.33025	no	-0.164065	1.12044	no	-0.336275	1.26249	no	-0.146345	1.10676	no
AMPL7611066	C1orf233	chromosome_1_open_reading_frame_233	-0.18121	1.13383	no	-0.365636	1.28845	no	-0.336254	1.26247	no	-0.645133	1.56388	no
AMPL24577547	B3GNT3	UDP-GlcNAc_betaGal_beta-1_3-N-acetylglucosaminyltransferase_3	-0.0606837	1.04296	no	0.0767638	0.948182	no	-0.336207	1.26243	no	0.00325005	0.99775	no
AMPL4658486	IFNGR1	interferon_gamma_receptor_1	-0.0952734	1.06827	no	0.0949527	0.936303	no	-0.336175	1.26241	no	-0.120162	1.08686	no
AMPL7561515	UBA7	ubiquitin-like_modifier_activating_enzyme_7	-0.457424	1.37309	no	-0.371104	1.29334	no	-0.336161	1.26239	no	0.173995	0.886385	no
AMPL35299819	BCL11B	B-cell_CLL_lymphoma_11B__zinc_finger_protein	0.0324543	0.977756	no	-0.655633	1.57531	no	-0.336137	1.26237	no	-0.395782	1.31566	no
AMPL30460832	PEX14	peroxisomal_biogenesis_factor_14	0.0772435	0.947867	no	0.0611784	0.958481	no	-0.33607	1.26231	no	-0.278998	1.21335	no
AMPL7898582	RGS5	regulator_of_G-protein_signaling_5	-0.0822841	1.05869	no	-0.147992	1.10803	no	-0.336001	1.26225	no	-0.477318	1.39215	no
AMPL25407544	TBKBP1	TBK1_binding_protein_1	-0.183069	1.1353	no	-0.212144	1.15841	no	-0.33594	1.2622	no	-0.0341822	1.02398	no
AMPL13944465	ZNF430	zinc_finger_protein_430	-0.350477	1.27498	no	-0.343368	1.26871	no	-0.335914	1.26218	no	-0.378386	1.29989	no
AMPL31383734	ETV7	ets_variant_7	0.0435864	0.97024	no	-0.159692	1.11705	no	-0.335809	1.26208	no	-0.0320165	1.02244	no
AMPL6546143	MEN1	multiple_endocrine_neoplasia_I	-0.130363	1.09457	no	-0.0733065	1.05213	no	-0.335579	1.26188	no	-0.0817811	1.05832	no
AMPL25610389	PTPN23	protein_tyrosine_phosphatase__non-receptor_type_23	-0.127043	1.09205	no	0.0852162	0.942643	no	-0.335527	1.26184	no	-0.271742	1.20726	no
AMPL20990185	SNORA41	small_nucleolar_RNA__H_ACA_box_41	-0.105028	1.07552	no	0.235142	0.849601	no	-0.335238	1.26159	no	-0.379869	1.30122	no
AMPL30795053	C8orf4	chromosome_8_open_reading_frame_4	-0.341264	1.26687	no	-0.0135375	1.00943	no	-0.335184	1.26154	no	-0.220152	1.16486	no
AMPL30945038	GPRC5C	G_protein-coupled_receptor__family_C__group_5__member_C	-0.334963	1.26135	no	-0.300989	1.23199	no	-0.335173	1.26153	no	-0.18733	1.13865	no
AMPL7913172	HMGA2	high_mobility_group_AT-hook_2	-0.387526	1.30815	no	-0.46489	1.38021	no	-0.335064	1.26143	no	-0.258116	1.19592	no
AMPL16405339	IRX2	iroquois_homeobox_2	-0.215089	1.16078	no	-0.13388	1.09724	no	-0.334999	1.26138	no	-0.230137	1.17295	no
AMPL20447099	SNORA38	small_nucleolar_RNA__H_ACA_box_38	-0.19579	1.14535	no	-0.11419	1.08237	no	-0.334669	1.26109	no	-0.0208258	1.01454	no
AMPL12361484	ZNF460	zinc_finger_protein_460	-0.105089	1.07556	no	0.143716	0.905185	no	-0.334534	1.26097	no	-0.216338	1.16178	no
AMPL27332301	HTR3B	5-hydroxytryptamine__serotonin__receptor_3B__ionotropic	0.286114	0.820108	no	0.138525	0.908447	no	-0.334463	1.26091	no	-0.124982	1.09049	no
AMPL16011507	MRFAP1	Morf4_family_associated_protein_1	0.0123841	0.991453	no	0.0234846	0.983853	no	-0.33445	1.2609	no	-0.0913642	1.06538	no
AMPL17720010	MED19	mediator_complex_subunit_19	-0.357818	1.28149	no	-0.37559	1.29737	no	-0.334416	1.26087	no	-0.115216	1.08314	no
AMPL13141757	IFI44L	interferon-induced_protein_44-like	0.413944	0.750569	no	0.429586	0.742475	no	-0.334266	1.26074	no	-0.231804	1.1743	no
AMPL34896260	RFTN2	raftlin_family_member_2	0.178295	0.883747	no	0.257885	0.836313	no	-0.334115	1.2606	no	0.0232648	0.984003	no
AMPL32074985	RRP7A	ribosomal_RNA_processing_7_homolog_A__S,_cerevisiae	0.100525	0.932694	no	-0.13735	1.09988	no	-0.334071	1.26057	no	-0.0288106	1.02017	no
AMPL3510627	MBL2	mannose-binding_lectin__protein_C__2__soluble	-0.0840491	1.05999	no	-0.14287	1.1041	no	-0.334035	1.26053	no	-0.0815973	1.05819	no
AMPL37197297	SH3RF1	SH3_domain_containing_ring_finger_1	-0.132767	1.09639	no	-0.109958	1.0792	no	-0.333906	1.26042	no	-0.391162	1.31145	no
AMPL11744323	TIMP2	TIMP_metallopeptidase_inhibitor_2	0.0436939	0.970168	no	0.253596	0.838803	no	-0.333899	1.26042	no	-0.105718	1.07603	no
AMPL7862929	PDE8A	phosphodiesterase_8A	-0.0905254	1.06476	no	-0.00785164	1.00546	no	-0.333857	1.26038	no	-0.218182	1.16327	no
AMPL21846004	MBLAC1	metallo-beta-lactamase_domain_containing_1	0.135789	0.910172	no	-0.00921377	1.00641	no	-0.33366	1.26021	no	0.0222841	0.984673	no
AMPL3746076	GABRA2	gamma-aminobutyric_acid__GABA__A_receptor__alpha_2	-0.134787	1.09793	no	-0.0617945	1.04376	no	-0.333527	1.26009	no	-0.208987	1.15588	no
AMPL27010534	KRT16	keratin_16	-0.352227	1.27653	no	-0.596463	1.51201	no	-0.333433	1.26001	no	-0.687882	1.61092	no
AMPL27164852	CEBPD	CCAAT_enhancer_binding_protein__C_EBP__delta	0.00124445	0.999138	no	0.201779	0.869478	no	-0.333279	1.25987	no	-0.304513	1.235	no
AMPL35417320	RTP4	receptor__chemosensory__transporter_protein_4	-0.148875	1.1087	no	-0.0757683	1.05392	no	-0.33323	1.25983	no	0.0753861	0.949088	no
AMPL35766733	OPTN	optineurin	0.00855543	0.994087	no	0.0160322	0.988949	no	-0.333201	1.25981	no	-0.150234	1.10975	no
AMPL4358159	SMN1	survival_of_motor_neuron_1__telomeric	-0.0879971	1.06289	no	0.0247565	0.982986	no	-0.333159	1.25977	no	-0.379622	1.301	no
AMPL29344431	KIFC3	kinesin_family_member_C3	-0.176006	1.12975	no	-0.201245	1.14969	no	-0.333145	1.25976	no	-0.0202694	1.01415	no
AMPL3468509	ELOVL6	ELOVL_fatty_acid_elongase_6	0.154912	0.898187	no	0.229851	0.852723	no	-0.332942	1.25958	no	-0.517174	1.43115	no
AMPL11377525	STC2	stanniocalcin_2	-0.174141	1.12829	no	-0.216243	1.1617	no	-0.332815	1.25947	no	-0.248377	1.18787	no
AMPL26589997	NUPL1	nucleoporin_like_1	-0.185135	1.13692	no	-0.232632	1.17498	no	-0.332653	1.25933	no	-0.343397	1.26874	no
AMPL15240111	GLT25D1	,	-0.158088	1.11581	no	-0.210263	1.1569	no	-0.33242	1.25912	no	-0.102773	1.07384	no
AMPL18713091	ATG4D	autophagy_related_4D__cysteine_peptidase	-0.195507	1.14513	no	-0.261187	1.19846	no	-0.332382	1.25909	no	-0.130361	1.09457	no
AMPL29884115	CEACAM5	carcinoembryonic_antigen-related_cell_adhesion_molecule_5	0.203678	0.868334	no	0.309633	0.806847	no	-0.332166	1.2589	no	-0.13896	1.10111	no
AMPL13939249	JHDM1D	,	-0.302808	1.23354	no	-0.234659	1.17663	no	-0.332139	1.25888	no	-0.360694	1.28404	no
AMPL28339230	PITPNM1	phosphatidylinositol_transfer_protein__membrane-associated_1	-0.138399	1.10068	no	-0.160542	1.11771	no	-0.332034	1.25879	no	-0.0842784	1.06016	no
AMPL22378375	C1S	complement_component_1__s_subcomponent	-0.125842	1.09114	no	0.0409739	0.971999	no	-0.331932	1.2587	no	-0.301086	1.23207	no
AMPL31144713	VN1R1	vomeronasal_1_receptor_1	-0.0687904	1.04884	no	-0.290298	1.22289	no	-0.33167	1.25847	no	-0.255855	1.19404	no
AMPL24720905	TATDN2	TatD_DNase_domain_containing_2	-0.229648	1.17255	no	-0.341381	1.26697	no	-0.331571	1.25838	no	-0.0170099	1.01186	no
AMPL36491065	C17orf53	chromosome_17_open_reading_frame_53	-0.111753	1.08054	no	0.123178	0.918163	no	-0.331526	1.25834	no	-0.215824	1.16137	no
AMPL1062180	ABCF1	ATP-binding_cassette__sub-family_F__GCN20__member_1	-0.143266	1.1044	no	-0.161907	1.11876	no	-0.331522	1.25834	no	-0.065142	1.04619	no
AMPL2809122	EXT1	exostosin_glycosyltransferase_1	-0.0905076	1.06474	no	-0.251329	1.1903	no	-0.331505	1.25833	no	-0.218852	1.16381	no
AMPL10696299	B4GALT4	UDP-Gal_betaGlcNAc_beta_1_4-_galactosyltransferase__polypeptide_4	0.0164819	0.988641	no	0.0872764	0.941298	no	-0.331402	1.25824	no	-0.213049	1.15914	no
AMPL22211319	CARM1	coactivator-associated_arginine_methyltransferase_1	-0.122268	1.08844	no	-0.0756132	1.05381	no	-0.331394	1.25823	no	-0.0375367	1.02636	no
AMPL2529604	ZFP92	ZFP92_zinc_finger_protein	0.225238	0.855454	no	-0.112802	1.08133	no	-0.331361	1.2582	no	-0.00645388	1.00448	no
AMPL7752215	FAM219A	family_with_sequence_similarity_219__member_A	-0.355473	1.2794	no	-0.183438	1.13559	no	-0.331237	1.25809	no	-0.25462	1.19302	no
AMPL29415554	EMC8	ER_membrane_protein_complex_subunit_8	-0.0751797	1.05349	no	-0.106445	1.07657	no	-0.331202	1.25806	no	-0.122278	1.08845	no
AMPL7043308	FLJ22184	,	-0.206988	1.15428	no	-0.349616	1.27422	no	-0.331136	1.258	no	-0.185309	1.13706	no
AMPL26195251	LRP10	low_density_lipoprotein_receptor-related_protein_10	0.0357466	0.975527	no	0.245601	0.843464	no	-0.331103	1.25797	no	-0.0478981	1.03376	no
AMPL10056920	TCF7L2	transcription_factor_7-like_2__T-cell_specific__HMG-box	-0.0529513	1.03738	no	0.0429896	0.970641	no	-0.330805	1.25771	no	-0.255486	1.19374	no
AMPL27715192	SEMA3F	sema_domain__immunoglobulin_domain__Ig__short_basic_domain__secreted__semaphorin__3F	-0.419426	1.3374	no	-0.0533088	1.03764	no	-0.33075	1.25767	no	-0.207285	1.15451	no
AMPL19081196	LOC283070	,	-0.16284	1.11949	no	0.0224673	0.984547	no	-0.33073	1.25765	no	0.0994797	0.93337	no
AMPL7975545	PTPN12	protein_tyrosine_phosphatase__non-receptor_type_12	0.0356192	0.975613	no	0.0319741	0.978081	no	-0.330376	1.25734	no	-0.117627	1.08495	no
AMPL34103607	DDX56	DEAD__Asp-Glu-Ala-Asp__box_helicase_56	0.103783	0.93059	no	-0.0120937	1.00842	no	-0.330146	1.25714	no	-0.0638745	1.04527	no
AMPL10058996	NEK3	NIMA-related_kinase_3	-0.194099	1.14401	no	-0.163718	1.12017	no	-0.330102	1.2571	no	-0.401075	1.32049	no
AMPL20290574	SNORA34	small_nucleolar_RNA__H_ACA_box_34	-0.0886013	1.06334	no	-0.103322	1.07424	no	-0.329911	1.25694	no	0.0751171	0.949265	no
AMPL19406180	FLJ13224	,	-0.0117121	1.00815	no	-0.474631	1.38956	no	-0.329903	1.25693	no	-0.336493	1.26268	no
AMPL33444806	SUSD2	sushi_domain_containing_2	-0.0562582	1.03977	no	-0.0717148	1.05097	no	-0.329763	1.25681	no	0.337872	0.791207	no
AMPL26935114	TP53I11	tumor_protein_p53_inducible_protein_11	0.0155093	0.989307	no	-0.0109962	1.00765	no	-0.329558	1.25663	no	-0.186991	1.13839	no
AMPL4402436	SGSH	N-sulfoglucosamine_sulfohydrolase	0.237386	0.848281	no	0.157045	0.89686	no	-0.329365	1.25646	no	-0.313969	1.24312	no
AMPL25904291	AAK1	AP2_associated_kinase_1	-0.244363	1.18457	no	-0.597952	1.51357	no	-0.329218	1.25633	no	-0.535996	1.44994	no
AMPL32281335	TMEM63B	transmembrane_protein_63B	-0.136132	1.09895	no	-0.0124628	1.00868	no	-0.329184	1.2563	no	-0.0943099	1.06755	no
AMPL18100956	RIMKLA	ribosomal_modification_protein_rimK-like_family_member_A	-0.040479	1.02846	no	-0.187379	1.13869	no	-0.329175	1.25629	no	-0.258177	1.19597	no
AMPL7966257	RBM4	RNA_binding_motif_protein_4	-0.0395142	1.02777	no	0.0428965	0.970704	no	-0.329124	1.25625	no	-0.217491	1.16271	no
AMPL31275449	SLC17A7	solute_carrier_family_17__vesicular_glutamate_transporter__member_7	0.0589519	0.959961	no	0.0887545	0.940334	no	-0.329065	1.2562	no	-0.109885	1.07914	no
AMPL29904863	CRY1	cryptochrome_1__photolyase-like	0.27148	0.828469	no	0.331815	0.794536	no	-0.328971	1.25612	no	-0.0781751	1.05568	no
AMPL7205282	P2RY4	pyrimidinergic_receptor_P2Y__G-protein_coupled__4	-0.0793643	1.05655	no	-0.107491	1.07735	no	-0.328959	1.25611	no	-0.50044	1.41464	no
AMPL36610324	DBNDD1	dysbindin__dystrobrevin_binding_protein_1__domain_containing_1	-0.149011	1.10881	no	-0.177433	1.13087	no	-0.32893	1.25608	no	-0.155178	1.11356	no
AMPL14043572	DOHH	deoxyhypusine_hydroxylase_monooxygenase	-0.167759	1.12331	no	-0.1855	1.13721	no	-0.328902	1.25606	no	-0.29918	1.23044	no
AMPL35780161	MB21D1	Mab-21_domain_containing_1	-0.116454	1.08407	no	-0.394895	1.31485	no	-0.328827	1.25599	no	-0.124721	1.0903	no
AMPL1250288	EIF5A	eukaryotic_translation_initiation_factor_5A	-0.0771376	1.05492	no	-0.129371	1.09382	no	-0.328501	1.25571	no	-0.0671303	1.04763	no
AMPL34643663	GRPEL2	GrpE-like_2__mitochondrial__E,_coli	-0.218552	1.16357	no	-0.0834382	1.05954	no	-0.328424	1.25564	no	-0.0776662	1.05531	no
AMPL17539730	WNT7B	wingless-type_MMTV_integration_site_family__member_7B	0.412553	0.751293	no	0.0985249	0.933987	no	-0.328331	1.25556	no	-0.427695	1.34508	no
AMPL37398136	COTL1	coactosin-like_1__Dictyostelium	-0.0185578	1.01295	no	-0.0222442	1.01554	no	-0.328263	1.2555	no	-0.195969	1.14549	no
AMPL26195470	BZW2	basic_leucine_zipper_and_W2_domains_2	0.00246649	0.998292	no	0.0228769	0.984268	no	-0.328066	1.25533	no	-0.233135	1.17539	no
AMPL3435305	LRRFIP1	leucine_rich_repeat__in_FLII__interacting_protein_1	-0.0120677	1.0084	no	0.0585715	0.960214	no	-0.328006	1.25528	no	-0.254819	1.19319	no
AMPL4304112	TGFB1	transforming_growth_factor__beta_1	-0.127761	1.0926	no	-0.0324133	1.02272	no	-0.327915	1.2552	no	-0.272946	1.20827	no
AMPL34784829	ZFYVE1	zinc_finger__FYVE_domain_containing_1	-0.106633	1.07671	no	0.0256965	0.982346	no	-0.327884	1.25517	no	-0.114708	1.08276	no
AMPL21702698	ADAM15	ADAM_metallopeptidase_domain_15	-0.271868	1.20737	no	-0.286778	1.21991	no	-0.327852	1.25514	no	-0.125249	1.0907	no
AMPL13967166	CYSTM1	cysteine-rich_transmembrane_module_containing_1	-0.0319081	1.02236	no	0.10458	0.930076	no	-0.32773	1.25504	no	-0.189988	1.14075	no
AMPL13038272	MMP24	matrix_metallopeptidase_24__membrane-inserted	0.46956	0.722185	no	-0.17702	1.13055	no	-0.327677	1.25499	no	-0.254829	1.19319	no
AMPL25766360	CCDC59	coiled-coil_domain_containing_59	-0.154793	1.11326	no	-0.111412	1.08029	no	-0.327491	1.25483	no	-0.298259	1.22966	no
AMPL32730984	SRRM2	serine_arginine_repetitive_matrix_2	-0.141363	1.10295	no	-0.117796	1.08508	no	-0.327324	1.25468	no	-0.112031	1.08075	no
AMPL17479757	NFATC2IP	nuclear_factor_of_activated_T-cells__cytoplasmic__calcineurin-dependent_2_interacting_protein	0.152012	0.899994	no	0.0161538	0.988865	no	-0.327268	1.25464	no	0.137672	0.908985	no
AMPL7909738	CAPG	capping_protein__actin_filament__gelsolin-like	0.00879864	0.99392	no	0.13868	0.90835	no	-0.32717	1.25455	no	-0.19245	1.1427	no
AMPL12253190	B3GNT2	UDP-GlcNAc_betaGal_beta-1_3-N-acetylglucosaminyltransferase_2	-0.217308	1.16256	no	-0.185655	1.13733	no	-0.327136	1.25452	no	-0.3363	1.26251	no
AMPL21168459	ADCY5	adenylate_cyclase_5	0.0877908	0.940963	no	0.324533	0.798557	no	-0.326921	1.25433	no	-0.311078	1.24063	no
AMPL5034570	SLC5A1	solute_carrier_family_5__sodium_glucose_cotransporter__member_1	0.00225779	0.998436	no	0.235146	0.849599	no	-0.326915	1.25433	no	-0.375768	1.29753	no
AMPL8791770	CAMLG	calcium_modulating_ligand	-0.0707368	1.05025	no	-0.0311265	1.02181	no	-0.326903	1.25432	no	-0.259889	1.19739	no
AMPL18634206	SOCS4	suppressor_of_cytokine_signaling_4	0.0145559	0.989961	no	0.0653548	0.95571	no	-0.326588	1.25404	no	-0.428954	1.34626	no
AMPL6639620	EIF4G1	eukaryotic_translation_initiation_factor_4_gamma__1	-0.226098	1.16967	no	-0.232114	1.17455	no	-0.326447	1.25392	no	-0.0602449	1.04264	no
AMPL9605839	YWHAH	tyrosine_3-monooxygenase_tryptophan_5-monooxygenase_activation_protein__eta	0.0881	0.940761	no	0.0746579	0.949567	no	-0.326425	1.2539	no	-0.332799	1.25945	no
AMPL27594140	BAG3	BCL2-associated_athanogene_3	-0.132774	1.0964	no	-0.165094	1.12124	no	-0.326418	1.2539	no	-0.0696132	1.04944	no
AMPL33330109	SEMA3G	sema_domain__immunoglobulin_domain__Ig__short_basic_domain__secreted__semaphorin__3G	0.106355	0.928932	no	-0.241291	1.18205	no	-0.326166	1.25368	no	-0.422575	1.34032	no
AMPL3712156	ITGB4	integrin__beta_4	-0.0719142	1.05111	no	0.0213295	0.985324	no	-0.326073	1.2536	no	-0.0366034	1.0257	no
AMPL32740100	SLC22A15	solute_carrier_family_22__member_15	-0.293333	1.22547	no	-0.363607	1.28664	no	-0.325961	1.2535	no	-0.68336	1.60588	no
AMPL16655028	POLR2C	polymerase__RNA__II__DNA_directed__polypeptide_C__33kDa	0.0178408	0.98771	no	0.0309123	0.978801	no	-0.325907	1.25345	no	-0.183963	1.136	no
AMPL13958402	CCDC102B	coiled-coil_domain_containing_102B	-0.420184	1.3381	no	-0.221608	1.16603	no	-0.325651	1.25323	no	0.0513815	0.965012	no
AMPL203131	PUM1	pumilio_RNA-binding_family_member_1	0.186226	0.878902	no	0.220498	0.858269	no	-0.325603	1.25319	no	-0.153804	1.1125	no
AMPL12297843	TMED10	transmembrane_emp24-like_trafficking_protein_10__yeast	-0.115651	1.08346	no	-0.185904	1.13753	no	-0.325568	1.25316	no	-0.121775	1.08807	no
AMPL24976517	BAHD1	bromo_adjacent_homology_domain_containing_1	-0.214506	1.16031	no	0.0215001	0.985208	no	-0.325462	1.25307	no	-0.289256	1.22201	no
AMPL1426829	AKD1	,	-0.0959494	1.06877	no	0.381023	0.767893	no	-0.32532	1.25294	no	0.0175279	0.987924	no
AMPL10784042	AARS	alanyl-tRNA_synthetase	-0.050367	1.03553	no	-0.142413	1.10375	no	-0.324942	1.25261	no	0.00901943	0.993768	no
AMPL25349770	DDR1	discoidin_domain_receptor_tyrosine_kinase_1	-0.0147843	1.0103	no	-0.00206902	1.00144	no	-0.324872	1.25255	no	-0.108986	1.07847	no
AMPL35646196	FOXA2	forkhead_box_A2	-0.0901349	1.06447	no	0.0541608	0.963155	no	-0.324863	1.25255	no	-0.199051	1.14794	no
AMPL25876673	ICOSLG	inducible_T-cell_co-stimulator_ligand	0.060694	0.958803	no	0.0183041	0.987393	no	-0.32486	1.25254	no	-0.261096	1.19839	no
AMPL9765840	NCR3LG1	natural_killer_cell_cytotoxicity_receptor_3_ligand_1	-0.11102	1.07999	no	-0.0149568	1.01042	no	-0.324785	1.25248	no	-0.224937	1.16873	no
AMPL18203197	SPRYD3	SPRY_domain_containing_3	-0.20403	1.15191	no	-0.386375	1.3071	no	-0.324752	1.25245	no	-0.00362058	1.00251	no
AMPL29259854	SLCO1B1	solute_carrier_organic_anion_transporter_family__member_1B1	-0.0498289	1.03514	no	-0.288351	1.22124	no	-0.324578	1.2523	no	-0.000442577	1.00031	no
AMPL27798512	PFKFB3	6-phosphofructo-2-kinase_fructose-2_6-biphosphatase_3	-0.150891	1.11025	no	0.0323952	0.977796	no	-0.324576	1.2523	no	-0.489716	1.40417	no
AMPL24411424	ZNF232	zinc_finger_protein_232	0.0195471	0.986542	no	0.364924	0.77651	no	-0.324574	1.25229	no	-0.411936	1.33047	no
AMPL16655107	COX14	cytochrome_c_oxidase_assembly_homolog_14__S,_cerevisiae	0.0199167	0.98629	no	-0.111967	1.0807	no	-0.324539	1.25226	no	-0.330293	1.25727	no
AMPL4245504	GPI	glucose-6-phosphate_isomerase	0.0641335	0.95652	no	0.094686	0.936476	no	-0.324538	1.25226	no	-0.169682	1.12481	no
AMPL14634104	C12orf49	chromosome_12_open_reading_frame_49	-0.0942742	1.06753	no	-0.0577125	1.04081	no	-0.324493	1.25222	no	-0.274754	1.20979	no
AMPL24913494	SERP1	stress-associated_endoplasmic_reticulum_protein_1	-0.232984	1.17526	no	-0.179375	1.13239	no	-0.324484	1.25222	no	-0.196181	1.14566	no
AMPL28908200	GNL1	guanine_nucleotide_binding_protein-like_1	-0.160418	1.11761	no	-0.0405006	1.02847	no	-0.32447	1.2522	no	-0.195195	1.14488	no
AMPL4793538	C11orf83	chromosome_11_open_reading_frame_83	-0.0533011	1.03764	no	-0.0610388	1.04322	no	-0.324388	1.25213	no	-0.0253684	1.01774	no
AMPL1504726	OCRL	oculocerebrorenal_syndrome_of_Lowe	-0.0529533	1.03739	no	-0.458551	1.37416	no	-0.324356	1.25211	no	0.0924462	0.937931	no
AMPL15518653	GRWD1	glutamate-rich_WD_repeat_containing_1	-0.0321932	1.02257	no	-0.0117434	1.00817	no	-0.324313	1.25207	no	-0.0159444	1.01111	no
AMPL29712184	PROCR	protein_C_receptor__endothelial	0.0516655	0.964822	no	-0.192653	1.14286	no	-0.324191	1.25196	no	-0.188586	1.13965	no
AMPL13585157	CD3EAP	CD3e_molecule__epsilon_associated_protein	-0.06111	1.04327	no	-0.112744	1.08128	no	-0.323766	1.25159	no	-0.100403	1.07207	no
AMPL27317997	NUMBL	numb_homolog__Drosophila_-like	-0.0807146	1.05754	no	-0.127102	1.0921	no	-0.323223	1.25112	no	-0.0799484	1.05698	no
AMPL17680909	YIPF6	Yip1_domain_family__member_6	0.0931125	0.937498	no	0.156173	0.897402	no	-0.32319	1.25109	no	-0.283863	1.21745	no
AMPL32088965	ZNF532	zinc_finger_protein_532	-0.00168806	1.00117	no	-0.115692	1.08349	no	-0.323175	1.25108	no	-0.243991	1.18426	no
AMPL36833172	CDCP1	CUB_domain_containing_protein_1	-0.0383416	1.02693	no	0.0281457	0.98068	no	-0.32285	1.2508	no	-0.244222	1.18445	no
AMPL30670348	BAIAP2	BAI1-associated_protein_2	-0.20036	1.14899	no	-0.163351	1.11989	no	-0.322797	1.25075	no	-0.0207656	1.0145	no
AMPL35882829	MTMR3	myotubularin_related_protein_3	0.0925635	0.937855	no	0.13338	0.911693	no	-0.322779	1.25074	no	-0.213857	1.15978	no
AMPL8331033	GUK1	guanylate_kinase_1	0.0489422	0.966645	no	-0.309593	1.23936	no	-0.322677	1.25065	no	-0.152254	1.1113	no
AMPL29200757	MT1X	metallothionein_1X	-0.0688618	1.04889	no	-0.242451	1.183	no	-0.322501	1.2505	no	-0.814458	1.75864	no
AMPL10725940	DHX16	DEAH__Asp-Glu-Ala-His__box_polypeptide_16	0.114708	0.923569	no	-0.043878	1.03088	no	-0.322409	1.25042	no	-0.0948263	1.06794	no
AMPL28401051	RAB8A	RAB8A__member_RAS_oncogene_family	-0.047787	1.03368	no	-0.131808	1.09567	no	-0.322352	1.25037	no	0.214436	0.861883	no
AMPL31195800	SMPD4	sphingomyelin_phosphodiesterase_4__neutral_membrane__neutral_sphingomyelinase-3	-0.131236	1.09523	no	-0.000379784	1.00026	no	-0.322232	1.25026	no	-0.144991	1.10572	no
AMPL27445958	PIGH	phosphatidylinositol_glycan_anchor_biosynthesis__class_H	-0.292582	1.22483	no	-0.303923	1.2345	no	-0.322098	1.25015	no	-0.168081	1.12356	no
AMPL29921107	TIMM17A	translocase_of_inner_mitochondrial_membrane_17_homolog_A__yeast	-0.0284103	1.01989	no	0.00184273	0.998724	no	-0.322062	1.25012	no	-0.252359	1.19115	no
AMPL15258175	RIOK1	RIO_kinase_1	0.134079	0.911251	no	-0.0423651	1.0298	no	-0.32204	1.2501	no	-0.119785	1.08657	no
AMPL36961108	FKBP10	FK506_binding_protein_10__65_kDa	-0.120101	1.08681	no	-0.16696	1.12269	no	-0.321947	1.25002	no	-0.108292	1.07795	no
AMPL8864245	TMEM184B	transmembrane_protein_184B	-0.0497575	1.03509	no	0.0702345	0.952483	no	-0.321934	1.25001	no	-0.149319	1.10905	no
AMPL5524695	MANEAL	mannosidase__endo-alpha-like	0.0216344	0.985116	no	-0.134339	1.09759	no	-0.321805	1.24989	no	-0.0472018	1.03326	no
AMPL6299448	CP	ceruloplasmin__ferroxidase	-0.0934876	1.06695	no	0.211196	0.863821	no	-0.321759	1.24985	no	-0.224115	1.16806	no
AMPL34166956	CDC42SE1	CDC42_small_effector_1	-0.13391	1.09726	no	0.0260728	0.98209	no	-0.321651	1.24976	no	-0.300607	1.23166	no
AMPL13366363	SLC5A3	solute_carrier_family_5__sodium_myo-inositol_cotransporter__member_3	-0.0940827	1.06739	no	-0.0733877	1.05218	no	-0.321645	1.24975	no	-0.194977	1.14471	no
AMPL27549541	DAGLA	diacylglycerol_lipase__alpha	0.10796	0.927899	no	-0.0848226	1.06056	no	-0.321421	1.24956	no	-0.397801	1.3175	no
AMPL14293934	WNT10A	wingless-type_MMTV_integration_site_family__member_10A	-0.0722334	1.05134	no	0.0311391	0.978647	no	-0.321396	1.24954	no	-0.120233	1.08691	no
AMPL881375	SAMD5	sterile_alpha_motif_domain_containing_5	-0.18602	1.13762	no	-0.281244	1.21524	no	-0.321359	1.24951	no	-0.293162	1.22532	no
AMPL18670858	MYEOV2	myeloma_overexpressed_2	-0.106918	1.07693	no	-0.0036736	1.00255	no	-0.321312	1.24947	no	-0.0931983	1.06673	no
AMPL207093	RTKN	rhotekin	-0.149103	1.10888	no	-0.198958	1.14787	no	-0.321232	1.2494	no	0.00766607	0.9947	no
AMPL29061900	LRRFIP2	leucine_rich_repeat__in_FLII__interacting_protein_2	-0.036873	1.02589	no	-0.080375	1.05729	no	-0.321056	1.24924	no	-0.162703	1.11938	no
AMPL26994963	VPS72	vacuolar_protein_sorting_72_homolog__S,_cerevisiae	-0.0513656	1.03625	no	-0.131838	1.09569	no	-0.321008	1.2492	no	-0.023128	1.01616	no
AMPL17152214	HK1	hexokinase_1	0.0727535	0.950822	no	0.539882	0.687827	no	-0.320923	1.24913	no	-0.0950874	1.06813	no
AMPL19806559	HSD17B7P2	hydroxysteroid__17-beta__dehydrogenase_7_pseudogene_2	0.169976	0.888857	no	-0.0254899	1.01783	no	-0.32086	1.24907	no	-0.496649	1.41093	no
AMPL14822576	TATDN1	TatD_DNase_domain_containing_1	-0.0490918	1.03461	no	-0.175383	1.12926	no	-0.320809	1.24903	no	-0.357099	1.28085	no
AMPL29849717	TRAIP	TRAF_interacting_protein	-0.391805	1.31203	no	-0.0863885	1.06171	no	-0.320472	1.24874	no	-0.108335	1.07798	no
AMPL7049900	RAP2B	RAP2B__member_of_RAS_oncogene_family	-0.00731496	1.00508	no	0.14076	0.907041	no	-0.32047	1.24874	no	-0.394762	1.31473	no
AMPL16430659	C22orf23	chromosome_22_open_reading_frame_23	-0.0977031	1.07007	no	0.0662669	0.955106	no	-0.320265	1.24856	no	-0.146439	1.10683	no
AMPL8552878	KRT4	keratin_4	-0.302984	1.23369	no	-0.403556	1.32276	no	-0.320255	1.24855	no	-0.201077	1.14956	no
AMPL9684847	PSMB5	proteasome__prosome__macropain__subunit__beta_type__5	-0.0223889	1.01564	no	0.0333131	0.977174	no	-0.320242	1.24854	no	-0.0940158	1.06734	no
AMPL33815151	DRAM1	DNA-damage_regulated_autophagy_modulator_1	0.205177	0.867432	no	0.123505	0.917955	no	-0.320002	1.24833	no	-0.448396	1.36452	no
AMPL35252090	CHPF	chondroitin_polymerizing_factor	-0.0429558	1.03022	no	-0.0721245	1.05126	no	-0.319807	1.24816	no	-0.0370844	1.02604	no
AMPL2496140	TRIM71	tripartite_motif_containing_71__E3_ubiquitin_protein_ligase	-0.217255	1.16252	no	-0.298927	1.23023	no	-0.319799	1.24816	no	-0.637841	1.556	no
AMPL18311163	POFUT2	protein_O-fucosyltransferase_2	-0.145569	1.10617	no	-0.14189	1.10335	no	-0.319768	1.24813	no	-0.25896	1.19662	no
AMPL13220289	ARPP19	cAMP-regulated_phosphoprotein__19kDa	0.143027	0.905617	no	0.152189	0.899884	no	-0.319707	1.24808	no	-0.0521935	1.03684	no
AMPL29277975	FOXK2	forkhead_box_K2	0.187825	0.877928	no	0.0478045	0.967407	no	-0.319549	1.24794	no	-0.243357	1.18374	no
AMPL37772549	LOC731223	,	0.39349	0.761286	no	0.392231	0.76195	no	-0.319536	1.24793	no	0.0180892	0.98754	no
AMPL35491287	C7orf26	chromosome_7_open_reading_frame_26	-0.141725	1.10322	no	-0.191094	1.14163	no	-0.319471	1.24787	no	0.0118505	0.99182	no
AMPL45497	IRGQ	immunity-related_GTPase_family__Q	0.261301	0.834335	no	0.0918667	0.938308	no	-0.319394	1.24781	no	0.00777218	0.994627	no
AMPL14288992	LY6G6C	lymphocyte_antigen_6_complex__locus_G6C	-0.472817	1.38782	no	-0.211091	1.15756	no	-0.319356	1.24777	no	-0.17	1.12506	no
AMPL37378888	FNDC3B	fibronectin_type_III_domain_containing_3B	0.0423019	0.971104	no	0.0355096	0.975687	no	-0.319222	1.24766	no	-0.255198	1.1935	no
AMPL11245720	PSMC1	proteasome__prosome__macropain__26S_subunit__ATPase__1	-0.0811375	1.05785	no	-0.0113737	1.00791	no	-0.318891	1.24737	no	-0.0331466	1.02324	no
AMPL21530552	COX20	COX20_cytochrome_C_oxidase_assembly_factor	-0.0859564	1.06139	no	-0.0914621	1.06545	no	-0.318849	1.24734	no	-0.175651	1.12947	no
AMPL35120617	GPR146	G_protein-coupled_receptor_146	-0.213503	1.1595	no	-0.177477	1.1309	no	-0.318811	1.2473	no	-0.546666	1.46071	no
AMPL22339425	ZNF600	zinc_finger_protein_600	0.175805	0.885273	no	0.103204	0.930963	no	-0.318687	1.24719	no	-0.251568	1.1905	no
AMPL30814368	MEX3C	mex-3_RNA_binding_family_member_C	-0.237459	1.17891	no	-0.229397	1.17234	no	-0.318528	1.24706	no	-0.420921	1.33878	no
AMPL9048532	AIF1L	allograft_inflammatory_factor_1-like	-0.0912175	1.06527	no	-0.28974	1.22242	no	-0.31815	1.24673	no	-0.455227	1.371	no
AMPL7475257	MMP10	matrix_metallopeptidase_10__stromelysin_2	-0.0793628	1.05655	no	0.028772	0.980254	no	-0.318009	1.24661	no	-0.333222	1.25982	no
AMPL33781757	PPARG	peroxisome_proliferator-activated_receptor_gamma	-0.221141	1.16566	no	-0.033138	1.02324	no	-0.317794	1.24642	no	-0.466152	1.38142	no
AMPL31355762	CDK5RAP1	CDK5_regulatory_subunit_associated_protein_1	0.151619	0.90024	no	-0.0188977	1.01319	no	-0.317708	1.24635	no	-0.359221	1.28273	no
AMPL24623804	PPFIA4	protein_tyrosine_phosphatase__receptor_type__f_polypeptide__PTPRF__interacting_protein__liprin__alpha_4	0.183928	0.880303	no	-0.0394127	1.0277	no	-0.317542	1.24621	no	-0.66241	1.58272	no
AMPL13705654	ZNF90	zinc_finger_protein_90	-0.2511	1.19011	no	-0.578074	1.49285	no	-0.317502	1.24617	no	-0.250847	1.18991	no
AMPL3240779	ZNF860	zinc_finger_protein_860	-0.576914	1.49166	no	-0.386698	1.3074	no	-0.317427	1.24611	no	-0.187464	1.13876	no
AMPL8648783	XRCC6	X-ray_repair_complementing_defective_repair_in_Chinese_hamster_cells_6	-0.123257	1.08919	no	-0.152132	1.11121	no	-0.317391	1.24608	no	0.0925667	0.937853	no
AMPL29911743	CIB1	calcium_and_integrin_binding_1__calmyrin	-0.225304	1.16902	no	-0.186629	1.1381	no	-0.31736	1.24605	no	-0.0293914	1.02058	no
AMPL709721	KLK6	kallikrein-related_peptidase_6	-0.130307	1.09453	no	0.0244083	0.983224	no	-0.317092	1.24582	no	-0.241778	1.18245	no
AMPL33959516	SURF2	surfeit_2	-0.205687	1.15324	no	-0.112943	1.08143	no	-0.316999	1.24574	no	-0.183797	1.13587	no
AMPL5904381	TCF3	transcription_factor_3	-0.163275	1.11983	no	-0.461456	1.37693	no	-0.316954	1.2457	no	-0.326105	1.25362	no
AMPL6221008	CD151	CD151_molecule__Raph_blood_group	-0.106298	1.07646	no	-0.0136077	1.00948	no	-0.316798	1.24556	no	-0.0188967	1.01318	no
AMPL28846786	HS3ST1	heparan_sulfate__glucosamine__3-O-sulfotransferase_1	0.099709	0.933221	no	0.0434661	0.970321	no	-0.316736	1.24551	no	-0.191366	1.14184	no
AMPL6595990	TIMM50	translocase_of_inner_mitochondrial_membrane_50_homolog__S,_cerevisiae	0.255778	0.837535	no	0.162761	0.893314	no	-0.316636	1.24542	no	-0.245171	1.18523	no
AMPL32456506	EIF5A2	eukaryotic_translation_initiation_factor_5A2	-0.0190902	1.01332	no	0.0610287	0.95858	no	-0.316625	1.24541	no	-0.411718	1.33027	no
AMPL29476262	HS6ST1	heparan_sulfate_6-O-sulfotransferase_1	-0.269359	1.20527	no	-0.272248	1.20769	no	-0.316528	1.24533	no	0.00985731	0.993191	no
AMPL15633386	GGT7	gamma-glutamyltransferase_7	-0.00102284	1.00071	no	0.00962417	0.993351	no	-0.316521	1.24532	no	-0.0214647	1.01499	no
AMPL30555273	PXK	PX_domain_containing_serine_threonine_kinase	-0.0217343	1.01518	no	0.125337	0.91679	no	-0.31652	1.24532	no	-0.292972	1.22516	no
AMPL5891441	KRT12	keratin_12	0.0135167	0.990675	no	-0.00652675	1.00453	no	-0.316508	1.24531	no	-0.285457	1.2188	no
AMPL19894598	SNORA79	small_nucleolar_RNA__H_ACA_box_79	0.584264	0.66699	no	-0.0904634	1.06471	no	-0.316442	1.24526	no	-0.107906	1.07766	no
AMPL30855659	COL5A3	collagen__type_V__alpha_3	-0.0438051	1.03083	no	-0.0833549	1.05948	no	-0.316271	1.24511	no	-0.0641261	1.04545	no
AMPL22022435	AES	amino-terminal_enhancer_of_split	0.0452864	0.969097	no	0.0568143	0.961385	no	-0.316248	1.24509	no	-0.0171442	1.01195	no
AMPL22131042	ADAMTS6	ADAM_metallopeptidase_with_thrombospondin_type_1_motif__6	-0.344573	1.26978	no	-0.271402	1.20698	no	-0.316109	1.24497	no	-0.529354	1.44328	no
AMPL28846998	RBM8A	RNA_binding_motif_protein_8A	-0.224893	1.16869	no	-0.120212	1.08689	no	-0.315959	1.24484	no	-0.219079	1.16399	no
AMPL9940405	VLDLR	very_low_density_lipoprotein_receptor	-0.0350032	1.02456	no	0.0717149	0.951506	no	-0.315904	1.24479	no	-0.446972	1.36318	no
AMPL13111296	KPNA6	karyopherin_alpha_6__importin_alpha_7	-0.309589	1.23935	no	-0.269902	1.20573	no	-0.315751	1.24466	no	-0.159388	1.11681	no
AMPL17892963	ADCK5	aarF_domain_containing_kinase_5	-0.0276741	1.01937	no	-0.246023	1.18593	no	-0.315615	1.24454	no	0.18745	0.878157	no
AMPL26446557	ORMDL2	ORM1-like_2__S,_cerevisiae	0.0515517	0.964898	no	0.13987	0.907601	no	-0.315519	1.24446	no	-0.219884	1.16464	no
AMPL15280029	PLEKHH3	pleckstrin_homology_domain_containing__family_H__with_MyTH4_domain__member_3	-0.336099	1.26234	no	-0.419972	1.3379	no	-0.315415	1.24437	no	-0.466182	1.38145	no
AMPL31087747	RNF43	ring_finger_protein_43	-0.00768518	1.00534	no	-0.156854	1.11485	no	-0.315245	1.24422	no	-0.157764	1.11556	no
AMPL1542153	SDCBP	syndecan_binding_protein__syntenin	0.167223	0.890555	no	0.315181	0.80375	no	-0.315062	1.24407	no	-0.253608	1.19218	no
AMPL6108343	CNBP	CCHC-type_zinc_finger__nucleic_acid_binding_protein	0.0366056	0.974946	no	0.142651	0.905853	no	-0.315049	1.24405	no	-0.32898	1.25612	no
AMPL20999734	SNORA65	small_nucleolar_RNA__H_ACA_box_65	-0.0656754	1.04657	no	-0.125491	1.09088	no	-0.315049	1.24405	no	-0.282368	1.21619	no
AMPL16882870	TUBA1C	tubulin__alpha_1c	-0.241149	1.18193	no	-0.202196	1.15045	no	-0.315045	1.24405	no	-0.112394	1.08102	no
AMPL18490429	PARP10	poly__ADP-ribose__polymerase_family__member_10	-0.150823	1.1102	no	-0.0201041	1.01403	no	-0.314835	1.24387	no	0.0536425	0.963501	no
AMPL19866991	SNORD94	small_nucleolar_RNA__C_D_box_94	-0.113706	1.082	no	-0.11588	1.08364	no	-0.314801	1.24384	no	0.0444324	0.969671	no
AMPL34332648	DGKD	diacylglycerol_kinase__delta_130kDa	-0.153421	1.1122	no	-0.313484	1.24271	no	-0.314629	1.24369	no	0.0936781	0.937131	no
AMPL28367558	TSPAN1	tetraspanin_1	-0.047254	1.0333	no	-0.0498538	1.03516	no	-0.314624	1.24369	no	-0.244196	1.18443	no
AMPL15923845	C17orf78	chromosome_17_open_reading_frame_78	-0.278111	1.21261	no	-0.522174	1.43612	no	-0.31458	1.24365	no	-0.674491	1.59603	no
AMPL16292854	DLX1	distal-less_homeobox_1	-0.494222	1.40856	no	-0.518506	1.43247	no	-0.314448	1.24354	no	-0.142138	1.10354	no
AMPL17810094	NT5C3L	,	-0.316702	1.24548	no	-0.38688	1.30756	no	-0.314309	1.24342	no	-0.0524842	1.03705	no
AMPL15715376	MAP6	microtubule-associated_protein_6	0.101166	0.932279	no	0.344425	0.787622	no	-0.314271	1.24338	no	-0.577002	1.49175	no
AMPL24690813	SIN3B	SIN3_transcription_regulator_family_member_B	-0.104856	1.07539	no	-0.290894	1.2234	no	-0.31392	1.24308	no	-0.0798166	1.05688	no
AMPL12143985	ZBTB33	zinc_finger_and_BTB_domain_containing_33	0.116405	0.922483	no	-0.0167662	1.01169	no	-0.313907	1.24307	no	-0.171276	1.12605	no
AMPL26343846	SERHL2	serine_hydrolase-like_2	0.00688494	0.995239	no	0.370618	0.773451	no	-0.313883	1.24305	no	-0.0727266	1.0517	no
AMPL2862129	ETV3	ets_variant_3	-0.319749	1.24811	no	-0.332176	1.25891	no	-0.313859	1.24303	no	-0.433608	1.35061	no
AMPL21232183	EMX2OS	EMX2_opposite_strand_antisense_RNA	0.226022	0.854989	no	0.125037	0.916981	no	-0.313797	1.24297	no	-0.0559883	1.03957	no
AMPL6146452	NOS3	nitric_oxide_synthase_3__endothelial_cell	-0.0927107	1.06637	no	0.0643715	0.956362	no	-0.313797	1.24297	no	0	1	no
AMPL3261380	RFPL2	ret_finger_protein-like_2	0	1	no	-0.0443408	1.03121	no	-0.313797	1.24297	no	0	1	no
AMPL15330156	CCDC176	coiled-coil_domain_containing_176	-0.168379	1.1238	no	0.105094	0.929744	no	-0.313626	1.24283	no	-0.306482	1.23669	no
AMPL9818598	SAMD8	sterile_alpha_motif_domain_containing_8	-0.132134	1.09591	no	-0.129761	1.09411	no	-0.313541	1.24275	no	-0.380417	1.30172	no
AMPL26918507	CHERP	calcium_homeostasis_endoplasmic_reticulum_protein	0.0185034	0.987256	no	-0.0539498	1.0381	no	-0.313478	1.2427	no	-0.0591008	1.04182	no
AMPL9706198	OAZ2	ornithine_decarboxylase_antizyme_2	-0.0260296	1.01821	no	-0.15158	1.11079	no	-0.313456	1.24268	no	0.128001	0.915099	no
AMPL17770896	DOK7	docking_protein_7	-0.279155	1.21348	no	0.096717	0.935159	no	-0.313439	1.24267	no	-0.422835	1.34056	no
AMPL8579453	AURKA	aurora_kinase_A	0.387978	0.7642	no	0.105657	0.929382	no	-0.313424	1.24265	no	-0.127933	1.09273	no
AMPL31264949	ADCK1	aarF_domain_containing_kinase_1	0.230297	0.852459	no	0.0832302	0.943942	no	-0.313131	1.2424	no	0.152452	0.89972	no
AMPL14382344	PANK3	pantothenate_kinase_3	-0.0988672	1.07093	no	-0.0930035	1.06659	no	-0.312876	1.24218	no	-0.265228	1.20183	no
AMPL30400899	DVL1	dishevelled_segment_polarity_protein_1	-0.0994919	1.0714	no	-0.175358	1.12924	no	-0.312836	1.24215	no	-0.271151	1.20677	no
AMPL11932586	CLDN7	claudin_7	0.0288835	0.980179	no	-0.00774213	1.00538	no	-0.312799	1.24212	no	-0.166186	1.12209	no
AMPL4766904	CYP2J2	cytochrome_P450__family_2__subfamily_J__polypeptide_2	-0.221757	1.16615	no	0.276242	0.825739	no	-0.312775	1.24209	no	-0.519024	1.43299	no
AMPL35268171	FAM91A1	family_with_sequence_similarity_91__member_A1	0.126902	0.915796	no	0.11261	0.924913	no	-0.31276	1.24208	no	-0.100741	1.07232	no
AMPL36051801	R3HDM4	R3H_domain_containing_4	-0.0924549	1.06618	no	0.00192934	0.998664	no	-0.312678	1.24201	no	-0.180404	1.1332	no
AMPL28429162	SSSCA1	Sjogren_syndrome_scleroderma_autoantigen_1	-0.100725	1.07231	no	0.161247	0.894252	no	-0.312625	1.24197	no	-0.115654	1.08347	no
AMPL30344390	STOM	stomatin	-0.0184533	1.01287	no	-0.0488222	1.03442	no	-0.312592	1.24194	no	-0.0896914	1.06414	no
AMPL15284083	CCDC134	coiled-coil_domain_containing_134	-0.130165	1.09442	no	0.00947138	0.993456	no	-0.312544	1.2419	no	-0.00511247	1.00355	no
AMPL4358918	DPF1	D4__zinc_and_double_PHD_fingers_family_1	0.243777	0.844531	no	0.151845	0.900099	no	-0.312362	1.24174	no	-0.42711	1.34454	no
AMPL6038771	TUBG1	tubulin__gamma_1	-0.0637492	1.04518	no	-0.0923997	1.06614	no	-0.312295	1.24168	no	-0.223204	1.16732	no
AMPL6566042	BLVRB	biliverdin_reductase_B__flavin_reductase__NADPH	-0.0231083	1.01615	no	-0.00252739	1.00175	no	-0.312285	1.24167	no	-0.16874	1.12408	no
AMPL16343447	TMEM147	transmembrane_protein_147	-0.302079	1.23292	no	-0.273929	1.2091	no	-0.312071	1.24149	no	-0.116894	1.0844	no
AMPL27456352	SMNDC1	survival_motor_neuron_domain_containing_1	-0.0813449	1.058	no	-0.0219284	1.01532	no	-0.311985	1.24141	no	-0.256576	1.19464	no
AMPL30452841	PRPF3	pre-mRNA_processing_factor_3	0.17344	0.886726	no	0.0884451	0.940536	no	-0.311971	1.2414	no	-0.34915	1.27381	no
AMPL11949545	KIF3C	kinesin_family_member_3C	-0.226779	1.17022	no	-0.109126	1.07857	no	-0.311971	1.2414	no	0.131999	0.912566	no
AMPL26931127	WFDC2	WAP_four-disulfide_core_domain_2	0.252544	0.839415	no	0.0711788	0.95186	no	-0.311872	1.24132	no	-0.225279	1.169	no
AMPL10760438	SPARC	secreted_protein__acidic__cysteine-rich__osteonectin	-0.0237548	1.0166	no	0.00591897	0.995906	no	-0.311763	1.24122	no	-0.0616957	1.04369	no
AMPL35370963	NOC4L	nucleolar_complex_associated_4_homolog__S,_cerevisiae	0.00864826	0.994023	no	-0.142923	1.10414	no	-0.311763	1.24122	no	0.0517931	0.964737	no
AMPL12484544	BLNK	B-cell_linker	-0.24717	1.18688	no	0.365992	0.775935	no	-0.311736	1.2412	no	0.295277	0.814916	no
AMPL8261193	SRF	serum_response_factor__c-fos_serum_response_element-binding_transcription_factor	0.0425766	0.970919	no	0.0430807	0.97058	no	-0.311718	1.24118	no	-0.386907	1.30759	no
AMPL20560696	LSR	lipolysis_stimulated_lipoprotein_receptor	-0.029287	1.02051	no	0.116325	0.922535	no	-0.311644	1.24112	no	-0.0756949	1.05387	no
AMPL34909100	HIST1H2AG	histone_cluster_1__H2ag	-0.00594955	1.00413	no	-0.034063	1.02389	no	-0.311562	1.24105	no	0.129395	0.914215	no
AMPL36502449	FAM129B	family_with_sequence_similarity_129__member_B	-0.133472	1.09693	no	0.0172766	0.988096	no	-0.311477	1.24098	no	-0.176481	1.13012	no
AMPL12964803	OS9	osteosarcoma_amplified_9__endoplasmic_reticulum_lectin	-0.0403001	1.02833	no	0.0305512	0.979046	no	-0.311459	1.24096	no	-0.0959003	1.06873	no
AMPL29461627	NRF1	nuclear_respiratory_factor_1	-0.232838	1.17514	no	-0.0674242	1.04784	no	-0.311213	1.24075	no	-0.191497	1.14195	no
AMPL12202338	EBP	emopamil_binding_protein__sterol_isomerase	-0.019255	1.01344	no	0.0432285	0.970481	no	-0.311157	1.2407	no	-0.0313243	1.02195	no
AMPL26861678	DPF2	D4__zinc_and_double_PHD_fingers_family_2	-0.0418758	1.02945	no	-0.0236997	1.01656	no	-0.311144	1.24069	no	-0.14534	1.10599	no
AMPL37285411	KIAA1967	,	-0.333146	1.25976	no	-0.0316015	1.02215	no	-0.310898	1.24048	no	-0.375682	1.29745	no
AMPL1457972	ZNF438	zinc_finger_protein_438	-0.0793209	1.05652	no	0.238196	0.847805	no	-0.310893	1.24048	no	-0.44673	1.36295	no
AMPL16921234	ROMO1	reactive_oxygen_species_modulator_1	-0.115423	1.08329	no	-0.174496	1.12857	no	-0.310859	1.24045	no	-0.139984	1.10189	no
AMPL8853252	CDK9	cyclin-dependent_kinase_9	-0.180568	1.13333	no	-0.109661	1.07897	no	-0.310749	1.24035	no	-0.0968939	1.06947	no
AMPL10125724	STXBP1	syntaxin_binding_protein_1	-0.187297	1.13863	no	0.124191	0.917518	no	-0.310705	1.24031	no	0.0450165	0.969279	no
AMPL29842731	MTA2	metastasis_associated_1_family__member_2	-0.217114	1.16241	no	-0.279805	1.21403	no	-0.310501	1.24014	no	-0.0980396	1.07032	no
AMPL29983563	ITGA3	integrin__alpha_3__antigen_CD49C__alpha_3_subunit_of_VLA-3_receptor	-0.242257	1.18284	no	-0.0734345	1.05222	no	-0.310461	1.2401	no	-0.0739737	1.05261	no
AMPL6755241	ZNF300	zinc_finger_protein_300	-0.238883	1.18008	no	-0.317182	1.24589	no	-0.310167	1.23985	no	-0.0379444	1.02665	no
AMPL13952022	NAA25	N_alpha_-acetyltransferase_25__NatB_auxiliary_subunit	0.147492	0.902819	no	0.160324	0.894824	no	-0.309991	1.2397	no	-0.279065	1.21341	no
AMPL9378611	GALNTL1	,	-0.163516	1.12001	no	-0.0230156	1.01608	no	-0.309991	1.2397	no	-0.0256742	1.01796	no
AMPL15517465	GORASP1	golgi_reassembly_stacking_protein_1__65kDa	-0.210931	1.15743	no	-0.19503	1.14475	no	-0.30988	1.2396	no	-0.029412	1.0206	no
AMPL27070177	GAS2	growth_arrest-specific_2	0.059304	0.959727	no	0.0835031	0.943763	no	-0.309762	1.2395	no	-0.446772	1.36299	no
AMPL32091480	ASF1B	anti-silencing_function_1B_histone_chaperone	0.0473256	0.967729	no	-0.120548	1.08715	no	-0.309644	1.2394	no	-0.15793	1.11569	no
AMPL9727176	TRPT1	tRNA_phosphotransferase_1	0.177799	0.884051	no	0.123953	0.91767	no	-0.309636	1.23939	no	-0.121033	1.08751	no
AMPL2116483	FAM53C	family_with_sequence_similarity_53__member_C	0.0405714	0.97227	no	0.0180077	0.987596	no	-0.309568	1.23934	no	-0.152689	1.11164	no
AMPL24241288	ZBTB11	zinc_finger_and_BTB_domain_containing_11	-0.140777	1.1025	no	-0.0137637	1.00959	no	-0.309433	1.23922	no	-0.172999	1.1274	no
AMPL11084628	TEAD3	TEA_domain_family_member_3	-0.171877	1.12652	no	-0.0628181	1.0445	no	-0.309394	1.23919	no	-0.216466	1.16188	no
AMPL21886638	ZSCAN22	zinc_finger_and_SCAN_domain_containing_22	-0.37913	1.30056	no	-0.289323	1.22207	no	-0.309355	1.23915	no	-0.180976	1.13365	no
AMPL32379929	F7	coagulation_factor_VII__serum_prothrombin_conversion_accelerator	-0.170089	1.12513	no	-0.17319	1.12755	no	-0.309088	1.23892	no	0.0359439	0.975393	no
AMPL17032496	FAM46B	family_with_sequence_similarity_46__member_B	-0.156201	1.11435	no	-0.041104	1.0289	no	-0.309061	1.2389	no	0.0643163	0.956398	no
AMPL13948256	COQ10B	coenzyme_Q10_homolog_B__S,_cerevisiae	-0.0769861	1.05481	no	-0.0499679	1.03524	no	-0.309021	1.23887	no	-0.2371	1.17862	no
AMPL21091641	SPHK1	sphingosine_kinase_1	-0.075633	1.05382	no	0.125561	0.916648	no	-0.308886	1.23875	no	-0.106774	1.07682	no
AMPL10349523	CEACAM1	carcinoembryonic_antigen-related_cell_adhesion_molecule_1__biliary_glycoprotein	0.135207	0.910539	no	0.15327	0.89921	no	-0.308867	1.23873	no	-0.178974	1.13208	no
AMPL34122906	LRRC59	leucine_rich_repeat_containing_59	-0.157582	1.11542	no	-0.175254	1.12916	no	-0.308863	1.23873	no	-0.0246315	1.01722	no
AMPL9028748	SLC25A22	solute_carrier_family_25__mitochondrial_carrier__glutamate__member_22	0.122258	0.918749	no	-0.22492	1.16871	no	-0.308836	1.23871	no	-0.316485	1.24529	no
AMPL32242160	DNAJC27	DnaJ__Hsp40__homolog__subfamily_C__member_27	-0.0106552	1.00741	no	0.147797	0.902628	no	-0.308814	1.23869	no	-0.210816	1.15734	no
AMPL27237567	DNM1	dynamin_1	-0.198616	1.1476	no	-0.213433	1.15944	no	-0.308742	1.23863	no	-0.0258136	1.01805	no
AMPL18583033	PNPT1	polyribonucleotide_nucleotidyltransferase_1	-0.079423	1.0566	no	-0.174156	1.1283	no	-0.308664	1.23856	no	-0.211465	1.15786	no
AMPL221970	CDKL4	cyclin-dependent_kinase-like_4	-0.222297	1.16659	no	-0.00781229	1.00543	no	-0.30829	1.23824	no	-0.528159	1.44209	no
AMPL34608935	HMGA1	high_mobility_group_AT-hook_1	0.0173833	0.988023	no	-0.039474	1.02774	no	-0.307874	1.23788	no	-0.0348413	1.02444	no
AMPL25012820	RAB11FIP5	RAB11_family_interacting_protein_5__class_I	-0.177595	1.131	no	-0.0672564	1.04772	no	-0.307813	1.23783	no	-0.137221	1.09978	no
AMPL29320634	CFLAR	CASP8_and_FADD-like_apoptosis_regulator	-0.0534237	1.03772	no	-0.0593972	1.04203	no	-0.307661	1.2377	no	-0.0123124	1.00857	no
AMPL28291575	IDH3G	isocitrate_dehydrogenase_3__NAD__gamma	-0.182147	1.13457	no	-0.17977	1.1327	no	-0.307534	1.23759	no	-0.11031	1.07946	no
AMPL30391910	SEMA3B	sema_domain__immunoglobulin_domain__Ig__short_basic_domain__secreted__semaphorin__3B	0.00274162	0.998101	no	0.178568	0.88358	no	-0.307255	1.23735	no	-0.0332699	1.02333	no
AMPL31178884	CPSF3L	cleavage_and_polyadenylation_specific_factor_3-like	-0.113883	1.08214	no	-0.27538	1.21031	no	-0.307165	1.23727	no	0.0385572	0.973628	no
AMPL8427300	COX5B	cytochrome_c_oxidase_subunit_Vb	0.0179571	0.98763	no	-0.11526	1.08317	no	-0.30671	1.23688	no	0.00489443	0.996613	no
AMPL13554387	SLA	Src-like-adaptor	-0.343492	1.26882	no	0.120835	0.919655	no	-0.306704	1.23688	no	-0.334768	1.26117	no
AMPL8060146	ECHDC2	enoyl_CoA_hydratase_domain_containing_2	-0.115942	1.08368	no	0.0201671	0.986118	no	-0.306669	1.23685	no	-0.274407	1.2095	no
AMPL36123244	C1orf172	chromosome_1_open_reading_frame_172	-0.163953	1.12035	no	0.0459645	0.968642	no	-0.306566	1.23676	no	-0.353712	1.27784	no
AMPL12211753	YWHAG	tyrosine_3-monooxygenase_tryptophan_5-monooxygenase_activation_protein__gamma	0.0684575	0.953657	no	0.386771	0.76484	no	-0.306498	1.2367	no	-0.311237	1.24077	no
AMPL4411793	CRELD1	cysteine-rich_with_EGF-like_domains_1	-0.306671	1.23685	no	-0.271357	1.20694	no	-0.3062	1.23645	no	-0.273046	1.20836	no
AMPL13571733	PADI4	peptidyl_arginine_deiminase__type_IV	-0.0871831	1.06229	no	-0.0999226	1.07172	no	-0.306164	1.23642	no	-0.0559883	1.03957	no
AMPL29656239	KDM5C	lysine__K_-specific_demethylase_5C	0.0118738	0.991803	no	-0.134991	1.09809	no	-0.306034	1.2363	no	-0.103221	1.07417	no
AMPL27698831	PSCA	prostate_stem_cell_antigen	0.0228764	0.984268	no	0.0790671	0.94667	no	-0.305898	1.23619	no	-0.0284464	1.01991	no
AMPL9597191	DOC2A	double_C2-like_domains__alpha	-0.250695	1.18978	no	-0.0449946	1.03168	no	-0.305802	1.23611	no	-0.764949	1.69931	no
AMPL3606742	TGFB2	transforming_growth_factor__beta_2	0.145493	0.90407	no	0.322635	0.799608	no	-0.305473	1.23582	no	-0.399794	1.31932	no
AMPL28126049	LGALS4	lectin__galactoside-binding__soluble__4	-0.173968	1.12816	no	-0.332909	1.25955	no	-0.30542	1.23578	no	-0.307641	1.23768	no
AMPL36613776	NOL6	nucleolar_protein_6__RNA-associated	-0.011548	1.00804	no	-0.145789	1.10634	no	-0.305181	1.23557	no	0.0299737	0.979438	no
AMPL32152268	C19orf10	chromosome_19_open_reading_frame_10	0.00443338	0.996932	no	-0.0397969	1.02797	no	-0.305157	1.23555	no	-0.078055	1.05559	no
AMPL18295272	ZNF503	zinc_finger_protein_503	0.117944	0.9215	no	0.223452	0.856514	no	-0.305137	1.23554	no	-0.11933	1.08623	no
AMPL14653263	STK40	serine_threonine_kinase_40	-0.185217	1.13699	no	-0.162525	1.11924	no	-0.305071	1.23548	no	-0.0735892	1.05233	no
AMPL11256174	PI3	peptidase_inhibitor_3__skin-derived	-0.0702497	1.0499	no	-0.107663	1.07748	no	-0.304928	1.23536	no	-0.00332252	1.00231	no
AMPL31971694	TRNAU1AP	tRNA_selenocysteine_1_associated_protein_1	0.167664	0.890283	no	0.0237286	0.983687	no	-0.304747	1.2352	no	-0.285165	1.21855	no
AMPL36384227	CRTC3	CREB_regulated_transcription_coactivator_3	-0.236282	1.17795	no	-0.273719	1.20892	no	-0.304709	1.23517	no	-0.0651383	1.04619	no
AMPL33083035	CALY	calcyon_neuron-specific_vesicular_protein	-0.137645	1.10011	no	-0.286894	1.22001	no	-0.304673	1.23514	no	-0.0482003	1.03397	no
AMPL16570165	LRWD1	leucine-rich_repeats_and_WD_repeat_domain_containing_1	-0.132628	1.09629	no	-0.451136	1.36712	no	-0.304663	1.23513	no	0.114769	0.92353	no
AMPL7159633	MICA	MHC_class_I_polypeptide-related_sequence_A	-0.0632735	1.04483	no	-0.180332	1.13314	no	-0.304453	1.23495	no	-0.139764	1.10172	no
AMPL31336577	STAU1	staufen_double-stranded_RNA_binding_protein_1	-0.153481	1.11225	no	-0.0802607	1.05721	no	-0.304155	1.2347	no	-0.361562	1.28482	no
AMPL31794366	COPZ2	coatomer_protein_complex__subunit_zeta_2	-0.0352117	1.02471	no	-0.137798	1.10022	no	-0.303899	1.23448	no	-0.0746915	1.05314	no
AMPL26575284	DNTTIP2	deoxynucleotidyltransferase__terminal__interacting_protein_2	-0.100237	1.07195	no	0.0196564	0.986468	no	-0.303705	1.23431	no	-0.186704	1.13816	no
AMPL25470662	TTLL12	tubulin_tyrosine_ligase-like_family__member_12	0.0489127	0.966665	no	-0.0521216	1.03679	no	-0.303585	1.23421	no	-0.200911	1.14942	no
AMPL18428370	OVCA2	ovarian_tumor_suppressor_candidate_2	-0.0751078	1.05344	no	0.1872	0.878309	no	-0.303558	1.23418	no	-0.173236	1.12758	no
AMPL12236704	TPPP	tubulin_polymerization_promoting_protein	0.258876	0.835739	no	0.176235	0.88501	no	-0.303448	1.23409	no	-0.33546	1.26178	no
AMPL28603395	ABCC1	ATP-binding_cassette__sub-family_C__CFTR_MRP__member_1	0.377014	0.77003	no	0.314859	0.80393	no	-0.303374	1.23403	no	-0.308411	1.23834	no
AMPL7088632	DCHS1	dachsous_cadherin-related_1	-0.356361	1.28019	no	-0.0145383	1.01013	no	-0.303358	1.23401	no	0.188218	0.877689	no
AMPL11492981	HIST2H2AC	histone_cluster_2__H2ac	0.0818863	0.944822	no	0.0647024	0.956143	no	-0.303267	1.23394	no	-0.210083	1.15675	no
AMPL3306085	C15orf41	chromosome_15_open_reading_frame_41	0.268419	0.830229	no	-0.00013167	1.00009	no	-0.303183	1.23386	no	-0.212284	1.15852	no
AMPL25190125	RTF1	Rtf1__Paf1_RNA_polymerase_II_complex_component__homolog__S,_cerevisiae	-0.293499	1.22561	no	-0.281414	1.21539	no	-0.303136	1.23382	no	-0.0829833	1.05921	no
AMPL7818649	RFNG	RFNG_O-fucosylpeptide_3-beta-N-acetylglucosaminyltransferase	-0.221994	1.16634	no	-0.326778	1.25421	no	-0.303123	1.23381	no	-0.197714	1.14688	no
AMPL24915039	CACNG4	calcium_channel__voltage-dependent__gamma_subunit_4	-0.0967283	1.06935	no	0.00549591	0.996198	no	-0.303098	1.23379	no	-0.255928	1.1941	no
AMPL28379	ITGA11	integrin__alpha_11	-0.794935	1.735	no	0.0105206	0.992734	no	-0.303059	1.23376	no	-0.224406	1.1683	no
AMPL30687906	FBXW5	F-box_and_WD_repeat_domain_containing_5	-0.17562	1.12945	no	-0.170076	1.12512	no	-0.303025	1.23373	no	-0.23068	1.17339	no
AMPL11669187	ITIH1	inter-alpha-trypsin_inhibitor_heavy_chain_1	0.0664722	0.95497	no	-0.079536	1.05668	no	-0.302987	1.2337	no	0.0439366	0.970005	no
AMPL19913353	SLC7A5P1	solute_carrier_family_7__amino_acid_transporter_light_chain__L_system__member_5_pseudogene_1	-0.154776	1.11325	no	-0.201252	1.1497	no	-0.30289	1.23361	no	-0.0996062	1.07148	no
AMPL583821	STK24	serine_threonine_kinase_24	-0.114065	1.08227	no	-0.0221282	1.01546	no	-0.302855	1.23358	no	-0.269622	1.20549	no
AMPL30913458	OAS1	2p-5p-oligoadenylate_synthetase_1__40_46kDa	0.0981777	0.934212	no	0.0424569	0.971	no	-0.302756	1.2335	no	0.0302018	0.979283	no
AMPL21727668	C9orf142	chromosome_9_open_reading_frame_142	-0.16558	1.12162	no	-0.244652	1.18481	no	-0.302703	1.23345	no	0.0137422	0.99052	no
AMPL36541905	BCORL1	BCL6_corepressor-like_1	0.131269	0.913028	no	0.239003	0.847331	no	-0.302614	1.23338	no	-0.335836	1.26211	no
AMPL13459009	SHPK	sedoheptulokinase	-0.000403591	1.00028	no	0.0483407	0.967048	no	-0.302459	1.23324	no	-0.0933748	1.06686	no
AMPL38308073	LOC644656	,	-0.230733	1.17343	no	-0.280868	1.21493	no	-0.30231	1.23312	no	-0.112947	1.08144	no
AMPL5832538	F2	coagulation_factor_II__thrombin	0.0692161	0.953156	no	0.00590105	0.995918	no	-0.302255	1.23307	no	-0.237431	1.17889	no
AMPL2237150	GBE1	glucan__1_4-alpha-__branching_enzyme_1	0.000944792	0.999345	no	0.132683	0.912134	no	-0.302142	1.23297	no	-0.256527	1.1946	no
AMPL34415989	NIPA1	non_imprinted_in_Prader-Willi_Angelman_syndrome_1	-0.0298411	1.0209	no	0.0619558	0.957965	no	-0.302053	1.2329	no	-0.182615	1.13494	no
AMPL7336036	INSL4	insulin-like_4__placenta	-0.0250652	1.01753	no	-0.144743	1.10553	no	-0.302046	1.23289	no	0.105367	0.929568	no
AMPL10320522	ZBED6	zinc_finger__BED-type_containing_6	-0.14087	1.10257	no	-0.0207282	1.01447	no	-0.301984	1.23284	no	-0.226867	1.17029	no
AMPL11634965	DDX3X	DEAD__Asp-Glu-Ala-Asp__box_helicase_3__X-linked	-0.0126222	1.00879	no	0.03787	0.974092	no	-0.301893	1.23276	no	-0.057976	1.041	no
AMPL30296665	TMEM11	transmembrane_protein_11	-0.188277	1.1394	no	-0.184868	1.13671	no	-0.301884	1.23275	no	-0.203	1.15109	no
AMPL8205188	FLT3LG	fms-related_tyrosine_kinase_3_ligand	-0.20471	1.15245	no	0.146614	0.903368	no	-0.301799	1.23268	no	-0.140461	1.10226	no
AMPL19537485	LOC286094	,	-0.492651	1.40703	no	-0.0698722	1.04962	no	-0.301688	1.23259	no	-0.109885	1.07914	no
AMPL16662242	ASPHD1	aspartate_beta-hydroxylase_domain_containing_1	-0.191899	1.14227	no	0.0416832	0.971521	no	-0.301501	1.23243	no	-0.0238998	1.0167	no
AMPL2632784	PSAPL1	prosaposin-like_1__gene_pseudogene	-0.0225809	1.01578	no	-0.214455	1.16027	no	-0.301368	1.23231	no	-0.350845	1.27531	no
AMPL18068449	CCDC97	coiled-coil_domain_containing_97	-0.0103277	1.00718	no	-0.067405	1.04783	no	-0.301136	1.23211	no	0.0718735	0.951402	no
AMPL36914029	TP53INP2	tumor_protein_p53_inducible_nuclear_protein_2	-0.219061	1.16398	no	-0.0661463	1.04692	no	-0.301133	1.23211	no	-0.0978474	1.07018	no
AMPL6410035	IL11	interleukin_11	-0.100439	1.0721	no	-0.331697	1.25849	no	-0.300979	1.23198	no	-0.906622	1.87465	no
AMPL34731115	SPATA2L	spermatogenesis_associated_2-like	-0.335539	1.26185	no	-0.235394	1.17723	no	-0.300942	1.23195	no	-0.370797	1.29307	no
AMPL14005393	EPHX3	epoxide_hydrolase_3	-0.0308146	1.02159	no	0	1	no	-0.30084	1.23186	no	-0.0849347	1.06064	no
AMPL4133829	SPTAN1	spectrin__alpha__non-erythrocytic_1	0.0303647	0.979173	no	-0.0482066	1.03398	no	-0.300795	1.23182	no	0.0716719	0.951535	no
AMPL7374056	MADD	MAP-kinase_activating_death_domain	-0.0751615	1.05348	no	-0.114592	1.08267	no	-0.300772	1.2318	no	-0.420696	1.33857	no
AMPL25758475	HEBP2	heme_binding_protein_2	-0.324955	1.25263	no	-0.0251734	1.0176	no	-0.300755	1.23179	no	-0.520335	1.43429	no
AMPL11539440	CX3CL1	chemokine__C-X3-C_motif__ligand_1	-0.177121	1.13063	no	-0.129298	1.09376	no	-0.300669	1.23172	no	-0.112691	1.08124	no
AMPL8454601	ATP1B3	ATPase__Na_K_transporting__beta_3_polypeptide	-0.0801565	1.05713	no	0.0746536	0.94957	no	-0.300448	1.23153	no	-0.182877	1.13515	no
AMPL7319438	PREP	prolyl_endopeptidase	-0.196924	1.14625	no	-0.0859567	1.06139	no	-0.300303	1.2314	no	-0.296516	1.22817	no
AMPL10004623	WDR65	WD_repeat_domain_65	0.00252802	0.998249	no	-0.57753	1.49229	no	-0.300198	1.23131	no	-0.00416018	1.00289	no
AMPL8129820	RAB3B	RAB3B__member_RAS_oncogene_family	0.0762694	0.948507	no	0.393475	0.761294	no	-0.300095	1.23123	no	-0.521583	1.43553	no
AMPL33693143	PPP1R37	protein_phosphatase_1__regulatory_subunit_37	-0.115051	1.08301	no	-0.204094	1.15196	no	-0.299965	1.23111	no	-0.02847	1.01993	no
AMPL35169267	TAF1D	TATA_box_binding_protein__TBP_-associated_factor__RNA_polymerase_I__D__41kDa	0.111822	0.925419	no	0.112394	0.925052	no	-0.29982	1.23099	no	-0.288886	1.2217	no
AMPL2975012	NIPAL4	NIPA-like_domain_containing_4	-0.386212	1.30696	no	-0.327887	1.25517	no	-0.299806	1.23098	no	-0.435676	1.35254	no
AMPL35427984	MRPL17	mitochondrial_ribosomal_protein_L17	-0.124397	1.09005	no	-0.305573	1.23591	no	-0.299684	1.23087	no	-0.12037	1.08701	no
AMPL11648841	SHB	Src_homology_2_domain_containing_adaptor_protein_B	-0.174603	1.12865	no	-0.0498844	1.03518	no	-0.29966	1.23085	no	-0.480754	1.39547	no
AMPL16469637	PLB1	phospholipase_B1	0.0804375	0.945771	no	-0.116169	1.08385	no	-0.299589	1.23079	no	-0.115138	1.08308	no
AMPL17618118	DCUN1D3	DCN1__defective_in_cullin_neddylation_1__domain_containing_3	0.0549462	0.96263	no	0.126644	0.91596	no	-0.299496	1.23071	no	-0.149192	1.10895	no
AMPL32628329	NDUFA13	NADH_dehydrogenase__ubiquinone__1_alpha_subcomplex__13	-0.0627395	1.04445	no	-0.0117463	1.00818	no	-0.299411	1.23064	no	0.010125	0.993006	no
AMPL32017062	ANKRD39	ankyrin_repeat_domain_39	-0.0704892	1.05007	no	-0.108753	1.0783	no	-0.299381	1.23062	no	-0.099309	1.07126	no
AMPL10525775	BAG1	BCL2-associated_athanogene	0.00982598	0.993212	no	-0.00538238	1.00374	no	-0.299352	1.23059	no	-0.146486	1.10687	no
AMPL20290013	SNORA74B	small_nucleolar_RNA__H_ACA_box_74B	-0.212493	1.15869	no	-0.313879	1.24305	no	-0.29934	1.23058	no	-0.135982	1.09884	no
AMPL6995823	ZNF134	zinc_finger_protein_134	-0.11492	1.08291	no	-0.276863	1.21156	no	-0.29923	1.23049	no	-0.0747904	1.05321	no
AMPL19269018	LINC00628	,	0.299014	0.812808	no	-0.273472	1.20871	no	-0.299225	1.23048	no	0.0510226	0.965252	no
AMPL34304872	TMEM170A	transmembrane_protein_170A	-0.0576218	1.04075	no	-0.12459	1.0902	no	-0.299182	1.23045	no	-0.265055	1.20168	no
AMPL2475079	PDX1	pancreatic_and_duodenal_homeobox_1	-0.505546	1.41966	no	-0.171187	1.12598	no	-0.299091	1.23037	no	-0.357984	1.28163	no
AMPL4857991	HSF4	heat_shock_transcription_factor_4	0.12675	0.915892	no	-0.163558	1.12005	no	-0.299048	1.23033	no	-0.0381389	1.02679	no
AMPL24193581	AGTPBP1	ATP_GTP_binding_protein_1	0.279012	0.824155	no	0.170014	0.888834	no	-0.299036	1.23032	no	0.230939	0.85208	no
AMPL37271863	RAB38	RAB38__member_RAS_oncogene_family	-0.41384	1.33223	no	-0.407935	1.32679	no	-0.299024	1.23031	no	-0.383579	1.30457	no
AMPL32590280	SLC15A3	solute_carrier_family_15__oligopeptide_transporter__member_3	0.104961	0.92983	no	-0.0896318	1.0641	no	-0.298698	1.23003	no	0.0599282	0.959312	no
AMPL20768150	SNRPB	small_nuclear_ribonucleoprotein_polypeptides_B_and_B1	0.0224322	0.984571	no	0.0965402	0.935273	no	-0.298653	1.23	no	-0.0235163	1.01643	no
AMPL24426008	C19orf53	chromosome_19_open_reading_frame_53	-0.146843	1.10714	no	-0.0251094	1.01756	no	-0.298435	1.22981	no	-0.231162	1.17378	no
AMPL31176711	TOMM7	translocase_of_outer_mitochondrial_membrane_7_homolog__yeast	-0.541316	1.4553	no	-0.332432	1.25913	no	-0.298276	1.22967	no	-0.413763	1.33216	no
AMPL8967774	CAV2	caveolin_2	-0.187671	1.13892	no	-0.0325242	1.0228	no	-0.298223	1.22963	no	-0.277567	1.21215	no
AMPL18192239	SYDE1	synapse_defective_1__Rho_GTPase__homolog_1__C,_elegans	-0.245321	1.18536	no	-0.319957	1.24829	no	-0.298154	1.22957	no	-0.235539	1.17735	no
AMPL8953541	ICAM5	intercellular_adhesion_molecule_5__telencephalin	0.170755	0.888378	no	0.525949	0.694502	no	-0.297637	1.22913	no	-0.285491	1.21883	no
AMPL1945926	EHBP1L1	EH_domain_binding_protein_1-like_1	-0.0781959	1.0557	no	-0.258349	1.19611	no	-0.297532	1.22904	no	-0.245004	1.1851	no
AMPL8822512	SH3GL1	SH3-domain_GRB2-like_1	-0.0443372	1.03121	no	-0.368311	1.29084	no	-0.297257	1.22881	no	0.214621	0.861773	no
AMPL17680861	C14orf79	chromosome_14_open_reading_frame_79	-0.166052	1.12198	no	-0.0372341	1.02614	no	-0.297211	1.22877	no	-0.274199	1.20932	no
AMPL14791710	ESRP2	epithelial_splicing_regulatory_protein_2	-0.0202348	1.01412	no	-0.0367565	1.0258	no	-0.297211	1.22877	no	0.175928	0.885198	no
AMPL18750220	C1RL-AS1	C1RL_antisense_RNA_1	-0.129827	1.09416	no	-0.0120288	1.00837	no	-0.297143	1.22871	no	-0.0673244	1.04777	no
AMPL1719317	MARK2	MAP_microtubule_affinity-regulating_kinase_2	0.0056045	0.996123	no	0.0145996	0.989931	no	-0.296979	1.22857	no	-0.131174	1.09518	no
AMPL35305713	TCTEX1D2	Tctex1_domain_containing_2	-0.0101821	1.00708	no	0.292962	0.816225	no	-0.296875	1.22848	no	-0.381682	1.30286	no
AMPL1671575	TP53BP2	tumor_protein_p53_binding_protein__2	-0.107553	1.0774	no	-0.0748122	1.05322	no	-0.29681	1.22843	no	-0.314064	1.2432	no
AMPL27633817	MCAM	melanoma_cell_adhesion_molecule	-0.201019	1.14951	no	-0.907917	1.87633	no	-0.296645	1.22828	no	-0.192494	1.14274	no
AMPL28318728	LRRC41	leucine_rich_repeat_containing_41	-0.105089	1.07556	no	-0.354653	1.27868	no	-0.296585	1.22823	no	-0.0329044	1.02307	no
AMPL29062805	TESK1	testis-specific_kinase_1	-0.216339	1.16178	no	-0.154807	1.11327	no	-0.296557	1.22821	no	-0.374198	1.29612	no
AMPL29216453	EBI3	Epstein-Barr_virus_induced_3	0.180457	0.882423	no	0.0856079	0.942387	no	-0.296489	1.22815	no	-0.191492	1.14194	no
AMPL35668435	HPR	haptoglobin-related_protein	-0.0747321	1.05317	no	0.183569	0.880522	no	-0.296197	1.2279	no	0.136916	0.909461	no
AMPL9803089	VDAC2	voltage-dependent_anion_channel_2	-0.117341	1.08473	no	-0.102366	1.07353	no	-0.296193	1.2279	no	-0.220001	1.16473	no
AMPL29249529	HSPA5	heat_shock_70kDa_protein_5__glucose-regulated_protein__78kDa	0.0235251	0.983826	no	0.236829	0.848608	no	-0.296167	1.22788	no	-0.0106753	1.00743	no
AMPL34853005	C19orf25	chromosome_19_open_reading_frame_25	-0.0842746	1.06015	no	0.109351	0.927005	no	-0.295799	1.22756	no	0.0345601	0.976329	no
AMPL38057038	POU5F1P3	POU_class_5_homeobox_1_pseudogene_3	0.209459	0.864861	no	0.161626	0.894017	no	-0.29574	1.22751	no	-0.523401	1.43734	no
AMPL10354849	STIM2	stromal_interaction_molecule_2	-0.142666	1.10394	no	-0.295065	1.22694	no	-0.295653	1.22744	no	0.512488	0.701012	no
AMPL35249123	NUFIP2	nuclear_fragile_X_mental_retardation_protein_interacting_protein_2	-0.0630399	1.04466	no	0.00034511	0.999761	no	-0.295534	1.22734	no	-0.22936	1.17231	no
AMPL18386239	C14orf178	chromosome_14_open_reading_frame_178	-0.278906	1.21327	no	-0.206214	1.15366	no	-0.295478	1.22729	no	-0.01094	1.00761	no
AMPL27794246	PTK6	protein_tyrosine_kinase_6	-0.0322785	1.02263	no	0.002445	0.998307	no	-0.295266	1.22711	no	-0.212107	1.15838	no
AMPL13920947	PCDH1	protocadherin_1	-0.105358	1.07576	no	0.00602304	0.995834	no	-0.295256	1.2271	no	-0.125351	1.09077	no
AMPL31095215	MRGBP	MRG_MORF4L_binding_protein	-0.0455453	1.03207	no	-0.0949088	1.068	no	-0.295009	1.22689	no	-0.257232	1.19518	no
AMPL17627221	RASSF1	Ras_association__RalGDS_AF-6__domain_family_member_1	-0.26048	1.19788	no	-0.00565841	1.00393	no	-0.294754	1.22668	no	-0.144056	1.10501	no
AMPL32355883	ZNF581	zinc_finger_protein_581	-0.15441	1.11297	no	-0.146504	1.10688	no	-0.294502	1.22646	no	-0.314413	1.24351	no
AMPL13262438	KAT6A	K_lysine__acetyltransferase_6A	-0.0792203	1.05645	no	0.127715	0.91528	no	-0.294376	1.22635	no	-0.187891	1.1391	no
AMPL17506993	DIP2B	DIP2_disco-interacting_protein_2_homolog_B__Drosophila	-0.120826	1.08736	no	-0.273377	1.20863	no	-0.294346	1.22633	no	-0.0775102	1.0552	no
AMPL7948109	SMARCA4	SWI_SNF_related__matrix_associated__actin_dependent_regulator_of_chromatin__subfamily_a__member_4	-0.222177	1.16649	no	-0.16211	1.11892	no	-0.294273	1.22627	no	0.0370263	0.974662	no
AMPL11350490	PDK1	pyruvate_dehydrogenase_kinase__isozyme_1	-0.0837478	1.05977	no	-0.306933	1.23708	no	-0.294172	1.22618	no	-0.298069	1.2295	no
AMPL36115376	TMSB10	thymosin_beta_10	0.0891242	0.940093	no	0.0987135	0.933865	no	-0.293904	1.22595	no	-0.149226	1.10897	no
AMPL16403118	TNKS1BP1	tankyrase_1_binding_protein_1__182kDa	0.158722	0.895818	no	0.145832	0.903858	no	-0.293851	1.22591	no	-0.204821	1.15254	no
AMPL32851651	ACER3	alkaline_ceramidase_3	-0.126417	1.09158	no	-0.109259	1.07867	no	-0.293815	1.22588	no	-0.319866	1.24821	no
AMPL24560745	NT5C	5p__3p-nucleotidase__cytosolic	-0.059251	1.04192	no	-0.0797624	1.05684	no	-0.293791	1.22586	no	-0.26759	1.2038	no
AMPL37003194	ACBD3	acyl-CoA_binding_domain_containing_3	0.10345	0.930804	no	0.156816	0.897003	no	-0.293786	1.22585	no	-0.26991	1.20573	no
AMPL30266998	RRBP1	ribosome_binding_protein_1	-0.0265977	1.01861	no	-0.0913185	1.06534	no	-0.293755	1.22583	no	0.0686156	0.953553	no
AMPL36480652	CASKIN1	CASK_interacting_protein_1	-0.388789	1.30929	no	-0.520919	1.43487	no	-0.293747	1.22582	no	-0.0358499	1.02516	no
AMPL13624193	GREM1	gremlin_1__DAN_family_BMP_antagonist	-0.159253	1.11671	no	-0.15253	1.11152	no	-0.293719	1.2258	no	-0.591673	1.50699	no
AMPL12107637	PLXNB2	plexin_B2	-0.0829181	1.05916	no	0.100571	0.932664	no	-0.29366	1.22575	no	0.0477609	0.967437	no
AMPL1623643	CBFA2T2	core-binding_factor__runt_domain__alpha_subunit_2__translocated_to__2	-0.179449	1.13245	no	-0.280688	1.21477	no	-0.293624	1.22572	no	0.0861198	0.942053	no
AMPL3627841	APRT	adenine_phosphoribosyltransferase	-0.265471	1.20203	no	-0.251351	1.19032	no	-0.293592	1.22569	no	-0.02834	1.01984	no
AMPL34105528	UGT1A9	UDP_glucuronosyltransferase_1_family__polypeptide_A9	0.263064	0.833316	no	0.363992	0.777012	no	-0.293405	1.22553	no	0.0369592	0.974707	no
AMPL5342731	PCP4L1	Purkinje_cell_protein_4_like_1	-0.354	1.2781	no	-0.2606	1.19798	no	-0.293345	1.22548	no	-0.297754	1.22923	no
AMPL8076830	CKS2	CDC28_protein_kinase_regulatory_subunit_2	-0.474225	1.38917	no	-0.288835	1.22165	no	-0.293273	1.22542	no	0.00313966	0.997826	no
AMPL1123533	HMGB2	high_mobility_group_box_2	-0.181349	1.13394	no	-0.141188	1.10281	no	-0.293154	1.22532	no	-0.343469	1.2688	no
AMPL4835776	DBNDD2	dysbindin__dystrobrevin_binding_protein_1__domain_containing_2	-0.263261	1.20019	no	-0.262675	1.1997	no	-0.292926	1.22512	no	-0.0985486	1.0707	no
AMPL10929325	MBD1	methyl-CpG_binding_domain_protein_1	-0.106436	1.07657	no	-0.168709	1.12405	no	-0.292839	1.22505	no	-0.0436404	1.03071	no
AMPL24929980	EMR2	egf-like_module_containing__mucin-like__hormone_receptor-like_2	-0.455756	1.3715	no	0.172159	0.887514	no	-0.29278	1.225	no	-0.892532	1.85643	no
AMPL28544459	ASNA1	arsA_arsenite_transporter__ATP-binding__homolog_1__bacterial	-0.114505	1.0826	no	-0.045799	1.03225	no	-0.292721	1.22495	no	-0.00674346	1.00469	no
AMPL1819074	FOXP4	forkhead_box_P4	-0.208865	1.15578	no	-0.143003	1.1042	no	-0.292463	1.22473	no	-0.122386	1.08853	no
AMPL27693555	HDGF	hepatoma-derived_growth_factor	-0.0242845	1.01698	no	0.00402873	0.997211	no	-0.292316	1.2246	no	-0.136307	1.09909	no
AMPL7369491	SLC25A4	solute_carrier_family_25__mitochondrial_carrier__adenine_nucleotide_translocator__member_4	-0.112942	1.08143	no	-0.13997	1.10188	no	-0.292209	1.22451	no	-0.15327	1.11209	no
AMPL4863640	AKR1E2	aldo-keto_reductase_family_1__member_E2	-0.225536	1.16921	no	-0.297825	1.22929	no	-0.292209	1.22451	no	-0.0819126	1.05842	no
AMPL9336062	TMTC1	transmembrane_and_tetratricopeptide_repeat_containing_1	0.114864	0.923469	no	0.0571458	0.961164	no	-0.292029	1.22436	no	-0.295469	1.22728	no
AMPL21665258	ARHGAP27	Rho_GTPase_activating_protein_27	-0.154366	1.11293	no	-0.124836	1.09038	no	-0.291954	1.2243	no	-0.181537	1.13409	no
AMPL13862218	C3orf52	chromosome_3_open_reading_frame_52	-0.0925975	1.06629	no	0.0298929	0.979493	no	-0.291896	1.22425	no	-0.368759	1.29124	no
AMPL18337411	LOH12CR1	loss_of_heterozygosity__12__chromosomal_region_1	-0.234068	1.17615	no	-0.10643	1.07656	no	-0.291867	1.22422	no	-0.187366	1.13868	no
AMPL24770823	SOGA2	SOGA_family_member_2	-0.118667	1.08573	no	-0.249351	1.18867	no	-0.291846	1.22421	no	-0.336797	1.26295	no
AMPL622288	ACTBL2	actin__beta-like_2	-0.0281511	1.0197	no	-0.30664	1.23682	no	-0.291774	1.22414	no	-0.136357	1.09913	no
AMPL6683754	GPANK1	G_patch_domain_and_ankyrin_repeats_1	-0.0274631	1.01922	no	0.0828526	0.944189	no	-0.291626	1.22402	no	-0.428726	1.34604	no
AMPL37788311	TTN-AS1	TTN_antisense_RNA_1	0.323157	0.799319	no	0.160911	0.89446	no	-0.291612	1.22401	no	-0.279162	1.21349	no
AMPL4537603	C19orf69	chromosome_19_open_reading_frame_69	0.0145197	0.989986	no	-0.0372339	1.02614	no	-0.291217	1.22367	no	-0.21732	1.16257	no
AMPL28074626	RECQL4	RecQ_protein-like_4	-0.102391	1.07355	no	-0.419888	1.33782	no	-0.291042	1.22352	no	-0.361459	1.28472	no
AMPL20612029	BAGE2	B_melanoma_antigen_family__member_2	-0.0833462	1.05947	no	-0.0352169	1.02471	no	-0.290894	1.2234	no	-0.0944742	1.06768	no
AMPL8469937	PRMT1	protein_arginine_methyltransferase_1	-0.312576	1.24192	no	-0.262124	1.19924	no	-0.290883	1.22339	no	-0.0979	1.07021	no
AMPL14245640	VTCN1	V-set_domain_containing_T_cell_activation_inhibitor_1	0.25579	0.837528	no	-0.0983152	1.07052	no	-0.29059	1.22314	no	0.184382	0.880026	no
AMPL7421106	SPAG4	sperm_associated_antigen_4	-0.0287661	1.02014	no	-0.103124	1.0741	no	-0.290519	1.22308	no	-0.174932	1.12891	no
AMPL5391758	ZNF275	zinc_finger_protein_275	0.591514	0.663646	no	-0.224116	1.16806	no	-0.290497	1.22306	no	0.0874441	0.941189	no
AMPL4221330	KRT18	keratin_18	0.0212713	0.985364	no	0.0431787	0.970514	no	-0.29029	1.22289	no	-0.127945	1.09274	no
AMPL17972910	SCAMP4	secretory_carrier_membrane_protein_4	-0.128174	1.09291	no	-0.148184	1.10817	no	-0.290275	1.22287	no	-0.0408851	1.02874	no
AMPL32813707	WBSCR22	Williams_Beuren_syndrome_chromosome_region_22	0.0121245	0.991631	no	0.00354862	0.997543	no	-0.290256	1.22286	no	-0.0902793	1.06458	no
AMPL33248224	FGD6	FYVE__RhoGEF_and_PH_domain_containing_6	0.070728	0.952157	no	0.0583417	0.960367	no	-0.290012	1.22265	no	-0.35555	1.27947	no
AMPL12267988	SEZ6L2	seizure_related_6_homolog__mouse_-like_2	-0.244645	1.1848	no	-0.0868747	1.06207	no	-0.28994	1.22259	no	-0.0771745	1.05495	no
AMPL19327113	TPT1-AS1	TPT1_antisense_RNA_1	-0.263337	1.20025	no	-0.139729	1.1017	no	-0.289905	1.22256	no	-0.0506749	1.03575	no
AMPL3919310	FABP2	fatty_acid_binding_protein_2__intestinal	0.209059	0.865101	no	-0.111327	1.08022	no	-0.289823	1.22249	no	-0.385067	1.30592	no
AMPL33179513	TRIM24	tripartite_motif_containing_24	0.111463	0.925649	no	-0.0415158	1.02919	no	-0.289733	1.22241	no	-0.514201	1.4282	no
AMPL3603937	CREBZF	CREB_ATF_bZIP_transcription_factor	0.0134887	0.990694	no	0.0744627	0.949696	no	-0.289529	1.22224	no	-0.286527	1.2197	no
AMPL35233046	C1orf74	chromosome_1_open_reading_frame_74	0.0695775	0.952917	no	-0.0169001	1.01178	no	-0.289249	1.222	no	-0.012469	1.00868	no
AMPL10613162	SNRNP70	small_nuclear_ribonucleoprotein_70kDa__U1	-0.0666024	1.04725	no	0.0381029	0.973935	no	-0.289178	1.22194	no	-0.133682	1.09709	no
AMPL5064754	HTATIP2	HIV-1_Tat_interactive_protein_2__30kDa	0.028851	0.980201	no	0.146126	0.903674	no	-0.289022	1.22181	no	0.0293541	0.979859	no
AMPL1044706	NGRN	neugrin__neurite_outgrowth_associated	0.0160453	0.98894	no	0.0325888	0.977664	no	-0.289017	1.22181	no	-0.0244571	1.0171	no
AMPL34302748	APBB1	amyloid_beta__A4__precursor_protein-binding__family_B__member_1__Fe65	-0.0506045	1.0357	no	-0.160113	1.11737	no	-0.288808	1.22163	no	0.134232	0.911155	no
AMPL13263118	IFRD2	interferon-related_developmental_regulator_2	-0.0110406	1.00768	no	0.186681	0.878625	no	-0.288639	1.22149	no	-0.0430558	1.03029	no
AMPL24626663	PHLPP2	PH_domain_and_leucine_rich_repeat_protein_phosphatase_2	-0.269999	1.20581	no	-0.18998	1.14075	no	-0.288462	1.22134	no	-0.113396	1.08177	no
AMPL25844024	SLC39A1	solute_carrier_family_39__zinc_transporter__member_1	0.0184336	0.987304	no	0.122183	0.918796	no	-0.288224	1.22114	no	0.0134292	0.990735	no
AMPL8215667	HIST1H2AM	histone_cluster_1__H2am	-0.00138454	1.00096	no	-0.173379	1.1277	no	-0.288152	1.22108	no	-0.0707599	1.05027	no
AMPL3705671	TSR3	TSR3__20S_rRNA_accumulation__homolog__S,_cerevisiae	-0.207769	1.1549	no	-0.228515	1.17163	no	-0.287768	1.22075	no	-0.0526168	1.03714	no
AMPL21766308	ARHGEF1	Rho_guanine_nucleotide_exchange_factor__GEF__1	-0.0354626	1.02489	no	-0.351228	1.27565	no	-0.287646	1.22065	no	-0.0278255	1.01947	no
AMPL10539768	SPINT1	serine_peptidase_inhibitor__Kunitz_type_1	0.186827	0.878536	no	0.186528	0.878718	no	-0.287523	1.22054	no	-0.0682969	1.04848	no
AMPL34445652	TRMT61A	tRNA_methyltransferase_61_homolog_A__S,_cerevisiae	-0.232773	1.17509	no	-0.0536645	1.0379	no	-0.287433	1.22047	no	-0.0867139	1.06195	no
AMPL14612793	SH3BGRL3	SH3_domain_binding_glutamic_acid-rich_protein_like_3	-0.0105282	1.00732	no	0.0885117	0.940492	no	-0.28737	1.22041	no	-0.170171	1.12519	no
AMPL28146745	DDX39A	DEAD__Asp-Glu-Ala-Asp__box_polypeptide_39A	-0.278911	1.21328	no	-0.0990165	1.07104	no	-0.287266	1.22033	no	-0.299195	1.23046	no
AMPL13690434	KDM2A	lysine__K_-specific_demethylase_2A	-0.0885508	1.0633	no	0.0815943	0.945013	no	-0.287084	1.22017	no	-0.0902717	1.06457	no
AMPL978428	GDPGP1	GDP-D-glucose_phosphorylase_1	-0.237854	1.17924	no	-0.293831	1.22589	no	-0.287043	1.22014	no	-0.160513	1.11768	no
AMPL7455001	SLC22A31	solute_carrier_family_22__member_31	-0.643004	1.56158	no	-0.689459	1.61268	no	-0.287032	1.22013	no	-0.0947196	1.06786	no
AMPL12244550	RAB32	RAB32__member_RAS_oncogene_family	-0.486633	1.40117	no	-0.189351	1.14025	no	-0.286957	1.22006	no	-0.466085	1.38136	no
AMPL13133677	KRR1	KRR1__small_subunit__SSU__processome_component__homolog__yeast	-0.0930068	1.06659	no	-0.00230206	1.0016	no	-0.286722	1.21987	no	-0.268512	1.20456	no
AMPL36673915	DGCR14	DiGeorge_syndrome_critical_region_gene_14	-0.146758	1.10708	no	-0.0101574	1.00707	no	-0.286632	1.21979	no	-0.0920059	1.06585	no
AMPL3680783	ADAM8	ADAM_metallopeptidase_domain_8	0.15412	0.89868	no	0.0149806	0.98967	no	-0.286614	1.21977	no	0.161475	0.89411	no
AMPL2190125	RAET1G	retinoic_acid_early_transcript_1G	0.151013	0.900618	no	-0.19431	1.14418	no	-0.286468	1.21965	no	-0.0454546	1.03201	no
AMPL12762165	SULT1C4	sulfotransferase_family__cytosolic__1C__member_4	-0.18312	1.13534	no	-0.320105	1.24842	no	-0.286323	1.21953	no	-0.505708	1.41982	no
AMPL15838777	CITED4	Cbp_p300-interacting_transactivator__with_Glu_Asp-rich_carboxy-terminal_domain__4	0.24877	0.841614	no	0.301817	0.81123	no	-0.286305	1.21951	no	-0.709036	1.63471	no
AMPL7592934	STRA6	stimulated_by_retinoic_acid_6	0.0350128	0.976023	no	0.0145058	0.989996	no	-0.286254	1.21947	no	-0.0559883	1.03957	no
AMPL14635635	ZNF768	zinc_finger_protein_768	-0.383721	1.3047	no	-0.455891	1.37163	no	-0.285956	1.21922	no	-0.00760045	1.00528	no
AMPL34516195	MASP1	mannan-binding_lectin_serine_peptidase_1__C4_C2_activating_component_of_Ra-reactive_factor	-0.19089	1.14147	no	-0.0313721	1.02198	no	-0.285855	1.21913	no	-0.125083	1.09057	no
AMPL31932127	EMC9	ER_membrane_protein_complex_subunit_9	-0.191602	1.14203	no	-0.0932958	1.0668	no	-0.285604	1.21892	no	0.0454598	0.968981	no
AMPL33501885	MRPS18A	mitochondrial_ribosomal_protein_S18A	-0.00726267	1.00505	no	-0.0967193	1.06934	no	-0.28554	1.21887	no	-0.158268	1.11595	no
AMPL9792987	HARS	histidyl-tRNA_synthetase	-0.218052	1.16316	no	-0.166016	1.12196	no	-0.285226	1.2186	no	-0.119615	1.08644	no
AMPL12141080	ILVBL	ilvB__bacterial_acetolactate_synthase_-like	0.0767932	0.948163	no	0.0468247	0.968065	no	-0.285088	1.21848	no	-0.125958	1.09123	no
AMPL32740184	DCP1A	decapping_mRNA_1A	-0.0564275	1.03989	no	-0.0574802	1.04065	no	-0.285024	1.21843	no	-0.112148	1.08084	no
AMPL16101647	MED8	mediator_complex_subunit_8	-0.00987701	1.00687	no	-0.00340661	1.00236	no	-0.284896	1.21832	no	-0.220305	1.16498	no
AMPL27804327	CNN2	calponin_2	-0.134369	1.09761	no	-0.0786291	1.05601	no	-0.284854	1.21829	no	-0.18893	1.13992	no
AMPL17159584	LRIG3	leucine-rich_repeats_and_immunoglobulin-like_domains_3	-0.129996	1.09429	no	0.0322163	0.977917	no	-0.284785	1.21823	no	-0.425759	1.34328	no
AMPL2120611	COL1A2	collagen__type_I__alpha_2	-0.205817	1.15334	no	-0.290798	1.22332	no	-0.284784	1.21823	no	-0.0597094	1.04226	no
AMPL2164504	FUOM	fucose_mutarotase	0.259246	0.835524	no	0.29387	0.815711	no	-0.284781	1.21823	no	0.0574519	0.96096	no
AMPL2665494	TPI1	triosephosphate_isomerase_1	0.164935	0.891969	no	0.151531	0.900295	no	-0.284769	1.21822	no	-0.114444	1.08256	no
AMPL10662841	PIK3C2A	phosphatidylinositol-4-phosphate_3-kinase__catalytic_subunit_type_2_alpha	-0.00227398	1.00158	no	-0.200506	1.1491	no	-0.284671	1.21813	no	0.183506	0.88056	no
AMPL13507696	CTCF	CCCTC-binding_factor__zinc_finger_protein	0.0479572	0.967305	no	0.00485127	0.996643	no	-0.284626	1.21809	no	-0.117433	1.0848	no
AMPL8729018	SAMD9	sterile_alpha_motif_domain_containing_9	0.731932	0.602097	no	0.702424	0.614539	no	-0.284305	1.21782	no	-0.0946957	1.06784	no
AMPL28281751	SLC22A13	solute_carrier_family_22__organic_anion_urate_transporter__member_13	-0.0609849	1.04318	no	-0.141338	1.10293	no	-0.284273	1.2178	no	0.0528323	0.964042	no
AMPL22056364	C16orf74	chromosome_16_open_reading_frame_74	-0.0383752	1.02696	no	-0.02309	1.01613	no	-0.284128	1.21767	no	-0.250444	1.18957	no
AMPL29825451	PFKFB2	6-phosphofructo-2-kinase_fructose-2_6-biphosphatase_2	-0.0826045	1.05893	no	-0.118395	1.08553	no	-0.284111	1.21766	no	-0.130908	1.09498	no
AMPL3374761	GABRB1	gamma-aminobutyric_acid__GABA__A_receptor__beta_1	-0.207185	1.15443	no	-0.23199	1.17445	no	-0.284071	1.21763	no	-0.17601	1.12976	no
AMPL28034433	GDF11	growth_differentiation_factor_11	-0.0699542	1.04968	no	-0.0241964	1.01691	no	-0.284062	1.21762	no	-0.31907	1.24753	no
AMPL34130801	BLOC1S4	biogenesis_of_lysosomal_organelles_complex-1__subunit_4__cappuccino	-0.336949	1.26308	no	-0.147266	1.10747	no	-0.283957	1.21753	no	-0.238068	1.17941	no
AMPL34492015	OXER1	oxoeicosanoid__OXE__receptor_1	-0.0844859	1.06031	no	-0.244332	1.18454	no	-0.283849	1.21744	no	0.174184	0.886269	no
AMPL14722845	TMX1	thioredoxin-related_transmembrane_protein_1	0.0944125	0.936654	no	0.0072265	0.995003	no	-0.283672	1.21729	no	-0.150538	1.10998	no
AMPL5745909	LAMB3	laminin__beta_3	0.0499043	0.966	no	0.0168187	0.98841	no	-0.283546	1.21718	no	-0.019211	1.01341	no
AMPL7666855	GYS1	glycogen_synthase_1__muscle	-0.155046	1.11346	no	-0.177279	1.13075	no	-0.283513	1.21716	no	-0.148354	1.1083	no
AMPL13929736	TBC1D10A	TBC1_domain_family__member_10A	-0.228697	1.17178	no	-0.473053	1.38804	no	-0.283442	1.2171	no	-0.0476691	1.03359	no
AMPL33360162	FOXJ2	forkhead_box_J2	-0.0825146	1.05886	no	-0.0796251	1.05674	no	-0.283416	1.21707	no	0.1741	0.88632	no
AMPL30046926	NEDD8	neural_precursor_cell_expressed__developmentally_down-regulated_8	-0.119187	1.08612	no	0.185101	0.879587	no	-0.283407	1.21707	no	-0.447092	1.36329	no
AMPL20843448	ACSL3	acyl-CoA_synthetase_long-chain_family_member_3	-0.133055	1.09661	no	-0.0988057	1.07089	no	-0.283345	1.21701	no	-0.347613	1.27245	no
AMPL7329406	PIK3C2B	phosphatidylinositol-4-phosphate_3-kinase__catalytic_subunit_type_2_beta	-0.0113772	1.00792	no	-0.0556787	1.03935	no	-0.283309	1.21698	no	0.0274897	0.981126	no
AMPL447891	LAMTOR4	late_endosomal_lysosomal_adaptor__MAPK_and_MTOR_activator_4	-0.088749	1.06345	no	-0.301476	1.2324	no	-0.283096	1.2168	no	-0.202116	1.15038	no
AMPL24451501	PLXND1	plexin_D1	-0.0775072	1.05519	no	0.0094416	0.993477	no	-0.283047	1.21676	no	-0.357457	1.28117	no
AMPL38246826	LOC389641	,	-0.100283	1.07198	no	-0.277241	1.21188	no	-0.282989	1.21671	no	-0.198856	1.14779	no
AMPL2964662	PPARA	peroxisome_proliferator-activated_receptor_alpha	-0.239143	1.18029	no	-0.220558	1.16518	no	-0.282784	1.21654	no	-0.181742	1.13425	no
AMPL8310762	EMP3	epithelial_membrane_protein_3	-0.078187	1.05569	no	-0.153356	1.11215	no	-0.282685	1.21646	no	-0.211826	1.15815	no
AMPL31663942	ARL8B	ADP-ribosylation_factor-like_8B	-0.137786	1.10022	no	-0.134791	1.09793	no	-0.282665	1.21644	no	-0.200213	1.14887	no
AMPL15264771	HNRNPAB	heterogeneous_nuclear_ribonucleoprotein_A_B	-0.0643781	1.04563	no	-0.0196349	1.0137	no	-0.282621	1.2164	no	-0.0622972	1.04413	no
AMPL14202783	HAGHL	hydroxyacylglutathione_hydrolase-like	-0.0552935	1.03907	no	0.189632	0.876829	no	-0.282593	1.21638	no	-0.0641037	1.04544	no
AMPL19832724	SBDSP1	Shwachman-Bodian-Diamond_syndrome_pseudogene_1	-0.395583	1.31547	no	-0.167379	1.12302	no	-0.282523	1.21632	no	-0.389019	1.3095	no
AMPL36483826	C6orf106	chromosome_6_open_reading_frame_106	-0.00565772	1.00393	no	0.0419063	0.971371	no	-0.282506	1.21631	no	-0.227822	1.17107	no
AMPL26943876	LHFPL2	lipoma_HMGIC_fusion_partner-like_2	-0.0251231	1.01757	no	-0.199597	1.14838	no	-0.282407	1.21622	no	-0.14873	1.10859	no
AMPL32781480	TMCC3	transmembrane_and_coiled-coil_domain_family_3	-0.395729	1.31561	no	-0.42974	1.34699	no	-0.282105	1.21597	no	0.0712916	0.951786	no
AMPL30776632	SEMA4C	sema_domain__immunoglobulin_domain__Ig__transmembrane_domain__TM__and_short_cytoplasmic_domain__semaphorin__4C	-0.265252	1.20185	no	-0.162535	1.11925	no	-0.282098	1.21596	no	-0.0606074	1.0429	no
AMPL27187781	SLC25A17	solute_carrier_family_25__mitochondrial_carrier__peroxisomal_membrane_protein__34kDa__member_17	-0.142422	1.10376	no	-0.021186	1.01479	no	-0.282021	1.2159	no	-0.112993	1.08147	no
AMPL15890574	CRTC2	CREB_regulated_transcription_coactivator_2	-0.00685178	1.00476	no	-0.0733057	1.05212	no	-0.281972	1.21586	no	-0.0897444	1.06418	no
AMPL14662590	FAM117A	family_with_sequence_similarity_117__member_A	-0.0960011	1.06881	no	-0.146837	1.10714	no	-0.281922	1.21581	no	-0.00930588	1.00647	no
AMPL30708061	RAB8B	RAB8B__member_RAS_oncogene_family	-0.156692	1.11473	no	-0.222832	1.16702	no	-0.28185	1.21575	no	-0.170262	1.12526	no
AMPL7723591	TAGLN2	transgelin_2	0.0337209	0.976897	no	-0.0231527	1.01618	no	-0.281781	1.21569	no	-0.121105	1.08757	no
AMPL13432535	NPM3	nucleophosmin_nucleoplasmin_3	-0.206703	1.15405	no	-0.230351	1.17312	no	-0.281589	1.21553	no	-0.0949289	1.06801	no
AMPL10186880	C16orf52	chromosome_16_open_reading_frame_52	-0.0741834	1.05276	no	-0.082198	1.05863	no	-0.280983	1.21502	no	-0.0826499	1.05896	no
AMPL18494168	FOXP1	forkhead_box_P1	0.0882391	0.94067	no	0.132114	0.912493	no	-0.280722	1.2148	no	-0.270528	1.20625	no
AMPL11702251	CTSD	cathepsin_D	-0.0197613	1.01379	no	0.140571	0.90716	no	-0.280691	1.21478	no	-0.0491829	1.03468	no
AMPL18147969	SMURF1	SMAD_specific_E3_ubiquitin_protein_ligase_1	-0.0882906	1.06311	no	0.17753	0.884216	no	-0.280377	1.21451	no	-0.132849	1.09646	no
AMPL30974237	TRIM62	tripartite_motif_containing_62	0.135567	0.910312	no	-0.166348	1.12221	no	-0.280279	1.21443	no	0.0888884	0.940247	no
AMPL13682501	NXT1	NTF2-like_export_factor_1	0.343282	0.788246	no	0.0340951	0.976644	no	-0.280144	1.21432	no	-0.0596484	1.04221	no
AMPL5707049	WTIP	Wilms_tumor_1_interacting_protein	-0.342303	1.26778	no	-0.381539	1.30273	no	-0.280074	1.21426	no	-0.186829	1.13826	no
AMPL25996999	SEC24D	SEC24_family_member_D	-0.143685	1.10472	no	-0.121366	1.08776	no	-0.280031	1.21422	no	-0.0129969	1.00905	no
AMPL4685240	ARHGEF18	Rho_Rac_guanine_nucleotide_exchange_factor__GEF__18	-0.18741	1.13872	no	0.108166	0.927767	no	-0.280015	1.21421	no	-0.360055	1.28347	no
AMPL25535845	C16orf5	,	-0.216857	1.1622	no	-0.109496	1.07885	no	-0.279871	1.21409	no	-0.0429805	1.03024	no
AMPL12807121	AKAP13	A_kinase__PRKA__anchor_protein_13	0.0920636	0.93818	no	-0.114326	1.08247	no	-0.279834	1.21406	no	0.232309	0.851271	no
AMPL13851586	MMRN2	multimerin_2	0.231489	0.851755	no	0.302553	0.810816	no	-0.279806	1.21403	no	-0.0546227	1.03859	no
AMPL36870739	VPS18	vacuolar_protein_sorting_18_homolog__S,_cerevisiae	-0.195147	1.14484	no	-0.0256552	1.01794	no	-0.279732	1.21397	no	-0.0107408	1.00747	no
AMPL35163626	MAP2K7	mitogen-activated_protein_kinase_kinase_7	-0.305925	1.23621	no	-0.279667	1.21391	no	-0.279695	1.21394	no	-0.13302	1.09659	no
AMPL30237169	MCM3AP	minichromosome_maintenance_complex_component_3_associated_protein	0.127875	0.915178	no	0.0654903	0.95562	no	-0.279507	1.21378	no	0.161324	0.894204	no
AMPL9080507	BLCAP	bladder_cancer_associated_protein	-0.014671	1.01022	no	-0.426932	1.34437	no	-0.279484	1.21376	no	-0.106219	1.0764	no
AMPL29780803	GIP	gastric_inhibitory_polypeptide	-0.0130441	1.00908	no	-0.00891808	1.0062	no	-0.279434	1.21372	no	0.0011559	0.999199	no
AMPL7406630	IGSF3	immunoglobulin_superfamily__member_3	-0.0601498	1.04257	no	0.0611629	0.958491	no	-0.279404	1.21369	no	-0.0366422	1.02572	no
AMPL12291893	C10orf10	chromosome_10_open_reading_frame_10	-0.0171381	1.01195	no	0.0568007	0.961394	no	-0.279283	1.21359	no	0.188774	0.877351	no
AMPL3084549	CRELD2	cysteine-rich_with_EGF-like_domains_2	-0.189589	1.14044	no	-0.181105	1.13375	no	-0.279174	1.2135	no	-0.0508003	1.03584	no
AMPL32719996	TLR7	toll-like_receptor_7	-0.0145909	1.01016	no	0.143592	0.905262	no	-0.279116	1.21345	no	-0.275844	1.2107	no
AMPL113720	SNX30	sorting_nexin_family_member_30	-0.228589	1.17169	no	-0.256163	1.1943	no	-0.279073	1.21341	no	-0.190294	1.141	no
AMPL11658570	LRPAP1	low_density_lipoprotein_receptor-related_protein_associated_protein_1	-0.0134652	1.00938	no	0.0736817	0.95021	no	-0.279025	1.21337	no	-0.0498739	1.03517	no
AMPL36633635	PDLIM2	PDZ_and_LIM_domain_2__mystique	0.0565937	0.961532	no	0.0690754	0.953249	no	-0.278969	1.21333	no	-0.175118	1.12906	no
AMPL34837278	FAM83F	family_with_sequence_similarity_83__member_F	-0.272533	1.20793	no	-0.237399	1.17887	no	-0.278955	1.21332	no	-0.295713	1.22749	no
AMPL33186225	ACHE	acetylcholinesterase__Yt_blood_group	-0.116735	1.08428	no	0.00170633	0.998818	no	-0.278809	1.21319	no	-0.0814026	1.05805	no
AMPL4309076	POP1	processing_of_precursor_1__ribonuclease_P_MRP_subunit__S,_cerevisiae	-0.3152	1.24418	no	-0.241469	1.1822	no	-0.278646	1.21306	no	0.0562741	0.961745	no
AMPL33152881	SAMD4B	sterile_alpha_motif_domain_containing_4B	-0.0775215	1.0552	no	-0.00980112	1.00682	no	-0.278491	1.21293	no	-0.185394	1.13713	no
AMPL27024656	TXNRD2	thioredoxin_reductase_2	-0.161281	1.11828	no	-0.206315	1.15374	no	-0.278413	1.21286	no	-0.157881	1.11565	no
AMPL14338882	RPF2	ribosome_production_factor_2_homolog__S,_cerevisiae	-0.185314	1.13706	no	-0.274866	1.20988	no	-0.278362	1.21282	no	-0.303446	1.23409	no
AMPL34251546	APOBEC3A	apolipoprotein_B_mRNA_editing_enzyme__catalytic_polypeptide-like_3A	0.0538787	0.963343	no	0.114864	0.923469	no	-0.278346	1.2128	no	-0.122385	1.08853	no
AMPL36169574	STRA13	stimulated_by_retinoic_acid_13	-0.125456	1.09085	no	-0.21552	1.16112	no	-0.278331	1.21279	no	-0.0570397	1.04033	no
AMPL3173351	TBX20	T-box_20	-0.107856	1.07763	no	0.311114	0.806019	no	-0.27827	1.21274	no	-0.419708	1.33766	no
AMPL13648211	AP4E1	adaptor-related_protein_complex_4__epsilon_1_subunit	-0.32652	1.25398	no	-0.376755	1.29842	no	-0.278229	1.21271	no	-0.190181	1.14091	no
AMPL22206471	AFTPH	aftiphilin	0.0179693	0.987622	no	0.131512	0.912874	no	-0.278211	1.21269	no	-0.128521	1.09317	no
AMPL6993127	CXCR4	chemokine__C-X-C_motif__receptor_4	0.311536	0.805783	no	0.109617	0.926834	no	-0.278185	1.21267	no	-1.14019	2.2041	no
AMPL12076391	HSPA13	heat_shock_protein_70kDa_family__member_13	-0.142023	1.10345	no	-0.185098	1.13689	no	-0.278161	1.21265	no	-0.230269	1.17305	no
AMPL32755254	YPEL5	yippee-like_5__Drosophila	-0.160053	1.11733	no	-0.0469559	1.03308	no	-0.278103	1.2126	no	-0.126391	1.09156	no
AMPL1128311	SSFA2	sperm_specific_antigen_2	0.0761058	0.948615	no	0.319671	0.801253	no	-0.278095	1.21259	no	-0.279409	1.2137	no
AMPL25862037	ABHD14A	abhydrolase_domain_containing_14A	-0.0787876	1.05613	no	-0.361583	1.28483	no	-0.278089	1.21259	no	-0.0398478	1.02801	no
AMPL6962188	GALNT4	UDP-N-acetyl-alpha-D-galactosamine_polypeptide_N-acetylgalactosaminyltransferase_4__GalNAc-T4	-0.236055	1.17777	no	-0.158944	1.11647	no	-0.277944	1.21247	no	-0.30355	1.23418	no
AMPL36695681	HIST1H2BD	histone_cluster_1__H2bd	0.0179169	0.987658	no	0.0370265	0.974662	no	-0.277931	1.21245	no	-0.0191905	1.01339	no
AMPL2015317	SLC45A4	solute_carrier_family_45__member_4	-0.280953	1.215	no	-0.128508	1.09316	no	-0.277876	1.21241	no	-0.167371	1.12301	no
AMPL11438231	REL	v-rel_avian_reticuloendotheliosis_viral_oncogene_homolog	0.0476566	0.967507	no	-0.0215293	1.01503	no	-0.277833	1.21237	no	-0.272267	1.2077	no
AMPL22564343	SNORA70	small_nucleolar_RNA__H_ACA_box_70	-0.113968	1.0822	no	-0.000957147	1.00066	no	-0.277648	1.21222	no	-0.0684306	1.04858	no
AMPL7194190	NPAS2	neuronal_PAS_domain_protein_2	0.0295432	0.97973	no	-0.137884	1.10029	no	-0.277593	1.21217	no	-0.135509	1.09848	no
AMPL16835201	CTCFL	CCCTC-binding_factor__zinc_finger_protein_-like	-0.159913	1.11722	no	-0.185897	1.13752	no	-0.27757	1.21215	no	-0.465395	1.3807	no
AMPL16375176	PIFO	primary_cilia_formation	-0.422361	1.34012	no	0.13405	0.91127	no	-0.277495	1.21209	no	-0.556988	1.47119	no
AMPL31519435	RBM27	RNA_binding_motif_protein_27	-0.10055	1.07218	no	-0.0988732	1.07094	no	-0.277031	1.2117	no	-0.219129	1.16403	no
AMPL34371721	COQ10A	coenzyme_Q10_homolog_A__S,_cerevisiae	-0.288182	1.2211	no	-0.221156	1.16567	no	-0.276899	1.21159	no	-0.261692	1.19888	no
AMPL25163880	ADAMTS7	ADAM_metallopeptidase_with_thrombospondin_type_1_motif__7	-0.012879	1.00897	no	-0.353405	1.27757	no	-0.276809	1.21151	no	-0.142724	1.10399	no
AMPL36746522	CTDSP1	CTD__carboxy-terminal_domain__RNA_polymerase_II__polypeptide_A__small_phosphatase_1	-0.165324	1.12142	no	-0.0398445	1.028	no	-0.276736	1.21145	no	-0.121106	1.08757	no
AMPL11321676	GNAI1	guanine_nucleotide_binding_protein__G_protein__alpha_inhibiting_activity_polypeptide_1	-0.0194827	1.0136	no	-0.0845245	1.06034	no	-0.276734	1.21145	no	-0.41666	1.33483	no
[truncated: 18,814 more rows]
